# Supplementary material for: Impaired Cell Cycle Progression and Self-Renewal of Fetal Neural Stem and Progenitor Cells in a Murine Model of Intrauterine Growth Restriction
Source: Front Cell Dev Biol. 2022 Jul 12;10:821848. doi: 10.3389/fcell.2022.821848 (PMC9314876; doi:10.3389/fcell.2022.821848)
Supplement: Supplementary file 1 [file DataSheet1.ZIP]

Archive with 142 entries (125 files):
- Data-FigureS4/
- __MACOSX/._Data-FigureS4
- Data-FigureS4/RNASEQ48/
- __MACOSX/Data-FigureS4/._RNASEQ48
- Data-FigureS4/RNASEQ49/
- __MACOSX/Data-FigureS4/._RNASEQ49
- Data-FigureS4/.DS_Store
- __MACOSX/Data-FigureS4/._.DS_Store
- Data-FigureS4/metadata.xlsx
- __MACOSX/Data-FigureS4/._metadata.xlsx
- Data-FigureS4/RNASEQ50/
- __MACOSX/Data-FigureS4/._RNASEQ50
- Data-FigureS4/RNASEQ51/
- __MACOSX/Data-FigureS4/._RNASEQ51
- Data-FigureS4/RNASEQ48/cmd_info.json
- __MACOSX/Data-FigureS4/RNASEQ48/._cmd_info.json
- Data-FigureS4/RNASEQ48/quant.sf
- __MACOSX/Data-FigureS4/RNASEQ48/._quant.sf
- Data-FigureS4/RNASEQ48/lib_format_counts.json
- __MACOSX/Data-FigureS4/RNASEQ48/._lib_format_counts.json
- Data-FigureS4/RNASEQ48/logs/
- __MACOSX/Data-FigureS4/RNASEQ48/._logs
- Data-FigureS4/RNASEQ48/aux_info/
- __MACOSX/Data-FigureS4/RNASEQ48/._aux_info
- Data-FigureS4/RNASEQ48/libParams/
- __MACOSX/Data-FigureS4/RNASEQ48/._libParams
- Data-FigureS4/RNASEQ49/cmd_info.json
- __MACOSX/Data-FigureS4/RNASEQ49/._cmd_info.json
- Data-FigureS4/RNASEQ49/quant.sf
- __MACOSX/Data-FigureS4/RNASEQ49/._quant.sf
- Data-FigureS4/RNASEQ49/lib_format_counts.json
- __MACOSX/Data-FigureS4/RNASEQ49/._lib_format_counts.json
- Data-FigureS4/RNASEQ49/logs/
- __MACOSX/Data-FigureS4/RNASEQ49/._logs
- Data-FigureS4/RNASEQ49/aux_info/
- __MACOSX/Data-FigureS4/RNASEQ49/._aux_info
- Data-FigureS4/RNASEQ49/libParams/
- __MACOSX/Data-FigureS4/RNASEQ49/._libParams
- Data-FigureS4/RNASEQ50/cmd_info.json
- __MACOSX/Data-FigureS4/RNASEQ50/._cmd_info.json
- Data-FigureS4/RNASEQ50/quant.sf
- __MACOSX/Data-FigureS4/RNASEQ50/._quant.sf
- Data-FigureS4/RNASEQ50/lib_format_counts.json
- __MACOSX/Data-FigureS4/RNASEQ50/._lib_format_counts.json
- Data-FigureS4/RNASEQ50/logs/
- __MACOSX/Data-FigureS4/RNASEQ50/._logs
- Data-FigureS4/RNASEQ50/aux_info/
- __MACOSX/Data-FigureS4/RNASEQ50/._aux_info
- Data-FigureS4/RNASEQ50/libParams/
- __MACOSX/Data-FigureS4/RNASEQ50/._libParams
- Data-FigureS4/RNASEQ51/cmd_info.json
- __MACOSX/Data-FigureS4/RNASEQ51/._cmd_info.json
- Data-FigureS4/RNASEQ51/quant.sf
- __MACOSX/Data-FigureS4/RNASEQ51/._quant.sf
- Data-FigureS4/RNASEQ51/lib_format_counts.json
- __MACOSX/Data-FigureS4/RNASEQ51/._lib_format_counts.json
- Data-FigureS4/RNASEQ51/logs/
- __MACOSX/Data-FigureS4/RNASEQ51/._logs
- Data-FigureS4/RNASEQ51/aux_info/
- __MACOSX/Data-FigureS4/RNASEQ51/._aux_info
- Data-FigureS4/RNASEQ51/libParams/
- __MACOSX/Data-FigureS4/RNASEQ51/._libParams
- Data-FigureS4/RNASEQ48/logs/salmon_quant.log
- __MACOSX/Data-FigureS4/RNASEQ48/logs/._salmon_quant.log
- Data-FigureS4/RNASEQ48/aux_info/expected_bias.gz
- __MACOSX/Data-FigureS4/RNASEQ48/aux_info/._expected_bias.gz
- Data-FigureS4/RNASEQ48/aux_info/obs_gc.gz
- __MACOSX/Data-FigureS4/RNASEQ48/aux_info/._obs_gc.gz
- Data-FigureS4/RNASEQ48/aux_info/exp_gc.gz
- __MACOSX/Data-FigureS4/RNASEQ48/aux_info/._exp_gc.gz
- Data-FigureS4/RNASEQ48/aux_info/observed_bias_3p.gz
- __MACOSX/Data-FigureS4/RNASEQ48/aux_info/._observed_bias_3p.gz
- Data-FigureS4/RNASEQ48/aux_info/meta_info.json
- __MACOSX/Data-FigureS4/RNASEQ48/aux_info/._meta_info.json
- Data-FigureS4/RNASEQ48/aux_info/fld.gz
- __MACOSX/Data-FigureS4/RNASEQ48/aux_info/._fld.gz
- Data-FigureS4/RNASEQ48/aux_info/ambig_info.tsv
- __MACOSX/Data-FigureS4/RNASEQ48/aux_info/._ambig_info.tsv
- Data-FigureS4/RNASEQ48/aux_info/observed_bias.gz
- __MACOSX/Data-FigureS4/RNASEQ48/aux_info/._observed_bias.gz
- Data-FigureS4/RNASEQ48/libParams/flenDist.txt
- __MACOSX/Data-FigureS4/RNASEQ48/libParams/._flenDist.txt
- Data-FigureS4/RNASEQ49/logs/salmon_quant.log
- __MACOSX/Data-FigureS4/RNASEQ49/logs/._salmon_quant.log
- Data-FigureS4/RNASEQ49/aux_info/expected_bias.gz
- __MACOSX/Data-FigureS4/RNASEQ49/aux_info/._expected_bias.gz
- Data-FigureS4/RNASEQ49/aux_info/obs_gc.gz
- __MACOSX/Data-FigureS4/RNASEQ49/aux_info/._obs_gc.gz
- Data-FigureS4/RNASEQ49/aux_info/exp_gc.gz
- __MACOSX/Data-FigureS4/RNASEQ49/aux_info/._exp_gc.gz
- Data-FigureS4/RNASEQ49/aux_info/observed_bias_3p.gz
- __MACOSX/Data-FigureS4/RNASEQ49/aux_info/._observed_bias_3p.gz
- Data-FigureS4/RNASEQ49/aux_info/meta_info.json
- __MACOSX/Data-FigureS4/RNASEQ49/aux_info/._meta_info.json
- Data-FigureS4/RNASEQ49/aux_info/fld.gz
- __MACOSX/Data-FigureS4/RNASEQ49/aux_info/._fld.gz
- Data-FigureS4/RNASEQ49/aux_info/ambig_info.tsv
- __MACOSX/Data-FigureS4/RNASEQ49/aux_info/._ambig_info.tsv
- Data-FigureS4/RNASEQ49/aux_info/observed_bias.gz
- __MACOSX/Data-FigureS4/RNASEQ49/aux_info/._observed_bias.gz
- Data-FigureS4/RNASEQ49/libParams/flenDist.txt
- __MACOSX/Data-FigureS4/RNASEQ49/libParams/._flenDist.txt
- Data-FigureS4/RNASEQ50/logs/salmon_quant.log
- __MACOSX/Data-FigureS4/RNASEQ50/logs/._salmon_quant.log
- Data-FigureS4/RNASEQ50/aux_info/expected_bias.gz
- __MACOSX/Data-FigureS4/RNASEQ50/aux_info/._expected_bias.gz
- Data-FigureS4/RNASEQ50/aux_info/obs_gc.gz
- __MACOSX/Data-FigureS4/RNASEQ50/aux_info/._obs_gc.gz
- Data-FigureS4/RNASEQ50/aux_info/exp_gc.gz
- __MACOSX/Data-FigureS4/RNASEQ50/aux_info/._exp_gc.gz
- Data-FigureS4/RNASEQ50/aux_info/observed_bias_3p.gz
- __MACOSX/Data-FigureS4/RNASEQ50/aux_info/._observed_bias_3p.gz
- Data-FigureS4/RNASEQ50/aux_info/meta_info.json
- __MACOSX/Data-FigureS4/RNASEQ50/aux_info/._meta_info.json
- Data-FigureS4/RNASEQ50/aux_info/fld.gz
- __MACOSX/Data-FigureS4/RNASEQ50/aux_info/._fld.gz
- Data-FigureS4/RNASEQ50/aux_info/ambig_info.tsv
- __MACOSX/Data-FigureS4/RNASEQ50/aux_info/._ambig_info.tsv
- Data-FigureS4/RNASEQ50/aux_info/observed_bias.gz
- __MACOSX/Data-FigureS4/RNASEQ50/aux_info/._observed_bias.gz
- Data-FigureS4/RNASEQ50/libParams/flenDist.txt
- __MACOSX/Data-FigureS4/RNASEQ50/libParams/._flenDist.txt
- Data-FigureS4/RNASEQ51/logs/salmon_quant.log
- __MACOSX/Data-FigureS4/RNASEQ51/logs/._salmon_quant.log
- Data-FigureS4/RNASEQ51/aux_info/expected_bias.gz
- __MACOSX/Data-FigureS4/RNASEQ51/aux_info/._expected_bias.gz
- Data-FigureS4/RNASEQ51/aux_info/obs_gc.gz
- __MACOSX/Data-FigureS4/RNASEQ51/aux_info/._obs_gc.gz
- Data-FigureS4/RNASEQ51/aux_info/exp_gc.gz
- __MACOSX/Data-FigureS4/RNASEQ51/aux_info/._exp_gc.gz
- Data-FigureS4/RNASEQ51/aux_info/observed_bias_3p.gz
- __MACOSX/Data-FigureS4/RNASEQ51/aux_info/._observed_bias_3p.gz
- Data-FigureS4/RNASEQ51/aux_info/meta_info.json
- __MACOSX/Data-FigureS4/RNASEQ51/aux_info/._meta_info.json
- Data-FigureS4/RNASEQ51/aux_info/fld.gz
- __MACOSX/Data-FigureS4/RNASEQ51/aux_info/._fld.gz
- Data-FigureS4/RNASEQ51/aux_info/ambig_info.tsv
- __MACOSX/Data-FigureS4/RNASEQ51/aux_info/._ambig_info.tsv
- Data-FigureS4/RNASEQ51/aux_info/observed_bias.gz
- __MACOSX/Data-FigureS4/RNASEQ51/aux_info/._observed_bias.gz
- Data-FigureS4/RNASEQ51/libParams/flenDist.txt
- __MACOSX/Data-FigureS4/RNASEQ51/libParams/._flenDist.txt
