# Supplementary material for: Impaired Cell Cycle Progression and Self-Renewal of Fetal Neural Stem and Progenitor Cells in a Murine Model of Intrauterine Growth Restriction
Source: Front Cell Dev Biol. 2022 Jul 12;10:821848. doi: 10.3389/fcell.2022.821848 (PMC9314876; doi:10.3389/fcell.2022.821848)
Supplement: Supplementary file 1 [file DataSheet1.ZIP › Data-FigureS4/metadata.xlsx]

## Sheet: metadata
sample_id	group	source	Figure
RNASEQ48	Control_1	fetal mouse cerebral cortex	Figure S4/S5
RNASEQ49	Control_2	fetal mouse cerebral cortex	Figure S4/S5
RNASEQ50	No_Oxy/Nut_1	fetal mouse cerebral cortex	Figure S4/S5
RNASEQ51	No_Oxy/Nut_2	fetal mouse cerebral cortex	Figure S4/S5
RNASEQ80	Control_3	fetal mouse cerebral cortex	Figure S5
RNASEQ81	Control_4	fetal mouse cerebral cortex	Figure S5
RNASEQ82	Control_5	fetal mouse cerebral cortex	Figure S5
RNASEQ83	Control_6	fetal mouse cerebral cortex	Figure S5
RNASEQ88	No_Nut_1	fetal mouse cerebral cortex	Figure S5
RNASEQ89	No_Nut_2	fetal mouse cerebral cortex	Figure S5
RNASEQ90	No_Nut_3	fetal mouse cerebral cortex	Figure S5
RNASEQ91	No_Nut_4	fetal mouse cerebral cortex	Figure S5
RNASEQ92	No_Nut_5	fetal mouse cerebral cortex	Figure S5
RNASEQ84	No_Oxy/Nut_3	fetal mouse cerebral cortex	Figure S5
RNASEQ85	No_Oxy/Nut_4	fetal mouse cerebral cortex	Figure S5
RNASEQ86	No_Oxy/Nut_5	fetal mouse cerebral cortex	Figure S5
RNASEQ87	No_Oxy/Nut_6	fetal mouse cerebral cortex	Figure S5
