# Supplementary material for: Impaired Cell Cycle Progression and Self-Renewal of Fetal Neural Stem and Progenitor Cells in a Murine Model of Intrauterine Growth Restriction
Source: Front Cell Dev Biol. 2022 Jul 12;10:821848. doi: 10.3389/fcell.2022.821848 (PMC9314876; doi:10.3389/fcell.2022.821848)
Supplement: Supplementary file 1 [file DataSheet1.ZIP › Data-FigureS4/RNASEQ48/cmd_info.json]

{
    "salmon_version": "0.14.1",
    "index": "/Volumes/RNASeq_raw/genohub_RNASeq/Salmon index/p6/mms_cdna",
    "threads": "8",
    "libType": "A",
    "mates1": "/Volumes/RNASeq_raw/genohub_RNASeq/cortex_E135_hypoxia/raw/RNASEQ48_S23_LALL_R1_001.fastq.gz",
    "mates2": "/Volumes/RNASeq_raw/genohub_RNASeq/cortex_E135_hypoxia/raw/RNASEQ48_S23_LALL_R2_001.fastq.gz",
    "gcBias": [],
    "validateMappings": [],
    "rangeFactorizationBins": "4",
    "output": "/Volumes/RNASeq_raw/genohub_RNASeq/cortex_E135_hypoxia/salmon_mapping_cdna/RNASEQ48",
    "auxDir": "aux_info"
}
