# Supplementary material for: Impaired Cell Cycle Progression and Self-Renewal of Fetal Neural Stem and Progenitor Cells in a Murine Model of Intrauterine Growth Restriction
Source: Front Cell Dev Biol. 2022 Jul 12;10:821848. doi: 10.3389/fcell.2022.821848 (PMC9314876; doi:10.3389/fcell.2022.821848)
Supplement: Supplementary file 1 [file DataSheet1.ZIP › Data-FigureS4/RNASEQ48/quant.sf]

Name	Length	EffectiveLength	TPM	NumReads
ENSMUST00000196221.1	9	10.000	0.000000	0.000
ENSMUST00000179664.1	11	12.000	0.000000	0.000
ENSMUST00000177564.1	16	17.000	0.000000	0.000
ENSMUST00000178537.1	12	13.000	0.000000	0.000
ENSMUST00000178862.1	14	15.000	0.000000	0.000
ENSMUST00000179520.1	11	12.000	0.000000	0.000
ENSMUST00000179883.1	16	17.000	0.000000	0.000
ENSMUST00000195858.1	10	11.000	0.000000	0.000
ENSMUST00000179932.1	12	13.000	0.000000	0.000
ENSMUST00000180001.1	17	17.000	0.000000	0.000
ENSMUST00000178815.1	10	11.000	0.000000	0.000
ENSMUST00000177965.1	17	17.000	0.000000	0.000
ENSMUST00000178909.1	29	30.000	0.000000	0.000
ENSMUST00000178230.1	17	17.000	0.000000	0.000
ENSMUST00000178483.1	29	30.000	0.000000	0.000
ENSMUST00000179560.1	17	17.000	0.000000	0.000
ENSMUST00000177839.1	17	17.000	0.000000	0.000
ENSMUST00000103439.1	23	24.000	0.000000	0.000
ENSMUST00000180266.1	17	17.000	0.000000	0.000
ENSMUST00000103441.1	23	24.000	0.000000	0.000
ENSMUST00000103567.5	371	176.000	0.000000	0.000
ENSMUST00000185651.1	329	141.000	0.000000	0.000
ENSMUST00000196939.1	423	222.000	0.000000	0.000
ENSMUST00000103568.2	325	138.000	0.000000	0.000
ENSMUST00000103569.2	385	188.000	0.000000	0.000
ENSMUST00000103570.1	343	153.000	0.000000	0.000
ENSMUST00000103571.1	338	148.000	0.000000	0.000
ENSMUST00000198019.1	337	148.000	0.000000	0.000
ENSMUST00000198058.1	341	151.000	0.000000	0.000
ENSMUST00000103573.2	338	148.000	0.000000	0.000
ENSMUST00000200127.1	337	148.000	0.000000	0.000
ENSMUST00000181483.2	347	156.000	0.000000	0.000
ENSMUST00000184883.1	308	125.000	0.000000	0.000
ENSMUST00000179789.3	402	203.000	0.000000	0.000
ENSMUST00000180717.2	378	182.000	0.000000	0.000
ENSMUST00000183820.1	338	148.000	0.000000	0.000
ENSMUST00000178768.3	451	247.000	0.000000	0.000
ENSMUST00000103580.3	400	201.000	0.000000	0.000
ENSMUST00000178426.3	337	148.000	0.000000	0.000
ENSMUST00000180687.2	338	148.000	0.000000	0.000
ENSMUST00000103646.4	406	206.000	0.000000	0.000
ENSMUST00000197754.1	344	153.000	0.000000	0.000
ENSMUST00000103648.3	342	152.000	0.000000	0.000
ENSMUST00000197128.1	340	150.000	0.000000	0.000
ENSMUST00000181360.2	436	233.000	0.000000	0.000
ENSMUST00000183652.1	344	153.000	0.000000	0.000
ENSMUST00000103588.3	396	197.000	0.000000	0.000
ENSMUST00000181038.2	415	214.000	0.000000	0.000
ENSMUST00000187138.1	340	150.000	0.000000	0.000
ENSMUST00000103616.4	418	217.000	0.000000	0.000
ENSMUST00000186370.1	349	157.000	0.000000	0.000
ENSMUST00000199746.4	340	150.000	0.000000	0.000
ENSMUST00000178824.1	337	148.000	0.000000	0.000
ENSMUST00000103592.1	331	143.000	0.000000	0.000
ENSMUST00000197007.1	454	250.000	0.000000	0.000
ENSMUST00000103593.2	341	151.000	0.000000	0.000
ENSMUST00000178252.2	575	367.000	0.000000	0.000
ENSMUST00000177703.2	347	156.000	0.000000	0.000
ENSMUST00000197954.1	331	143.000	0.000000	0.000
ENSMUST00000103596.2	264	93.000	0.000000	0.000
ENSMUST00000196802.1	464	259.000	0.000000	0.000
ENSMUST00000103597.2	276	101.000	0.000000	0.000
ENSMUST00000199800.1	398	199.000	0.000000	0.000
ENSMUST00000196023.1	427	225.000	0.000000	0.000
ENSMUST00000103599.2	276	101.000	0.000000	0.000
ENSMUST00000200548.1	565	357.000	0.000000	0.000
ENSMUST00000167409.1	307	124.000	0.000000	0.000
ENSMUST00000103600.2	354	162.000	0.000000	0.000
ENSMUST00000179701.1	343	153.000	0.000000	0.000
ENSMUST00000178650.2	358	165.000	0.000000	0.000
ENSMUST00000196756.1	380	184.000	0.000000	0.000
ENSMUST00000179512.2	391	193.000	0.000000	0.000
ENSMUST00000198439.4	337	148.000	0.000000	0.000
ENSMUST00000103605.2	334	145.000	0.000000	0.000
ENSMUST00000103606.1	353	161.000	0.000000	0.000
ENSMUST00000196079.1	331	143.000	0.000000	0.000
ENSMUST00000103607.2	264	93.000	0.000000	0.000
ENSMUST00000103608.3	456	252.000	0.000000	0.000
ENSMUST00000103609.1	341	151.000	0.000000	0.000
ENSMUST00000103611.1	338	148.000	0.000000	0.000
ENSMUST00000103612.1	343	153.000	0.000000	0.000
ENSMUST00000181793.2	365	171.000	0.000000	0.000
ENSMUST00000103613.2	287	109.000	0.000000	0.000
ENSMUST00000198359.1	331	143.000	0.000000	0.000
ENSMUST00000197433.4	352	160.000	0.000000	0.000
ENSMUST00000179583.2	353	161.000	0.000000	0.000
ENSMUST00000103626.2	595	386.000	0.000000	0.000
ENSMUST00000178100.2	381	184.000	0.000000	0.000
ENSMUST00000179580.2	337	148.000	0.000000	0.000
ENSMUST00000103632.3	408	208.000	0.000000	0.000
ENSMUST00000199280.1	412	212.000	0.000000	0.000
ENSMUST00000103633.1	353	161.000	0.000000	0.000
ENSMUST00000196105.1	432	230.000	0.000000	0.000
ENSMUST00000103634.2	267	95.000	0.000000	0.000
ENSMUST00000103652.4	361	167.000	0.000000	0.000
ENSMUST00000103635.2	280	104.000	0.000000	0.000
ENSMUST00000103636.3	336	147.000	0.000000	0.000
ENSMUST00000103637.5	370	175.000	0.000000	0.000
ENSMUST00000180549.2	388	190.000	0.000000	0.000
ENSMUST00000183604.1	305	123.000	0.000000	0.000
ENSMUST00000177622.3	402	203.000	0.000000	0.000
ENSMUST00000180711.2	378	182.000	0.000000	0.000
ENSMUST00000184650.1	338	148.000	0.000000	0.000
ENSMUST00000181728.2	451	247.000	0.000000	0.000
ENSMUST00000103643.3	328	141.000	0.000000	0.000
ENSMUST00000103581.5	398	199.000	0.000000	0.000
ENSMUST00000181210.2	375	179.000	0.000000	0.000
ENSMUST00000183488.1	335	146.000	0.000000	0.000
ENSMUST00000103583.4	406	206.000	0.000000	0.000
ENSMUST00000103585.3	343	153.000	0.000000	0.000
ENSMUST00000200609.1	337	148.000	0.000000	0.000
ENSMUST00000200115.1	416	215.000	0.000000	0.000
ENSMUST00000103650.2	344	153.000	0.000000	0.000
ENSMUST00000103651.3	331	143.000	0.000000	0.000
ENSMUST00000198297.1	399	200.000	0.000000	0.000
ENSMUST00000200101.1	396	197.000	0.000000	0.000
ENSMUST00000103653.2	349	157.000	0.000000	0.000
ENSMUST00000103654.2	563	355.000	0.000000	0.000
ENSMUST00000103655.2	411	211.000	0.000000	0.000
ENSMUST00000180972.2	426	224.000	0.000000	0.000
ENSMUST00000103657.5	442	239.000	0.000000	0.000
ENSMUST00000103658.3	390	192.000	0.000000	0.000
ENSMUST00000179267.3	387	190.000	0.000000	0.000
ENSMUST00000184874.1	276	101.000	0.000000	0.000
ENSMUST00000103660.3	370	175.000	0.000000	0.000
ENSMUST00000181768.2	419	218.000	0.000000	0.000
ENSMUST00000183835.1	276	101.000	0.000000	0.000
ENSMUST00000103662.5	395	197.000	0.000000	0.000
ENSMUST00000103663.5	361	167.000	0.000000	0.000
ENSMUST00000103664.5	343	153.000	0.000000	0.000
ENSMUST00000103638.5	379	183.000	0.000000	0.000
ENSMUST00000103641.5	381	184.000	0.000000	0.000
ENSMUST00000184687.1	275	101.000	0.000000	0.000
ENSMUST00000103667.5	420	219.000	0.000000	0.000
ENSMUST00000180380.2	385	188.000	0.000000	0.000
ENSMUST00000184905.1	264	93.000	0.000000	0.000
ENSMUST00000103589.5	384	187.000	0.000000	0.000
ENSMUST00000103670.3	458	254.000	0.000000	0.000
ENSMUST00000103671.3	426	224.000	0.000000	0.000
ENSMUST00000103672.8	341	151.000	0.000000	0.000
ENSMUST00000186545.1	338	148.000	0.000000	0.000
ENSMUST00000103673.10	328	141.000	0.000000	0.000
ENSMUST00000186573.1	325	138.000	0.000000	0.000
ENSMUST00000103674.5	446	243.000	0.000000	0.000
ENSMUST00000180938.2	360	167.000	0.000000	0.000
ENSMUST00000103676.8	337	148.000	0.000000	0.000
ENSMUST00000187163.1	334	145.000	0.000000	0.000
ENSMUST00000103678.3	397	198.000	0.000000	0.000
ENSMUST00000197130.4	348	157.000	0.000000	0.000
ENSMUST00000103677.2	345	154.000	0.000000	0.000
ENSMUST00000199137.1	347	156.000	0.000000	0.000
ENSMUST00000103679.2	444	241.000	0.000000	0.000
ENSMUST00000103685.2	438	235.000	0.000000	0.000
ENSMUST00000198330.1	376	180.000	0.000000	0.000
ENSMUST00000103555.2	403	204.000	0.000000	0.000
ENSMUST00000103554.4	426	224.000	0.000000	0.000
ENSMUST00000103553.2	368	173.000	0.000000	0.000
ENSMUST00000199017.1	341	151.000	0.000000	0.000
ENSMUST00000103556.2	293	114.000	0.000000	0.000
ENSMUST00000198663.4	353	161.000	0.000000	0.000
ENSMUST00000103559.2	350	158.000	0.000000	0.000
ENSMUST00000103563.2	491	285.000	0.000000	0.000
ENSMUST00000103564.2	374	178.000	0.000000	0.000
ENSMUST00000103262.2	417	216.000	0.000000	0.000
ENSMUST00000103263.2	560	352.000	0.000000	0.000
ENSMUST00000103264.2	455	251.000	0.000000	0.000
ENSMUST00000103266.2	368	173.000	0.000000	0.000
ENSMUST00000103265.4	393	195.000	0.000000	0.000
ENSMUST00000103267.2	389	191.000	0.000000	0.000
ENSMUST00000194399.1	366	172.000	0.000000	0.000
ENSMUST00000103268.2	334	145.000	0.000000	0.000
ENSMUST00000103269.2	385	188.000	0.000000	0.000
ENSMUST00000103270.3	340	150.000	0.000000	0.000
ENSMUST00000103271.1	340	150.000	0.000000	0.000
ENSMUST00000103272.3	368	173.000	0.000000	0.000
ENSMUST00000103273.2	370	175.000	0.000000	0.000
ENSMUST00000103274.3	398	199.000	0.000000	0.000
ENSMUST00000103275.3	374	178.000	0.000000	0.000
ENSMUST00000103276.2	566	358.000	0.000000	0.000
ENSMUST00000103277.1	335	146.000	0.000000	0.000
ENSMUST00000195087.1	381	184.000	0.000000	0.000
ENSMUST00000103278.2	290	111.000	0.000000	0.000
ENSMUST00000193997.5	347	156.000	0.000000	0.000
ENSMUST00000103279.2	344	153.000	0.000000	0.000
ENSMUST00000193064.1	367	172.000	0.000000	0.000
ENSMUST00000103280.2	344	153.000	0.000000	0.000
ENSMUST00000103281.2	353	161.000	0.000000	0.000
ENSMUST00000191646.5	335	146.000	0.000000	0.000
ENSMUST00000103282.2	332	144.000	0.000000	0.000
ENSMUST00000193003.1	416	215.000	0.000000	0.000
ENSMUST00000103300.2	334	145.000	0.000000	0.000
ENSMUST00000174262.3	2395	2186.000	0.000000	0.000
ENSMUST00000173904.3	1102	893.000	0.000000	0.000
ENSMUST00000208396.1	925	716.000	0.000000	0.000
ENSMUST00000213225.2	1212	1003.000	0.000000	0.000
ENSMUST00000117704.1	943	734.000	0.000000	0.000
ENSMUST00000208175.1	2235	2026.000	0.000000	0.000
ENSMUST00000208760.1	923	714.000	0.000000	0.000
ENSMUST00000207287.2	1208	999.000	0.000000	0.000
ENSMUST00000173185.1	1458	1285.101	0.759195	5.000
ENSMUST00000195589.5	2272	2083.561	0.093651	1.000
ENSMUST00000184581.2	707	498.000	0.000000	0.000
ENSMUST00000184861.3	655	446.000	0.000000	0.000
ENSMUST00000112076.8	2277	2068.000	0.000000	0.000
ENSMUST00000209871.2	2792	2583.000	0.000000	0.000
ENSMUST00000210949.2	2821	2612.000	0.000000	0.000
ENSMUST00000223545.1	939	730.000	0.000000	0.000
ENSMUST00000182198.7	1265	1056.000	0.000000	0.000
ENSMUST00000172762.1	3466	3257.000	0.000000	0.000
ENSMUST00000194951.1	1194	985.000	0.000000	0.000
ENSMUST00000173420.1	1257	1048.000	0.000000	0.000
ENSMUST00000174177.1	915	715.941	0.477558	1.752
ENSMUST00000174248.7	519	312.000	0.000000	0.000
ENSMUST00000173567.1	1252	1057.636	2.075161	11.248
ENSMUST00000174854.2	1156	899.600	1.239357	5.714
ENSMUST00000172979.3	998	789.000	0.000000	0.000
ENSMUST00000116010.2	172	39.000	0.000000	0.000
ENSMUST00000118957.1	930	721.000	0.000000	0.000
ENSMUST00000117787.3	2501	2182.945	0.089388	1.000
ENSMUST00000214356.2	4698	4489.000	0.000000	0.000
ENSMUST00000217651.1	2011	1802.000	0.000000	0.000
ENSMUST00000034492.5	2022	1813.000	0.000000	0.000
ENSMUST00000135184.7	2967	2854.873	0.478445	7.000
ENSMUST00000155233.7	2790	2581.000	0.000000	0.000
ENSMUST00000113768.7	2695	2486.000	0.000000	0.000
ENSMUST00000238205.1	1418	1209.000	0.000000	0.000
ENSMUST00000238262.1	925	716.000	0.000000	0.000
ENSMUST00000231995.1	352	160.000	0.000000	0.000
ENSMUST00000231461.1	755	546.000	0.000000	0.000
ENSMUST00000231455.1	409	209.000	0.000000	0.000
ENSMUST00000142883.2	481	275.000	0.000000	0.000
ENSMUST00000232193.2	908	699.000	0.000000	0.000
ENSMUST00000023655.12	3385	3176.000	0.000000	0.000
ENSMUST00000232282.2	1401	1192.000	0.000000	0.000
ENSMUST00000190447.7	2476	2267.000	0.000000	0.000
ENSMUST00000188251.6	2421	2284.162	0.000000	0.000
ENSMUST00000190097.1	649	440.000	0.000000	0.000
ENSMUST00000191103.1	537	340.098	0.911625	1.589
ENSMUST00000024112.7	2417	2280.184	0.206331	2.411
ENSMUST00000121614.1	952	743.000	0.000000	0.000
ENSMUST00000217546.1	852	643.000	0.000000	0.000
ENSMUST00000216912.1	937	728.000	0.000000	0.000
ENSMUST00000178303.1	936	727.000	0.000000	0.000
ENSMUST00000135748.1	788	579.000	0.000000	0.000
ENSMUST00000134898.1	462	257.000	0.000000	0.000
ENSMUST00000147728.1	557	349.000	0.000000	0.000
ENSMUST00000077582.13	784	575.000	0.000000	0.000
ENSMUST00000213073.1	929	720.000	0.000000	0.000
ENSMUST00000214075.2	2165	1956.000	0.000000	0.000
ENSMUST00000214936.1	2168	1959.000	0.000000	0.000
ENSMUST00000215471.1	2177	1968.000	0.000000	0.000
ENSMUST00000215546.1	949	740.000	0.000000	0.000
ENSMUST00000201125.3	1352	1179.255	2.978415	18.000
ENSMUST00000006814.8	1309	1100.000	0.000000	0.000
ENSMUST00000182769.9	1477	1268.000	0.000000	0.000
ENSMUST00000088673.4	531	323.000	0.000000	0.000
ENSMUST00000122808.1	3794	3585.000	0.000000	0.000
ENSMUST00000077820.5	1581	1364.480	0.143006	1.000
ENSMUST00000213169.1	2658	2449.000	0.000000	0.000
ENSMUST00000055276.5	1260	1051.000	0.000000	0.000
ENSMUST00000100960.10	2692	2537.391	0.153802	2.000
ENSMUST00000171587.1	1329	1120.000	0.000000	0.000
ENSMUST00000194248.1	936	653.501	0.000000	0.000
ENSMUST00000179719.1	1296	1005.988	0.969834	5.000
ENSMUST00000106393.7	843	579.207	0.000000	0.000
ENSMUST00000132882.1	741	542.792	0.503582	1.401
ENSMUST00000006562.5	910	636.777	6.618664	21.599
ENSMUST00000126664.7	6052	5964.112	3.168674	96.851
ENSMUST00000156937.1	2191	2003.959	0.209578	2.152
ENSMUST00000136350.7	3488	3325.622	0.000000	0.000
ENSMUST00000146393.7	2484	2275.000	0.000000	0.000
ENSMUST00000169617.2	761	552.000	0.000000	0.000
ENSMUST00000094710.7	2365	2156.000	0.000000	0.000
ENSMUST00000217577.1	914	705.000	0.000000	0.000
ENSMUST00000096114.12	1597	1294.246	1.507660	10.000
ENSMUST00000163093.1	1378	1060.386	0.000000	0.000
ENSMUST00000217438.1	943	734.000	0.000000	0.000
ENSMUST00000195764.1	4615	4481.626	1.018697	23.397
ENSMUST00000208907.1	2796	2587.000	0.000000	0.000
ENSMUST00000194208.5	1527	1364.022	0.466952	3.264
ENSMUST00000192481.1	1131	922.000	0.000000	0.000
ENSMUST00000041920.4	1243	1034.000	0.000000	0.000
ENSMUST00000134042.2	687	478.000	0.000000	0.000
ENSMUST00000235482.1	1036	827.000	0.000000	0.000
ENSMUST00000117959.2	963	754.000	0.000000	0.000
ENSMUST00000210779.1	951	742.000	0.000000	0.000
ENSMUST00000118378.1	948	739.000	0.000000	0.000
ENSMUST00000209201.1	477	272.000	0.000000	0.000
ENSMUST00000094105.4	946	737.000	0.000000	0.000
ENSMUST00000134011.3	1136	927.000	0.000000	0.000
ENSMUST00000117349.7	934	725.000	0.000000	0.000
ENSMUST00000134773.3	1513	1304.000	0.000000	0.000
ENSMUST00000118336.3	2129	1920.000	0.000000	0.000
ENSMUST00000119267.1	955	746.000	0.000000	0.000
ENSMUST00000143750.3	1675	1466.000	0.000000	0.000
ENSMUST00000205791.1	633	424.000	0.000000	0.000
ENSMUST00000115991.3	1237	1028.000	0.000000	0.000
ENSMUST00000121340.1	945	736.000	0.000000	0.000
ENSMUST00000121432.3	2321	2182.488	0.178813	2.000
ENSMUST00000121065.2	972	763.000	0.000000	0.000
ENSMUST00000118809.2	971	762.000	0.000000	0.000
ENSMUST00000216831.2	1270	1061.000	0.000000	0.000
ENSMUST00000121914.2	1042	833.000	0.000000	0.000
ENSMUST00000209914.1	959	750.000	0.000000	0.000
ENSMUST00000072887.4	966	757.000	0.000000	0.000
ENSMUST00000211596.1	921	712.000	0.000000	0.000
ENSMUST00000071242.4	934	725.000	0.000000	0.000
ENSMUST00000214399.3	897	688.000	0.000000	0.000
ENSMUST00000179386.1	1050	841.000	0.000000	0.000
ENSMUST00000184850.7	1072	878.357	5.338581	24.031
ENSMUST00000173080.9	1138	929.000	0.000000	0.000
ENSMUST00000185167.7	836	627.000	0.000000	0.000
ENSMUST00000195838.5	1105	896.000	0.000000	0.000
ENSMUST00000194244.5	862	653.000	0.000000	0.000
ENSMUST00000185087.7	1064	855.000	0.000000	0.000
ENSMUST00000195833.5	829	620.000	0.000000	0.000
ENSMUST00000184502.7	862	653.401	0.895905	3.000
ENSMUST00000183560.7	316	131.000	0.000000	0.000
ENSMUST00000183999.7	358	165.000	0.000000	0.000
ENSMUST00000192532.1	995	786.000	0.000000	0.000
ENSMUST00000216665.2	4530	4321.000	0.000000	0.000
ENSMUST00000149775.2	1209	1000.000	0.000000	0.000
ENSMUST00000182725.1	558	350.000	0.000000	0.000
ENSMUST00000183291.1	1837	1685.709	0.000000	0.000
ENSMUST00000086377.8	1832	1680.844	2.583969	22.258
ENSMUST00000174625.7	3389	3257.801	0.350108	5.845
ENSMUST00000174382.7	1699	1537.079	0.157774	1.243
ENSMUST00000166442.2	1481	1272.000	0.000000	0.000
ENSMUST00000213589.1	935	726.000	0.000000	0.000
ENSMUST00000215139.1	932	723.000	0.000000	0.000
ENSMUST00000215291.1	572	364.000	0.000000	0.000
ENSMUST00000215191.1	933	724.000	0.000000	0.000
ENSMUST00000117860.1	950	741.000	0.000000	0.000
ENSMUST00000206214.2	1054	845.000	0.000000	0.000
ENSMUST00000205727.2	1141	932.000	0.000000	0.000
ENSMUST00000118068.2	3462	3242.356	0.120362	2.000
ENSMUST00000207772.2	1320	1111.000	0.000000	0.000
ENSMUST00000080031.2	926	717.000	0.000000	0.000
ENSMUST00000175971.2	2721	2512.000	0.000000	0.000
ENSMUST00000234658.1	1287	1078.000	0.000000	0.000
ENSMUST00000177481.3	2573	2364.000	0.000000	0.000
ENSMUST00000211998.1	932	723.000	0.000000	0.000
ENSMUST00000211893.1	1128	919.000	0.000000	0.000
ENSMUST00000221099.1	929	720.000	0.000000	0.000
ENSMUST00000222301.1	929	720.000	0.000000	0.000
ENSMUST00000069063.4	390	192.000	0.000000	0.000
ENSMUST00000208970.2	2764	2555.000	0.000000	0.000
ENSMUST00000219487.1	2956	2747.000	0.000000	0.000
ENSMUST00000174025.2	3121	2912.000	0.000000	0.000
ENSMUST00000174673.2	919	710.000	0.000000	0.000
ENSMUST00000202355.1	928	719.000	0.000000	0.000
ENSMUST00000117982.1	932	723.000	0.000000	0.000
ENSMUST00000086854.9	6630	6605.712	0.000000	0.000
ENSMUST00000112848.7	6761	6741.385	0.000000	0.000
ENSMUST00000112847.8	7196	7189.419	17.499067	644.745
ENSMUST00000141573.7	1502	1342.092	6.593618	45.351
ENSMUST00000112846.7	2617	2444.978	4.889508	61.266
ENSMUST00000128869.7	2518	2227.996	0.803211	9.171
ENSMUST00000133069.7	2732	2446.164	5.422748	67.981
ENSMUST00000152609.1	968	777.526	1.466979	5.845
ENSMUST00000142444.1	265	94.000	0.000000	0.000
ENSMUST00000135134.1	342	155.147	17.241728	13.709
ENSMUST00000136595.1	300	119.000	0.000000	0.000
ENSMUST00000170792.8	7198	7191.456	4.827883	177.932
ENSMUST00000189634.6	651	442.000	0.000000	0.000
ENSMUST00000056590.5	650	441.000	0.000000	0.000
ENSMUST00000205127.1	936	727.000	0.000000	0.000
ENSMUST00000118736.3	984	775.000	0.000000	0.000
ENSMUST00000196323.1	3865	3777.164	0.051660	1.000
ENSMUST00000198398.4	935	726.000	0.000000	0.000
ENSMUST00000103740.1	413	213.000	0.000000	0.000
ENSMUST00000103558.2	924	715.000	0.000000	0.000
ENSMUST00000198163.1	648	439.000	0.000000	0.000
ENSMUST00000164407.1	519	312.000	0.000000	0.000
ENSMUST00000103561.2	914	705.000	0.000000	0.000
ENSMUST00000179181.2	985	776.000	0.000000	0.000
ENSMUST00000192856.5	737	528.000	0.000000	0.000
ENSMUST00000103291.1	512	305.000	0.000000	0.000
ENSMUST00000103299.2	692	498.032	0.783598	2.000
ENSMUST00000103427.1	54	7.000	0.000000	0.000
ENSMUST00000103428.1	48	5.000	0.000000	0.000
ENSMUST00000192746.1	48	5.000	0.000000	0.000
ENSMUST00000103429.1	54	7.000	0.000000	0.000
ENSMUST00000103430.1	53	6.000	0.000000	0.000
ENSMUST00000199490.1	38	2.000	0.000000	0.000
ENSMUST00000200211.1	38	2.000	0.000000	0.000
ENSMUST00000200074.1	38	2.000	0.000000	0.000
ENSMUST00000198313.1	42	3.000	0.000000	0.000
ENSMUST00000197969.1	38	2.000	0.000000	0.000
ENSMUST00000103405.1	38	2.000	0.000000	0.000
ENSMUST00000199487.1	38	2.000	0.000000	0.000
ENSMUST00000103407.2	36	1.000	0.000000	0.000
ENSMUST00000199459.1	38	2.000	0.000000	0.000
ENSMUST00000103409.1	42	3.000	0.000000	0.000
ENSMUST00000103408.1	38	2.000	0.000000	0.000
ENSMUST00000198234.1	39	2.000	0.000000	0.000
ENSMUST00000103406.1	43	4.000	0.000000	0.000
ENSMUST00000223335.1	1460	1251.000	0.000000	0.000
ENSMUST00000137336.2	1367	1158.000	0.000000	0.000
ENSMUST00000103416.8	1214	1005.000	0.000000	0.000
ENSMUST00000195192.1	1111	902.000	0.000000	0.000
ENSMUST00000192188.2	2566	2357.000	0.000000	0.000
ENSMUST00000103418.2	1114	905.000	0.000000	0.000
ENSMUST00000103420.2	1076	867.000	0.000000	0.000
ENSMUST00000194304.5	2482	2273.000	0.000000	0.000
ENSMUST00000223179.1	2414	2205.000	0.000000	0.000
ENSMUST00000103423.2	1082	873.000	0.000000	0.000
ENSMUST00000194162.5	1806	1653.183	0.118032	1.000
ENSMUST00000192250.1	802	593.000	0.000000	0.000
ENSMUST00000177715.7	1698	1542.973	1.750820	13.845
ENSMUST00000103426.2	1493	1331.719	1.341488	9.155
ENSMUST00000194738.5	2540	2331.000	0.000000	0.000
ENSMUST00000178282.2	1100	891.000	0.000000	0.000
ENSMUST00000200235.1	452	248.000	0.000000	0.000
ENSMUST00000200568.1	454	250.000	0.000000	0.000
ENSMUST00000197046.1	314	130.000	0.000000	0.000
ENSMUST00000198182.1	458	254.000	0.000000	0.000
ENSMUST00000103749.2	606	397.000	0.000000	0.000
ENSMUST00000103410.2	532	324.000	0.000000	0.000
ENSMUST00000195735.1	351	159.000	0.000000	0.000
ENSMUST00000103511.1	294	114.000	0.000000	0.000
ENSMUST00000103372.2	359	166.000	0.000000	0.000
ENSMUST00000200160.4	341	151.000	0.000000	0.000
ENSMUST00000103373.2	344	153.000	0.000000	0.000
ENSMUST00000197820.4	362	168.000	0.000000	0.000
ENSMUST00000103374.2	359	166.000	0.000000	0.000
ENSMUST00000196959.1	365	171.000	0.000000	0.000
ENSMUST00000197429.4	365	171.000	0.000000	0.000
ENSMUST00000103376.2	362	168.000	0.000000	0.000
ENSMUST00000103377.2	366	172.000	0.000000	0.000
ENSMUST00000103378.2	368	173.000	0.000000	0.000
ENSMUST00000197371.1	375	179.000	0.000000	0.000
ENSMUST00000103379.2	344	153.000	0.000000	0.000
ENSMUST00000197525.1	370	175.000	0.000000	0.000
ENSMUST00000103380.2	305	123.000	0.000000	0.000
ENSMUST00000103512.2	388	190.000	0.000000	0.000
ENSMUST00000191862.5	351	159.000	0.000000	0.000
ENSMUST00000103513.2	348	157.000	0.000000	0.000
ENSMUST00000193950.5	351	159.000	0.000000	0.000
ENSMUST00000103514.2	348	157.000	0.000000	0.000
ENSMUST00000197272.1	360	167.000	0.000000	0.000
ENSMUST00000103381.2	300	119.000	0.000000	0.000
ENSMUST00000103382.1	371	176.000	0.000000	0.000
ENSMUST00000103515.1	351	159.000	0.000000	0.000
ENSMUST00000103383.2	380	184.000	0.000000	0.000
ENSMUST00000103384.1	365	171.000	0.000000	0.000
ENSMUST00000196275.1	344	153.000	0.000000	0.000
ENSMUST00000103386.2	369	174.000	0.000000	0.000
ENSMUST00000103387.2	382	185.000	0.000000	0.000
ENSMUST00000103388.3	375	179.000	0.000000	0.000
ENSMUST00000191868.1	351	159.000	0.000000	0.000
ENSMUST00000103516.1	294	114.000	0.000000	0.000
ENSMUST00000195417.1	351	159.000	0.000000	0.000
ENSMUST00000103517.1	294	114.000	0.000000	0.000
ENSMUST00000196599.1	370	175.000	0.000000	0.000
ENSMUST00000103389.2	305	123.000	0.000000	0.000
ENSMUST00000103390.2	395	197.000	0.000000	0.000
ENSMUST00000103746.2	391	193.000	0.000000	0.000
ENSMUST00000103391.3	377	181.000	0.000000	0.000
ENSMUST00000195945.1	379	183.000	0.000000	0.000
ENSMUST00000103392.2	362	168.000	0.000000	0.000
ENSMUST00000103393.1	347	156.000	0.000000	0.000
ENSMUST00000103394.1	347	160.112	1.218701	1.000
ENSMUST00000194865.1	397	198.000	0.000000	0.000
ENSMUST00000103518.1	294	114.000	0.000000	0.000
ENSMUST00000198184.1	359	166.000	0.000000	0.000
ENSMUST00000103395.1	287	109.000	0.000000	0.000
ENSMUST00000192298.1	351	159.000	0.000000	0.000
ENSMUST00000178949.1	294	114.000	0.000000	0.000
ENSMUST00000192724.1	351	159.000	0.000000	0.000
ENSMUST00000103519.1	294	114.000	0.000000	0.000
ENSMUST00000194257.1	358	165.000	0.000000	0.000
ENSMUST00000103521.2	390	192.000	0.000000	0.000
ENSMUST00000192554.5	351	159.000	0.000000	0.000
ENSMUST00000103522.2	348	157.000	0.000000	0.000
ENSMUST00000103523.1	351	159.000	0.000000	0.000
ENSMUST00000193145.1	354	162.000	0.000000	0.000
ENSMUST00000103524.1	301	120.000	0.000000	0.000
ENSMUST00000103525.2	377	181.000	0.000000	0.000
ENSMUST00000103526.2	415	214.000	0.000000	0.000
ENSMUST00000103751.2	381	184.000	0.000000	0.000
ENSMUST00000197518.1	366	172.000	0.000000	0.000
ENSMUST00000103752.2	348	157.000	0.000000	0.000
ENSMUST00000103396.1	359	166.000	0.000000	0.000
ENSMUST00000194071.1	351	159.000	0.000000	0.000
ENSMUST00000103527.1	294	114.000	0.000000	0.000
ENSMUST00000196940.1	359	166.000	0.000000	0.000
ENSMUST00000103397.2	356	163.000	0.000000	0.000
ENSMUST00000103398.1	359	166.000	0.000000	0.000
ENSMUST00000192591.1	358	165.000	0.000000	0.000
ENSMUST00000103529.3	351	159.000	0.000000	0.000
ENSMUST00000197560.1	359	166.000	0.000000	0.000
ENSMUST00000103399.2	299	118.000	0.000000	0.000
ENSMUST00000103400.2	382	185.000	0.000000	0.000
ENSMUST00000103401.2	360	167.000	0.000000	0.000
ENSMUST00000103402.1	359	166.000	0.000000	0.000
ENSMUST00000103403.2	378	182.000	0.000000	0.000
ENSMUST00000195359.5	351	159.000	0.000000	0.000
ENSMUST00000103530.2	348	157.000	0.000000	0.000
ENSMUST00000103404.1	359	166.000	0.000000	0.000
ENSMUST00000103531.3	351	159.000	0.000000	0.000
ENSMUST00000103503.3	349	157.000	0.000000	0.000
ENSMUST00000171270.1	90	15.000	0.000000	0.000
ENSMUST00000103302.2	501	294.000	0.000000	0.000
ENSMUST00000103303.2	394	196.000	0.000000	0.000
ENSMUST00000103304.2	374	178.000	0.000000	0.000
ENSMUST00000103305.1	362	168.000	0.000000	0.000
ENSMUST00000103306.1	362	168.000	0.000000	0.000
ENSMUST00000196006.4	353	161.000	0.000000	0.000
ENSMUST00000103307.2	350	158.000	0.000000	0.000
ENSMUST00000200578.4	353	161.000	0.000000	0.000
ENSMUST00000103308.2	350	158.000	0.000000	0.000
ENSMUST00000200586.1	359	166.000	0.000000	0.000
ENSMUST00000103309.2	341	151.000	0.000000	0.000
ENSMUST00000103310.2	358	165.000	0.000000	0.000
ENSMUST00000197406.4	353	161.000	0.000000	0.000
ENSMUST00000103311.2	350	158.000	0.000000	0.000
ENSMUST00000196768.1	353	161.000	0.000000	0.000
ENSMUST00000103312.2	287	109.000	0.000000	0.000
ENSMUST00000103313.2	377	181.000	0.000000	0.000
ENSMUST00000103314.2	383	186.000	0.000000	0.000
ENSMUST00000197515.1	359	166.000	0.000000	0.000
ENSMUST00000103315.2	350	158.000	0.000000	0.000
ENSMUST00000103316.1	353	161.000	0.000000	0.000
ENSMUST00000194581.1	378	182.000	0.000000	0.000
ENSMUST00000163467.1	302	120.000	0.000000	0.000
ENSMUST00000103532.2	405	205.000	0.000000	0.000
ENSMUST00000197803.1	363	169.000	0.000000	0.000
ENSMUST00000103533.1	301	120.000	0.000000	0.000
ENSMUST00000103317.2	404	204.000	0.000000	0.000
ENSMUST00000103534.1	351	159.000	0.000000	0.000
ENSMUST00000103535.2	405	205.000	0.000000	0.000
ENSMUST00000103318.5	361	167.000	0.000000	0.000
ENSMUST00000103319.2	358	165.000	0.000000	0.000
ENSMUST00000103320.2	368	173.000	0.000000	0.000
ENSMUST00000103536.3	358	165.000	0.000000	0.000
ENSMUST00000103321.2	401	202.000	0.000000	0.000
ENSMUST00000103322.2	374	178.000	0.000000	0.000
ENSMUST00000103323.2	378	182.000	0.000000	0.000
ENSMUST00000103324.2	375	179.000	0.000000	0.000
ENSMUST00000200406.1	339	149.000	0.000000	0.000
ENSMUST00000103537.2	399	200.000	0.000000	0.000
ENSMUST00000199510.4	353	161.000	0.000000	0.000
ENSMUST00000103325.2	350	158.000	0.000000	0.000
ENSMUST00000198646.1	351	159.000	0.000000	0.000
ENSMUST00000103538.2	294	114.000	0.000000	0.000
ENSMUST00000168090.2	376	180.000	0.000000	0.000
ENSMUST00000103326.2	359	166.000	0.000000	0.000
ENSMUST00000196839.4	347	156.000	0.000000	0.000
ENSMUST00000103327.2	344	153.000	0.000000	0.000
ENSMUST00000199933.4	351	159.000	0.000000	0.000
ENSMUST00000103539.2	348	157.000	0.000000	0.000
ENSMUST00000199266.1	358	165.000	0.000000	0.000
ENSMUST00000103540.2	315	130.000	0.000000	0.000
ENSMUST00000103328.2	359	166.000	0.000000	0.000
ENSMUST00000198735.1	347	156.000	0.000000	0.000
ENSMUST00000103329.2	287	109.000	0.000000	0.000
ENSMUST00000196690.1	359	166.000	0.000000	0.000
ENSMUST00000103541.2	396	197.000	0.000000	0.000
ENSMUST00000164041.2	299	118.000	0.000000	0.000
ENSMUST00000103542.1	303	121.000	0.000000	0.000
ENSMUST00000103330.1	347	156.000	0.000000	0.000
ENSMUST00000196863.1	363	169.000	0.000000	0.000
ENSMUST00000183936.1	344	153.000	0.000000	0.000
ENSMUST00000103332.1	351	159.000	0.000000	0.000
ENSMUST00000196587.4	351	159.000	0.000000	0.000
ENSMUST00000103543.2	348	157.000	0.000000	0.000
ENSMUST00000103333.3	358	165.000	0.000000	0.000
ENSMUST00000103544.2	373	178.000	0.000000	0.000
ENSMUST00000103334.3	352	160.000	0.000000	0.000
ENSMUST00000197537.1	368	173.000	0.000000	0.000
ENSMUST00000169155.1	294	114.000	0.000000	0.000
ENSMUST00000198777.1	406	206.000	0.000000	0.000
ENSMUST00000170551.1	294	114.000	0.000000	0.000
ENSMUST00000199373.1	376	180.000	0.000000	0.000
ENSMUST00000163670.1	294	114.000	0.000000	0.000
ENSMUST00000103547.1	351	159.000	0.000000	0.000
ENSMUST00000103548.2	351	159.000	0.000000	0.000
ENSMUST00000199143.4	338	148.000	0.000000	0.000
ENSMUST00000103335.2	335	146.000	0.000000	0.000
ENSMUST00000103336.1	362	168.000	0.000000	0.000
ENSMUST00000196991.1	386	189.000	0.000000	0.000
ENSMUST00000103549.1	294	114.000	0.000000	0.000
ENSMUST00000198756.1	353	161.000	0.000000	0.000
ENSMUST00000103551.1	351	159.000	0.000000	0.000
ENSMUST00000103552.1	351	159.000	0.000000	0.000
ENSMUST00000193936.1	357	164.000	0.000000	0.000
ENSMUST00000179796.1	297	117.000	0.000000	0.000
ENSMUST00000103489.1	357	164.000	0.000000	0.000
ENSMUST00000193397.1	357	164.000	0.000000	0.000
ENSMUST00000195037.1	359	166.000	0.000000	0.000
ENSMUST00000103492.1	359	166.000	0.000000	0.000
ENSMUST00000103493.2	351	159.000	0.000000	0.000
ENSMUST00000191803.1	395	197.000	0.000000	0.000
ENSMUST00000103494.1	294	114.000	0.000000	0.000
ENSMUST00000103363.1	352	160.000	0.000000	0.000
ENSMUST00000103364.2	360	167.000	0.000000	0.000
ENSMUST00000103365.2	377	181.000	0.000000	0.000
ENSMUST00000103366.2	385	188.000	0.000000	0.000
ENSMUST00000103367.2	401	202.000	0.000000	0.000
ENSMUST00000103368.2	379	183.000	0.000000	0.000
ENSMUST00000103369.1	347	156.000	0.000000	0.000
ENSMUST00000103495.2	377	181.000	0.000000	0.000
ENSMUST00000197290.1	347	156.000	0.000000	0.000
ENSMUST00000103370.2	287	109.000	0.000000	0.000
ENSMUST00000198880.4	347	156.000	0.000000	0.000
ENSMUST00000103371.2	344	153.000	0.000000	0.000
ENSMUST00000103496.3	388	190.000	0.000000	0.000
ENSMUST00000195337.1	354	162.000	0.000000	0.000
ENSMUST00000103497.1	351	159.000	0.000000	0.000
ENSMUST00000193893.5	351	159.000	0.000000	0.000
ENSMUST00000103498.2	348	157.000	0.000000	0.000
ENSMUST00000191801.1	351	159.000	0.000000	0.000
ENSMUST00000195469.5	386	189.000	0.000000	0.000
ENSMUST00000109711.3	215	62.000	0.000000	0.000
ENSMUST00000103500.1	294	114.000	0.000000	0.000
ENSMUST00000192077.1	351	159.000	0.000000	0.000
ENSMUST00000103501.2	294	114.000	0.000000	0.000
ENSMUST00000194350.5	351	159.000	0.000000	0.000
ENSMUST00000103504.2	306	123.000	0.000000	0.000
ENSMUST00000193855.1	405	205.000	0.000000	0.000
ENSMUST00000103505.2	348	157.000	0.000000	0.000
ENSMUST00000194968.5	351	159.000	0.000000	0.000
ENSMUST00000103506.2	348	157.000	0.000000	0.000
ENSMUST00000103507.1	351	159.000	0.000000	0.000
ENSMUST00000194625.1	351	159.000	0.000000	0.000
ENSMUST00000191861.1	351	159.000	0.000000	0.000
ENSMUST00000103509.1	294	114.000	0.000000	0.000
ENSMUST00000103510.1	351	159.000	0.000000	0.000
ENSMUST00000191918.1	357	164.000	0.000000	0.000
ENSMUST00000177949.1	297	117.000	0.000000	0.000
ENSMUST00000103466.1	353	161.000	0.000000	0.000
ENSMUST00000103467.1	351	159.000	0.000000	0.000
ENSMUST00000103468.2	461	256.000	0.000000	0.000
ENSMUST00000103469.3	399	200.000	0.000000	0.000
ENSMUST00000195641.1	353	161.000	0.000000	0.000
ENSMUST00000103470.1	299	118.000	0.000000	0.000
ENSMUST00000195884.1	351	159.000	0.000000	0.000
ENSMUST00000103471.1	294	114.000	0.000000	0.000
ENSMUST00000103472.3	351	159.000	0.000000	0.000
ENSMUST00000103473.1	351	159.000	0.000000	0.000
ENSMUST00000103461.4	361	167.000	0.000000	0.000
ENSMUST00000195706.1	351	159.000	0.000000	0.000
ENSMUST00000103475.1	333	144.000	0.000000	0.000
ENSMUST00000191693.1	350	158.000	0.000000	0.000
ENSMUST00000103476.1	296	116.000	0.000000	0.000
ENSMUST00000192499.2	437	234.000	0.000000	0.000
ENSMUST00000103477.3	360	167.000	0.000000	0.000
ENSMUST00000193408.1	353	161.000	0.000000	0.000
ENSMUST00000195619.1	353	161.000	0.000000	0.000
ENSMUST00000103479.3	299	118.000	0.000000	0.000
ENSMUST00000196595.1	352	160.000	0.000000	0.000
ENSMUST00000103351.2	286	109.000	0.000000	0.000
ENSMUST00000198345.1	352	160.000	0.000000	0.000
ENSMUST00000177795.1	288	110.000	0.000000	0.000
ENSMUST00000199160.1	382	185.000	0.000000	0.000
ENSMUST00000103353.2	284	107.000	0.000000	0.000
ENSMUST00000103354.2	368	173.000	0.000000	0.000
ENSMUST00000197448.1	358	165.000	0.000000	0.000
ENSMUST00000103355.2	292	113.000	0.000000	0.000
ENSMUST00000195124.5	350	158.000	0.000000	0.000
ENSMUST00000103481.2	342	152.000	0.000000	0.000
ENSMUST00000103356.3	373	178.000	0.000000	0.000
ENSMUST00000103357.3	352	160.000	0.000000	0.000
ENSMUST00000194159.1	351	159.000	0.000000	0.000
ENSMUST00000103482.1	294	114.000	0.000000	0.000
ENSMUST00000103483.2	394	196.000	0.000000	0.000
ENSMUST00000125484.2	359	166.000	0.000000	0.000
ENSMUST00000183954.3	302	120.000	0.000000	0.000
ENSMUST00000103485.2	353	161.000	0.000000	0.000
ENSMUST00000103486.1	356	163.000	0.000000	0.000
ENSMUST00000103359.2	379	183.000	0.000000	0.000
ENSMUST00000199437.1	352	160.000	0.000000	0.000
ENSMUST00000177697.1	288	110.000	0.000000	0.000
ENSMUST00000198328.1	367	172.000	0.000000	0.000
ENSMUST00000166380.1	292	113.000	0.000000	0.000
ENSMUST00000103345.3	394	196.000	0.000000	0.000
ENSMUST00000103478.3	350	158.000	0.000000	0.000
ENSMUST00000200454.1	378	182.000	0.000000	0.000
ENSMUST00000103337.2	340	150.000	0.000000	0.000
ENSMUST00000114212.3	347	156.000	0.000000	0.000
ENSMUST00000103339.1	347	156.000	0.000000	0.000
ENSMUST00000197966.1	358	165.000	0.000000	0.000
ENSMUST00000103340.2	290	111.000	0.000000	0.000
ENSMUST00000103341.3	348	157.000	0.000000	0.000
ENSMUST00000195468.5	353	161.000	0.000000	0.000
ENSMUST00000103442.2	350	158.000	0.000000	0.000
ENSMUST00000103443.2	352	160.000	0.000000	0.000
ENSMUST00000103444.2	425	223.000	0.000000	0.000
ENSMUST00000178229.2	347	156.000	0.000000	0.000
ENSMUST00000103446.1	353	161.000	0.000000	0.000
ENSMUST00000103447.1	350	158.000	0.000000	0.000
ENSMUST00000103448.2	418	217.000	0.000000	0.000
ENSMUST00000195707.2	480	274.000	0.000000	0.000
ENSMUST00000103449.3	347	156.000	0.000000	0.000
ENSMUST00000103450.3	353	161.000	0.000000	0.000
ENSMUST00000179657.1	350	158.000	0.000000	0.000
ENSMUST00000192264.1	413	213.000	0.000000	0.000
ENSMUST00000103452.2	350	158.000	0.000000	0.000
ENSMUST00000195381.1	353	161.000	0.000000	0.000
ENSMUST00000103342.3	358	165.000	0.000000	0.000
ENSMUST00000103343.3	358	165.000	0.000000	0.000
ENSMUST00000180013.2	369	174.000	0.000000	0.000
ENSMUST00000103344.2	394	196.000	0.000000	0.000
ENSMUST00000192911.1	350	158.000	0.000000	0.000
ENSMUST00000103455.2	342	152.000	0.000000	0.000
ENSMUST00000103346.2	402	203.000	0.000000	0.000
ENSMUST00000196201.1	352	160.000	0.000000	0.000
ENSMUST00000101325.3	288	110.000	0.000000	0.000
ENSMUST00000103456.3	355	162.000	0.000000	0.000
ENSMUST00000103348.2	379	183.000	0.000000	0.000
ENSMUST00000192877.1	361	167.000	0.000000	0.000
ENSMUST00000103457.2	350	158.000	0.000000	0.000
ENSMUST00000103349.1	348	157.000	0.000000	0.000
ENSMUST00000103350.2	394	196.000	0.000000	0.000
ENSMUST00000193652.1	380	184.000	0.000000	0.000
ENSMUST00000103458.2	350	158.000	0.000000	0.000
ENSMUST00000103459.4	405	205.000	0.000000	0.000
ENSMUST00000103451.4	362	168.000	0.000000	0.000
ENSMUST00000103474.4	363	169.000	0.000000	0.000
ENSMUST00000193133.2	357	164.000	0.000000	0.000
ENSMUST00000103462.3	354	162.000	0.000000	0.000
ENSMUST00000103463.2	351	159.000	0.000000	0.000
ENSMUST00000103464.2	414	213.000	0.000000	0.000
ENSMUST00000167638.1	352	160.000	0.000000	0.000
ENSMUST00000166255.1	278	103.000	0.000000	0.000
ENSMUST00000103301.2	359	166.000	0.000000	0.000
ENSMUST00000095364.2	294	114.000	0.000000	0.000
ENSMUST00000103682.2	51	6.000	0.000000	0.000
ENSMUST00000103683.1	59	8.000	0.000000	0.000
ENSMUST00000197589.1	62	9.000	0.000000	0.000
ENSMUST00000103686.1	64	9.000	0.000000	0.000
ENSMUST00000103687.1	63	9.000	0.000000	0.000
ENSMUST00000196977.1	63	9.000	0.000000	0.000
ENSMUST00000103688.2	65	9.000	0.000000	0.000
ENSMUST00000103689.1	63	9.000	0.000000	0.000
ENSMUST00000103690.1	66	10.000	0.000000	0.000
ENSMUST00000103691.1	66	10.000	0.000000	0.000
ENSMUST00000103693.1	63	9.000	0.000000	0.000
ENSMUST00000199452.1	62	9.000	0.000000	0.000
ENSMUST00000103694.2	59	8.000	0.000000	0.000
ENSMUST00000200046.1	61	9.000	0.000000	0.000
ENSMUST00000103695.1	60	8.000	0.000000	0.000
ENSMUST00000197949.1	57	7.000	0.000000	0.000
ENSMUST00000103696.1	63	9.000	0.000000	0.000
ENSMUST00000103697.1	63	9.000	0.000000	0.000
ENSMUST00000103698.1	61	9.000	0.000000	0.000
ENSMUST00000103699.1	57	7.000	0.000000	0.000
ENSMUST00000103700.1	64	9.000	0.000000	0.000
ENSMUST00000103701.1	55	7.000	0.000000	0.000
ENSMUST00000103702.1	61	9.000	0.000000	0.000
ENSMUST00000103703.1	63	9.000	0.000000	0.000
ENSMUST00000103704.1	62	9.000	0.000000	0.000
ENSMUST00000103705.1	60	8.000	0.000000	0.000
ENSMUST00000103706.1	65	9.000	0.000000	0.000
ENSMUST00000103707.1	58	8.000	0.000000	0.000
ENSMUST00000103708.1	57	7.000	0.000000	0.000
ENSMUST00000103709.1	66	10.000	0.000000	0.000
ENSMUST00000103710.1	57	7.000	0.000000	0.000
ENSMUST00000103711.1	59	8.000	0.000000	0.000
ENSMUST00000103712.1	60	8.000	0.000000	0.000
ENSMUST00000103713.1	65	9.000	0.000000	0.000
ENSMUST00000103714.1	59	8.000	0.000000	0.000
ENSMUST00000103715.1	60	8.000	0.000000	0.000
ENSMUST00000103716.2	57	7.000	0.000000	0.000
ENSMUST00000103717.2	63	9.000	0.000000	0.000
ENSMUST00000103718.1	60	8.000	0.000000	0.000
ENSMUST00000103719.1	60	8.000	0.000000	0.000
ENSMUST00000103720.1	57	7.000	0.000000	0.000
ENSMUST00000103721.2	58	8.000	0.000000	0.000
ENSMUST00000103722.1	61	9.000	0.000000	0.000
ENSMUST00000103723.1	66	10.000	0.000000	0.000
ENSMUST00000103724.1	63	9.000	0.000000	0.000
ENSMUST00000103725.1	61	9.000	0.000000	0.000
ENSMUST00000103726.1	60	8.000	0.000000	0.000
ENSMUST00000103728.1	57	7.000	0.000000	0.000
ENSMUST00000103729.1	58	8.000	0.000000	0.000
ENSMUST00000103730.1	59	8.000	0.000000	0.000
ENSMUST00000103731.1	58	8.000	0.000000	0.000
ENSMUST00000103733.1	59	8.000	0.000000	0.000
ENSMUST00000103734.1	62	9.000	0.000000	0.000
ENSMUST00000103735.1	62	9.000	0.000000	0.000
ENSMUST00000103736.1	63	9.000	0.000000	0.000
ENSMUST00000103737.2	66	10.000	0.000000	0.000
ENSMUST00000103738.1	66	10.000	0.000000	0.000
ENSMUST00000200495.1	60	8.000	0.000000	0.000
ENSMUST00000103562.2	60	8.000	0.000000	0.000
ENSMUST00000197113.1	60	8.000	0.000000	0.000
ENSMUST00000184430.1	61	9.000	0.000000	0.000
ENSMUST00000103284.1	48	5.000	0.000000	0.000
ENSMUST00000103285.1	48	5.000	0.000000	0.000
ENSMUST00000192366.1	50	6.000	0.000000	0.000
ENSMUST00000103286.1	54	7.000	0.000000	0.000
ENSMUST00000103287.1	51	6.000	0.000000	0.000
ENSMUST00000103288.1	50	6.000	0.000000	0.000
ENSMUST00000103289.1	53	6.000	0.000000	0.000
ENSMUST00000193061.1	46	5.000	0.000000	0.000
ENSMUST00000103290.1	45	4.000	0.000000	0.000
ENSMUST00000103293.1	50	6.000	0.000000	0.000
ENSMUST00000103294.1	51	6.000	0.000000	0.000
ENSMUST00000103295.1	49	6.000	0.000000	0.000
ENSMUST00000103296.1	49	6.000	0.000000	0.000
ENSMUST00000103297.1	49	6.000	0.000000	0.000
ENSMUST00000103298.1	47	5.000	0.000000	0.000
ENSMUST00000082421.1	1144	951.832	5113.182538	24942.000
ENSMUST00000082419.1	519	295.815	455.804241	691.000
ENSMUST00000082418.1	1824	1581.512	1195.930795	9693.000
ENSMUST00000082414.1	1378	1092.049	3743.942259	20953.229
ENSMUST00000084013.1	297	117.000	5479.327679	3285.434
ENSMUST00000082411.1	348	157.000	330.474641	265.899
ENSMUST00000082409.1	784	584.241	7901.113048	23657.024
ENSMUST00000082408.1	681	466.283	6179.273058	14766.112
ENSMUST00000082407.1	204	56.000	13962.658882	4007.151
ENSMUST00000082405.1	684	474.517	3223.864105	7839.856
ENSMUST00000082402.1	1545	1361.605	9152.254210	63864.376
ENSMUST00000082396.1	1038	781.864	2633.443784	10551.995
ENSMUST00000082392.1	957	745.860	4899.270722	18727.000
ENSMUST00000124112.1	574	364.762	11.999240	22.431
ENSMUST00000084954.12	1732	1541.545	0.000000	0.000
ENSMUST00000108568.9	1777	1589.537	21.344096	173.871
ENSMUST00000079056.8	1443	1257.397	0.000000	0.000
ENSMUST00000102564.10	1848	1671.455	21.572625	184.789
ENSMUST00000124943.7	662	461.094	0.731537	1.729
ENSMUST00000150076.7	370	175.000	0.000000	0.000
ENSMUST00000128748.7	957	767.375	0.000000	0.000
ENSMUST00000102563.1	1352	1175.078	0.000000	0.000
ENSMUST00000138006.7	1073	889.298	1.181267	5.384
ENSMUST00000125441.7	756	563.676	5.270920	15.226
ENSMUST00000143232.1	603	407.705	0.000000	0.000
ENSMUST00000144454.1	488	286.498	9.242167	13.570
ENSMUST00000041683.8	4434	4277.216	210.226367	4608.165
ENSMUST00000173525.1	930	747.358	9.129880	34.968
ENSMUST00000174035.1	520	323.351	21.062889	34.904
ENSMUST00000174301.7	657	464.431	6.047077	14.393
ENSMUST00000174220.1	889	644.056	15.321289	50.571
ENSMUST00000199435.1	3794	3437.681	5.637080	99.311
ENSMUST00000098538.8	2564	2162.211	0.000000	0.000
ENSMUST00000199307.4	1944	1704.670	3.433021	29.991
ENSMUST00000098539.6	2261	1857.073	0.000000	0.000
ENSMUST00000196898.4	3323	2979.927	2.068351	31.587
ENSMUST00000029920.14	2239	1838.634	4.154310	39.145
ENSMUST00000196552.4	705	499.607	2.518716	6.449
ENSMUST00000197657.1	425	223.000	0.000000	0.000
ENSMUST00000199124.4	599	390.000	0.000000	0.000
ENSMUST00000196857.4	701	492.311	5.201341	13.123
ENSMUST00000198764.1	764	554.221	3.075795	8.736
ENSMUST00000199045.4	913	702.325	6.932283	24.951
ENSMUST00000196426.4	674	454.139	6.094418	14.184
ENSMUST00000200014.4	740	533.693	2.029183	5.550
ENSMUST00000198808.4	3747	3316.032	3.488673	59.287
ENSMUST00000195926.1	464	259.000	0.000000	0.000
ENSMUST00000200353.1	485	279.000	0.000000	0.000
ENSMUST00000106192.8	2425	1990.189	10.950165	111.685
ENSMUST00000178858.2	804	595.000	0.000000	0.000
ENSMUST00000169137.2	616	407.000	0.000000	0.000
ENSMUST00000113529.3	442	239.000	0.000000	0.000
ENSMUST00000208801.1	437	234.000	0.000000	0.000
ENSMUST00000031309.15	2421	2185.209	70.287439	787.137
ENSMUST00000125522.1	3357	3177.762	0.681100	11.092
ENSMUST00000138071.1	585	376.000	0.000000	0.000
ENSMUST00000111959.1	1526	1354.089	0.000000	0.000
ENSMUST00000149669.7	600	404.943	2.298929	4.771
ENSMUST00000136895.1	392	198.629	0.000000	0.000
ENSMUST00000118865.7	768	515.149	0.000000	0.000
ENSMUST00000061587.12	1996	1787.723	5.429085	49.740
ENSMUST00000121504.1	2141	1934.464	0.732305	7.260
ENSMUST00000081035.8	4334	4262.078	2.975859	65.000
ENSMUST00000025989.9	8096	7576.199	15.473614	600.790
ENSMUST00000237871.1	3170	2821.034	103.768160	1500.210
ENSMUST00000028807.5	3665	3569.500	21.439007	392.186
ENSMUST00000126082.1	897	712.697	8.518946	31.115
ENSMUST00000141836.1	266	95.316	9.400003	4.592
ENSMUST00000150162.7	606	409.103	0.000000	0.000
ENSMUST00000140282.1	446	250.345	3.871922	4.968
ENSMUST00000125766.7	936	751.138	6.483328	24.957
ENSMUST00000152191.7	1010	822.233	12.151059	51.202
ENSMUST00000154104.1	668	471.802	0.426273	1.031
ENSMUST00000117392.8	6625	6417.503	0.000000	0.000
ENSMUST00000132442.1	3088	2891.778	0.000000	0.000
ENSMUST00000135804.1	634	427.971	0.000000	0.000
ENSMUST00000173320.7	6908	6651.414	8.214185	280.000
ENSMUST00000112524.8	3089	2945.980	0.150724	2.276
ENSMUST00000141118.8	3399	3210.837	1.090809	17.949
ENSMUST00000133617.2	1902	1730.473	0.000000	0.000
ENSMUST00000074082.12	2129	1962.976	0.000000	0.000
ENSMUST00000134053.7	1905	1732.189	19.286616	171.211
ENSMUST00000143125.1	794	593.208	0.551929	1.678
ENSMUST00000123115.1	807	606.509	3.078697	9.569
ENSMUST00000214989.1	500	293.000	0.000000	0.000
ENSMUST00000123601.1	878	692.794	3.381109	12.004
ENSMUST00000214249.1	1693	1511.514	1.039998	8.056
ENSMUST00000219340.1	1718	1545.864	2.828223	22.406
ENSMUST00000219129.1	1546	1362.853	0.217794	1.521
ENSMUST00000215222.1	460	259.488	22.806915	30.329
ENSMUST00000170255.1	1590	1381.000	0.000000	0.000
ENSMUST00000020488.8	123179	124382.809	8.105474	5166.761
ENSMUST00000076316.5	3084	2893.133	4.840800	71.774
ENSMUST00000210922.1	2208	2058.401	0.685028	7.226
ENSMUST00000210519.1	2295	2141.895	0.000000	0.000
ENSMUST00000020497.13	6027	5973.580	15.323303	469.101
ENSMUST00000146640.7	3938	3869.292	1.001081	19.851
ENSMUST00000147381.1	347	158.480	1.619490	1.315
ENSMUST00000141184.1	1383	1211.191	5.975021	37.088
ENSMUST00000138858.7	3505	3420.469	0.000000	0.000
ENSMUST00000143793.7	804	614.817	0.465476	1.467
ENSMUST00000125193.1	692	483.000	0.000000	0.000
ENSMUST00000028944.3	3618	3462.269	26.784600	475.254
ENSMUST00000154328.7	547	350.789	3.717354	6.683
ENSMUST00000147135.1	392	194.000	0.000000	0.000
ENSMUST00000141500.1	656	447.000	0.000000	0.000
ENSMUST00000141785.1	658	423.998	1.870024	4.063
ENSMUST00000084512.10	6471	6339.378	4.847706	157.493
ENSMUST00000084030.5	7788	7643.697	16.842195	659.754
ENSMUST00000209441.1	3469	3346.513	2.405637	41.257
ENSMUST00000210645.1	797	606.469	2.895704	9.000
ENSMUST00000210016.1	656	447.000	0.000000	0.000
ENSMUST00000211622.1	1661	1442.522	0.271248	2.005
ENSMUST00000210933.1	375	179.000	0.000000	0.000
ENSMUST00000210767.1	552	352.672	0.643691	1.163
ENSMUST00000210488.1	479	279.201	0.000000	0.000
ENSMUST00000209827.1	515	308.000	0.000000	0.000
ENSMUST00000211584.1	457	253.000	0.000000	0.000
ENSMUST00000209633.1	1050	860.238	1.835064	8.090
ENSMUST00000211218.1	943	673.381	1.517526	5.237
ENSMUST00000021133.15	2526	2377.349	51.380922	626.000
ENSMUST00000106425.3	2330	2185.584	0.000000	0.000
ENSMUST00000127205.7	1979	1808.126	0.000000	0.000
ENSMUST00000128808.1	703	506.045	0.000000	0.000
ENSMUST00000110893.9	1242	1071.309	0.000000	0.000
ENSMUST00000085633.11	1089	912.741	0.000000	0.000
ENSMUST00000110891.7	1214	1005.000	0.000000	0.000
ENSMUST00000027945.5	1196	1024.102	5.213243	27.361
ENSMUST00000156341.1	1028	844.964	0.953983	4.131
ENSMUST00000153757.1	498	298.522	1.734357	2.653
ENSMUST00000124497.1	741	547.196	1.069790	3.000
ENSMUST00000143876.7	342	154.463	11.185859	8.855
ENSMUST00000156527.1	261	91.000	0.000000	0.000
ENSMUST00000198858.4	453	249.000	0.000000	0.000
ENSMUST00000197248.4	3184	3093.114	0.142964	2.266
ENSMUST00000061155.11	2956	2836.017	1.611525	23.422
ENSMUST00000198043.4	2233	2024.000	0.000000	0.000
ENSMUST00000084952.7	2713	2603.377	0.697930	9.312
ENSMUST00000109332.7	617	408.000	0.000000	0.000
ENSMUST00000167694.1	249	83.000	0.000000	0.000
ENSMUST00000086461.12	2796	2645.148	16.942820	229.676
ENSMUST00000150962.7	3751	3649.174	0.787985	14.736
ENSMUST00000129369.1	375	183.319	0.000000	0.000
ENSMUST00000123392.1	264	93.000	0.000000	0.000
ENSMUST00000126262.1	1256	1083.575	2.277261	12.646
ENSMUST00000111953.1	772	566.708	3.102321	9.010
ENSMUST00000088260.1	1074	865.000	0.000000	0.000
ENSMUST00000033818.9	7549	7280.825	20.031731	747.444
ENSMUST00000091237.11	7443	7175.552	0.000000	0.000
ENSMUST00000133338.7	4028	3832.231	7.838629	153.947
ENSMUST00000125031.1	2295	2039.803	2.204445	23.044
ENSMUST00000127197.1	755	567.248	3.150599	9.159
ENSMUST00000132974.7	5528	5364.750	3.666315	100.800
ENSMUST00000152273.1	692	501.331	1.201430	3.087
ENSMUST00000136918.1	290	112.428	2.094851	1.207
ENSMUST00000143359.7	604	407.141	13.048420	27.226
ENSMUST00000131804.1	567	369.854	15.769336	29.890
ENSMUST00000139545.1	811	604.231	8.127963	25.169
ENSMUST00000001256.10	3736	3051.899	15.558286	243.339
ENSMUST00000167545.2	3156	2534.079	5.518030	71.661
ENSMUST00000017454.7	751	542.000	0.000000	0.000
ENSMUST00000046863.11	1828	1619.000	0.000000	0.000
ENSMUST00000132702.7	1899	1731.296	0.454763	4.035
ENSMUST00000144748.7	2286	2127.656	2.004193	21.853
ENSMUST00000206674.1	531	328.358	0.695927	1.171
ENSMUST00000106272.7	1725	1516.000	0.000000	0.000
ENSMUST00000125188.7	473	268.776	1.673171	2.305
ENSMUST00000155005.2	710	501.000	0.000000	0.000
ENSMUST00000206995.1	1000	806.209	1.240982	5.127
ENSMUST00000124631.7	782	573.000	0.000000	0.000
ENSMUST00000136597.2	809	600.000	0.000000	0.000
ENSMUST00000139068.7	364	170.000	0.000000	0.000
ENSMUST00000106271.1	1713	1541.678	1.151835	9.100
ENSMUST00000138432.1	288	110.000	0.000000	0.000
ENSMUST00000084935.10	8834	8259.640	22.597223	956.524
ENSMUST00000208158.1	1551	1342.000	0.000000	0.000
ENSMUST00000162108.7	2433	2248.347	4.907461	56.546
ENSMUST00000054436.8	4060	3827.920	1.207245	23.683
ENSMUST00000035115.4	4902	4723.800	0.773657	18.729
ENSMUST00000213272.1	508	301.000	0.000000	0.000
ENSMUST00000139189.1	412	212.000	0.000000	0.000
ENSMUST00000129394.1	763	571.974	0.433527	1.271
ENSMUST00000149959.1	224	67.000	0.000000	0.000
ENSMUST00000103097.9	443	240.000	0.000000	0.000
ENSMUST00000180193.1	443	240.000	0.000000	0.000
ENSMUST00000199470.4	2392	2172.685	0.154106	1.716
ENSMUST00000046045.12	2564	2351.940	1.516936	18.284
ENSMUST00000199423.4	2016	1813.969	0.000000	0.000
ENSMUST00000196529.4	1460	1251.000	0.000000	0.000
ENSMUST00000198460.4	1785	1576.000	0.000000	0.000
ENSMUST00000199983.1	479	273.000	0.000000	0.000
ENSMUST00000198734.1	452	248.000	0.000000	0.000
ENSMUST00000200589.4	1174	965.000	0.000000	0.000
ENSMUST00000198750.4	870	661.000	0.000000	0.000
ENSMUST00000198404.1	368	173.000	0.000000	0.000
ENSMUST00000196815.4	574	366.000	0.000000	0.000
ENSMUST00000198648.4	810	601.000	0.000000	0.000
ENSMUST00000196504.4	608	399.000	0.000000	0.000
ENSMUST00000199685.1	604	395.000	0.000000	0.000
ENSMUST00000197282.1	655	446.000	0.000000	0.000
ENSMUST00000199752.1	275	101.000	0.000000	0.000
ENSMUST00000103096.9	911	702.000	0.000000	0.000
ENSMUST00000109328.7	726	517.000	0.000000	0.000
ENSMUST00000130227.1	1619	1391.744	0.560817	4.000
ENSMUST00000063824.13	3681	3472.000	0.000000	0.000
ENSMUST00000136375.7	3691	3332.704	0.409847	7.000
ENSMUST00000142203.7	3849	3500.623	0.000000	0.000
ENSMUST00000141714.1	492	286.000	0.000000	0.000
ENSMUST00000135618.7	3293	3084.000	0.000000	0.000
ENSMUST00000137458.1	3272	3063.000	0.000000	0.000
ENSMUST00000134723.1	354	162.000	0.000000	0.000
ENSMUST00000143808.1	554	346.000	0.000000	0.000
ENSMUST00000135968.1	762	489.189	0.398882	1.000
ENSMUST00000135560.1	1156	947.000	0.000000	0.000
ENSMUST00000000188.11	6330	6215.488	413.925133	13184.893
ENSMUST00000201564.1	127	23.000	16.967685	2.000
ENSMUST00000201985.1	415	219.890	3.782285	4.262
ENSMUST00000201902.3	627	423.804	0.000000	0.000
ENSMUST00000202363.1	3506	3340.516	1.308470	22.400
ENSMUST00000201066.1	983	785.130	7.069202	28.444
ENSMUST00000201637.1	1006	818.539	0.000000	0.000
ENSMUST00000201857.1	115	20.000	0.000000	0.000
ENSMUST00000062904.10	3151	3039.285	36.833579	573.713
ENSMUST00000139555.7	3841	3710.448	3.999041	76.043
ENSMUST00000133959.7	688	497.346	6.927453	17.657
ENSMUST00000128582.7	5607	5552.973	5.312417	151.181
ENSMUST00000139069.7	2300	2153.279	1.591083	17.558
ENSMUST00000147625.1	595	400.141	0.000000	0.000
ENSMUST00000123551.7	710	518.698	1.532375	4.073
ENSMUST00000142198.7	823	633.766	0.802634	2.607
ENSMUST00000148048.1	786	594.059	0.000000	0.000
ENSMUST00000138738.1	837	649.101	1.632583	5.431
ENSMUST00000149337.1	653	457.916	3.187451	7.480
ENSMUST00000124955.1	830	639.286	0.000000	0.000
ENSMUST00000015003.9	1993	1798.131	38.656062	356.220
ENSMUST00000212037.1	358	165.000	5.258776	4.447
ENSMUST00000212572.1	1151	962.523	4.324767	21.333
ENSMUST00000151162.1	662	419.600	0.000000	0.000
ENSMUST00000036578.6	4594	4067.294	17.942644	374.000
ENSMUST00000073935.6	3923	3541.972	5.123400	93.000
ENSMUST00000055872.2	1940	1731.000	0.000000	0.000
ENSMUST00000154277.1	1632	1423.000	0.000000	0.000
ENSMUST00000057773.4	1308	998.497	6.839773	35.000
ENSMUST00000024657.11	1663	1473.581	41.835334	315.934
ENSMUST00000171526.1	534	334.887	6.743146	11.573
ENSMUST00000172054.1	441	244.391	3.016393	3.778
ENSMUST00000168938.2	3901	3556.266	21.493744	391.729
ENSMUST00000167805.1	597	317.875	6.129808	9.986
ENSMUST00000077502.4	3257	3135.859	1.552429	24.949
ENSMUST00000204803.1	1032	823.000	0.000000	0.000
ENSMUST00000104984.3	6905	6116.387	7.066674	221.508
ENSMUST00000210367.1	1324	1115.000	0.000000	0.000
ENSMUST00000211489.1	575	367.000	0.000000	0.000
ENSMUST00000211207.1	1866	1692.783	0.000000	0.000
ENSMUST00000080065.2	4054	3836.175	22.347092	439.338
ENSMUST00000136444.1	722	530.805	4.286986	11.662
ENSMUST00000032326.10	1764	1611.521	40.401220	333.665
ENSMUST00000130851.7	435	232.000	0.000000	0.000
ENSMUST00000205244.2	607	409.313	0.000000	0.000
ENSMUST00000131719.7	978	795.219	7.217371	29.413
ENSMUST00000155277.7	4006	3924.778	3.827435	76.984
ENSMUST00000205055.2	551	343.000	0.000000	0.000
ENSMUST00000155698.1	620	424.862	2.017792	4.393
ENSMUST00000204646.2	1139	962.546	0.000000	0.000
ENSMUST00000154558.2	1078	898.488	0.000000	0.000
ENSMUST00000123022.7	693	497.609	0.000000	0.000
ENSMUST00000134549.1	791	600.626	3.943458	12.138
ENSMUST00000155022.2	3269	3160.061	2.187102	35.420
ENSMUST00000159715.7	3796	3587.000	0.000000	0.000
ENSMUST00000052069.11	3798	3682.956	0.105963	2.000
ENSMUST00000161514.1	2746	2537.000	0.000000	0.000
ENSMUST00000027809.7	1913	1553.410	1.443529	11.492
ENSMUST00000046548.13	5060	4411.068	5.163406	116.724
ENSMUST00000111037.2	4988	4330.634	0.000000	0.000
ENSMUST00000152584.1	750	541.000	0.000000	0.000
ENSMUST00000142869.1	635	427.288	1.039444	2.276
ENSMUST00000044332.15	4518	4175.600	17.643927	377.567
ENSMUST00000156546.1	2162	2015.017	1.881865	19.433
ENSMUST00000150767.7	3896	3787.859	0.000000	0.000
ENSMUST00000124718.7	564	367.599	0.530819	1.000
ENSMUST00000043598.13	1153	944.000	0.000000	0.000
ENSMUST00000108435.1	1112	921.761	0.423385	2.000
ENSMUST00000153236.1	847	651.527	0.306588	1.024
ENSMUST00000027727.14	3123	2886.016	31.802858	470.375
ENSMUST00000112237.1	3446	3091.943	7.885784	124.956
ENSMUST00000156433.1	363	169.000	0.000000	0.000
ENSMUST00000148822.1	2231	2034.744	2.846221	29.680
ENSMUST00000034046.12	3897	3786.108	5.965461	115.749
ENSMUST00000128746.2	5676	5438.345	0.116652	3.251
ENSMUST00000211644.1	343	153.000	0.000000	0.000
ENSMUST00000211289.1	1253	1044.000	0.000000	0.000
ENSMUST00000135955.7	673	464.000	0.000000	0.000
ENSMUST00000210929.1	474	269.000	0.000000	0.000
ENSMUST00000110372.8	3429	3336.772	0.000000	0.000
ENSMUST00000130563.1	368	173.000	0.000000	0.000
ENSMUST00000110371.7	2100	1891.000	0.000000	0.000
ENSMUST00000133161.1	573	373.163	0.522904	1.000
ENSMUST00000152423.1	441	238.000	0.000000	0.000
ENSMUST00000223838.1	420	219.000	0.000000	0.000
ENSMUST00000046095.9	3791	3582.000	0.000000	0.000
ENSMUST00000099885.1	942	733.000	0.000000	0.000
ENSMUST00000105931.7	472	267.000	0.000000	0.000
ENSMUST00000105934.7	480	274.000	0.000000	0.000
ENSMUST00000210288.1	918	709.000	0.000000	0.000
ENSMUST00000105930.7	583	374.000	0.000000	0.000
ENSMUST00000105933.7	552	344.000	0.000000	0.000
ENSMUST00000000220.2	478	272.000	0.000000	0.000
ENSMUST00000105932.1	455	251.000	0.000000	0.000
ENSMUST00000125933.1	259	90.000	0.000000	0.000
ENSMUST00000162317.1	297	117.000	0.000000	0.000
ENSMUST00000052691.8	2506	2242.447	4.863719	55.895
ENSMUST00000164837.2	2523	2264.887	10.261369	119.105
ENSMUST00000174004.1	1466	1261.493	0.000000	0.000
ENSMUST00000174163.1	772	563.000	0.000000	0.000
ENSMUST00000115349.8	1577	1368.000	0.000000	0.000
ENSMUST00000231872.1	509	302.000	0.000000	0.000
ENSMUST00000039338.12	1591	1382.000	0.000000	0.000
ENSMUST00000100046.8	2294	2085.000	0.000000	0.000
ENSMUST00000160243.1	1490	1281.000	0.000000	0.000
ENSMUST00000232459.1	742	533.000	0.000000	0.000
ENSMUST00000231835.1	533	325.000	0.000000	0.000
ENSMUST00000057023.11	2361	2178.990	0.000000	0.000
ENSMUST00000139790.7	2403	2194.000	0.000000	0.000
ENSMUST00000148620.1	1342	1142.037	0.683440	4.000
ENSMUST00000138465.2	1884	1729.432	0.828416	7.342
ENSMUST00000208565.1	1215	1038.870	1.813984	9.658
ENSMUST00000217292.2	1854	1645.000	0.000000	0.000
ENSMUST00000216534.1	942	733.000	0.000000	0.000
ENSMUST00000037528.9	4611	4308.968	13.509154	298.319
ENSMUST00000207617.1	412	212.000	0.000000	0.000
ENSMUST00000207530.1	369	174.000	0.000000	0.000
ENSMUST00000208800.1	446	243.000	0.000000	0.000
ENSMUST00000213887.1	2711	2515.975	6.976436	89.954
ENSMUST00000207238.1	396	197.000	0.000000	0.000
ENSMUST00000208947.1	1865	1682.813	2.319066	20.000
ENSMUST00000208061.1	938	715.800	2.106432	7.727
ENSMUST00000029671.8	2910	2591.021	0.084290	1.119
ENSMUST00000149919.7	531	332.826	1.102642	1.881
ENSMUST00000133888.1	4064	3855.000	0.000000	0.000
ENSMUST00000127733.1	405	205.000	0.000000	0.000
ENSMUST00000212929.1	3474	3149.934	0.520721	8.406
ENSMUST00000093099.12	3236	2911.161	9.758833	145.594
ENSMUST00000147964.7	3309	2986.074	0.000000	0.000
ENSMUST00000131652.1	441	238.000	0.000000	0.000
ENSMUST00000144379.7	698	489.000	0.000000	0.000
ENSMUST00000126547.1	577	369.000	0.000000	0.000
ENSMUST00000195794.1	1392	1183.000	0.000000	0.000
ENSMUST00000194087.5	3225	3016.000	0.000000	0.000
ENSMUST00000194783.1	2161	1952.000	0.000000	0.000
ENSMUST00000094288.9	3817	3608.000	0.000000	0.000
ENSMUST00000171939.7	3823	3614.000	0.000000	0.000
ENSMUST00000058806.6	2069	1860.000	0.000000	0.000
ENSMUST00000224534.1	2016	1807.000	0.000000	0.000
ENSMUST00000076263.1	942	733.000	0.000000	0.000
ENSMUST00000017443.13	1664	1464.449	30.147800	226.261
ENSMUST00000109326.9	476	252.957	12.556489	16.278
ENSMUST00000109327.3	656	442.565	8.829954	20.027
ENSMUST00000135458.1	560	363.628	8.282360	15.434
ENSMUST00000047075.13	6487	6249.740	4.960263	158.872
ENSMUST00000144406.7	916	717.354	0.000000	0.000
ENSMUST00000126761.7	730	515.055	0.000000	0.000
ENSMUST00000143951.1	315	130.000	4.057384	2.703
ENSMUST00000141439.1	389	191.000	0.000000	0.000
ENSMUST00000047157.12	5927	5748.021	26.066129	767.847
ENSMUST00000205501.1	647	438.000	0.000000	0.000
ENSMUST00000099546.5	2090	1823.116	5.351508	50.000
ENSMUST00000110837.1	1991	1724.698	0.000000	0.000
ENSMUST00000204239.2	4804	4659.366	2.239451	53.475
ENSMUST00000002976.4	7752	7722.192	1.650883	65.334
ENSMUST00000204078.1	805	619.551	1.635154	5.192
ENSMUST00000141137.6	13862	14110.305	0.345711	24.999
ENSMUST00000198055.1	431	229.000	0.000000	0.000
ENSMUST00000126998.2	550	342.000	0.000000	0.000
ENSMUST00000197824.1	735	526.000	0.000000	0.000
ENSMUST00000196708.1	6341	6330.420	0.000000	0.000
ENSMUST00000058440.11	14038	14291.523	0.000009	0.001
ENSMUST00000229223.1	346	155.000	0.000000	0.000
ENSMUST00000230769.1	346	155.000	0.000000	0.000
ENSMUST00000109150.8	2513	2287.377	47.779591	560.092
ENSMUST00000229282.1	376	180.855	6.859086	6.357
ENSMUST00000003442.8	2734	2301.331	11.791821	139.072
ENSMUST00000230490.1	2477	2247.013	26.237496	302.140
ENSMUST00000230064.1	2714	2501.825	20.772936	266.339
ENSMUST00000233649.1	4007	3923.827	0.441114	8.870
ENSMUST00000077788.6	2379	2205.583	5.655072	63.921
ENSMUST00000045521.8	5226	4999.974	25.874156	663.000
ENSMUST00000036470.13	1870	1710.073	18.099998	158.625
ENSMUST00000110834.7	828	638.953	1.641839	5.376
ENSMUST00000110833.1	732	523.000	0.000000	0.000
ENSMUST00000042299.3	4058	3750.575	2.445234	47.000
ENSMUST00000224726.2	4061	3907.121	11.786246	236.000
ENSMUST00000223659.1	275	101.000	0.000000	0.000
ENSMUST00000225189.2	595	386.000	0.000000	0.000
ENSMUST00000236457.1	393	195.000	0.000000	0.000
ENSMUST00000113825.3	4044	3893.299	0.000000	0.000
ENSMUST00000238089.1	414	213.000	0.000000	0.000
ENSMUST00000068004.12	4148	3996.227	0.000000	0.000
ENSMUST00000178687.1	4869	4177.790	11.162762	239.000
ENSMUST00000093100.2	2821	2658.171	0.367035	5.000
ENSMUST00000021940.7	4315	4191.832	32.225332	692.278
ENSMUST00000224517.1	787	580.955	5.348678	15.925
ENSMUST00000225066.1	645	450.221	9.604869	22.161
ENSMUST00000225366.1	3331	3198.195	2.264327	37.113
ENSMUST00000022782.9	4228	3915.711	12.467140	250.183
ENSMUST00000227760.1	323	138.850	1.509671	1.074
ENSMUST00000228407.1	818	590.352	0.000000	0.000
ENSMUST00000226472.1	823	600.482	8.365306	25.743
ENSMUST00000075941.11	6786	6559.031	30.073443	1010.887
ENSMUST00000066773.8	4461	4334.093	0.000000	0.000
ENSMUST00000185719.1	317	133.774	1.532045	1.050
ENSMUST00000188612.1	2333	2075.124	1.399501	14.883
ENSMUST00000185887.1	2227	1996.822	0.813435	8.324
ENSMUST00000185735.1	3079	2870.000	0.000000	0.000
ENSMUST00000191226.1	807	603.803	3.228167	9.989
ENSMUST00000006774.10	2736	2522.350	29.595917	382.575
ENSMUST00000165031.7	673	461.676	0.000000	0.000
ENSMUST00000107644.1	2187	2033.063	3.930449	40.952
ENSMUST00000128420.8	1451	1275.718	0.000000	0.000
ENSMUST00000144708.1	739	544.289	4.471631	12.473
ENSMUST00000154987.7	5188	5039.945	0.773810	19.987
ENSMUST00000136823.7	536	328.000	0.000000	0.000
ENSMUST00000212072.1	1930	1741.404	6.039077	53.895
ENSMUST00000212206.1	1636	1453.865	0.402500	2.999
ENSMUST00000077791.7	1811	1628.165	13.548728	113.052
ENSMUST00000211926.1	1409	1234.948	5.312739	33.624
ENSMUST00000113917.7	805	596.000	0.000000	0.000
ENSMUST00000113910.7	966	714.400	34.907732	127.803
ENSMUST00000113906.8	745	511.385	11.513691	30.175
ENSMUST00000113914.7	912	611.389	0.866243	2.714
ENSMUST00000113905.7	758	523.331	0.000000	0.000
ENSMUST00000146924.1	499	265.081	35.638148	48.414
ENSMUST00000232294.1	548	348.461	0.000000	0.000
ENSMUST00000138514.1	695	464.202	9.623311	22.893
ENSMUST00000124281.1	429	227.000	0.000000	0.000
ENSMUST00000133468.1	370	177.178	12.652824	11.489
ENSMUST00000126731.7	864	665.185	13.999976	47.725
ENSMUST00000136417.1	778	586.070	19.858732	59.646
ENSMUST00000155288.1	749	558.349	0.000000	0.000
ENSMUST00000141938.7	673	464.000	0.000000	0.000
ENSMUST00000139699.7	3449	3321.694	5.926435	100.886
ENSMUST00000106411.9	3205	3071.530	11.042868	173.827
ENSMUST00000106413.9	3298	3169.791	0.000000	0.000
ENSMUST00000021147.13	3337	3210.941	20.809223	342.427
ENSMUST00000051312.4	3256	2378.800	1.558534	19.000
ENSMUST00000094467.5	2540	2369.370	13.629552	165.499
ENSMUST00000147223.7	2893	2742.277	3.076913	43.242
ENSMUST00000146517.1	1135	926.000	0.000000	0.000
ENSMUST00000139723.1	352	160.000	0.000000	0.000
ENSMUST00000236386.1	2817	2608.000	0.000000	0.000
ENSMUST00000170392.8	1807	1598.000	0.000000	0.000
ENSMUST00000237082.1	1680	1471.000	0.000000	0.000
ENSMUST00000237165.1	1469	1260.000	0.000000	0.000
ENSMUST00000237130.1	1543	1334.000	0.000000	0.000
ENSMUST00000235892.1	1653	1444.000	0.000000	0.000
ENSMUST00000114455.2	1765	1556.000	0.000000	0.000
ENSMUST00000236703.1	1863	1654.000	0.000000	0.000
ENSMUST00000063414.8	3229	3086.287	8.603829	136.084
ENSMUST00000229242.1	736	543.116	0.688306	1.916
ENSMUST00000195026.1	4015	3413.224	1.343751	23.505
ENSMUST00000027853.5	1025	750.229	48.802205	187.635
ENSMUST00000128633.1	3029	2743.478	3.370600	47.390
ENSMUST00000193575.1	468	263.000	0.000000	0.000
ENSMUST00000138999.1	493	290.781	9.711290	14.472
ENSMUST00000098090.9	1215	1006.000	0.000000	0.000
ENSMUST00000207046.1	2733	2574.518	0.386035	5.093
ENSMUST00000032887.3	914	722.871	33.602728	124.484
ENSMUST00000209146.1	799	608.982	1.130679	3.529
ENSMUST00000127700.1	3070	2948.595	0.853248	12.893
ENSMUST00000086639.5	5454	5118.134	1.506844	39.524
ENSMUST00000232891.1	2575	2366.000	0.000000	0.000
ENSMUST00000232804.1	2902	2633.777	0.850230	11.476
ENSMUST00000074618.9	6637	6268.554	1.091701	35.071
ENSMUST00000109184.7	6828	6432.596	1.161086	38.276
ENSMUST00000151292.7	5399	5204.338	0.000000	0.000
ENSMUST00000099067.9	2727	2440.172	1.011754	12.652
ENSMUST00000029057.12	2310	1945.479	0.000000	0.000
ENSMUST00000137451.1	2369	1969.028	0.000000	0.000
ENSMUST00000140137.7	3309	3100.000	0.000000	0.000
ENSMUST00000138546.1	2174	1965.000	0.000000	0.000
ENSMUST00000171689.7	2742	2446.529	0.000000	0.000
ENSMUST00000050771.7	1239	1030.000	0.000000	0.000
ENSMUST00000041003.7	1402	1222.715	9.207307	57.695
ENSMUST00000232131.1	485	279.000	0.000000	0.000
ENSMUST00000232051.1	2419	2183.388	1.981049	22.167
ENSMUST00000139270.7	386	189.000	0.000000	0.000
ENSMUST00000144662.7	3912	3743.512	0.187858	3.604
ENSMUST00000151307.7	3687	3517.950	0.000000	0.000
ENSMUST00000025595.4	3267	3085.693	17.162126	271.396
ENSMUST00000037376.13	1405	1209.866	12.704425	78.772
ENSMUST00000113851.7	1323	1133.382	4.271736	24.812
ENSMUST00000150322.7	803	588.488	5.834129	17.595
ENSMUST00000146117.7	1049	849.046	15.639378	68.050
ENSMUST00000113850.1	1918	1752.945	0.000000	0.000
ENSMUST00000205681.1	752	561.862	5.600029	16.125
ENSMUST00000151147.7	676	474.764	4.368731	10.629
ENSMUST00000128262.1	970	790.720	4.064965	16.472
ENSMUST00000141611.1	533	335.805	1.362820	2.345
ENSMUST00000205599.1	1871	1701.388	0.481494	4.198
ENSMUST00000075303.6	1928	1757.370	11.220120	101.051
ENSMUST00000141029.1	1882	1650.185	4.280290	36.198
ENSMUST00000125666.1	639	428.731	2.959003	6.501
ENSMUST00000204390.1	1356	1078.758	1.492206	8.250
ENSMUST00000133811.2	889	699.371	8.778919	31.465
ENSMUST00000184534.1	3412	3187.806	0.411443	6.722
ENSMUST00000103201.7	9513	9646.516	0.280987	13.891
ENSMUST00000183548.2	5199	4742.774	1.026269	24.944
ENSMUST00000137500.8	431	234.031	17.804739	21.354
ENSMUST00000130012.8	1058	876.152	5.279652	23.706
ENSMUST00000136463.8	452	248.000	0.000000	0.000
ENSMUST00000183887.1	684	490.684	10.373024	26.085
ENSMUST00000020843.12	9026	9143.948	43.733782	2049.417
ENSMUST00000088955.11	1669	1460.000	0.000000	0.000
ENSMUST00000135501.2	870	661.000	0.000000	0.000
ENSMUST00000175774.8	7047	6549.898	7.659498	257.107
ENSMUST00000108415.9	7095	6587.508	0.000000	0.000
ENSMUST00000098679.9	2340	2008.030	0.691141	7.112
ENSMUST00000108418.10	1934	1622.860	1.085011	9.024
ENSMUST00000108417.9	1937	1728.000	0.000000	0.000
ENSMUST00000108416.9	1754	1545.000	0.000000	0.000
ENSMUST00000108413.7	1599	1390.000	0.000000	0.000
ENSMUST00000176408.7	1697	1410.221	0.438002	3.166
ENSMUST00000147146.1	609	318.927	4.894624	8.000
ENSMUST00000175754.3	455	252.588	2.972969	3.848
ENSMUST00000037359.8	1954	1164.171	4.881317	29.123
ENSMUST00000153736.1	363	169.000	0.000000	0.000
ENSMUST00000142339.1	702	496.207	1.056424	2.686
ENSMUST00000152424.1	646	451.350	2.244057	5.191
ENSMUST00000041717.13	3590	3288.519	1.698782	28.630
ENSMUST00000111654.7	3059	2755.924	0.446568	6.307
ENSMUST00000111658.9	3012	2803.000	0.000000	0.000
ENSMUST00000111659.8	2324	2115.000	0.000000	0.000
ENSMUST00000111652.8	1087	867.000	0.000000	0.000
ENSMUST00000111649.7	982	773.000	0.000000	0.000
ENSMUST00000111651.7	1127	942.451	0.811581	3.920
ENSMUST00000153888.8	2318	2109.000	0.000000	0.000
ENSMUST00000127233.8	3220	2920.124	0.000000	0.000
ENSMUST00000126434.7	2683	2474.000	0.000000	0.000
ENSMUST00000111653.7	2629	2320.424	1.477422	17.569
ENSMUST00000061496.16	3193	2879.338	0.227284	3.354
ENSMUST00000111656.7	3629	3295.067	4.169171	70.403
ENSMUST00000111657.10	2135	1925.858	0.490650	4.843
ENSMUST00000133008.7	691	482.000	0.000000	0.000
ENSMUST00000145249.7	830	621.000	0.000000	0.000
ENSMUST00000142291.7	729	520.000	0.000000	0.000
ENSMUST00000111646.7	2839	2512.860	1.340543	17.263
ENSMUST00000127653.7	395	197.000	0.000000	0.000
ENSMUST00000143334.1	746	537.000	0.000000	0.000
ENSMUST00000148666.1	800	591.000	0.000000	0.000
ENSMUST00000111662.10	3715	3422.223	0.724744	12.711
ENSMUST00000169838.8	5725	5654.533	51.085285	1480.376
ENSMUST00000072156.6	6127	6049.942	7.024167	217.784
ENSMUST00000226905.1	3303	2900.149	0.442656	6.579
ENSMUST00000226748.1	1133	946.531	0.824604	4.000
ENSMUST00000227405.1	2827	2706.770	5.285173	73.315
ENSMUST00000227604.1	929	748.475	5.470508	20.984
ENSMUST00000226997.1	2131	1963.721	3.083525	31.032
ENSMUST00000226913.1	3184	3020.857	4.686098	72.547
ENSMUST00000226434.1	2278	2140.542	3.681454	40.385
ENSMUST00000019723.7	1710	1535.022	30.456065	239.590
ENSMUST00000140885.7	464	262.247	3.600639	4.839
ENSMUST00000151093.1	445	246.112	0.792844	1.000
ENSMUST00000120717.7	2591	2449.699	0.318616	4.000
ENSMUST00000151350.1	588	395.145	0.493815	1.000
ENSMUST00000102592.9	7049	6809.466	16.713186	583.246
ENSMUST00000032729.7	6102	6030.894	25.980475	802.987
ENSMUST00000206612.1	5938	5860.078	1.370464	41.158
ENSMUST00000132036.1	699	506.544	2.130858	5.532
ENSMUST00000144961.1	385	188.000	0.000000	0.000
ENSMUST00000206228.1	551	351.277	10.013849	18.027
ENSMUST00000206438.1	451	230.140	0.890649	1.050
ENSMUST00000102578.10	3717	3223.138	30.286989	500.282
ENSMUST00000140604.1	2558	2191.738	0.000000	0.000
ENSMUST00000137519.1	1361	1196.389	8.924447	54.718
ENSMUST00000129001.7	2637	2449.074	0.000000	0.000
ENSMUST00000131803.1	2233	2025.328	0.000000	0.000
ENSMUST00000200704.1	1993	1822.822	2.033901	19.000
ENSMUST00000051777.14	7803	7821.585	21.163126	848.309
ENSMUST00000133464.7	4167	4083.542	0.639980	13.393
ENSMUST00000156559.7	1909	1759.072	0.352710	3.180
ENSMUST00000119647.8	4840	4784.194	2.582010	63.306
ENSMUST00000208753.1	1304	1135.606	0.300388	1.748
ENSMUST00000184753.1	2576	2312.460	0.586328	6.949
ENSMUST00000185051.1	788	597.342	0.646496	1.979
ENSMUST00000120196.8	3391	3251.638	0.000000	0.000
ENSMUST00000184779.1	660	462.516	1.384540	3.282
ENSMUST00000185084.1	600	391.000	0.000000	0.000
ENSMUST00000184657.1	639	430.000	0.000000	0.000
ENSMUST00000151573.2	879	668.741	2.226925	7.632
ENSMUST00000208018.1	925	716.004	1.697174	6.228
ENSMUST00000098259.10	6602	6599.974	0.000000	0.000
ENSMUST00000000219.9	1829	1650.347	2.128226	18.000
ENSMUST00000105929.10	1950	1741.000	0.000000	0.000
ENSMUST00000124951.7	1280	1071.000	0.000000	0.000
ENSMUST00000138482.8	483	277.000	0.000000	0.000
ENSMUST00000123057.1	990	781.000	0.000000	0.000
ENSMUST00000140344.1	1012	803.000	0.000000	0.000
ENSMUST00000005493.13	4163	4034.567	47.435230	980.793
ENSMUST00000125997.1	4435	4305.211	4.607078	101.648
ENSMUST00000128879.1	469	271.803	8.263217	11.510
ENSMUST00000153455.7	1252	1071.009	3.817589	20.954
ENSMUST00000157065.1	728	540.150	1.371724	3.797
ENSMUST00000129325.1	964	763.242	10.471993	40.961
ENSMUST00000133309.1	1373	1190.209	0.867108	5.289
ENSMUST00000126747.1	402	203.000	0.000000	0.000
ENSMUST00000098545.11	2897	2488.094	0.803061	10.240
ENSMUST00000147819.7	457	253.000	0.000000	0.000
ENSMUST00000145507.7	462	257.000	0.000000	0.000
ENSMUST00000092880.13	2700	2514.460	1.841660	23.732
ENSMUST00000127587.7	1412	1203.115	1.139866	7.028
ENSMUST00000141578.1	564	356.000	0.000000	0.000
ENSMUST00000108338.1	714	505.000	0.000000	0.000
ENSMUST00000140379.1	408	208.000	0.000000	0.000
ENSMUST00000088248.12	967	763.532	180.948084	708.045
ENSMUST00000001439.6	2191	2025.240	0.497990	5.169
ENSMUST00000032998.12	1908	1754.324	322.724393	2901.491
ENSMUST00000107096.1	952	768.380	30.215196	118.982
ENSMUST00000208532.1	489	291.724	673.443851	1006.824
ENSMUST00000128725.1	3183	3087.555	2.394590	37.890
ENSMUST00000128174.1	932	748.675	3.599593	13.811
ENSMUST00000036424.2	2431	2222.000	0.000000	0.000
ENSMUST00000084820.5	7583	7462.484	20.506026	784.232
ENSMUST00000212593.1	2309	2091.651	1.172045	12.564
ENSMUST00000212097.1	2858	2733.043	15.499494	217.092
ENSMUST00000212461.1	1363	1194.934	1.616712	9.900
ENSMUST00000212183.1	1237	1062.109	0.629926	3.429
ENSMUST00000212620.1	2963	2738.037	7.106269	99.715
ENSMUST00000212913.1	582	385.529	6.508510	12.859
ENSMUST00000211840.1	4461	4336.838	26.171354	581.673
ENSMUST00000212274.1	615	419.933	5.092922	10.960
ENSMUST00000212151.1	611	416.920	8.209147	17.540
ENSMUST00000211846.1	796	608.817	9.558149	29.822
ENSMUST00000211838.1	362	170.579	4.269558	3.732
ENSMUST00000211826.1	687	479.584	18.911686	46.481
ENSMUST00000108492.8	6402	6244.618	7.354620	235.367
ENSMUST00000037762.10	2206	1922.529	0.267234	2.633
ENSMUST00000139224.2	371	176.000	0.000000	0.000
ENSMUST00000153833.1	461	256.000	0.000000	0.000
ENSMUST00000030949.3	3523	3411.156	0.686436	12.000
ENSMUST00000023117.9	1663	1469.151	39.554305	297.810
ENSMUST00000230134.1	854	667.576	9.567224	32.732
ENSMUST00000160415.1	471	274.945	24.454891	34.458
ENSMUST00000151288.7	7509	7361.911	3.003977	113.336
ENSMUST00000144936.7	3639	3368.517	2.341169	40.416
ENSMUST00000076224.11	4240	3986.653	7.176798	146.629
ENSMUST00000132607.1	2457	2211.637	0.000000	0.000
ENSMUST00000152558.1	438	235.000	0.000000	0.000
ENSMUST00000130765.1	753	416.787	1.226571	2.620
ENSMUST00000150409.1	581	373.430	0.522529	1.000
ENSMUST00000054266.12	4664	4423.667	0.000000	0.000
ENSMUST00000030948.15	3358	2892.000	16.509133	244.682
ENSMUST00000156997.7	4774	4369.453	6.687853	149.759
ENSMUST00000133184.7	2797	2471.269	0.436462	5.528
ENSMUST00000141539.7	3286	2969.544	3.898102	59.323
ENSMUST00000143457.7	3284	2998.356	15.339524	235.708
ENSMUST00000140529.1	393	195.000	0.000000	0.000
ENSMUST00000129450.1	707	474.590	0.000000	0.000
ENSMUST00000168552.1	2776	2437.404	0.000000	0.000
ENSMUST00000032518.6	2160	1932.176	0.302967	3.000
ENSMUST00000205225.2	1114	905.000	0.000000	0.000
ENSMUST00000204416.1	386	189.000	0.000000	0.000
ENSMUST00000204728.1	691	482.000	0.000000	0.000
ENSMUST00000139416.1	435	232.000	0.000000	0.000
ENSMUST00000103194.9	1256	1085.615	0.718960	4.000
ENSMUST00000138331.1	443	240.000	0.000000	0.000
ENSMUST00000150596.7	692	483.000	0.000000	0.000
ENSMUST00000127827.1	516	309.000	0.000000	0.000
ENSMUST00000108076.2	732	523.000	0.000000	0.000
ENSMUST00000120397.7	1172	996.933	0.526934	2.692
ENSMUST00000029817.10	1059	879.061	0.956226	4.308
ENSMUST00000198491.1	3134	2925.000	0.000000	0.000
ENSMUST00000154869.3	819	610.000	0.000000	0.000
ENSMUST00000202945.3	3889	3238.729	4.198933	69.694
ENSMUST00000107537.4	4911	4410.506	21.445738	484.740
ENSMUST00000201794.3	616	328.919	1.750256	2.950
ENSMUST00000202440.3	729	445.203	0.597202	1.363
ENSMUST00000200758.3	9856	8790.548	56.933405	2564.854
ENSMUST00000202207.3	3586	2932.331	0.910149	13.677
ENSMUST00000200781.3	742	533.000	0.000000	0.000
ENSMUST00000201480.1	549	302.882	0.652354	1.013
ENSMUST00000201409.3	1119	911.320	0.000000	0.000
ENSMUST00000207686.1	797	593.486	0.881774	2.682
ENSMUST00000208313.1	441	238.000	0.000000	0.000
ENSMUST00000200709.1	664	347.345	0.571150	1.017
ENSMUST00000200949.1	4254	3119.393	2.106092	33.669
ENSMUST00000202776.1	3348	2345.361	0.252361	3.033
ENSMUST00000202247.3	579	375.427	0.000000	0.000
ENSMUST00000202288.1	442	240.538	2.395343	2.953
ENSMUST00000201162.1	2129	1737.491	0.000000	0.000
ENSMUST00000202685.1	436	233.000	0.000000	0.000
ENSMUST00000058030.9	2797	2550.256	27.008305	352.989
ENSMUST00000204571.1	559	360.355	0.547672	1.011
ENSMUST00000000940.14	2243	2064.015	7.705833	81.510
ENSMUST00000127746.1	415	214.000	0.000000	0.000
ENSMUST00000170342.4	385	188.000	0.000000	0.000
ENSMUST00000202422.1	597	383.875	0.726438	1.429
ENSMUST00000202792.1	1965	1810.037	4.635566	43.000
ENSMUST00000141867.1	729	532.341	0.000000	0.000
ENSMUST00000126454.1	668	459.000	0.000000	0.000
ENSMUST00000131863.7	1991	1820.048	1.896334	17.688
ENSMUST00000124453.2	952	754.721	5.267209	20.373
ENSMUST00000103095.4	700	491.000	0.000000	0.000
ENSMUST00000155443.1	296	116.000	0.000000	0.000
ENSMUST00000088950.7	1821	1612.000	0.000000	0.000
ENSMUST00000109760.1	1741	1532.000	0.000000	0.000
ENSMUST00000057814.4	1480	1271.000	0.000000	0.000
ENSMUST00000123431.1	748	539.000	0.000000	0.000
ENSMUST00000165246.1	380	184.000	0.000000	0.000
ENSMUST00000171183.1	883	651.710	6.204843	20.724
ENSMUST00000056078.8	722	481.852	28.676485	70.814
ENSMUST00000165004.1	455	228.594	1.248261	1.462
ENSMUST00000018556.10	5061	4842.289	43.394762	1076.881
ENSMUST00000106972.7	5427	4894.579	11.381054	285.481
ENSMUST00000106971.1	5222	5005.791	0.000000	0.000
ENSMUST00000134266.1	755	560.134	5.986630	17.185
ENSMUST00000069188.6	926	711.736	11.187047	40.805
ENSMUST00000106977.7	5510	4960.577	0.576187	14.648
ENSMUST00000034131.9	3474	3260.491	101.127901	1689.793
ENSMUST00000209277.1	5002	4623.866	2.202898	52.201
ENSMUST00000209228.1	308	125.000	0.000000	0.000
ENSMUST00000211479.1	473	268.000	0.000000	0.000
ENSMUST00000211154.1	448	247.916	0.794187	1.009
ENSMUST00000111757.9	6118	5789.280	2.746794	81.495
ENSMUST00000111754.8	2491	2270.468	0.000000	0.000
ENSMUST00000133152.1	452	248.000	0.000000	0.000
ENSMUST00000128941.7	2925	2685.601	1.136331	15.640
ENSMUST00000131359.1	621	425.225	26.504032	57.758
ENSMUST00000060404.4	5135	4944.344	10.989705	278.467
ENSMUST00000065648.14	2529	2322.395	35.361170	420.865
ENSMUST00000097526.2	2589	2384.605	10.984789	134.242
ENSMUST00000125371.1	624	423.114	2.062957	4.473
ENSMUST00000028794.9	6387	6276.689	0.079045	2.543
ENSMUST00000110227.7	5790	5670.289	0.557715	16.207
ENSMUST00000110226.1	1861	1652.000	0.000000	0.000
ENSMUST00000039818.9	3382	3192.132	12.054365	197.199
ENSMUST00000146309.7	4142	3945.338	1.464488	29.611
ENSMUST00000124987.1	615	408.951	0.567907	1.190
ENSMUST00000022446.6	4918	4609.545	12.767827	301.616
ENSMUST00000228952.1	627	425.703	7.769075	16.949
ENSMUST00000226564.1	528	306.708	6.850107	10.767
ENSMUST00000227551.1	832	630.938	0.621518	2.010
ENSMUST00000139577.1	634	307.115	0.732144	1.152
ENSMUST00000034522.7	4154	3894.465	47.556890	949.163
ENSMUST00000141759.1	608	302.302	0.856652	1.327
ENSMUST00000134153.1	616	415.789	2.044925	4.357
ENSMUST00000165764.7	2380	2222.395	0.351204	4.000
ENSMUST00000172069.1	2443	2292.181	0.000000	0.000
ENSMUST00000171868.1	509	302.000	0.000000	0.000
ENSMUST00000174674.2	1514	1305.000	0.000000	0.000
ENSMUST00000089641.5	1236	1027.000	0.000000	0.000
ENSMUST00000084241.11	5642	5483.722	19.301512	542.433
ENSMUST00000105912.1	2236	2051.115	3.198469	33.621
ENSMUST00000138831.1	483	267.691	1.175703	1.613
ENSMUST00000136132.1	365	171.000	2.282203	2.000
ENSMUST00000123578.1	223	67.000	0.000000	0.000
ENSMUST00000136637.1	599	400.787	2.596279	5.333
ENSMUST00000002389.8	2791	2582.000	0.000000	0.000
ENSMUST00000178034.8	2730	2521.000	0.000000	0.000
ENSMUST00000226907.1	605	396.000	0.000000	0.000
ENSMUST00000227958.1	652	443.000	0.000000	0.000
ENSMUST00000228123.1	558	350.000	0.000000	0.000
ENSMUST00000168729.7	2852	2643.000	0.000000	0.000
ENSMUST00000098361.3	1926	1717.000	0.000000	0.000
ENSMUST00000127270.1	588	390.736	16.418318	32.877
ENSMUST00000144561.1	503	303.914	9.785194	15.241
ENSMUST00000102483.4	560	361.798	2561.554743	4749.520
ENSMUST00000227777.1	2762	2616.569	2.159983	28.964
ENSMUST00000055303.4	3946	3856.186	19.514650	385.654
ENSMUST00000227595.1	1027	843.564	3.909263	16.900
ENSMUST00000228181.1	793	601.731	4.920921	15.175
ENSMUST00000228727.1	2388	2257.286	2.924242	33.828
ENSMUST00000226986.1	295	115.000	0.000000	0.000
ENSMUST00000227095.1	511	304.000	0.000000	0.000
ENSMUST00000228309.1	706	513.407	4.154966	10.932
ENSMUST00000228943.1	593	397.600	3.211265	6.543
ENSMUST00000227852.1	692	497.867	0.000000	0.000
ENSMUST00000030510.13	3047	2838.000	0.000000	0.000
ENSMUST00000166773.1	2524	2315.000	0.000000	0.000
ENSMUST00000133096.1	1284	1063.558	5.039799	27.470
ENSMUST00000178440.7	4944	4794.578	0.000000	0.000
ENSMUST00000144191.1	296	117.821	0.000000	0.000
ENSMUST00000131582.7	398	199.000	0.000000	0.000
ENSMUST00000131993.7	746	558.230	12.327361	35.267
ENSMUST00000202581.1	7440	7319.212	3.341140	125.325
ENSMUST00000131016.1	693	484.000	0.000000	0.000
ENSMUST00000153756.7	2091	1889.226	1.770233	17.139
ENSMUST00000201442.1	3033	2901.990	3.080220	45.810
ENSMUST00000135793.1	472	269.376	6.736187	9.299
ENSMUST00000130925.1	753	553.926	4.486649	12.737
ENSMUST00000155908.7	2338	2162.455	7.107518	78.767
ENSMUST00000086564.10	2984	2819.593	7.752545	112.024
ENSMUST00000043283.13	4938	4788.352	5.036185	123.585
ENSMUST00000112183.7	4886	4754.244	1.761694	42.923
ENSMUST00000112185.8	5032	4879.806	1.698134	42.467
ENSMUST00000146044.7	3707	3531.750	0.000000	0.000
ENSMUST00000111171.5	5580	5093.428	44.324475	1157.000
ENSMUST00000006094.5	1700	1491.000	0.000000	0.000
ENSMUST00000229387.1	1671	1462.000	0.000000	0.000
ENSMUST00000229512.1	821	612.000	0.000000	0.000
ENSMUST00000230125.1	525	318.000	0.000000	0.000
ENSMUST00000147792.1	361	167.000	0.000000	0.000
ENSMUST00000108716.7	1721	1569.244	0.248691	2.000
ENSMUST00000019246.3	1729	1577.644	0.000000	0.000
ENSMUST00000031090.7	4512	4319.873	19.346351	428.302
ENSMUST00000196435.4	2369	2213.805	0.204542	2.321
ENSMUST00000196516.1	3371	3269.398	0.060575	1.015
ENSMUST00000196550.1	664	455.000	0.000000	0.000
ENSMUST00000199919.1	2441	2315.186	0.367869	4.365
ENSMUST00000178644.1	4402	4193.000	0.000000	0.000
ENSMUST00000020702.10	2421	2014.986	10.649247	109.969
ENSMUST00000135887.2	1709	1174.928	0.337288	2.031
ENSMUST00000027667.12	4669	4460.000	0.000000	0.000
ENSMUST00000163260.7	3023	2814.000	0.000000	0.000
ENSMUST00000189805.6	2395	2186.000	0.000000	0.000
ENSMUST00000132793.1	696	487.000	0.000000	0.000
ENSMUST00000020003.14	4164	3823.029	3.702117	72.533
ENSMUST00000218780.1	477	264.763	2.164220	2.937
ENSMUST00000217939.1	716	507.799	1.375475	3.580
ENSMUST00000218659.1	1926	1749.233	2.173966	19.489
ENSMUST00000171807.7	2341	2183.573	0.000000	0.000
ENSMUST00000165986.7	1548	1339.000	0.000000	0.000
ENSMUST00000163761.7	3276	3164.488	1.276249	20.698
ENSMUST00000169866.1	501	290.199	1.067133	1.587
ENSMUST00000164393.1	210	59.000	0.000000	0.000
ENSMUST00000218682.1	1837	1609.372	1.797635	14.826
ENSMUST00000168949.1	1664	1498.514	1.848383	14.195
ENSMUST00000170839.1	1315	1144.590	1.101728	6.463
ENSMUST00000009392.5	1605	1396.000	0.000000	0.000
ENSMUST00000121862.2	814	605.000	0.000000	0.000
ENSMUST00000123827.8	2036	1878.748	0.000000	0.000
ENSMUST00000174078.1	5716	5273.778	6.067956	164.000
ENSMUST00000040023.15	5227	5166.992	0.000000	0.000
ENSMUST00000237749.1	7068	6194.705	0.000000	0.000
ENSMUST00000162963.7	6452	6042.796	39.860077	1234.399
ENSMUST00000036329.11	2640	2417.598	21.857377	270.808
ENSMUST00000159673.7	751	543.012	5.103890	14.203
ENSMUST00000159290.1	571	360.809	25.925817	47.939
ENSMUST00000159698.1	615	416.284	12.572386	26.822
ENSMUST00000159625.1	811	537.117	1.732867	4.770
ENSMUST00000161531.1	431	235.858	0.919071	1.111
ENSMUST00000162819.8	7045	6187.638	41.940512	1329.959
ENSMUST00000039725.11	7796	7765.077	8.533978	339.607
ENSMUST00000195196.5	488	288.896	1.128646	1.671
ENSMUST00000194306.5	968	781.813	4.471650	17.916
ENSMUST00000193822.5	726	517.000	0.000000	0.000
ENSMUST00000193858.1	600	406.408	0.000000	0.000
ENSMUST00000191680.1	738	546.861	2.507770	7.028
ENSMUST00000194636.1	739	534.463	2.622056	7.182
ENSMUST00000193610.1	517	318.519	3.986687	6.508
ENSMUST00000194816.1	466	261.000	0.000000	0.000
ENSMUST00000192378.1	424	222.000	0.000000	0.000
ENSMUST00000168189.7	4552	4285.861	44.237242	971.641
ENSMUST00000009344.15	4455	4251.217	0.000000	0.000
ENSMUST00000166719.7	980	771.000	0.000000	0.000
ENSMUST00000167315.7	2806	2683.572	0.846602	11.643
ENSMUST00000170675.7	5028	4883.657	13.009660	325.605
ENSMUST00000171861.7	938	748.015	0.000000	0.000
ENSMUST00000168933.1	640	439.689	3.044944	6.861
ENSMUST00000168564.1	546	350.534	2.972892	5.341
ENSMUST00000165608.1	984	803.850	0.000000	0.000
ENSMUST00000165660.1	403	204.000	0.000000	0.000
ENSMUST00000166538.1	686	494.434	0.000000	0.000
ENSMUST00000167268.7	4263	4038.673	1.441106	29.827
ENSMUST00000166540.7	609	413.491	1.926456	4.082
ENSMUST00000164741.1	765	574.631	0.000000	0.000
ENSMUST00000168649.7	791	602.033	0.000000	0.000
ENSMUST00000169059.7	2085	1837.003	0.000000	0.000
ENSMUST00000167147.1	332	144.000	0.000000	0.000
ENSMUST00000166368.1	370	175.000	0.000000	0.000
ENSMUST00000163959.1	687	478.000	0.000000	0.000
ENSMUST00000206784.1	7335	7282.694	1.154464	43.088
ENSMUST00000038890.5	8645	8381.407	9.431893	405.131
ENSMUST00000213926.1	643	438.083	0.638685	1.434
ENSMUST00000215025.1	2204	1984.636	0.246339	2.505
ENSMUST00000214001.1	2491	2192.028	5.379544	60.433
ENSMUST00000213437.1	1928	1743.560	0.136204	1.217
ENSMUST00000216098.1	5418	5210.054	2.198568	58.703
ENSMUST00000214029.1	942	757.399	2.792255	10.838
ENSMUST00000213744.1	2792	2418.168	1.864523	23.106
ENSMUST00000217307.1	426	224.000	0.000000	0.000
ENSMUST00000044195.5	4546	4429.132	8.828910	200.404
ENSMUST00000153635.1	2298	2164.453	1.315893	14.596
ENSMUST00000145989.1	570	362.000	0.000000	0.000
ENSMUST00000139693.1	389	191.000	0.000000	0.000
ENSMUST00000097527.9	4234	3932.849	19.102410	385.013
ENSMUST00000136331.7	2723	2499.338	0.000000	0.000
ENSMUST00000027738.13	1952	1714.348	0.000000	0.000
ENSMUST00000136397.7	620	411.000	0.000000	0.000
ENSMUST00000141878.7	806	597.000	0.000000	0.000
ENSMUST00000130995.3	1600	1346.587	0.471035	3.251
ENSMUST00000124212.1	658	462.575	0.977846	2.318
ENSMUST00000123705.7	561	353.000	0.000000	0.000
ENSMUST00000141980.1	784	528.536	0.000000	0.000
ENSMUST00000169241.7	3716	3463.041	1.883004	33.419
ENSMUST00000113822.2	2918	2162.544	33.057660	366.367
ENSMUST00000053597.2	3194	2397.287	15.923629	195.633
ENSMUST00000135737.1	2848	2628.098	0.371235	5.000
ENSMUST00000137007.1	690	420.318	5.106642	11.000
ENSMUST00000071543.11	2150	1941.000	0.000000	0.000
ENSMUST00000229829.1	185	46.000	0.000000	0.000
ENSMUST00000230667.1	381	184.000	0.000000	0.000
ENSMUST00000059102.12	2498	2285.978	0.085359	1.000
ENSMUST00000102755.3	1632	1423.000	0.000000	0.000
ENSMUST00000230627.1	1386	1177.000	0.000000	0.000
ENSMUST00000229923.1	2280	2071.000	0.000000	0.000
ENSMUST00000128864.1	939	730.000	0.000000	0.000
ENSMUST00000034218.4	3299	3183.272	0.061298	1.000
ENSMUST00000212134.1	4310	4234.692	0.092157	2.000
ENSMUST00000212041.1	2910	2701.000	0.000000	0.000
ENSMUST00000212915.1	684	475.000	0.000000	0.000
ENSMUST00000212632.1	2763	2620.378	0.074466	1.000
ENSMUST00000211942.1	3161	2952.000	0.000000	0.000
ENSMUST00000211905.1	1147	938.000	0.000000	0.000
ENSMUST00000060050.5	1226	814.434	6.785439	28.321
ENSMUST00000138366.1	602	357.850	1.460641	2.679
ENSMUST00000130877.1	1872	1662.483	0.165359	1.409
ENSMUST00000041819.13	2091	1882.000	0.000000	0.000
ENSMUST00000148188.8	1086	877.000	0.000000	0.000
ENSMUST00000233921.1	676	428.181	1.034175	2.269
ENSMUST00000233420.1	1851	1621.190	0.997646	8.289
ENSMUST00000129375.7	533	325.000	0.000000	0.000
ENSMUST00000140250.7	2179	1970.000	0.000000	0.000
ENSMUST00000142143.2	1962	1753.000	0.000000	0.000
ENSMUST00000123797.7	1197	988.000	0.000000	0.000
ENSMUST00000114794.1	1738	1529.000	0.000000	0.000
ENSMUST00000131604.2	578	370.000	0.000000	0.000
ENSMUST00000125876.1	1227	1018.000	0.000000	0.000
ENSMUST00000146493.2	946	667.229	0.000000	0.000
ENSMUST00000150341.8	861	627.210	0.373287	1.200
ENSMUST00000076952.11	608	390.933	2.393223	4.795
ENSMUST00000139340.7	837	615.058	1.246598	3.929
ENSMUST00000078259.7	4879	4762.400	9.813131	239.504
ENSMUST00000001802.9	2560	2256.083	4.700610	54.349
ENSMUST00000140735.2	919	716.133	0.449945	1.651
ENSMUST00000138409.2	817	608.000	0.000000	0.000
ENSMUST00000022612.9	1720	1535.493	68.254951	537.108
ENSMUST00000152130.1	416	215.654	2.825070	3.122
ENSMUST00000139644.1	451	249.876	9.190988	11.770
ENSMUST00000162519.1	1552	1343.000	0.000000	0.000
ENSMUST00000161047.7	2379	2170.000	0.000000	0.000
ENSMUST00000159798.7	2568	2359.000	0.000000	0.000
ENSMUST00000159964.1	3585	3477.416	0.268453	4.784
ENSMUST00000110929.8	2312	2103.000	0.000000	0.000
ENSMUST00000211597.1	777	567.288	4.555377	13.244
ENSMUST00000211396.1	887	678.000	0.000000	0.000
ENSMUST00000170141.2	1466	1230.909	6.723768	42.415
ENSMUST00000034132.12	1287	1090.043	45.718179	255.395
ENSMUST00000209733.1	921	724.945	18.432017	68.479
ENSMUST00000210146.1	1041	844.834	1.829692	7.922
ENSMUST00000210458.1	461	258.721	16.251215	21.548
ENSMUST00000139968.7	1033	824.000	0.000000	0.000
ENSMUST00000050003.8	1672	1334.838	1.973396	13.500
ENSMUST00000130396.7	741	532.000	0.000000	0.000
ENSMUST00000136883.7	954	753.390	1.686530	6.512
ENSMUST00000131937.7	789	580.000	0.000000	0.000
ENSMUST00000138959.7	796	585.537	1.249767	3.750
ENSMUST00000129484.7	969	760.000	0.000000	0.000
ENSMUST00000131315.7	911	710.549	0.515263	1.876
ENSMUST00000150205.7	755	546.000	0.000000	0.000
ENSMUST00000126898.7	526	319.000	0.000000	0.000
ENSMUST00000135556.7	779	570.000	0.000000	0.000
ENSMUST00000133380.7	774	579.133	0.458934	1.362
ENSMUST00000140168.1	726	517.000	0.000000	0.000
ENSMUST00000036426.12	3444	3277.153	1.190779	19.999
ENSMUST00000179574.1	3211	3056.187	0.000000	0.000
ENSMUST00000059672.8	4482	4335.872	0.494325	10.984
ENSMUST00000235978.1	2691	2529.869	0.155479	2.016
ENSMUST00000102600.3	2763	2595.364	2.481053	33.000
ENSMUST00000154264.1	478	272.000	0.000000	0.000
ENSMUST00000143512.2	557	349.000	0.000000	0.000
ENSMUST00000105925.7	1376	1167.000	0.000000	0.000
ENSMUST00000105924.7	1478	1269.000	0.000000	0.000
ENSMUST00000207449.1	4296	4209.694	0.046356	1.000
ENSMUST00000082008.11	1587	1378.000	0.000000	0.000
ENSMUST00000105923.7	1499	1290.000	0.000000	0.000
ENSMUST00000009396.12	1582	1373.000	0.000000	0.000
ENSMUST00000141186.1	812	603.000	0.000000	0.000
ENSMUST00000207211.1	1220	1044.700	0.186779	1.000
ENSMUST00000075172.11	1876	1667.000	0.000000	0.000
ENSMUST00000145212.7	1795	1586.000	0.000000	0.000
ENSMUST00000223616.1	5366	5269.704	1.767735	47.740
ENSMUST00000038794.5	3374	3173.102	31.593551	513.762
ENSMUST00000233586.1	3720	3529.864	1.188384	21.498
ENSMUST00000194833.5	532	266.168	0.733102	1.000
ENSMUST00000193771.5	1110	901.000	0.000000	0.000
ENSMUST00000027943.5	801	592.000	0.000000	0.000
ENSMUST00000192268.1	438	235.000	0.000000	0.000
ENSMUST00000191621.1	815	606.000	0.000000	0.000
ENSMUST00000045174.6	3120	2844.345	17.449741	254.361
ENSMUST00000233210.1	2419	2076.656	20.456852	217.712
ENSMUST00000233886.1	704	488.902	6.314063	15.820
ENSMUST00000233221.1	422	225.091	2.600665	3.000
ENSMUST00000233662.1	306	124.698	55.185617	35.267
ENSMUST00000022212.8	2800	2626.164	62.092637	835.683
ENSMUST00000224489.1	2316	2064.211	2.502509	26.473
ENSMUST00000223756.1	1543	1283.466	0.725915	4.775
ENSMUST00000225340.1	602	404.182	3.752638	7.773
ENSMUST00000225156.1	689	495.442	6.418079	16.296
ENSMUST00000232647.1	656	447.000	0.000000	0.000
ENSMUST00000168560.1	660	465.996	2.931140	7.000
ENSMUST00000033310.8	10061	10123.174	114.630889	5947.000
ENSMUST00000211238.1	575	379.306	0.000000	0.000
ENSMUST00000019362.14	2968	2672.114	23.549244	322.487
ENSMUST00000102575.8	5037	4806.862	1.684479	41.496
ENSMUST00000130820.7	1417	1233.531	2.766614	17.490
ENSMUST00000135422.1	1010	818.811	0.749268	3.144
ENSMUST00000149477.1	739	530.309	1.181918	3.212
ENSMUST00000152732.1	720	503.923	4.798594	12.392
ENSMUST00000028177.10	2757	2408.796	0.000000	0.000
ENSMUST00000113920.7	2513	2171.593	0.000000	0.000
ENSMUST00000102879.3	1072	660.599	18.867998	63.877
ENSMUST00000152415.1	1102	701.927	14.449000	51.977
ENSMUST00000100244.9	2686	2421.043	87.217549	1082.146
ENSMUST00000030306.13	5517	4925.916	23.795640	600.709
ENSMUST00000107083.1	1506	1143.551	0.825792	4.840
ENSMUST00000125627.7	2336	2146.415	12.732947	140.063
ENSMUST00000156910.1	3621	3070.758	10.373727	163.253
ENSMUST00000141448.7	2011	1850.974	0.000000	0.000
ENSMUST00000146947.7	676	476.035	0.000000	0.000
ENSMUST00000124202.7	713	379.742	2.936748	5.715
ENSMUST00000148291.1	537	329.000	0.000000	0.000
ENSMUST00000125584.1	433	210.148	16.590586	17.868
ENSMUST00000140128.1	532	329.526	13.355133	22.554
ENSMUST00000143326.7	428	230.115	0.000000	0.000
ENSMUST00000207634.1	673	473.242	0.000000	0.000
ENSMUST00000032963.9	2772	2615.330	64.559947	865.305
ENSMUST00000207622.1	942	756.831	0.000000	0.000
ENSMUST00000207092.1	754	565.754	0.000000	0.000
ENSMUST00000208168.1	474	267.875	18.717056	25.695
ENSMUST00000179755.7	7135	7029.514	0.000000	0.000
ENSMUST00000162290.1	421	224.499	2.561015	2.946
ENSMUST00000159642.1	434	236.560	2.742938	3.325
ENSMUST00000162933.1	3917	3819.815	2.175941	42.596
ENSMUST00000162043.7	417	216.000	0.000000	0.000
ENSMUST00000161268.1	395	197.000	0.000000	0.000
ENSMUST00000162404.7	431	229.000	0.000000	0.000
ENSMUST00000161525.1	487	281.000	0.000000	0.000
ENSMUST00000032995.14	3715	3623.660	2.701990	50.178
ENSMUST00000098266.8	7132	7027.571	25.473384	917.427
ENSMUST00000154724.1	1690	1498.268	0.000000	0.000
ENSMUST00000036509.13	1852	1616.248	33.011145	273.431
ENSMUST00000123275.7	814	626.795	12.342331	39.646
ENSMUST00000150608.1	658	446.429	1.736811	3.974
ENSMUST00000146898.1	426	224.000	0.000000	0.000
ENSMUST00000136750.2	778	589.440	0.000000	0.000
ENSMUST00000134990.7	405	205.000	0.000000	0.000
ENSMUST00000146363.7	551	343.000	0.000000	0.000
ENSMUST00000148725.1	610	415.446	5.612194	11.949
ENSMUST00000154336.1	786	597.584	0.000000	0.000
ENSMUST00000230198.1	1482	1273.000	0.000000	0.000
ENSMUST00000072776.4	1648	1439.000	0.000000	0.000
ENSMUST00000229911.1	1141	932.000	0.000000	0.000
ENSMUST00000229628.1	1310	1101.000	0.000000	0.000
ENSMUST00000230843.1	847	638.000	0.000000	0.000
ENSMUST00000230248.1	447	243.000	0.000000	0.000
ENSMUST00000097867.8	4574	4080.381	0.000000	0.000
ENSMUST00000106001.7	3519	3310.000	0.000000	0.000
ENSMUST00000142293.7	383	186.000	0.000000	0.000
ENSMUST00000143432.7	5138	4623.132	1.071486	25.386
ENSMUST00000123617.7	452	248.000	0.000000	0.000
ENSMUST00000154441.1	477	272.000	0.000000	0.000
ENSMUST00000143577.1	4037	3498.907	2.200607	39.460
ENSMUST00000146606.7	717	508.000	0.000000	0.000
ENSMUST00000151541.7	322	136.000	0.000000	0.000
ENSMUST00000129937.1	445	242.000	0.000000	0.000
ENSMUST00000135675.1	833	624.000	0.000000	0.000
ENSMUST00000132251.1	410	200.000	0.975642	1.000
ENSMUST00000044565.14	5206	4677.033	0.381899	9.154
ENSMUST00000127491.1	962	753.000	0.000000	0.000
ENSMUST00000121848.1	572	374.997	0.000000	0.000
ENSMUST00000205990.1	259	90.000	0.000000	0.000
ENSMUST00000071986.12	566	368.837	3.174225	6.000
ENSMUST00000060501.4	852	643.000	0.000000	0.000
ENSMUST00000107131.1	895	686.000	0.000000	0.000
ENSMUST00000045441.7	3909	3806.539	74.763430	1458.475
ENSMUST00000139938.1	789	596.844	1.504265	4.601
ENSMUST00000154366.1	659	459.468	1.922862	4.528
ENSMUST00000129610.1	808	619.553	0.961209	3.052
ENSMUST00000135717.1	531	334.708	7.196284	12.344
ENSMUST00000207877.1	788	579.000	0.000000	0.000
ENSMUST00000094632.5	1868	1623.782	14.959378	124.486
ENSMUST00000207897.1	1790	1602.907	0.671231	5.514
ENSMUST00000061828.9	3806	3597.000	0.000000	0.000
ENSMUST00000164382.1	1875	1666.000	0.000000	0.000
ENSMUST00000173954.2	5357	4964.829	8.989629	228.731
ENSMUST00000225699.1	2455	2273.213	24.019183	279.819
ENSMUST00000224498.1	2589	2412.775	7.277079	89.982
ENSMUST00000111285.8	5351	4967.331	7.011637	178.493
ENSMUST00000039812.15	5290	4906.297	0.000000	0.000
ENSMUST00000181868.7	782	573.000	0.000000	0.000
ENSMUST00000092931.6	2212	2003.000	0.000000	0.000
ENSMUST00000093040.12	1192	972.437	32.526056	162.096
ENSMUST00000153511.7	949	731.519	0.000000	0.000
ENSMUST00000134462.7	1372	1167.893	4.145260	24.810
ENSMUST00000152753.7	975	757.159	0.580221	2.251
ENSMUST00000131278.1	556	354.003	11.823197	21.450
ENSMUST00000131420.1	274	100.000	2.229759	1.143
ENSMUST00000128409.1	379	183.000	27.043580	25.363
ENSMUST00000141906.1	400	201.000	0.000000	0.000
ENSMUST00000155239.1	944	735.000	0.000000	0.000
ENSMUST00000109757.7	2420	2211.000	0.000000	0.000
ENSMUST00000154281.1	1014	805.000	0.000000	0.000
ENSMUST00000099181.1	1479	1270.000	0.000000	0.000
ENSMUST00000109759.8	2115	1906.000	0.000000	0.000
ENSMUST00000036153.11	2287	2064.435	46.494447	491.906
ENSMUST00000191510.6	2593	2374.959	11.236221	136.759
ENSMUST00000189309.6	1003	822.783	16.380824	69.072
ENSMUST00000190057.6	395	197.000	0.000000	0.000
ENSMUST00000186152.6	420	219.000	0.000000	0.000
ENSMUST00000186750.1	508	311.762	0.000000	0.000
ENSMUST00000190700.1	901	717.070	3.879990	14.258
ENSMUST00000189107.1	462	265.449	7.354564	10.005
ENSMUST00000186882.1	513	314.476	0.000000	0.000
ENSMUST00000048966.6	7417	7353.291	26.254545	989.386
ENSMUST00000109510.9	7323	7316.871	23.197701	869.861
ENSMUST00000229547.1	630	421.000	0.000000	0.000
ENSMUST00000230403.1	687	301.625	11.351458	17.547
ENSMUST00000229439.1	412	216.987	7.379192	8.206
ENSMUST00000019445.5	1339	1130.000	0.000000	0.000
ENSMUST00000212046.1	2303	2137.083	0.000000	0.000
ENSMUST00000109375.3	3189	3055.419	0.857611	13.429
ENSMUST00000212033.1	2351	2187.448	0.000000	0.000
ENSMUST00000212345.1	521	314.000	0.000000	0.000
ENSMUST00000212655.1	738	547.197	1.273435	3.571
ENSMUST00000097981.5	1390	1181.000	0.000000	0.000
ENSMUST00000161527.7	1743	1519.942	0.514957	4.011
ENSMUST00000160853.7	1651	1428.054	29.034156	212.487
ENSMUST00000023212.14	1686	1465.529	51.441626	386.357
ENSMUST00000162871.1	798	548.149	0.000000	0.000
ENSMUST00000160857.7	357	164.000	0.000000	0.000
ENSMUST00000160172.7	1537	1318.100	0.000000	0.000
ENSMUST00000160097.1	379	183.000	12.381005	11.611
ENSMUST00000161786.1	638	411.192	0.000000	0.000
ENSMUST00000160914.2	755	565.593	1.151191	3.337
ENSMUST00000160069.1	774	586.105	9.227893	27.718
ENSMUST00000162865.7	890	703.916	1.952023	7.042
ENSMUST00000161391.1	757	566.412	3.939864	11.437
ENSMUST00000160875.1	506	299.000	0.000000	0.000
ENSMUST00000161072.1	455	251.000	0.000000	0.000
ENSMUST00000203623.1	845	641.624	1.561202	5.134
ENSMUST00000147148.4	922	729.603	21.044342	78.687
ENSMUST00000204218.2	1231	1052.478	0.000000	0.000
ENSMUST00000204465.1	931	745.542	0.000000	0.000
ENSMUST00000204839.1	2076	1878.113	1.577111	15.180
ENSMUST00000204089.1	212	60.000	0.000000	0.000
ENSMUST00000128044.7	2129	1920.000	0.000000	0.000
ENSMUST00000032958.13	2448	2239.000	0.000000	0.000
ENSMUST00000107059.1	1260	1051.000	0.000000	0.000
ENSMUST00000133850.1	1615	1415.173	0.137883	1.000
ENSMUST00000036592.14	3007	2798.000	0.000000	0.000
ENSMUST00000111622.1	2023	1814.000	0.000000	0.000
ENSMUST00000028796.1	2706	2466.787	8.780349	111.000
ENSMUST00000108745.7	1047	838.000	0.000000	0.000
ENSMUST00000140887.7	1476	1248.806	0.299845	1.919
ENSMUST00000148234.7	1499	1290.000	0.000000	0.000
ENSMUST00000026912.7	1447	1238.000	0.000000	0.000
ENSMUST00000108744.7	939	730.000	0.000000	0.000
ENSMUST00000148621.7	475	270.000	0.000000	0.000
ENSMUST00000189055.1	715	506.000	0.000000	0.000
ENSMUST00000034435.6	878	669.000	0.000000	0.000
ENSMUST00000171798.1	2234	2025.000	0.000000	0.000
ENSMUST00000164766.7	1884	1644.480	9.424684	79.428
ENSMUST00000170337.1	556	342.697	1.464344	2.572
ENSMUST00000164697.7	1194	985.000	0.000000	0.000
ENSMUST00000168930.1	513	306.000	0.000000	0.000
ENSMUST00000109753.2	1572	1363.000	0.000000	0.000
ENSMUST00000077535.4	437	232.401	10.734264	12.785
ENSMUST00000173486.7	579	359.006	5.032936	9.260
ENSMUST00000025319.6	729	497.222	10.204243	26.002
ENSMUST00000173122.1	533	335.231	6.953337	11.946
ENSMUST00000172573.1	330	142.000	4.114214	2.994
ENSMUST00000174824.1	464	229.440	2.562769	3.013
ENSMUST00000065904.4	1708	1424.109	5.617732	41.000
ENSMUST00000016631.13	4851	4683.037	11.498229	275.955
ENSMUST00000203730.2	530	309.668	2.482805	3.940
ENSMUST00000111623.8	4782	4643.693	5.706137	135.795
ENSMUST00000204660.1	547	350.597	0.000000	0.000
ENSMUST00000154221.1	727	534.590	2.448131	6.707
ENSMUST00000126774.1	700	494.076	1.696461	4.296
ENSMUST00000123902.7	5118	4976.772	1.736352	44.286
ENSMUST00000149203.1	3915	3835.699	0.975527	19.176
ENSMUST00000133825.1	724	528.815	1.496741	4.056
ENSMUST00000155415.7	761	573.394	2.650414	7.788
ENSMUST00000204028.1	1218	1034.050	0.188703	1.000
ENSMUST00000136837.1	579	371.000	0.000000	0.000
ENSMUST00000003284.15	2031	1815.336	4.930260	45.868
ENSMUST00000209066.1	1712	1479.060	6.064049	45.965
ENSMUST00000207476.1	1797	1554.013	0.000000	0.000
ENSMUST00000209006.1	635	423.007	8.212734	17.804
ENSMUST00000207555.1	1641	1402.749	16.932514	121.725
ENSMUST00000107834.1	1429	1206.250	0.000000	0.000
ENSMUST00000207521.1	869	667.051	6.831078	23.352
ENSMUST00000208767.1	774	530.171	0.000000	0.000
ENSMUST00000207128.1	537	329.000	0.000000	0.000
ENSMUST00000208143.1	659	424.099	13.268292	28.838
ENSMUST00000207129.1	517	295.007	1.197380	1.810
[truncated: 114,547 more rows]
