# Supplementary material for: Impaired Cell Cycle Progression and Self-Renewal of Fetal Neural Stem and Progenitor Cells in a Murine Model of Intrauterine Growth Restriction
Source: Front Cell Dev Biol. 2022 Jul 12;10:821848. doi: 10.3389/fcell.2022.821848 (PMC9314876; doi:10.3389/fcell.2022.821848)
Supplement: Supplementary file 1 [file DataSheet1.ZIP › Data-FigureS4/RNASEQ49/quant.sf]

Name	Length	EffectiveLength	TPM	NumReads
ENSMUST00000196221.1	9	10.000	0.000000	0.000
ENSMUST00000179664.1	11	12.000	0.000000	0.000
ENSMUST00000177564.1	16	17.000	0.000000	0.000
ENSMUST00000178537.1	12	13.000	0.000000	0.000
ENSMUST00000178862.1	14	15.000	0.000000	0.000
ENSMUST00000179520.1	11	12.000	0.000000	0.000
ENSMUST00000179883.1	16	17.000	0.000000	0.000
ENSMUST00000195858.1	10	11.000	0.000000	0.000
ENSMUST00000179932.1	12	13.000	0.000000	0.000
ENSMUST00000180001.1	17	17.000	0.000000	0.000
ENSMUST00000178815.1	10	11.000	0.000000	0.000
ENSMUST00000177965.1	17	17.000	0.000000	0.000
ENSMUST00000178909.1	29	30.000	0.000000	0.000
ENSMUST00000178230.1	17	17.000	0.000000	0.000
ENSMUST00000178483.1	29	30.000	0.000000	0.000
ENSMUST00000179560.1	17	17.000	0.000000	0.000
ENSMUST00000177839.1	17	17.000	0.000000	0.000
ENSMUST00000103439.1	23	24.000	0.000000	0.000
ENSMUST00000180266.1	17	17.000	0.000000	0.000
ENSMUST00000103441.1	23	24.000	0.000000	0.000
ENSMUST00000103567.5	371	180.000	0.000000	0.000
ENSMUST00000185651.1	329	145.000	0.000000	0.000
ENSMUST00000196939.1	423	225.000	0.000000	0.000
ENSMUST00000103568.2	325	142.000	0.000000	0.000
ENSMUST00000103569.2	385	192.000	0.000000	0.000
ENSMUST00000103570.1	343	156.000	0.000000	0.000
ENSMUST00000103571.1	338	152.000	0.000000	0.000
ENSMUST00000198019.1	337	151.000	0.000000	0.000
ENSMUST00000198058.1	341	155.000	0.000000	0.000
ENSMUST00000103573.2	338	152.000	0.000000	0.000
ENSMUST00000200127.1	337	151.000	0.000000	0.000
ENSMUST00000181483.2	347	159.000	0.000000	0.000
ENSMUST00000184883.1	308	128.000	0.000000	0.000
ENSMUST00000179789.3	402	206.000	0.000000	0.000
ENSMUST00000180717.2	378	185.000	0.000000	0.000
ENSMUST00000183820.1	338	152.000	0.000000	0.000
ENSMUST00000178768.3	451	251.000	0.000000	0.000
ENSMUST00000103580.3	400	205.000	0.000000	0.000
ENSMUST00000178426.3	337	151.000	0.000000	0.000
ENSMUST00000180687.2	338	152.000	0.000000	0.000
ENSMUST00000103646.4	406	210.000	0.000000	0.000
ENSMUST00000197754.1	344	157.000	0.000000	0.000
ENSMUST00000103648.3	342	155.000	0.000000	0.000
ENSMUST00000197128.1	340	154.000	0.000000	0.000
ENSMUST00000181360.2	436	237.000	0.000000	0.000
ENSMUST00000183652.1	344	157.000	0.000000	0.000
ENSMUST00000103588.3	396	201.000	0.000000	0.000
ENSMUST00000181038.2	415	218.000	0.000000	0.000
ENSMUST00000187138.1	340	154.000	0.000000	0.000
ENSMUST00000103616.4	418	221.000	0.000000	0.000
ENSMUST00000186370.1	349	161.000	0.000000	0.000
ENSMUST00000199746.4	340	154.000	0.000000	0.000
ENSMUST00000178824.1	337	151.000	0.000000	0.000
ENSMUST00000103592.1	331	147.000	0.000000	0.000
ENSMUST00000197007.1	454	254.000	0.000000	0.000
ENSMUST00000103593.2	341	155.000	0.000000	0.000
ENSMUST00000178252.2	575	370.000	0.000000	0.000
ENSMUST00000177703.2	347	159.000	0.000000	0.000
ENSMUST00000197954.1	331	147.000	0.000000	0.000
ENSMUST00000103596.2	264	96.000	0.000000	0.000
ENSMUST00000196802.1	464	263.000	0.000000	0.000
ENSMUST00000103597.2	276	105.000	0.000000	0.000
ENSMUST00000199800.1	398	203.000	0.000000	0.000
ENSMUST00000196023.1	427	229.000	0.000000	0.000
ENSMUST00000103599.2	276	105.000	0.000000	0.000
ENSMUST00000200548.1	565	360.000	0.000000	0.000
ENSMUST00000167409.1	307	128.000	0.000000	0.000
ENSMUST00000103600.2	354	165.000	0.000000	0.000
ENSMUST00000179701.1	343	156.000	0.000000	0.000
ENSMUST00000178650.2	358	169.000	0.000000	0.000
ENSMUST00000196756.1	380	187.000	0.000000	0.000
ENSMUST00000179512.2	391	197.000	0.000000	0.000
ENSMUST00000198439.4	337	151.000	0.000000	0.000
ENSMUST00000103605.2	334	149.000	0.000000	0.000
ENSMUST00000103606.1	353	164.000	0.000000	0.000
ENSMUST00000196079.1	331	147.000	0.000000	0.000
ENSMUST00000103607.2	264	96.000	0.000000	0.000
ENSMUST00000103608.3	456	256.000	0.000000	0.000
ENSMUST00000103609.1	341	155.000	0.000000	0.000
ENSMUST00000103611.1	338	152.000	0.000000	0.000
ENSMUST00000103612.1	343	156.000	0.000000	0.000
ENSMUST00000181793.2	365	174.000	0.000000	0.000
ENSMUST00000103613.2	287	113.000	0.000000	0.000
ENSMUST00000198359.1	331	147.000	0.000000	0.000
ENSMUST00000197433.4	352	164.000	0.000000	0.000
ENSMUST00000179583.2	353	164.000	0.000000	0.000
ENSMUST00000103626.2	595	390.000	0.000000	0.000
ENSMUST00000178100.2	381	188.000	0.000000	0.000
ENSMUST00000179580.2	337	151.000	0.000000	0.000
ENSMUST00000103632.3	408	212.000	0.000000	0.000
ENSMUST00000199280.1	412	215.000	0.000000	0.000
ENSMUST00000103633.1	353	164.000	0.000000	0.000
ENSMUST00000196105.1	432	233.000	0.000000	0.000
ENSMUST00000103634.2	267	98.000	0.000000	0.000
ENSMUST00000103652.4	361	171.000	0.000000	0.000
ENSMUST00000103635.2	280	108.000	0.000000	0.000
ENSMUST00000103636.3	336	151.000	0.000000	0.000
ENSMUST00000103637.5	370	179.000	0.000000	0.000
ENSMUST00000180549.2	388	194.000	0.000000	0.000
ENSMUST00000183604.1	305	126.000	0.000000	0.000
ENSMUST00000177622.3	402	206.000	0.000000	0.000
ENSMUST00000180711.2	378	185.000	0.000000	0.000
ENSMUST00000184650.1	338	152.000	0.000000	0.000
ENSMUST00000181728.2	451	251.000	0.000000	0.000
ENSMUST00000103643.3	328	144.000	0.000000	0.000
ENSMUST00000103581.5	398	203.000	0.000000	0.000
ENSMUST00000181210.2	375	183.000	0.000000	0.000
ENSMUST00000183488.1	335	150.000	0.000000	0.000
ENSMUST00000103583.4	406	210.000	0.000000	0.000
ENSMUST00000103585.3	343	156.000	0.000000	0.000
ENSMUST00000200609.1	337	151.000	0.000000	0.000
ENSMUST00000200115.1	416	219.000	0.000000	0.000
ENSMUST00000103650.2	344	157.000	0.000000	0.000
ENSMUST00000103651.3	331	147.000	0.000000	0.000
ENSMUST00000198297.1	399	204.000	0.000000	0.000
ENSMUST00000200101.1	396	201.000	0.000000	0.000
ENSMUST00000103653.2	349	161.000	0.000000	0.000
ENSMUST00000103654.2	563	358.000	0.000000	0.000
ENSMUST00000103655.2	411	214.000	0.000000	0.000
ENSMUST00000180972.2	426	228.000	0.000000	0.000
ENSMUST00000103657.5	442	243.000	0.000000	0.000
ENSMUST00000103658.3	390	196.000	0.000000	0.000
ENSMUST00000179267.3	387	193.000	0.000000	0.000
ENSMUST00000184874.1	276	105.000	0.000000	0.000
ENSMUST00000103660.3	370	179.000	0.000000	0.000
ENSMUST00000181768.2	419	222.000	0.000000	0.000
ENSMUST00000183835.1	276	105.000	0.000000	0.000
ENSMUST00000103662.5	395	200.000	0.000000	0.000
ENSMUST00000103663.5	361	171.000	0.000000	0.000
ENSMUST00000103664.5	343	156.000	0.000000	0.000
ENSMUST00000103638.5	379	186.000	0.000000	0.000
ENSMUST00000103641.5	381	188.000	0.000000	0.000
ENSMUST00000184687.1	275	104.000	0.000000	0.000
ENSMUST00000103667.5	420	223.000	0.000000	0.000
ENSMUST00000180380.2	385	192.000	0.000000	0.000
ENSMUST00000184905.1	264	96.000	0.000000	0.000
ENSMUST00000103589.5	384	191.000	0.000000	0.000
ENSMUST00000103670.3	458	257.000	0.000000	0.000
ENSMUST00000103671.3	426	228.000	0.000000	0.000
ENSMUST00000103672.8	341	155.000	0.000000	0.000
ENSMUST00000186545.1	338	152.000	0.000000	0.000
ENSMUST00000103673.10	328	144.000	0.000000	0.000
ENSMUST00000186573.1	325	142.000	0.000000	0.000
ENSMUST00000103674.5	446	246.000	0.000000	0.000
ENSMUST00000180938.2	360	170.000	0.000000	0.000
ENSMUST00000103676.8	337	151.000	0.000000	0.000
ENSMUST00000187163.1	334	149.000	0.000000	0.000
ENSMUST00000103678.3	397	202.000	0.000000	0.000
ENSMUST00000197130.4	348	160.000	0.000000	0.000
ENSMUST00000103677.2	345	158.000	0.000000	0.000
ENSMUST00000199137.1	347	159.000	0.000000	0.000
ENSMUST00000103679.2	444	244.000	0.000000	0.000
ENSMUST00000103685.2	438	239.000	0.000000	0.000
ENSMUST00000198330.1	376	184.000	0.000000	0.000
ENSMUST00000103555.2	403	207.000	0.000000	0.000
ENSMUST00000103554.4	426	228.000	0.000000	0.000
ENSMUST00000103553.2	368	177.000	0.000000	0.000
ENSMUST00000199017.1	341	155.000	0.000000	0.000
ENSMUST00000103556.2	293	117.000	0.000000	0.000
ENSMUST00000198663.4	353	164.000	0.000000	0.000
ENSMUST00000103559.2	350	162.000	0.000000	0.000
ENSMUST00000103563.2	491	289.000	0.000000	0.000
ENSMUST00000103564.2	374	182.000	0.000000	0.000
ENSMUST00000103262.2	417	220.000	0.000000	0.000
ENSMUST00000103263.2	560	356.000	0.000000	0.000
ENSMUST00000103264.2	455	255.000	0.000000	0.000
ENSMUST00000103266.2	368	177.000	0.000000	0.000
ENSMUST00000103265.4	393	199.000	0.000000	0.000
ENSMUST00000103267.2	389	195.000	0.000000	0.000
ENSMUST00000194399.1	366	175.000	0.000000	0.000
ENSMUST00000103268.2	334	149.000	0.000000	0.000
ENSMUST00000103269.2	385	192.000	0.000000	0.000
ENSMUST00000103270.3	340	154.000	0.000000	0.000
ENSMUST00000103271.1	340	154.000	0.000000	0.000
ENSMUST00000103272.3	368	177.000	0.000000	0.000
ENSMUST00000103273.2	370	179.000	0.000000	0.000
ENSMUST00000103274.3	398	203.000	0.000000	0.000
ENSMUST00000103275.3	374	182.000	0.000000	0.000
ENSMUST00000103276.2	566	361.000	0.000000	0.000
ENSMUST00000103277.1	335	150.000	0.000000	0.000
ENSMUST00000195087.1	381	188.000	0.000000	0.000
ENSMUST00000103278.2	290	115.000	0.000000	0.000
ENSMUST00000193997.5	347	159.000	0.000000	0.000
ENSMUST00000103279.2	344	157.000	0.000000	0.000
ENSMUST00000193064.1	367	176.000	0.000000	0.000
ENSMUST00000103280.2	344	157.000	0.000000	0.000
ENSMUST00000103281.2	353	164.000	0.000000	0.000
ENSMUST00000191646.5	335	150.000	0.000000	0.000
ENSMUST00000103282.2	332	147.000	0.000000	0.000
ENSMUST00000193003.1	416	219.000	0.000000	0.000
ENSMUST00000103300.2	334	149.000	0.000000	0.000
ENSMUST00000174262.3	2395	2189.000	0.000000	0.000
ENSMUST00000173904.3	1102	896.000	0.000000	0.000
ENSMUST00000208396.1	925	719.000	0.000000	0.000
ENSMUST00000213225.2	1212	1006.000	0.000000	0.000
ENSMUST00000117704.1	943	737.000	0.000000	0.000
ENSMUST00000208175.1	2235	2029.000	0.000000	0.000
ENSMUST00000208760.1	923	717.000	0.000000	0.000
ENSMUST00000207287.2	1208	1002.000	0.000000	0.000
ENSMUST00000173185.1	1458	1282.292	1.652813	10.916
ENSMUST00000195589.5	2272	2088.083	0.092984	1.000
ENSMUST00000184581.2	707	502.000	0.000000	0.000
ENSMUST00000184861.3	655	450.000	0.000000	0.000
ENSMUST00000112076.8	2277	2071.000	0.000000	0.000
ENSMUST00000209871.2	2792	2586.000	0.000000	0.000
ENSMUST00000210949.2	2821	2615.000	0.000000	0.000
ENSMUST00000223545.1	939	733.000	0.000000	0.000
ENSMUST00000182198.7	1265	1059.000	0.000000	0.000
ENSMUST00000172762.1	3466	3260.000	0.000000	0.000
ENSMUST00000194951.1	1194	988.000	0.000000	0.000
ENSMUST00000173420.1	1257	1051.000	0.000000	0.000
ENSMUST00000174177.1	915	714.640	1.154889	4.251
ENSMUST00000174248.7	519	315.000	0.000000	0.000
ENSMUST00000173567.1	1252	1054.461	1.795115	9.749
ENSMUST00000174854.2	1156	901.044	0.929822	4.315
ENSMUST00000172979.3	998	792.000	0.000000	0.000
ENSMUST00000116010.2	172	42.000	0.000000	0.000
ENSMUST00000118957.1	930	724.000	0.000000	0.000
ENSMUST00000117787.3	2501	2199.624	0.088269	1.000
ENSMUST00000214356.2	4698	4492.000	0.000000	0.000
ENSMUST00000217651.1	2011	1805.000	0.000000	0.000
ENSMUST00000034492.5	2022	1816.000	0.000000	0.000
ENSMUST00000135184.7	2967	2852.696	0.612550	9.000
ENSMUST00000155233.7	2790	2584.000	0.000000	0.000
ENSMUST00000113768.7	2695	2489.000	0.000000	0.000
ENSMUST00000238205.1	1418	1212.000	0.000000	0.000
ENSMUST00000238262.1	925	719.000	0.000000	0.000
ENSMUST00000231995.1	352	164.000	0.000000	0.000
ENSMUST00000231461.1	755	550.000	0.000000	0.000
ENSMUST00000231455.1	409	213.000	0.000000	0.000
ENSMUST00000142883.2	481	279.000	0.000000	0.000
ENSMUST00000232193.2	908	702.000	0.000000	0.000
ENSMUST00000023655.12	3385	3179.000	0.000000	0.000
ENSMUST00000232282.2	1401	1195.000	0.000000	0.000
ENSMUST00000190447.7	2476	2270.000	0.000000	0.000
ENSMUST00000188251.6	2421	2215.000	0.000000	0.000
ENSMUST00000190097.1	649	444.000	0.000000	0.000
ENSMUST00000191103.1	537	333.000	0.000000	0.000
ENSMUST00000024112.7	2417	2276.499	0.085288	1.000
ENSMUST00000121614.1	952	746.000	0.000000	0.000
ENSMUST00000217546.1	852	646.000	0.000000	0.000
ENSMUST00000216912.1	937	731.000	0.000000	0.000
ENSMUST00000178303.1	936	730.000	0.000000	0.000
ENSMUST00000135748.1	788	583.000	0.000000	0.000
ENSMUST00000134898.1	462	261.000	0.000000	0.000
ENSMUST00000147728.1	557	353.000	0.000000	0.000
ENSMUST00000077582.13	784	579.000	0.000000	0.000
ENSMUST00000213073.1	929	723.000	0.000000	0.000
ENSMUST00000214075.2	2165	1959.000	0.000000	0.000
ENSMUST00000214936.1	2168	1962.000	0.000000	0.000
ENSMUST00000215471.1	2177	1971.000	0.000000	0.000
ENSMUST00000215546.1	949	743.000	0.000000	0.000
ENSMUST00000201125.3	1352	1176.130	0.871955	5.282
ENSMUST00000006814.8	1309	1131.818	1.323992	7.718
ENSMUST00000182769.9	1477	1271.000	0.000000	0.000
ENSMUST00000088673.4	531	327.000	0.000000	0.000
ENSMUST00000122808.1	3794	3588.000	0.000000	0.000
ENSMUST00000077820.5	1581	1375.000	0.000000	0.000
ENSMUST00000213169.1	2658	2452.000	0.000000	0.000
ENSMUST00000055276.5	1260	1054.000	0.000000	0.000
ENSMUST00000100960.10	2692	2486.000	0.000000	0.000
ENSMUST00000171587.1	1329	1123.000	0.000000	0.000
ENSMUST00000194248.1	936	664.581	4.957855	16.970
ENSMUST00000179719.1	1296	1021.341	2.661412	14.000
ENSMUST00000106393.7	843	588.004	0.000000	0.000
ENSMUST00000132882.1	741	542.610	1.799771	5.030
ENSMUST00000006562.5	910	646.327	0.000000	0.000
ENSMUST00000126664.7	6052	5958.367	3.383472	103.833
ENSMUST00000156937.1	2191	2004.980	0.113556	1.173
ENSMUST00000136350.7	3488	3328.031	0.000000	0.000
ENSMUST00000146393.7	2484	2287.265	0.000000	0.000
ENSMUST00000169617.2	761	551.104	0.000000	0.000
ENSMUST00000094710.7	2365	2140.857	0.000000	0.000
ENSMUST00000217577.1	914	708.000	0.000000	0.000
ENSMUST00000096114.12	1597	1307.488	0.470118	3.166
ENSMUST00000163093.1	1378	1074.507	1.790137	9.907
ENSMUST00000217438.1	943	737.000	0.000000	0.000
ENSMUST00000195764.1	4615	4470.147	1.689820	38.905
ENSMUST00000208907.1	2796	2603.004	0.000000	0.000
ENSMUST00000194208.5	1527	1363.052	0.614694	4.315
ENSMUST00000192481.1	1131	925.000	0.000000	0.000
ENSMUST00000041920.4	1243	1037.000	0.000000	0.000
ENSMUST00000134042.2	687	482.000	0.000000	0.000
ENSMUST00000235482.1	1036	830.000	0.000000	0.000
ENSMUST00000117959.2	963	757.000	0.000000	0.000
ENSMUST00000210779.1	951	745.000	0.000000	0.000
ENSMUST00000118378.1	948	742.000	0.000000	0.000
ENSMUST00000209201.1	477	275.000	0.000000	0.000
ENSMUST00000094105.4	946	740.000	0.000000	0.000
ENSMUST00000134011.3	1136	930.000	0.000000	0.000
ENSMUST00000117349.7	934	728.000	0.000000	0.000
ENSMUST00000134773.3	1513	1307.000	0.000000	0.000
ENSMUST00000118336.3	2129	1923.000	0.000000	0.000
ENSMUST00000119267.1	955	749.000	0.000000	0.000
ENSMUST00000143750.3	1675	1469.000	0.000000	0.000
ENSMUST00000205791.1	633	428.000	0.000000	0.000
ENSMUST00000115991.3	1237	1031.000	0.000000	0.000
ENSMUST00000121340.1	945	739.000	0.000000	0.000
ENSMUST00000121432.3	2321	2181.361	0.178015	2.000
ENSMUST00000121065.2	972	766.000	0.000000	0.000
ENSMUST00000118809.2	971	765.000	0.000000	0.000
ENSMUST00000216831.2	1270	1064.000	0.000000	0.000
ENSMUST00000121914.2	1042	836.000	0.000000	0.000
ENSMUST00000209914.1	959	753.000	0.000000	0.000
ENSMUST00000072887.4	966	760.000	0.000000	0.000
ENSMUST00000211596.1	921	715.000	0.000000	0.000
ENSMUST00000071242.4	934	728.000	0.000000	0.000
ENSMUST00000214399.3	897	691.000	0.000000	0.000
ENSMUST00000179386.1	1050	844.000	0.000000	0.000
ENSMUST00000184850.7	1072	879.147	6.902418	31.254
ENSMUST00000173080.9	1138	932.000	0.000000	0.000
ENSMUST00000185167.7	836	630.000	0.000000	0.000
ENSMUST00000195838.5	1105	899.000	0.000000	0.000
ENSMUST00000194244.5	862	656.000	0.000000	0.000
ENSMUST00000185087.7	1064	858.000	0.000000	0.000
ENSMUST00000195833.5	829	626.559	0.534530	1.725
ENSMUST00000184502.7	862	652.882	1.318264	4.433
ENSMUST00000183560.7	316	135.000	0.000000	0.000
ENSMUST00000183999.7	358	169.000	0.000000	0.000
ENSMUST00000192532.1	995	789.000	0.000000	0.000
ENSMUST00000216665.2	4530	4324.000	0.000000	0.000
ENSMUST00000149775.2	1209	1003.000	0.000000	0.000
ENSMUST00000182725.1	558	354.000	0.000000	0.000
ENSMUST00000183291.1	1837	1681.750	0.000000	0.000
ENSMUST00000086377.8	1832	1676.975	2.145382	18.530
ENSMUST00000174625.7	3389	3247.949	0.507787	8.494
ENSMUST00000174382.7	1699	1493.000	0.000000	0.000
ENSMUST00000166442.2	1481	1308.431	0.850829	5.734
ENSMUST00000213589.1	935	729.000	0.000000	0.000
ENSMUST00000215139.1	932	726.000	0.000000	0.000
ENSMUST00000215291.1	572	367.000	0.000000	0.000
ENSMUST00000215191.1	933	727.000	0.000000	0.000
ENSMUST00000117860.1	950	744.000	0.000000	0.000
ENSMUST00000206214.2	1054	848.000	0.000000	0.000
ENSMUST00000205727.2	1141	935.000	0.000000	0.000
ENSMUST00000118068.2	3462	3247.081	0.298973	5.000
ENSMUST00000207772.2	1320	1114.000	0.000000	0.000
ENSMUST00000080031.2	926	720.000	0.000000	0.000
ENSMUST00000175971.2	2721	2515.000	0.000000	0.000
ENSMUST00000234658.1	1287	1081.000	0.000000	0.000
ENSMUST00000177481.3	2573	2367.000	0.000000	0.000
ENSMUST00000211998.1	932	726.000	0.000000	0.000
ENSMUST00000211893.1	1128	922.000	0.000000	0.000
ENSMUST00000221099.1	929	723.000	0.000000	0.000
ENSMUST00000222301.1	929	723.000	0.000000	0.000
ENSMUST00000069063.4	390	196.000	0.000000	0.000
ENSMUST00000208970.2	2764	2558.000	0.000000	0.000
ENSMUST00000219487.1	2956	2750.000	0.000000	0.000
ENSMUST00000174025.2	3121	2915.000	0.000000	0.000
ENSMUST00000174673.2	919	713.000	0.000000	0.000
ENSMUST00000202355.1	928	722.000	0.000000	0.000
ENSMUST00000117982.1	932	726.000	0.000000	0.000
ENSMUST00000086854.9	6630	6600.284	0.000000	0.000
ENSMUST00000112848.7	6761	6735.942	0.000000	0.000
ENSMUST00000112847.8	7196	7183.244	15.744944	582.515
ENSMUST00000141573.7	1502	1341.834	0.000000	0.000
ENSMUST00000112846.7	2617	2449.370	11.117007	140.245
ENSMUST00000128869.7	2518	2243.531	2.316765	26.771
ENSMUST00000133069.7	2732	2461.878	0.000000	0.000
ENSMUST00000152609.1	968	780.430	2.073624	8.335
ENSMUST00000142444.1	265	97.161	2.043910	1.023
ENSMUST00000135134.1	342	158.584	16.247316	13.270
ENSMUST00000136595.1	300	122.000	0.000000	0.000
ENSMUST00000170792.8	7198	7185.274	4.805555	177.841
ENSMUST00000189634.6	651	446.000	0.000000	0.000
ENSMUST00000056590.5	650	445.000	0.000000	0.000
ENSMUST00000205127.1	936	730.000	0.000000	0.000
ENSMUST00000118736.3	984	778.000	0.000000	0.000
ENSMUST00000196323.1	3865	3774.010	0.051446	1.000
ENSMUST00000198398.4	935	729.000	0.000000	0.000
ENSMUST00000103740.1	413	216.000	0.000000	0.000
ENSMUST00000103558.2	924	718.000	0.000000	0.000
ENSMUST00000198163.1	648	443.000	0.000000	0.000
ENSMUST00000164407.1	519	315.000	0.000000	0.000
ENSMUST00000103561.2	914	708.000	0.000000	0.000
ENSMUST00000179181.2	985	779.000	0.000000	0.000
ENSMUST00000192856.5	737	532.000	0.000000	0.000
ENSMUST00000103291.1	512	309.000	0.000000	0.000
ENSMUST00000103299.2	692	499.291	1.555469	4.000
ENSMUST00000103427.1	54	7.000	0.000000	0.000
ENSMUST00000103428.1	48	5.000	0.000000	0.000
ENSMUST00000192746.1	48	5.000	0.000000	0.000
ENSMUST00000103429.1	54	7.000	0.000000	0.000
ENSMUST00000103430.1	53	7.000	0.000000	0.000
ENSMUST00000199490.1	38	2.000	0.000000	0.000
ENSMUST00000200211.1	38	2.000	0.000000	0.000
ENSMUST00000200074.1	38	2.000	0.000000	0.000
ENSMUST00000198313.1	42	3.000	0.000000	0.000
ENSMUST00000197969.1	38	2.000	0.000000	0.000
ENSMUST00000103405.1	38	2.000	0.000000	0.000
ENSMUST00000199487.1	38	2.000	0.000000	0.000
ENSMUST00000103407.2	36	1.000	0.000000	0.000
ENSMUST00000199459.1	38	2.000	0.000000	0.000
ENSMUST00000103409.1	42	3.000	0.000000	0.000
ENSMUST00000103408.1	38	2.000	0.000000	0.000
ENSMUST00000198234.1	39	2.000	0.000000	0.000
ENSMUST00000103406.1	43	3.000	0.000000	0.000
ENSMUST00000223335.1	1460	1254.000	0.000000	0.000
ENSMUST00000137336.2	1367	1161.000	0.000000	0.000
ENSMUST00000103416.8	1214	1008.000	0.000000	0.000
ENSMUST00000195192.1	1111	905.000	0.000000	0.000
ENSMUST00000192188.2	2566	2360.000	0.000000	0.000
ENSMUST00000103418.2	1114	908.000	0.000000	0.000
ENSMUST00000103420.2	1076	870.000	0.000000	0.000
ENSMUST00000194304.5	2482	2276.000	0.000000	0.000
ENSMUST00000223179.1	2414	2208.000	0.000000	0.000
ENSMUST00000103423.2	1082	876.000	0.000000	0.000
ENSMUST00000194162.5	1806	1654.511	0.117351	1.000
ENSMUST00000192250.1	802	597.000	0.000000	0.000
ENSMUST00000177715.7	1698	1540.375	0.961112	7.625
ENSMUST00000103426.2	1493	1329.859	0.930727	6.375
ENSMUST00000194738.5	2540	2334.000	0.000000	0.000
ENSMUST00000178282.2	1100	894.000	0.000000	0.000
ENSMUST00000200235.1	452	252.000	0.000000	0.000
ENSMUST00000200568.1	454	254.000	0.000000	0.000
ENSMUST00000197046.1	314	133.000	0.000000	0.000
ENSMUST00000198182.1	458	257.000	0.000000	0.000
ENSMUST00000103749.2	606	401.000	0.000000	0.000
ENSMUST00000103410.2	532	328.000	0.000000	0.000
ENSMUST00000195735.1	351	163.000	0.000000	0.000
ENSMUST00000103511.1	294	118.000	0.000000	0.000
ENSMUST00000103372.2	359	169.000	0.000000	0.000
ENSMUST00000200160.4	341	155.000	0.000000	0.000
ENSMUST00000103373.2	344	157.000	0.000000	0.000
ENSMUST00000197820.4	362	172.000	0.000000	0.000
ENSMUST00000103374.2	359	169.000	0.000000	0.000
ENSMUST00000196959.1	365	174.000	0.000000	0.000
ENSMUST00000197429.4	365	174.000	0.000000	0.000
ENSMUST00000103376.2	362	172.000	0.000000	0.000
ENSMUST00000103377.2	366	175.000	0.000000	0.000
ENSMUST00000103378.2	368	177.000	0.000000	0.000
ENSMUST00000197371.1	375	183.000	0.000000	0.000
ENSMUST00000103379.2	344	157.000	0.000000	0.000
ENSMUST00000197525.1	370	179.000	0.000000	0.000
ENSMUST00000103380.2	305	126.000	0.000000	0.000
ENSMUST00000103512.2	388	194.000	0.000000	0.000
ENSMUST00000191862.5	351	163.000	0.000000	0.000
ENSMUST00000103513.2	348	160.000	0.000000	0.000
ENSMUST00000193950.5	351	163.000	0.000000	0.000
ENSMUST00000103514.2	348	160.000	0.000000	0.000
ENSMUST00000197272.1	360	170.000	0.000000	0.000
ENSMUST00000103381.2	300	122.000	0.000000	0.000
ENSMUST00000103382.1	371	180.000	0.000000	0.000
ENSMUST00000103515.1	351	163.000	0.000000	0.000
ENSMUST00000103383.2	380	187.000	0.000000	0.000
ENSMUST00000103384.1	365	174.000	0.000000	0.000
ENSMUST00000196275.1	344	157.000	0.000000	0.000
ENSMUST00000103386.2	369	178.000	0.000000	0.000
ENSMUST00000103387.2	382	189.000	0.000000	0.000
ENSMUST00000103388.3	375	183.000	0.000000	0.000
ENSMUST00000191868.1	351	163.000	0.000000	0.000
ENSMUST00000103516.1	294	118.000	0.000000	0.000
ENSMUST00000195417.1	351	163.000	0.000000	0.000
ENSMUST00000103517.1	294	118.000	0.000000	0.000
ENSMUST00000196599.1	370	179.000	0.000000	0.000
ENSMUST00000103389.2	305	126.000	0.000000	0.000
ENSMUST00000103390.2	395	200.000	0.000000	0.000
ENSMUST00000103746.2	391	197.000	0.000000	0.000
ENSMUST00000103391.3	377	185.000	0.000000	0.000
ENSMUST00000195945.1	379	186.000	0.000000	0.000
ENSMUST00000103392.2	362	172.000	0.000000	0.000
ENSMUST00000103393.1	347	159.000	0.000000	0.000
ENSMUST00000103394.1	347	163.642	1.186477	1.000
ENSMUST00000194865.1	397	202.000	0.000000	0.000
ENSMUST00000103518.1	294	118.000	0.000000	0.000
ENSMUST00000198184.1	359	169.000	0.000000	0.000
ENSMUST00000103395.1	287	113.000	0.000000	0.000
ENSMUST00000192298.1	351	163.000	0.000000	0.000
ENSMUST00000178949.1	294	118.000	0.000000	0.000
ENSMUST00000192724.1	351	163.000	0.000000	0.000
ENSMUST00000103519.1	294	118.000	0.000000	0.000
ENSMUST00000194257.1	358	169.000	0.000000	0.000
ENSMUST00000103521.2	390	196.000	0.000000	0.000
ENSMUST00000192554.5	351	163.000	0.000000	0.000
ENSMUST00000103522.2	348	160.000	0.000000	0.000
ENSMUST00000103523.1	351	163.000	0.000000	0.000
ENSMUST00000193145.1	354	165.000	0.000000	0.000
ENSMUST00000103524.1	301	123.000	0.000000	0.000
ENSMUST00000103525.2	377	185.000	0.000000	0.000
ENSMUST00000103526.2	415	218.000	0.000000	0.000
ENSMUST00000103751.2	381	188.000	0.000000	0.000
ENSMUST00000197518.1	366	175.000	0.000000	0.000
ENSMUST00000103752.2	348	160.000	0.000000	0.000
ENSMUST00000103396.1	359	169.000	0.000000	0.000
ENSMUST00000194071.1	351	163.000	0.000000	0.000
ENSMUST00000103527.1	294	118.000	0.000000	0.000
ENSMUST00000196940.1	359	169.000	0.000000	0.000
ENSMUST00000103397.2	356	167.000	0.000000	0.000
ENSMUST00000103398.1	359	169.000	0.000000	0.000
ENSMUST00000192591.1	358	169.000	0.000000	0.000
ENSMUST00000103529.3	351	163.000	0.000000	0.000
ENSMUST00000197560.1	359	169.000	0.000000	0.000
ENSMUST00000103399.2	299	122.000	0.000000	0.000
ENSMUST00000103400.2	382	189.000	0.000000	0.000
ENSMUST00000103401.2	360	170.000	0.000000	0.000
ENSMUST00000103402.1	359	169.000	0.000000	0.000
ENSMUST00000103403.2	378	185.000	0.000000	0.000
ENSMUST00000195359.5	351	163.000	0.000000	0.000
ENSMUST00000103530.2	348	160.000	0.000000	0.000
ENSMUST00000103404.1	359	169.000	0.000000	0.000
ENSMUST00000103531.3	351	163.000	0.000000	0.000
ENSMUST00000103503.3	349	161.000	0.000000	0.000
ENSMUST00000171270.1	90	15.000	0.000000	0.000
ENSMUST00000103302.2	501	298.000	0.000000	0.000
ENSMUST00000103303.2	394	199.000	0.000000	0.000
ENSMUST00000103304.2	374	182.000	0.000000	0.000
ENSMUST00000103305.1	362	172.000	0.000000	0.000
ENSMUST00000103306.1	362	172.000	0.000000	0.000
ENSMUST00000196006.4	353	164.000	0.000000	0.000
ENSMUST00000103307.2	350	162.000	0.000000	0.000
ENSMUST00000200578.4	353	164.000	0.000000	0.000
ENSMUST00000103308.2	350	162.000	0.000000	0.000
ENSMUST00000200586.1	359	169.000	0.000000	0.000
ENSMUST00000103309.2	341	155.000	0.000000	0.000
ENSMUST00000103310.2	358	169.000	0.000000	0.000
ENSMUST00000197406.4	353	164.000	0.000000	0.000
ENSMUST00000103311.2	350	162.000	0.000000	0.000
ENSMUST00000196768.1	353	164.000	0.000000	0.000
ENSMUST00000103312.2	287	113.000	0.000000	0.000
ENSMUST00000103313.2	377	185.000	0.000000	0.000
ENSMUST00000103314.2	383	190.000	0.000000	0.000
ENSMUST00000197515.1	359	169.000	0.000000	0.000
ENSMUST00000103315.2	350	162.000	0.000000	0.000
ENSMUST00000103316.1	353	164.000	0.000000	0.000
ENSMUST00000194581.1	378	185.000	0.000000	0.000
ENSMUST00000163467.1	302	124.000	0.000000	0.000
ENSMUST00000103532.2	405	209.000	0.000000	0.000
ENSMUST00000197803.1	363	173.000	0.000000	0.000
ENSMUST00000103533.1	301	123.000	0.000000	0.000
ENSMUST00000103317.2	404	208.000	0.000000	0.000
ENSMUST00000103534.1	351	163.000	0.000000	0.000
ENSMUST00000103535.2	405	209.000	0.000000	0.000
ENSMUST00000103318.5	361	171.000	0.000000	0.000
ENSMUST00000103319.2	358	169.000	0.000000	0.000
ENSMUST00000103320.2	368	177.000	0.000000	0.000
ENSMUST00000103536.3	358	169.000	0.000000	0.000
ENSMUST00000103321.2	401	206.000	0.000000	0.000
ENSMUST00000103322.2	374	182.000	0.000000	0.000
ENSMUST00000103323.2	378	185.000	0.000000	0.000
ENSMUST00000103324.2	375	183.000	0.000000	0.000
ENSMUST00000200406.1	339	153.000	0.000000	0.000
ENSMUST00000103537.2	399	204.000	0.000000	0.000
ENSMUST00000199510.4	353	164.000	0.000000	0.000
ENSMUST00000103325.2	350	162.000	0.000000	0.000
ENSMUST00000198646.1	351	163.000	0.000000	0.000
ENSMUST00000103538.2	294	118.000	0.000000	0.000
ENSMUST00000168090.2	376	184.000	0.000000	0.000
ENSMUST00000103326.2	359	169.000	0.000000	0.000
ENSMUST00000196839.4	347	159.000	0.000000	0.000
ENSMUST00000103327.2	344	157.000	0.000000	0.000
ENSMUST00000199933.4	351	163.000	0.000000	0.000
ENSMUST00000103539.2	348	160.000	0.000000	0.000
ENSMUST00000199266.1	358	169.000	0.000000	0.000
ENSMUST00000103540.2	315	134.000	0.000000	0.000
ENSMUST00000103328.2	359	169.000	0.000000	0.000
ENSMUST00000198735.1	347	159.000	0.000000	0.000
ENSMUST00000103329.2	287	113.000	0.000000	0.000
ENSMUST00000196690.1	359	169.000	0.000000	0.000
ENSMUST00000103541.2	396	201.000	0.000000	0.000
ENSMUST00000164041.2	299	122.000	0.000000	0.000
ENSMUST00000103542.1	303	125.000	0.000000	0.000
ENSMUST00000103330.1	347	159.000	0.000000	0.000
ENSMUST00000196863.1	363	173.000	0.000000	0.000
ENSMUST00000183936.1	344	157.000	0.000000	0.000
ENSMUST00000103332.1	351	163.000	0.000000	0.000
ENSMUST00000196587.4	351	163.000	0.000000	0.000
ENSMUST00000103543.2	348	160.000	0.000000	0.000
ENSMUST00000103333.3	358	169.000	0.000000	0.000
ENSMUST00000103544.2	373	181.000	0.000000	0.000
ENSMUST00000103334.3	352	164.000	0.000000	0.000
ENSMUST00000197537.1	368	177.000	0.000000	0.000
ENSMUST00000169155.1	294	118.000	0.000000	0.000
ENSMUST00000198777.1	406	210.000	0.000000	0.000
ENSMUST00000170551.1	294	118.000	0.000000	0.000
ENSMUST00000199373.1	376	184.000	0.000000	0.000
ENSMUST00000163670.1	294	118.000	0.000000	0.000
ENSMUST00000103547.1	351	163.000	0.000000	0.000
ENSMUST00000103548.2	351	163.000	0.000000	0.000
ENSMUST00000199143.4	338	152.000	0.000000	0.000
ENSMUST00000103335.2	335	150.000	0.000000	0.000
ENSMUST00000103336.1	362	172.000	0.000000	0.000
ENSMUST00000196991.1	386	192.000	0.000000	0.000
ENSMUST00000103549.1	294	118.000	0.000000	0.000
ENSMUST00000198756.1	353	164.000	0.000000	0.000
ENSMUST00000103551.1	351	163.000	0.000000	0.000
ENSMUST00000103552.1	351	163.000	0.000000	0.000
ENSMUST00000193936.1	357	168.000	0.000000	0.000
ENSMUST00000179796.1	297	120.000	0.000000	0.000
ENSMUST00000103489.1	357	168.000	0.000000	0.000
ENSMUST00000193397.1	357	168.000	0.000000	0.000
ENSMUST00000195037.1	359	169.000	0.000000	0.000
ENSMUST00000103492.1	359	169.000	0.000000	0.000
ENSMUST00000103493.2	351	163.000	0.000000	0.000
ENSMUST00000191803.1	395	200.000	0.000000	0.000
ENSMUST00000103494.1	294	118.000	0.000000	0.000
ENSMUST00000103363.1	352	164.000	0.000000	0.000
ENSMUST00000103364.2	360	170.000	0.000000	0.000
ENSMUST00000103365.2	377	185.000	0.000000	0.000
ENSMUST00000103366.2	385	192.000	0.000000	0.000
ENSMUST00000103367.2	401	206.000	0.000000	0.000
ENSMUST00000103368.2	379	186.000	0.000000	0.000
ENSMUST00000103369.1	347	159.000	0.000000	0.000
ENSMUST00000103495.2	377	185.000	0.000000	0.000
ENSMUST00000197290.1	347	159.000	0.000000	0.000
ENSMUST00000103370.2	287	113.000	0.000000	0.000
ENSMUST00000198880.4	347	159.000	0.000000	0.000
ENSMUST00000103371.2	344	157.000	0.000000	0.000
ENSMUST00000103496.3	388	194.000	0.000000	0.000
ENSMUST00000195337.1	354	165.000	0.000000	0.000
ENSMUST00000103497.1	351	163.000	0.000000	0.000
ENSMUST00000193893.5	351	163.000	0.000000	0.000
ENSMUST00000103498.2	348	160.000	0.000000	0.000
ENSMUST00000191801.1	351	163.000	0.000000	0.000
ENSMUST00000195469.5	386	192.000	0.000000	0.000
ENSMUST00000109711.3	215	65.000	0.000000	0.000
ENSMUST00000103500.1	294	118.000	0.000000	0.000
ENSMUST00000192077.1	351	163.000	0.000000	0.000
ENSMUST00000103501.2	294	118.000	0.000000	0.000
ENSMUST00000194350.5	351	163.000	0.000000	0.000
ENSMUST00000103504.2	306	127.000	0.000000	0.000
ENSMUST00000193855.1	405	209.000	0.000000	0.000
ENSMUST00000103505.2	348	160.000	0.000000	0.000
ENSMUST00000194968.5	351	163.000	0.000000	0.000
ENSMUST00000103506.2	348	160.000	0.000000	0.000
ENSMUST00000103507.1	351	163.000	0.000000	0.000
ENSMUST00000194625.1	351	163.000	0.000000	0.000
ENSMUST00000191861.1	351	163.000	0.000000	0.000
ENSMUST00000103509.1	294	118.000	0.000000	0.000
ENSMUST00000103510.1	351	163.000	0.000000	0.000
ENSMUST00000191918.1	357	168.000	0.000000	0.000
ENSMUST00000177949.1	297	120.000	0.000000	0.000
ENSMUST00000103466.1	353	164.000	0.000000	0.000
ENSMUST00000103467.1	351	163.000	0.000000	0.000
ENSMUST00000103468.2	461	260.000	0.000000	0.000
ENSMUST00000103469.3	399	204.000	0.000000	0.000
ENSMUST00000195641.1	353	164.000	0.000000	0.000
ENSMUST00000103470.1	299	122.000	0.000000	0.000
ENSMUST00000195884.1	351	163.000	0.000000	0.000
ENSMUST00000103471.1	294	118.000	0.000000	0.000
ENSMUST00000103472.3	351	163.000	0.000000	0.000
ENSMUST00000103473.1	351	163.000	0.000000	0.000
ENSMUST00000103461.4	361	171.000	0.000000	0.000
ENSMUST00000195706.1	351	163.000	0.000000	0.000
ENSMUST00000103475.1	333	148.000	0.000000	0.000
ENSMUST00000191693.1	350	162.000	0.000000	0.000
ENSMUST00000103476.1	296	119.000	0.000000	0.000
ENSMUST00000192499.2	437	238.000	0.000000	0.000
ENSMUST00000103477.3	360	170.000	0.000000	0.000
ENSMUST00000193408.1	353	164.000	0.000000	0.000
ENSMUST00000195619.1	353	164.000	0.000000	0.000
ENSMUST00000103479.3	299	122.000	0.000000	0.000
ENSMUST00000196595.1	352	164.000	0.000000	0.000
ENSMUST00000103351.2	286	112.000	0.000000	0.000
ENSMUST00000198345.1	352	164.000	0.000000	0.000
ENSMUST00000177795.1	288	113.000	0.000000	0.000
ENSMUST00000199160.1	382	189.000	0.000000	0.000
ENSMUST00000103353.2	284	111.000	0.000000	0.000
ENSMUST00000103354.2	368	177.000	0.000000	0.000
ENSMUST00000197448.1	358	169.000	0.000000	0.000
ENSMUST00000103355.2	292	116.000	0.000000	0.000
ENSMUST00000195124.5	350	162.000	0.000000	0.000
ENSMUST00000103481.2	342	155.000	0.000000	0.000
ENSMUST00000103356.3	373	181.000	0.000000	0.000
ENSMUST00000103357.3	352	164.000	0.000000	0.000
ENSMUST00000194159.1	351	163.000	0.000000	0.000
ENSMUST00000103482.1	294	118.000	0.000000	0.000
ENSMUST00000103483.2	394	199.000	0.000000	0.000
ENSMUST00000125484.2	359	169.000	0.000000	0.000
ENSMUST00000183954.3	302	124.000	0.000000	0.000
ENSMUST00000103485.2	353	164.000	0.000000	0.000
ENSMUST00000103486.1	356	167.000	0.000000	0.000
ENSMUST00000103359.2	379	186.000	0.000000	0.000
ENSMUST00000199437.1	352	164.000	0.000000	0.000
ENSMUST00000177697.1	288	113.000	0.000000	0.000
ENSMUST00000198328.1	367	176.000	0.000000	0.000
ENSMUST00000166380.1	292	116.000	0.000000	0.000
ENSMUST00000103345.3	394	199.000	0.000000	0.000
ENSMUST00000103478.3	350	162.000	0.000000	0.000
ENSMUST00000200454.1	378	185.000	0.000000	0.000
ENSMUST00000103337.2	340	154.000	0.000000	0.000
ENSMUST00000114212.3	347	159.000	0.000000	0.000
ENSMUST00000103339.1	347	159.000	0.000000	0.000
ENSMUST00000197966.1	358	169.000	0.000000	0.000
ENSMUST00000103340.2	290	115.000	0.000000	0.000
ENSMUST00000103341.3	348	160.000	0.000000	0.000
ENSMUST00000195468.5	353	164.000	0.000000	0.000
ENSMUST00000103442.2	350	162.000	0.000000	0.000
ENSMUST00000103443.2	352	164.000	0.000000	0.000
ENSMUST00000103444.2	425	227.000	0.000000	0.000
ENSMUST00000178229.2	347	159.000	0.000000	0.000
ENSMUST00000103446.1	353	164.000	0.000000	0.000
ENSMUST00000103447.1	350	162.000	0.000000	0.000
ENSMUST00000103448.2	418	221.000	0.000000	0.000
ENSMUST00000195707.2	480	278.000	0.000000	0.000
ENSMUST00000103449.3	347	159.000	0.000000	0.000
ENSMUST00000103450.3	353	164.000	0.000000	0.000
ENSMUST00000179657.1	350	162.000	0.000000	0.000
ENSMUST00000192264.1	413	216.000	0.000000	0.000
ENSMUST00000103452.2	350	162.000	0.000000	0.000
ENSMUST00000195381.1	353	164.000	0.000000	0.000
ENSMUST00000103342.3	358	169.000	0.000000	0.000
ENSMUST00000103343.3	358	169.000	0.000000	0.000
ENSMUST00000180013.2	369	178.000	0.000000	0.000
ENSMUST00000103344.2	394	199.000	0.000000	0.000
ENSMUST00000192911.1	350	162.000	0.000000	0.000
ENSMUST00000103455.2	342	155.000	0.000000	0.000
ENSMUST00000103346.2	402	206.000	0.000000	0.000
ENSMUST00000196201.1	352	164.000	0.000000	0.000
ENSMUST00000101325.3	288	113.000	0.000000	0.000
ENSMUST00000103456.3	355	166.000	0.000000	0.000
ENSMUST00000103348.2	379	186.000	0.000000	0.000
ENSMUST00000192877.1	361	171.000	0.000000	0.000
ENSMUST00000103457.2	350	162.000	0.000000	0.000
ENSMUST00000103349.1	348	160.000	0.000000	0.000
ENSMUST00000103350.2	394	199.000	0.000000	0.000
ENSMUST00000193652.1	380	187.000	0.000000	0.000
ENSMUST00000103458.2	350	162.000	0.000000	0.000
ENSMUST00000103459.4	405	209.000	0.000000	0.000
ENSMUST00000103451.4	362	172.000	0.000000	0.000
ENSMUST00000103474.4	363	173.000	0.000000	0.000
ENSMUST00000193133.2	357	168.000	0.000000	0.000
ENSMUST00000103462.3	354	165.000	0.000000	0.000
ENSMUST00000103463.2	351	163.000	0.000000	0.000
ENSMUST00000103464.2	414	217.000	0.000000	0.000
ENSMUST00000167638.1	352	164.000	0.000000	0.000
ENSMUST00000166255.1	278	106.000	0.000000	0.000
ENSMUST00000103301.2	359	169.000	0.000000	0.000
ENSMUST00000095364.2	294	118.000	0.000000	0.000
ENSMUST00000103682.2	51	6.000	0.000000	0.000
ENSMUST00000103683.1	59	8.000	0.000000	0.000
ENSMUST00000197589.1	62	9.000	0.000000	0.000
ENSMUST00000103686.1	64	10.000	0.000000	0.000
ENSMUST00000103687.1	63	9.000	0.000000	0.000
ENSMUST00000196977.1	63	9.000	0.000000	0.000
ENSMUST00000103688.2	65	10.000	0.000000	0.000
ENSMUST00000103689.1	63	9.000	0.000000	0.000
ENSMUST00000103690.1	66	10.000	0.000000	0.000
ENSMUST00000103691.1	66	10.000	0.000000	0.000
ENSMUST00000103693.1	63	9.000	0.000000	0.000
ENSMUST00000199452.1	62	9.000	0.000000	0.000
ENSMUST00000103694.2	59	8.000	0.000000	0.000
ENSMUST00000200046.1	61	9.000	0.000000	0.000
ENSMUST00000103695.1	60	9.000	0.000000	0.000
ENSMUST00000197949.1	57	8.000	0.000000	0.000
ENSMUST00000103696.1	63	9.000	0.000000	0.000
ENSMUST00000103697.1	63	9.000	0.000000	0.000
ENSMUST00000103698.1	61	9.000	0.000000	0.000
ENSMUST00000103699.1	57	8.000	0.000000	0.000
ENSMUST00000103700.1	64	10.000	0.000000	0.000
ENSMUST00000103701.1	55	7.000	0.000000	0.000
ENSMUST00000103702.1	61	9.000	0.000000	0.000
ENSMUST00000103703.1	63	9.000	0.000000	0.000
ENSMUST00000103704.1	62	9.000	0.000000	0.000
ENSMUST00000103705.1	60	9.000	0.000000	0.000
ENSMUST00000103706.1	65	10.000	0.000000	0.000
ENSMUST00000103707.1	58	8.000	0.000000	0.000
ENSMUST00000103708.1	57	8.000	0.000000	0.000
ENSMUST00000103709.1	66	10.000	0.000000	0.000
ENSMUST00000103710.1	57	8.000	0.000000	0.000
ENSMUST00000103711.1	59	8.000	0.000000	0.000
ENSMUST00000103712.1	60	9.000	0.000000	0.000
ENSMUST00000103713.1	65	10.000	0.000000	0.000
ENSMUST00000103714.1	59	8.000	0.000000	0.000
ENSMUST00000103715.1	60	9.000	0.000000	0.000
ENSMUST00000103716.2	57	8.000	0.000000	0.000
ENSMUST00000103717.2	63	9.000	0.000000	0.000
ENSMUST00000103718.1	60	9.000	0.000000	0.000
ENSMUST00000103719.1	60	9.000	0.000000	0.000
ENSMUST00000103720.1	57	8.000	0.000000	0.000
ENSMUST00000103721.2	58	8.000	0.000000	0.000
ENSMUST00000103722.1	61	9.000	0.000000	0.000
ENSMUST00000103723.1	66	10.000	0.000000	0.000
ENSMUST00000103724.1	63	9.000	0.000000	0.000
ENSMUST00000103725.1	61	9.000	0.000000	0.000
ENSMUST00000103726.1	60	9.000	0.000000	0.000
ENSMUST00000103728.1	57	8.000	0.000000	0.000
ENSMUST00000103729.1	58	8.000	0.000000	0.000
ENSMUST00000103730.1	59	8.000	0.000000	0.000
ENSMUST00000103731.1	58	8.000	0.000000	0.000
ENSMUST00000103733.1	59	8.000	0.000000	0.000
ENSMUST00000103734.1	62	9.000	0.000000	0.000
ENSMUST00000103735.1	62	9.000	0.000000	0.000
ENSMUST00000103736.1	63	9.000	0.000000	0.000
ENSMUST00000103737.2	66	10.000	0.000000	0.000
ENSMUST00000103738.1	66	10.000	0.000000	0.000
ENSMUST00000200495.1	60	9.000	0.000000	0.000
ENSMUST00000103562.2	60	9.000	0.000000	0.000
ENSMUST00000197113.1	60	9.000	0.000000	0.000
ENSMUST00000184430.1	61	9.000	0.000000	0.000
ENSMUST00000103284.1	48	5.000	0.000000	0.000
ENSMUST00000103285.1	48	5.000	0.000000	0.000
ENSMUST00000192366.1	50	6.000	0.000000	0.000
ENSMUST00000103286.1	54	7.000	0.000000	0.000
ENSMUST00000103287.1	51	6.000	0.000000	0.000
ENSMUST00000103288.1	50	6.000	0.000000	0.000
ENSMUST00000103289.1	53	7.000	0.000000	0.000
ENSMUST00000193061.1	46	5.000	0.000000	0.000
ENSMUST00000103290.1	45	4.000	0.000000	0.000
ENSMUST00000103293.1	50	6.000	0.000000	0.000
ENSMUST00000103294.1	51	6.000	0.000000	0.000
ENSMUST00000103295.1	49	6.000	0.000000	0.000
ENSMUST00000103296.1	49	6.000	0.000000	0.000
ENSMUST00000103297.1	49	6.000	0.000000	0.000
ENSMUST00000103298.1	47	5.000	0.000000	0.000
ENSMUST00000082421.1	1144	955.061	5148.611539	25326.000
ENSMUST00000082419.1	519	300.749	462.881246	717.000
ENSMUST00000082418.1	1824	1591.047	1409.463109	11550.000
ENSMUST00000082414.1	1378	1103.040	3990.819802	22672.462
ENSMUST00000084013.1	297	120.219	5691.375631	3524.000
ENSMUST00000082411.1	348	160.000	710.296952	585.336
ENSMUST00000082409.1	784	587.598	8457.032029	25594.299
ENSMUST00000082408.1	681	470.211	6386.797903	15467.537
ENSMUST00000082407.1	204	59.000	13683.185701	4158.000
ENSMUST00000082405.1	684	478.583	4561.829967	11244.530
ENSMUST00000082402.1	1545	1364.838	9062.451513	63704.768
ENSMUST00000082396.1	1038	790.459	2696.242985	10977.000
ENSMUST00000082392.1	957	749.806	5343.569390	20636.000
ENSMUST00000124112.1	574	367.301	10.805888	20.442
ENSMUST00000084954.12	1732	1536.325	0.000000	0.000
ENSMUST00000108568.9	1777	1583.976	18.680887	152.402
ENSMUST00000079056.8	1443	1253.800	0.000000	0.000
ENSMUST00000102564.10	1848	1665.824	18.261695	156.681
ENSMUST00000124943.7	662	462.053	0.838620	1.996
ENSMUST00000150076.7	370	179.000	0.000000	0.000
ENSMUST00000128748.7	957	766.741	1.038735	4.102
ENSMUST00000102563.1	1352	1171.873	0.000000	0.000
ENSMUST00000138006.7	1073	887.049	5.211799	23.811
ENSMUST00000125441.7	756	563.998	0.000000	0.000
ENSMUST00000143232.1	603	409.358	0.000000	0.000
ENSMUST00000144454.1	488	288.171	5.097626	7.566
ENSMUST00000041683.8	4434	4275.784	217.921021	4799.104
ENSMUST00000173525.1	930	747.753	13.199875	50.836
ENSMUST00000174035.1	520	325.843	31.888928	53.517
ENSMUST00000174301.7	657	466.607	4.625720	11.117
ENSMUST00000174220.1	889	651.788	10.850826	36.426
ENSMUST00000199435.1	3794	3461.047	6.223837	110.946
ENSMUST00000098538.8	2564	2170.587	0.000000	0.000
ENSMUST00000199307.4	1944	1711.214	5.174499	45.606
ENSMUST00000098539.6	2261	1867.301	0.000000	0.000
ENSMUST00000196898.4	3323	2996.576	2.070439	31.955
ENSMUST00000029920.14	2239	1847.594	1.020537	9.711
ENSMUST00000196552.4	705	500.000	0.000000	0.000
ENSMUST00000197657.1	425	227.000	0.000000	0.000
ENSMUST00000199124.4	599	394.000	0.000000	0.000
ENSMUST00000196857.4	701	496.469	3.289612	8.412
ENSMUST00000198764.1	764	558.770	0.000000	0.000
ENSMUST00000199045.4	913	706.515	4.671189	16.998
ENSMUST00000196426.4	674	458.233	4.150072	9.795
ENSMUST00000200014.4	740	537.179	2.403364	6.649
ENSMUST00000198808.4	3747	3326.624	4.534730	77.696
ENSMUST00000195926.1	464	263.000	0.000000	0.000
ENSMUST00000200353.1	485	265.940	0.000000	0.000
ENSMUST00000106192.8	2425	2000.008	14.001900	144.233
ENSMUST00000178858.2	804	599.000	0.000000	0.000
ENSMUST00000169137.2	616	411.000	0.000000	0.000
ENSMUST00000113529.3	442	243.000	0.000000	0.000
ENSMUST00000208801.1	437	238.000	0.000000	0.000
ENSMUST00000031309.15	2421	2185.959	66.608438	749.923
ENSMUST00000125522.1	3357	3180.207	1.103917	18.082
ENSMUST00000138071.1	585	380.000	0.000000	0.000
ENSMUST00000111959.1	1526	1349.514	0.000000	0.000
ENSMUST00000149669.7	600	406.626	2.179482	4.565
ENSMUST00000136895.1	392	201.249	8.130515	8.427
ENSMUST00000118865.7	768	521.505	2.439499	6.552
ENSMUST00000061587.12	1996	1788.956	1.955215	18.015
ENSMUST00000121504.1	2141	1935.225	1.648627	16.432
ENSMUST00000081035.8	4334	4260.689	3.053161	67.000
ENSMUST00000025989.9	8096	7619.913	17.299282	678.927
ENSMUST00000237871.1	3170	2844.619	104.365918	1529.073
ENSMUST00000028807.5	3665	3559.523	24.893316	456.373
ENSMUST00000126082.1	897	712.978	8.279895	30.405
ENSMUST00000141836.1	266	98.539	2.164560	1.099
ENSMUST00000150162.7	606	411.345	1.422950	3.015
ENSMUST00000140282.1	446	253.571	5.999374	7.835
ENSMUST00000125766.7	936	750.854	6.425162	24.848
ENSMUST00000152191.7	1010	820.713	12.895074	54.508
ENSMUST00000154104.1	668	472.717	0.885099	2.155
ENSMUST00000117392.8	6625	6379.751	0.000000	0.000
ENSMUST00000132442.1	3088	2874.762	0.627757	9.295
ENSMUST00000135804.1	634	429.000	0.000000	0.000
ENSMUST00000173320.7	6908	6617.698	6.357952	216.705
ENSMUST00000112524.8	3089	2935.845	0.179495	2.714
ENSMUST00000141118.8	3399	3204.829	1.478941	24.412
ENSMUST00000133617.2	1902	1724.652	1.594049	14.160
ENSMUST00000074082.12	2129	1956.659	0.000000	0.000
ENSMUST00000134053.7	1905	1727.252	16.066875	142.933
ENSMUST00000143125.1	794	589.000	0.000000	0.000
ENSMUST00000123115.1	807	606.776	4.533415	14.168
ENSMUST00000214989.1	500	297.000	0.000000	0.000
ENSMUST00000123601.1	878	694.821	5.279898	18.895
ENSMUST00000214249.1	1693	1509.570	4.274313	33.233
ENSMUST00000219340.1	1718	1544.546	1.748183	13.907
ENSMUST00000219129.1	1546	1340.000	0.000000	0.000
ENSMUST00000215222.1	460	261.527	27.156588	36.579
ENSMUST00000170255.1	1590	1384.000	0.000000	0.000
ENSMUST00000020488.8	123179	124381.900	8.333588	5338.687
ENSMUST00000076316.5	3084	2892.865	3.530784	52.607
ENSMUST00000210922.1	2208	2057.225	0.886485	9.393
ENSMUST00000210519.1	2295	2140.064	0.000000	0.000
ENSMUST00000020497.13	6027	5967.084	14.653617	450.352
ENSMUST00000146640.7	3938	3862.714	0.000000	0.000
ENSMUST00000147381.1	347	161.598	1.258498	1.047
ENSMUST00000141184.1	1383	1211.800	8.453153	52.759
ENSMUST00000138858.7	3505	3412.898	0.000000	0.000
ENSMUST00000143793.7	804	615.307	0.386671	1.225
ENSMUST00000125193.1	692	504.599	0.773813	2.011
ENSMUST00000028944.3	3618	3460.106	27.883811	496.920
ENSMUST00000154328.7	547	352.883	1.144239	2.080
ENSMUST00000147135.1	392	198.000	0.000000	0.000
ENSMUST00000141500.1	656	451.000	0.000000	0.000
ENSMUST00000141785.1	658	453.000	0.000000	0.000
ENSMUST00000084512.10	6471	6333.423	5.687944	185.541
ENSMUST00000084030.5	7788	7640.352	16.365631	644.008
ENSMUST00000209441.1	3469	3341.933	1.556327	26.788
ENSMUST00000210645.1	797	609.038	1.912764	6.000
ENSMUST00000210016.1	656	451.000	0.000000	0.000
ENSMUST00000211622.1	1661	1445.643	0.000000	0.000
ENSMUST00000210933.1	375	183.000	0.000000	0.000
ENSMUST00000210767.1	552	348.000	0.000000	0.000
ENSMUST00000210488.1	479	281.496	1.713608	2.484
ENSMUST00000209827.1	515	312.000	0.000000	0.000
ENSMUST00000211584.1	457	226.351	0.877293	1.023
ENSMUST00000209633.1	1050	863.116	2.024548	9.000
ENSMUST00000211218.1	943	680.547	2.041506	7.156
ENSMUST00000021133.15	2526	2370.166	51.411933	627.607
ENSMUST00000106425.3	2330	2178.150	2.294017	25.735
ENSMUST00000127205.7	1979	1803.285	0.393797	3.657
ENSMUST00000128808.1	703	498.000	0.000000	0.000
ENSMUST00000110893.9	1242	1072.412	4.325598	23.892
ENSMUST00000085633.11	1089	914.942	0.000000	0.000
ENSMUST00000110891.7	1214	1044.462	0.000000	0.000
ENSMUST00000027945.5	1196	1025.432	0.000000	0.000
ENSMUST00000156341.1	1028	847.427	1.890973	8.253
ENSMUST00000153757.1	498	302.065	4.496401	6.995
ENSMUST00000124497.1	741	550.574	1.057937	3.000
ENSMUST00000143876.7	342	155.000	0.000000	0.000
ENSMUST00000156527.1	261	94.999	5.843609	2.859
ENSMUST00000198858.4	453	258.425	0.859220	1.144
ENSMUST00000197248.4	3184	3089.976	0.438083	6.972
ENSMUST00000061155.11	2956	2834.739	1.508212	22.020
ENSMUST00000198043.4	2233	2100.195	0.213113	2.305
ENSMUST00000084952.7	2713	2601.066	1.161407	15.559
ENSMUST00000109332.7	617	412.000	0.000000	0.000
ENSMUST00000167694.1	249	86.000	0.000000	0.000
ENSMUST00000086461.12	2796	2644.321	18.218561	248.127
ENSMUST00000150962.7	3751	3639.660	1.400862	26.260
ENSMUST00000129369.1	375	186.237	0.000000	0.000
ENSMUST00000123392.1	264	96.000	0.000000	0.000
ENSMUST00000126262.1	1256	1082.168	3.692353	20.580
ENSMUST00000111953.1	772	569.659	3.121010	9.157
ENSMUST00000088260.1	1074	868.000	0.000000	0.000
ENSMUST00000033818.9	7549	7277.497	19.519361	731.632
ENSMUST00000091237.11	7443	7172.997	0.000000	0.000
ENSMUST00000133338.7	4028	3829.157	8.531630	168.260
ENSMUST00000125031.1	2295	2048.444	3.242031	34.205
ENSMUST00000127197.1	755	569.004	0.000000	0.000
ENSMUST00000132974.7	5528	5353.375	3.184198	87.796
ENSMUST00000152273.1	692	503.524	2.714293	7.039
ENSMUST00000136918.1	290	115.894	2.421976	1.446
ENSMUST00000143359.7	604	408.489	14.510054	30.528
ENSMUST00000131804.1	567	371.573	15.683410	30.014
ENSMUST00000139545.1	811	603.472	6.551605	20.363
ENSMUST00000001256.10	3736	3111.527	18.080018	289.746
ENSMUST00000167545.2	3156	2592.276	4.962315	66.254
ENSMUST00000017454.7	751	546.000	0.000000	0.000
ENSMUST00000046863.11	1828	1622.000	0.000000	0.000
ENSMUST00000132702.7	1899	1693.000	0.000000	0.000
ENSMUST00000144748.7	2286	2119.295	3.491952	38.116
ENSMUST00000206674.1	531	327.000	0.000000	0.000
ENSMUST00000106272.7	1725	1519.000	0.000000	0.000
ENSMUST00000125188.7	473	271.000	0.000000	0.000
ENSMUST00000155005.2	710	505.000	0.000000	0.000
ENSMUST00000206995.1	1000	804.459	1.074231	4.451
ENSMUST00000124631.7	782	577.000	0.000000	0.000
ENSMUST00000136597.2	809	604.000	0.000000	0.000
ENSMUST00000139068.7	364	174.000	0.000000	0.000
ENSMUST00000106271.1	1713	1537.435	2.860315	22.649
ENSMUST00000138432.1	288	113.000	0.000000	0.000
ENSMUST00000084935.10	8834	8308.176	20.781604	889.263
ENSMUST00000208158.1	1551	1362.191	0.485698	3.408
ENSMUST00000162108.7	2433	2250.484	3.525068	40.859
ENSMUST00000054436.8	4060	3835.760	0.000000	0.000
ENSMUST00000035115.4	4902	4719.660	0.781623	19.000
ENSMUST00000213272.1	508	305.000	0.000000	0.000
ENSMUST00000139189.1	412	215.000	0.000000	0.000
ENSMUST00000129394.1	763	574.499	0.337960	1.000
ENSMUST00000149959.1	224	70.000	0.000000	0.000
ENSMUST00000103097.9	443	243.000	0.000000	0.000
ENSMUST00000180193.1	443	243.000	0.000000	0.000
ENSMUST00000199470.4	2392	2179.488	0.673991	7.566
ENSMUST00000046045.12	2564	2358.892	0.200358	2.434
ENSMUST00000199423.4	2016	1810.000	0.000000	0.000
ENSMUST00000196529.4	1460	1254.000	0.000000	0.000
ENSMUST00000198460.4	1785	1579.000	0.000000	0.000
ENSMUST00000199983.1	479	277.000	0.000000	0.000
ENSMUST00000198734.1	452	252.000	0.000000	0.000
ENSMUST00000200589.4	1174	968.000	0.000000	0.000
ENSMUST00000198750.4	870	664.000	0.000000	0.000
ENSMUST00000198404.1	368	177.000	0.000000	0.000
ENSMUST00000196815.4	574	369.000	0.000000	0.000
ENSMUST00000198648.4	810	605.000	0.000000	0.000
ENSMUST00000196504.4	608	403.000	0.000000	0.000
ENSMUST00000199685.1	604	399.000	0.000000	0.000
ENSMUST00000197282.1	655	450.000	0.000000	0.000
ENSMUST00000199752.1	275	104.000	0.000000	0.000
ENSMUST00000103096.9	911	705.000	0.000000	0.000
ENSMUST00000109328.7	726	527.865	0.539384	1.466
ENSMUST00000130227.1	1619	1398.902	0.490433	3.534
ENSMUST00000063824.13	3681	3475.000	0.000000	0.000
ENSMUST00000136375.7	3691	3485.000	0.000000	0.000
ENSMUST00000142203.7	3849	3643.000	0.000000	0.000
ENSMUST00000141714.1	492	290.000	0.000000	0.000
ENSMUST00000135618.7	3293	3087.000	0.000000	0.000
ENSMUST00000137458.1	3272	2924.867	0.070953	1.069
ENSMUST00000134723.1	354	165.618	1.091586	0.931
ENSMUST00000143808.1	554	350.000	0.000000	0.000
ENSMUST00000135968.1	762	557.000	0.000000	0.000
ENSMUST00000135560.1	1156	950.000	0.000000	0.000
ENSMUST00000000188.11	6330	6209.261	419.216723	13406.759
ENSMUST00000201564.1	127	25.000	0.000000	0.000
ENSMUST00000201985.1	415	222.327	1.605812	1.839
ENSMUST00000201902.3	627	425.329	0.000000	0.000
ENSMUST00000202363.1	3506	3329.416	1.781708	30.553
ENSMUST00000201066.1	983	785.562	0.000000	0.000
ENSMUST00000201637.1	1006	818.751	9.687025	40.850
ENSMUST00000201857.1	115	21.000	0.000000	0.000
ENSMUST00000062904.10	3151	3027.045	34.822352	542.903
ENSMUST00000139555.7	3841	3698.780	3.348304	63.786
ENSMUST00000133959.7	688	499.214	6.457498	16.603
ENSMUST00000128582.7	5607	5530.321	6.416660	182.770
ENSMUST00000139069.7	2300	2145.247	0.559076	6.177
ENSMUST00000147625.1	595	402.211	0.000000	0.000
ENSMUST00000123551.7	710	519.891	0.000000	0.000
ENSMUST00000142198.7	823	634.028	0.952683	3.111
ENSMUST00000148048.1	786	593.843	0.000000	0.000
ENSMUST00000138738.1	837	649.203	2.826536	9.451
ENSMUST00000149337.1	653	459.664	0.970871	2.299
ENSMUST00000124955.1	830	639.756	1.332250	4.390
ENSMUST00000015003.9	1993	1792.709	37.941192	350.321
ENSMUST00000212037.1	358	169.000	4.032040	3.510
ENSMUST00000212572.1	1151	961.175	8.316261	41.170
ENSMUST00000151162.1	662	457.000	0.000000	0.000
ENSMUST00000036578.6	4594	4075.525	16.673979	350.000
ENSMUST00000073935.6	3923	3566.545	6.532634	120.000
ENSMUST00000055872.2	1940	1734.000	0.000000	0.000
ENSMUST00000154277.1	1632	1426.000	0.000000	0.000
ENSMUST00000057773.4	1308	1011.621	4.990114	26.000
ENSMUST00000024657.11	1663	1476.087	39.232343	298.264
ENSMUST00000171526.1	534	338.491	8.854495	15.437
ENSMUST00000172054.1	441	247.813	5.366291	6.849
ENSMUST00000168938.2	3901	3572.415	22.743746	418.475
ENSMUST00000167805.1	597	324.088	4.777687	7.975
ENSMUST00000077502.4	3257	3121.508	1.635702	26.297
ENSMUST00000204803.1	1032	844.555	0.616111	2.680
ENSMUST00000104984.3	6905	6179.611	6.612350	210.456
ENSMUST00000210367.1	1324	1118.000	0.000000	0.000
ENSMUST00000211489.1	575	370.000	0.000000	0.000
ENSMUST00000211207.1	1866	1695.969	0.000000	0.000
ENSMUST00000080065.2	4054	3834.520	20.979593	414.337
ENSMUST00000136444.1	722	532.259	4.984133	13.663
ENSMUST00000032326.10	1764	1610.450	44.166832	366.344
ENSMUST00000130851.7	435	236.000	0.000000	0.000
ENSMUST00000205244.2	607	402.000	0.000000	0.000
ENSMUST00000131719.7	978	796.612	5.448520	22.355
ENSMUST00000155277.7	4006	3921.298	8.269187	167.008
ENSMUST00000205055.2	551	347.000	0.000000	0.000
ENSMUST00000155698.1	620	426.726	5.413465	11.898
ENSMUST00000204646.2	1139	933.000	0.000000	0.000
ENSMUST00000154558.2	1078	900.541	0.000000	0.000
ENSMUST00000123022.7	693	501.123	0.707626	1.826
ENSMUST00000134549.1	791	602.853	2.852636	8.857
ENSMUST00000155022.2	3269	3158.271	2.318365	37.712
ENSMUST00000159715.7	3796	3590.000	0.000000	0.000
ENSMUST00000052069.11	3798	3592.000	0.000000	0.000
ENSMUST00000161514.1	2746	2577.994	0.225941	3.000
ENSMUST00000027809.7	1913	1581.602	2.521932	20.544
ENSMUST00000046548.13	5060	4477.269	6.287956	145.000
ENSMUST00000111037.2	4988	4397.743	0.000000	0.000
ENSMUST00000152584.1	750	545.000	0.000000	0.000
ENSMUST00000142869.1	635	431.318	2.250751	5.000
ENSMUST00000044332.15	4518	4190.266	15.601466	336.707
ENSMUST00000156546.1	2162	2009.345	0.000000	0.000
ENSMUST00000150767.7	3896	3775.105	3.872398	75.293
ENSMUST00000124718.7	564	359.000	0.000000	0.000
ENSMUST00000043598.13	1153	961.257	0.897126	4.442
ENSMUST00000108435.1	1112	906.000	0.000000	0.000
ENSMUST00000153236.1	847	652.078	0.733231	2.463
ENSMUST00000027727.14	3123	2891.077	27.663553	411.920
ENSMUST00000112237.1	3446	3116.302	10.943342	175.645
ENSMUST00000156433.1	363	173.000	0.000000	0.000
ENSMUST00000148822.1	2231	2033.866	3.148484	32.981
ENSMUST00000034046.12	3897	3781.020	6.359003	123.835
ENSMUST00000128746.2	5676	5448.040	0.077158	2.165
ENSMUST00000211644.1	343	156.000	0.000000	0.000
ENSMUST00000211289.1	1253	914.278	0.424724	2.000
ENSMUST00000135955.7	673	468.000	0.000000	0.000
ENSMUST00000210929.1	474	272.000	0.000000	0.000
ENSMUST00000110372.8	3429	3330.317	0.000000	0.000
ENSMUST00000130563.1	368	177.000	0.000000	0.000
ENSMUST00000110371.7	2100	1894.000	0.000000	0.000
ENSMUST00000133161.1	573	368.000	0.000000	0.000
ENSMUST00000152423.1	441	242.000	0.000000	0.000
ENSMUST00000223838.1	420	223.000	0.000000	0.000
ENSMUST00000046095.9	3791	3512.393	0.055278	1.000
ENSMUST00000099885.1	942	736.000	0.000000	0.000
ENSMUST00000105931.7	472	271.000	0.000000	0.000
ENSMUST00000105934.7	480	278.000	0.000000	0.000
ENSMUST00000210288.1	918	712.000	0.000000	0.000
ENSMUST00000105930.7	583	378.000	0.000000	0.000
ENSMUST00000105933.7	552	348.000	0.000000	0.000
ENSMUST00000000220.2	478	276.000	0.000000	0.000
ENSMUST00000105932.1	455	247.015	0.786016	1.000
ENSMUST00000125933.1	259	93.000	0.000000	0.000
ENSMUST00000162317.1	297	120.000	0.000000	0.000
ENSMUST00000052691.8	2506	2250.956	3.764500	43.644
ENSMUST00000164837.2	2523	2272.369	13.786762	161.356
ENSMUST00000174004.1	1466	1263.767	0.000000	0.000
ENSMUST00000174163.1	772	582.488	0.333325	1.000
ENSMUST00000115349.8	1577	1371.000	0.000000	0.000
ENSMUST00000231872.1	509	306.000	0.000000	0.000
ENSMUST00000039338.12	1591	1385.000	0.000000	0.000
ENSMUST00000100046.8	2294	2088.000	0.000000	0.000
ENSMUST00000160243.1	1490	1284.000	0.000000	0.000
ENSMUST00000232459.1	742	537.000	0.000000	0.000
ENSMUST00000231835.1	533	329.000	0.000000	0.000
ENSMUST00000057023.11	2361	2176.083	2.001196	22.429
ENSMUST00000139790.7	2403	2205.438	0.000000	0.000
ENSMUST00000148620.1	1342	1143.707	0.775979	4.571
ENSMUST00000138465.2	1884	1724.797	0.000000	0.000
ENSMUST00000208565.1	1215	1009.000	0.000000	0.000
ENSMUST00000217292.2	1854	1648.000	0.000000	0.000
ENSMUST00000216534.1	942	736.000	0.000000	0.000
ENSMUST00000037528.9	4611	4304.005	10.547009	233.802
ENSMUST00000207617.1	412	211.252	1.020072	1.110
ENSMUST00000207530.1	369	178.000	0.000000	0.000
ENSMUST00000208800.1	446	246.000	0.000000	0.000
ENSMUST00000213887.1	2711	2502.344	3.983255	51.337
ENSMUST00000207238.1	396	201.000	0.000000	0.000
ENSMUST00000208947.1	1865	1677.319	3.274027	28.284
ENSMUST00000208061.1	938	715.349	3.732412	13.752
ENSMUST00000029671.8	2910	2704.000	0.000000	0.000
ENSMUST00000149919.7	531	327.000	0.000000	0.000
ENSMUST00000133888.1	4064	3858.000	0.000000	0.000
ENSMUST00000127733.1	405	209.000	0.000000	0.000
ENSMUST00000212929.1	3474	3135.590	0.369086	5.961
ENSMUST00000093099.12	3236	2897.859	8.157486	121.753
ENSMUST00000147964.7	3309	2972.229	3.023625	46.287
ENSMUST00000131652.1	441	242.000	0.000000	0.000
ENSMUST00000144379.7	698	493.000	0.000000	0.000
ENSMUST00000126547.1	577	372.000	0.000000	0.000
ENSMUST00000195794.1	1392	1186.000	0.000000	0.000
ENSMUST00000194087.5	3225	3019.000	0.000000	0.000
ENSMUST00000194783.1	2161	1955.000	0.000000	0.000
ENSMUST00000094288.9	3817	3611.000	0.000000	0.000
ENSMUST00000171939.7	3823	3617.000	0.000000	0.000
ENSMUST00000058806.6	2069	1863.000	0.000000	0.000
ENSMUST00000224534.1	2016	1810.000	0.000000	0.000
ENSMUST00000076263.1	942	736.000	0.000000	0.000
ENSMUST00000017443.13	1664	1464.823	35.156366	265.237
ENSMUST00000109326.9	476	257.563	7.935033	10.526
ENSMUST00000109327.3	656	444.715	7.469509	17.109
ENSMUST00000135458.1	560	365.898	5.374057	10.128
ENSMUST00000047075.13	6487	6229.078	3.276599	105.122
ENSMUST00000144406.7	916	717.995	0.000000	0.000
ENSMUST00000126761.7	730	518.413	7.173043	19.152
ENSMUST00000143951.1	315	134.000	6.114414	4.220
ENSMUST00000141439.1	389	199.557	3.409681	3.504
ENSMUST00000047157.12	5927	5721.868	28.524197	840.614
ENSMUST00000205501.1	647	442.000	0.000000	0.000
ENSMUST00000099546.5	2090	1830.725	5.408810	51.000
ENSMUST00000110837.1	1991	1732.096	0.000000	0.000
ENSMUST00000204239.2	4804	4648.293	2.515473	60.222
ENSMUST00000002976.4	7752	7702.083	1.607849	63.782
ENSMUST00000204078.1	805	621.044	0.000000	0.000
ENSMUST00000141137.6	13862	14042.376	0.000008	0.001
ENSMUST00000198055.1	431	232.000	0.000000	0.000
ENSMUST00000126998.2	550	346.000	0.000000	0.000
ENSMUST00000197824.1	735	544.775	0.576767	1.618
ENSMUST00000196708.1	6341	6301.378	0.165291	5.364
ENSMUST00000058440.11	14038	14223.546	0.259585	19.017
ENSMUST00000229223.1	346	159.000	2.442236	2.000
ENSMUST00000230769.1	346	159.000	0.000000	0.000
ENSMUST00000109150.8	2513	2279.239	40.585395	476.436
ENSMUST00000229282.1	376	184.000	3.166915	3.001
ENSMUST00000003442.8	2734	2327.287	14.456611	173.285
ENSMUST00000230490.1	2477	2239.943	27.337522	315.385
ENSMUST00000230064.1	2714	2491.932	23.054289	295.892
ENSMUST00000233649.1	4007	3913.083	0.238379	4.804
ENSMUST00000077788.6	2379	2199.484	5.381295	60.961
ENSMUST00000045521.8	5226	5009.922	27.050743	698.000
ENSMUST00000036470.13	1870	1708.109	17.100633	150.443
ENSMUST00000110834.7	828	641.579	1.984204	6.557
ENSMUST00000110833.1	732	527.000	0.000000	0.000
ENSMUST00000042299.3	4058	3765.232	1.701676	33.000
ENSMUST00000224726.2	4061	3883.633	12.198500	244.000
ENSMUST00000223659.1	275	104.000	0.000000	0.000
ENSMUST00000225189.2	595	390.000	0.000000	0.000
ENSMUST00000236457.1	393	199.000	0.000000	0.000
ENSMUST00000113825.3	4044	3869.996	0.000000	0.000
ENSMUST00000238089.1	414	217.000	0.000000	0.000
ENSMUST00000068004.12	4148	3972.314	0.000000	0.000
ENSMUST00000178687.1	4869	4244.601	10.840922	237.000
ENSMUST00000093100.2	2821	2644.833	0.146820	2.000
ENSMUST00000021940.7	4315	4179.189	33.337807	717.587
ENSMUST00000224517.1	787	581.011	7.054389	21.110
ENSMUST00000225066.1	645	451.549	6.367011	14.808
ENSMUST00000225366.1	3331	3194.254	2.370316	38.996
ENSMUST00000022782.9	4228	3917.476	13.224608	266.830
ENSMUST00000227760.1	323	140.000	0.000000	0.000
ENSMUST00000228407.1	818	590.491	0.000000	0.000
ENSMUST00000226472.1	823	600.673	10.075236	31.170
ENSMUST00000075941.11	6786	6572.518	26.262102	889.010
ENSMUST00000066773.8	4461	4335.089	0.347184	7.752
ENSMUST00000185719.1	317	137.262	4.243506	3.000
ENSMUST00000188612.1	2333	2085.292	1.868451	20.068
ENSMUST00000185887.1	2227	2005.357	1.748187	18.056
ENSMUST00000185735.1	3079	2873.000	0.000000	0.000
ENSMUST00000191226.1	807	607.834	0.000000	0.000
ENSMUST00000006774.10	2736	2527.224	33.817906	440.185
ENSMUST00000165031.7	673	465.635	4.905951	11.766
ENSMUST00000107644.1	2187	2035.030	0.000000	0.000
ENSMUST00000128420.8	1451	1278.715	0.000000	0.000
ENSMUST00000144708.1	739	547.734	4.625516	13.049
ENSMUST00000154987.7	5188	5016.044	0.574167	14.834
ENSMUST00000136823.7	536	332.310	0.781792	1.338
ENSMUST00000212072.1	1930	1739.771	3.972293	35.594
ENSMUST00000212206.1	1636	1452.840	0.402115	3.009
ENSMUST00000077791.7	1811	1626.787	20.106612	168.467
ENSMUST00000211926.1	1409	1234.541	1.388874	8.831
ENSMUST00000113917.7	805	600.000	0.000000	0.000
ENSMUST00000113910.7	966	719.896	61.288441	227.245
ENSMUST00000113906.8	745	516.583	0.000000	0.000
ENSMUST00000113914.7	912	706.000	0.000000	0.000
ENSMUST00000113905.7	758	528.525	0.000000	0.000
ENSMUST00000146924.1	499	270.748	0.000000	0.000
ENSMUST00000232294.1	548	352.305	0.000000	0.000
ENSMUST00000138514.1	695	470.359	11.044305	26.755
ENSMUST00000124281.1	429	231.000	0.000000	0.000
ENSMUST00000133468.1	370	179.751	21.941285	20.313
ENSMUST00000126731.7	864	664.911	4.628997	15.852
ENSMUST00000136417.1	778	586.557	8.933703	26.989
ENSMUST00000155288.1	749	559.190	4.531020	13.050
ENSMUST00000141938.7	673	484.682	0.985103	2.459
ENSMUST00000139699.7	3449	3304.875	2.855921	48.612
ENSMUST00000106411.9	3205	3056.415	13.495902	212.451
ENSMUST00000106413.9	3298	3154.427	0.000000	0.000
ENSMUST00000021147.13	3337	3195.606	17.879349	294.273
ENSMUST00000051312.4	3256	2478.969	1.801406	23.000
ENSMUST00000094467.5	2540	2361.219	15.677511	190.660
ENSMUST00000147223.7	2893	2734.695	2.746870	38.689
ENSMUST00000146517.1	1135	919.623	1.316269	6.234
ENSMUST00000139723.1	352	164.000	0.000000	0.000
ENSMUST00000236386.1	2817	2611.000	0.000000	0.000
ENSMUST00000170392.8	1807	1601.000	0.000000	0.000
ENSMUST00000237082.1	1680	1474.000	0.000000	0.000
ENSMUST00000237165.1	1469	1263.000	0.000000	0.000
ENSMUST00000237130.1	1543	1337.000	0.000000	0.000
ENSMUST00000235892.1	1653	1447.000	0.000000	0.000
ENSMUST00000114455.2	1765	1559.000	0.000000	0.000
ENSMUST00000236703.1	1863	1657.000	0.000000	0.000
ENSMUST00000063414.8	3229	3073.457	9.033657	143.000
ENSMUST00000229242.1	736	531.000	0.000000	0.000
ENSMUST00000195026.1	4015	3449.909	1.478814	26.276
ENSMUST00000027853.5	1025	761.296	53.981251	211.661
ENSMUST00000128633.1	3029	2753.247	2.040505	28.935
ENSMUST00000193575.1	468	269.713	0.000000	0.000
ENSMUST00000138999.1	493	294.417	0.000000	0.000
ENSMUST00000098090.9	1215	1009.000	0.000000	0.000
ENSMUST00000207046.1	2733	2573.096	0.772631	10.239
ENSMUST00000032887.3	914	723.397	36.344545	135.413
ENSMUST00000209146.1	799	609.613	0.000000	0.000
ENSMUST00000127700.1	3070	2943.607	1.276130	19.347
ENSMUST00000086639.5	5454	5124.715	1.166622	30.793
ENSMUST00000232891.1	2575	2369.000	0.000000	0.000
ENSMUST00000232804.1	2902	2632.388	0.531605	7.207
ENSMUST00000074618.9	6637	6270.372	1.375802	44.432
ENSMUST00000109184.7	6828	6438.629	0.000000	0.000
ENSMUST00000151292.7	5399	5194.248	0.994068	26.594
ENSMUST00000099067.9	2727	2445.876	1.200276	15.120
ENSMUST00000029057.12	2310	1956.567	0.000000	0.000
ENSMUST00000137451.1	2369	2163.000	0.000000	0.000
ENSMUST00000140137.7	3309	3103.000	0.000000	0.000
ENSMUST00000138546.1	2174	1805.265	0.414480	3.854
ENSMUST00000171689.7	2742	2453.502	0.000000	0.000
ENSMUST00000050771.7	1239	1033.000	0.000000	0.000
ENSMUST00000041003.7	1402	1224.754	10.808656	68.181
ENSMUST00000232131.1	485	283.000	0.000000	0.000
ENSMUST00000232051.1	2419	2189.607	2.428598	27.388
ENSMUST00000139270.7	386	192.000	0.000000	0.000
ENSMUST00000144662.7	3912	3747.554	0.000000	0.000
ENSMUST00000151307.7	3687	3521.958	0.000000	0.000
ENSMUST00000025595.4	3267	3089.819	17.154748	273.000
ENSMUST00000037376.13	1405	1207.330	13.464453	83.726
ENSMUST00000113851.7	1323	1130.894	0.000000	0.000
ENSMUST00000150322.7	803	590.829	6.104733	18.577
ENSMUST00000146117.7	1049	848.993	15.681511	68.570
ENSMUST00000113850.1	1918	1712.000	0.000000	0.000
ENSMUST00000205681.1	752	565.000	7.560131	22.000
ENSMUST00000151147.7	676	475.132	1.067428	2.612
ENSMUST00000128262.1	970	792.588	3.220335	13.146
ENSMUST00000141611.1	533	338.381	4.337468	7.559
ENSMUST00000205599.1	1871	1702.048	1.233025	10.809
ENSMUST00000075303.6	1928	1751.878	11.977359	108.071
ENSMUST00000141029.1	1882	1658.307	5.123804	43.763
ENSMUST00000125666.1	639	431.001	0.000000	0.000
ENSMUST00000204390.1	1356	1092.646	1.095704	6.166
ENSMUST00000133811.2	889	701.293	7.573101	27.354
ENSMUST00000184534.1	3412	3193.862	0.665478	10.947
ENSMUST00000103201.7	9513	9627.942	0.263822	13.082
ENSMUST00000183548.2	5199	4771.349	1.662568	40.857
ENSMUST00000137500.8	431	237.290	14.188045	17.340
ENSMUST00000130012.8	1058	878.745	2.502634	11.327
ENSMUST00000136463.8	452	252.000	0.000000	0.000
ENSMUST00000183887.1	684	493.899	8.047851	20.472
ENSMUST00000020843.12	9026	9125.761	40.866750	1920.810
ENSMUST00000088955.11	1669	1463.000	0.000000	0.000
ENSMUST00000135501.2	870	664.000	0.000000	0.000
ENSMUST00000175774.8	7047	6539.052	6.602205	222.356
ENSMUST00000108415.9	7095	6577.480	0.000000	0.000
ENSMUST00000098679.9	2340	2006.199	0.611586	6.319
ENSMUST00000108418.10	1934	1622.555	0.961555	8.036
ENSMUST00000108417.9	1937	1731.000	0.000000	0.000
ENSMUST00000108416.9	1754	1455.617	0.237842	1.783
ENSMUST00000108413.7	1599	1393.000	0.000000	0.000
ENSMUST00000176408.7	1697	1409.959	0.744474	5.406
ENSMUST00000147146.1	609	330.449	3.866743	6.581
ENSMUST00000175754.3	455	254.716	7.546200	9.900
ENSMUST00000037359.8	1954	1251.302	3.441451	22.179
ENSMUST00000153736.1	363	173.000	0.000000	0.000
ENSMUST00000142339.1	702	497.685	2.270761	5.821
ENSMUST00000152424.1	646	453.367	0.428258	1.000
ENSMUST00000041717.13	3590	3293.695	3.672445	62.299
ENSMUST00000111654.7	3059	2763.530	1.253677	17.844
ENSMUST00000111658.9	3012	2750.786	0.000000	0.000
ENSMUST00000111659.8	2324	2104.849	0.000000	0.000
ENSMUST00000111652.8	1087	870.000	0.000000	0.000
ENSMUST00000111649.7	982	776.000	0.000000	0.000
ENSMUST00000111651.7	1127	921.000	0.000000	0.000
ENSMUST00000153888.8	2318	2112.000	0.000000	0.000
ENSMUST00000127233.8	3220	2925.468	0.000000	0.000
ENSMUST00000126434.7	2683	2477.000	0.000000	0.000
ENSMUST00000111653.7	2629	2328.667	0.000000	0.000
ENSMUST00000061496.16	3193	2885.065	0.000000	0.000
ENSMUST00000111656.7	3629	3304.089	4.285058	72.921
ENSMUST00000111657.10	2135	1929.000	0.000000	0.000
ENSMUST00000133008.7	691	421.499	1.317935	2.861
ENSMUST00000145249.7	830	624.000	0.000000	0.000
ENSMUST00000142291.7	729	536.754	0.667172	1.844
ENSMUST00000111646.7	2839	2521.953	0.000000	0.000
ENSMUST00000127653.7	395	200.000	0.000000	0.000
ENSMUST00000143334.1	746	541.000	0.000000	0.000
ENSMUST00000148666.1	800	595.000	0.000000	0.000
ENSMUST00000111662.10	3715	3426.207	0.296362	5.230
ENSMUST00000169838.8	5725	5639.863	48.493513	1408.632
ENSMUST00000072156.6	6127	6036.797	3.940883	122.531
ENSMUST00000226905.1	3303	2912.851	0.727470	10.914
ENSMUST00000226748.1	1133	949.402	0.818021	4.000
ENSMUST00000227405.1	2827	2705.580	5.083738	70.842
ENSMUST00000227604.1	929	749.668	8.198755	31.656
ENSMUST00000226997.1	2131	1964.244	7.271711	73.566
ENSMUST00000226913.1	3184	3021.154	4.392617	68.350
ENSMUST00000226434.1	2278	2139.292	2.948624	32.489
ENSMUST00000019723.7	1710	1533.490	29.314577	231.531
ENSMUST00000140885.7	464	264.197	1.477180	2.010
ENSMUST00000151093.1	445	248.414	0.793027	1.015
ENSMUST00000120717.7	2591	2443.831	0.238344	3.000
ENSMUST00000151350.1	588	383.000	0.000000	0.000
ENSMUST00000102592.9	7049	6832.073	19.284007	678.571
ENSMUST00000032729.7	6102	6027.933	24.702129	766.916
ENSMUST00000206612.1	5938	5857.726	4.486774	135.366
ENSMUST00000132036.1	699	509.449	1.415318	3.714
ENSMUST00000144961.1	385	192.000	0.000000	0.000
ENSMUST00000206228.1	551	354.190	2.978586	5.434
ENSMUST00000206438.1	451	234.705	2.481724	3.000
ENSMUST00000102578.10	3717	3258.981	29.877507	501.501
ENSMUST00000140604.1	2558	2207.012	0.000000	0.000
ENSMUST00000137519.1	1361	1194.787	7.951250	48.930
ENSMUST00000129001.7	2637	2445.016	0.601116	7.570
ENSMUST00000131803.1	2233	2022.516	0.000000	0.000
ENSMUST00000200704.1	1993	1822.179	3.729337	35.000
ENSMUST00000051777.14	7803	7801.558	19.647054	789.449
ENSMUST00000133464.7	4167	4081.581	1.357270	28.533
ENSMUST00000156559.7	1909	1759.375	2.031003	18.404
ENSMUST00000119647.8	4840	4773.969	3.104260	76.328
ENSMUST00000208753.1	1304	1137.850	0.719118	4.214
ENSMUST00000184753.1	2576	2323.068	0.265199	3.173
ENSMUST00000185051.1	788	583.000	0.000000	0.000
ENSMUST00000120196.8	3391	3243.053	0.000000	0.000
ENSMUST00000184779.1	660	465.427	1.294471	3.103
ENSMUST00000185084.1	600	399.476	0.895009	1.841
ENSMUST00000184657.1	639	441.396	0.646490	1.470
ENSMUST00000151573.2	879	671.832	4.030386	13.946
ENSMUST00000208018.1	925	718.757	0.955961	3.539
ENSMUST00000098259.10	6602	6583.677	0.000000	0.000
ENSMUST00000000219.9	1829	1643.395	2.389182	20.223
ENSMUST00000105929.10	1950	1787.064	0.000000	0.000
ENSMUST00000124951.7	1280	1087.015	0.000000	0.000
ENSMUST00000138482.8	483	281.000	0.000000	0.000
ENSMUST00000123057.1	990	797.847	1.892653	7.777
ENSMUST00000140344.1	1012	806.000	0.000000	0.000
ENSMUST00000005493.13	4163	4031.982	48.246841	1001.919
ENSMUST00000125997.1	4435	4302.573	6.017096	133.340
ENSMUST00000128879.1	469	274.386	6.235273	8.812
ENSMUST00000153455.7	1252	1073.183	2.628490	14.529
ENSMUST00000157065.1	728	523.000	0.000000	0.000
ENSMUST00000129325.1	964	766.664	6.852196	27.057
ENSMUST00000133309.1	1373	1192.613	0.390748	2.400
ENSMUST00000126747.1	402	207.926	0.933784	1.000
ENSMUST00000098545.11	2897	2515.711	0.328417	4.255
ENSMUST00000147819.7	457	256.000	0.000000	0.000
ENSMUST00000145507.7	462	261.000	0.000000	0.000
ENSMUST00000092880.13	2700	2518.335	2.170866	28.157
ENSMUST00000127587.7	1412	1207.748	0.000000	0.000
ENSMUST00000141578.1	564	359.000	0.000000	0.000
ENSMUST00000108338.1	714	509.000	0.000000	0.000
ENSMUST00000140379.1	408	216.023	1.427408	1.588
ENSMUST00000088248.12	967	764.754	183.977927	724.657
ENSMUST00000001439.6	2191	2018.076	0.599927	6.236
ENSMUST00000032998.12	1908	1753.648	293.871019	2654.266
ENSMUST00000107096.1	952	770.126	62.801024	249.100
ENSMUST00000208532.1	489	294.403	735.263217	1114.884
ENSMUST00000128725.1	3183	3085.046	4.200730	66.747
ENSMUST00000128174.1	932	749.933	0.000000	0.000
ENSMUST00000036424.2	2431	2225.000	0.000000	0.000
ENSMUST00000084820.5	7583	7458.289	24.778726	951.839
ENSMUST00000212593.1	2309	2099.921	2.165815	23.424
ENSMUST00000212097.1	2858	2726.666	13.423985	188.521
ENSMUST00000212461.1	1363	1195.126	2.722323	16.757
ENSMUST00000212183.1	1237	1063.457	3.204799	17.554
ENSMUST00000212620.1	2963	2744.974	7.618472	107.709
ENSMUST00000212913.1	582	387.691	0.689209	1.376
ENSMUST00000211840.1	4461	4332.221	26.507930	591.469
ENSMUST00000212274.1	615	423.053	7.922754	17.263
ENSMUST00000212151.1	611	419.385	9.278341	20.041
ENSMUST00000211846.1	796	611.274	5.429755	17.095
ENSMUST00000211838.1	362	174.338	4.243278	3.810
ENSMUST00000211826.1	687	483.536	19.331050	48.143
ENSMUST00000108492.8	6402	6232.661	7.289490	234.000
ENSMUST00000037762.10	2206	1917.853	0.000000	0.000
ENSMUST00000139224.2	371	180.000	0.000000	0.000
ENSMUST00000153833.1	461	260.000	0.000000	0.000
ENSMUST00000030949.3	3523	3395.836	1.029155	18.000
ENSMUST00000023117.9	1663	1472.240	38.192026	289.599
ENSMUST00000230134.1	854	669.539	13.816647	47.646
ENSMUST00000160415.1	471	277.907	30.569539	43.756
ENSMUST00000151288.7	7509	7337.457	4.570890	172.739
ENSMUST00000144936.7	3639	3359.123	0.875959	15.155
ENSMUST00000076224.11	4240	3975.105	5.428100	111.133
ENSMUST00000132607.1	2457	2204.330	0.000000	0.000
ENSMUST00000152558.1	438	239.000	0.000000	0.000
ENSMUST00000130765.1	753	432.392	2.682038	5.973
ENSMUST00000150409.1	581	374.389	1.037198	2.000
ENSMUST00000054266.12	4664	4410.677	0.000000	0.000
ENSMUST00000030948.15	3358	2900.515	15.561426	232.472
ENSMUST00000156997.7	4774	4365.762	8.345434	187.652
ENSMUST00000133184.7	2797	2470.009	1.478535	18.809
ENSMUST00000141539.7	3286	2964.869	3.344991	51.079
ENSMUST00000143457.7	3284	2988.734	10.745378	165.407
ENSMUST00000140529.1	393	194.000	8.587051	8.580
ENSMUST00000129450.1	707	502.000	0.000000	0.000
ENSMUST00000168552.1	2776	2437.244	0.000000	0.000
ENSMUST00000032518.6	2160	1938.614	0.624640	6.237
ENSMUST00000205225.2	1114	908.000	0.000000	0.000
ENSMUST00000204416.1	386	192.000	0.000000	0.000
ENSMUST00000204728.1	691	486.000	0.000000	0.000
ENSMUST00000139416.1	435	236.000	0.000000	0.000
ENSMUST00000103194.9	1256	1085.315	0.536686	3.000
ENSMUST00000138331.1	443	243.000	0.000000	0.000
ENSMUST00000150596.7	692	487.000	0.000000	0.000
ENSMUST00000127827.1	516	318.532	0.609540	1.000
ENSMUST00000108076.2	732	527.000	0.000000	0.000
ENSMUST00000120397.7	1172	997.969	0.655915	3.371
ENSMUST00000029817.10	1059	880.326	0.359193	1.629
ENSMUST00000198491.1	3134	2928.000	0.000000	0.000
ENSMUST00000154869.3	819	614.000	0.000000	0.000
ENSMUST00000202945.3	3889	3279.130	2.566346	43.343
ENSMUST00000107537.4	4911	4445.994	24.170685	553.481
ENSMUST00000201794.3	616	411.000	0.000000	0.000
ENSMUST00000202440.3	729	456.485	0.588313	1.383
ENSMUST00000200758.3	9856	8882.059	52.164972	2386.371
ENSMUST00000202207.3	3586	2977.898	1.008236	15.464
ENSMUST00000200781.3	742	537.000	0.000000	0.000
ENSMUST00000201480.1	549	309.944	1.312174	2.095
ENSMUST00000201409.3	1119	915.541	0.000000	0.000
ENSMUST00000207686.1	797	596.553	0.869309	2.671
ENSMUST00000208313.1	441	242.000	0.000000	0.000
ENSMUST00000200709.1	664	362.175	0.561117	1.047
ENSMUST00000200949.1	4254	3209.855	1.774438	29.335
ENSMUST00000202776.1	3348	2421.451	1.220291	15.219
ENSMUST00000202247.3	579	379.070	0.000000	0.000
ENSMUST00000202288.1	442	243.000	0.000000	0.000
ENSMUST00000201162.1	2129	1759.783	0.000000	0.000
ENSMUST00000202685.1	436	231.378	2.455846	2.927
ENSMUST00000058030.9	2797	2561.458	26.375974	347.969
ENSMUST00000204571.1	559	363.977	1.083203	2.031
ENSMUST00000000940.14	2243	2055.207	8.283788	87.686
ENSMUST00000127746.1	415	218.000	0.000000	0.000
ENSMUST00000170342.4	385	192.000	0.000000	0.000
ENSMUST00000202422.1	597	384.916	1.311864	2.601
ENSMUST00000202792.1	1965	1807.542	5.362312	49.921
ENSMUST00000141867.1	729	533.973	0.000000	0.000
ENSMUST00000126454.1	668	463.000	0.000000	0.000
ENSMUST00000131863.7	1991	1814.101	1.627332	15.205
ENSMUST00000124453.2	952	753.074	3.548971	13.765
ENSMUST00000103095.4	700	495.000	0.000000	0.000
ENSMUST00000155443.1	296	119.000	0.000000	0.000
ENSMUST00000088950.7	1821	1615.000	0.000000	0.000
ENSMUST00000109760.1	1741	1535.000	0.000000	0.000
ENSMUST00000057814.4	1480	1274.000	0.000000	0.000
ENSMUST00000123431.1	748	543.000	0.000000	0.000
ENSMUST00000165246.1	380	187.000	0.000000	0.000
ENSMUST00000171183.1	883	654.221	5.692344	19.181
ENSMUST00000056078.8	722	486.079	27.888437	69.819
ENSMUST00000165004.1	455	255.000	0.000000	0.000
ENSMUST00000018556.10	5061	4844.340	31.515104	786.319
ENSMUST00000106972.7	5427	4943.325	18.008779	458.510
ENSMUST00000106971.1	5222	5004.347	0.901846	23.245
ENSMUST00000134266.1	755	562.082	8.285338	23.986
ENSMUST00000069188.6	926	711.817	5.711892	20.941
ENSMUST00000106977.7	5510	5012.513	0.000000	0.000
ENSMUST00000034131.9	3474	3265.458	98.840885	1662.363
ENSMUST00000209277.1	5002	4649.549	1.750532	41.920
ENSMUST00000209228.1	308	128.000	0.000000	0.000
ENSMUST00000211479.1	473	274.677	2.444739	3.459
ENSMUST00000211154.1	448	251.693	3.126577	4.053
ENSMUST00000111757.9	6118	5806.386	1.391223	41.605
ENSMUST00000111754.8	2491	2276.838	5.383055	63.126
ENSMUST00000133152.1	452	252.000	0.000000	0.000
ENSMUST00000128941.7	2925	2693.026	1.147688	15.919
ENSMUST00000131359.1	621	427.639	24.359775	53.653
ENSMUST00000060404.4	5135	4944.583	11.954042	304.432
ENSMUST00000065648.14	2529	2329.408	32.054406	384.573
ENSMUST00000097526.2	2589	2391.199	7.769401	95.686
ENSMUST00000125371.1	624	426.474	2.103129	4.620
ENSMUST00000028794.9	6387	6181.000	0.000000	0.000
ENSMUST00000110227.7	5790	5636.642	1.321477	38.364
ENSMUST00000110226.1	1861	1655.000	0.000000	0.000
ENSMUST00000039818.9	3382	3177.070	11.412663	186.749
ENSMUST00000146309.7	4142	3926.196	2.010164	40.649
ENSMUST00000124987.1	615	409.598	0.594674	1.255
ENSMUST00000022446.6	4918	4616.708	13.149856	312.679
ENSMUST00000228952.1	627	427.950	4.055008	8.938
ENSMUST00000226564.1	528	308.568	3.366904	5.351
ENSMUST00000227551.1	832	634.309	5.641511	18.431
ENSMUST00000139577.1	634	326.791	1.680244	2.828
ENSMUST00000034522.7	4154	3907.006	42.593216	857.097
ENSMUST00000141759.1	608	403.000	0.000000	0.000
ENSMUST00000134153.1	616	417.809	1.893868	4.075
ENSMUST00000165764.7	2380	2215.307	0.262931	3.000
ENSMUST00000172069.1	2443	2284.956	0.000000	0.000
ENSMUST00000171868.1	509	306.000	0.000000	0.000
ENSMUST00000174674.2	1514	1308.000	0.000000	0.000
ENSMUST00000089641.5	1236	1030.000	0.000000	0.000
ENSMUST00000084241.11	5642	5465.174	20.343570	572.633
ENSMUST00000105912.1	2236	2048.625	1.820237	19.206
ENSMUST00000138831.1	483	271.193	1.683350	2.351
ENSMUST00000136132.1	365	174.000	1.115849	1.000
ENSMUST00000123578.1	223	70.000	0.000000	0.000
ENSMUST00000136637.1	599	404.112	1.830410	3.810
ENSMUST00000002389.8	2791	2585.000	0.000000	0.000
ENSMUST00000178034.8	2730	2524.000	0.000000	0.000
ENSMUST00000226907.1	605	400.000	0.000000	0.000
ENSMUST00000227958.1	652	447.000	0.000000	0.000
ENSMUST00000228123.1	558	306.434	0.522100	0.824
ENSMUST00000168729.7	2852	2655.579	0.085980	1.176
ENSMUST00000098361.3	1926	1562.800	0.124237	1.000
ENSMUST00000127270.1	588	393.253	11.550582	23.395
ENSMUST00000144561.1	503	307.549	5.940236	9.409
ENSMUST00000102483.4	560	364.426	2577.281893	4837.454
ENSMUST00000227777.1	2762	2618.568	2.450301	33.047
ENSMUST00000055303.4	3946	3853.659	19.526174	387.557
ENSMUST00000227595.1	1027	846.504	0.000000	0.000
ENSMUST00000228181.1	793	605.062	8.407513	26.201
ENSMUST00000228727.1	2388	2256.552	3.524693	40.965
ENSMUST00000226986.1	295	119.000	0.000000	0.000
ENSMUST00000227095.1	511	308.000	0.000000	0.000
ENSMUST00000228309.1	706	516.439	2.292062	6.097
ENSMUST00000228943.1	593	401.047	2.275830	4.701
ENSMUST00000227852.1	692	500.990	7.718564	19.916
ENSMUST00000030510.13	3047	2841.000	0.000000	0.000
ENSMUST00000166773.1	2524	2318.000	0.000000	0.000
ENSMUST00000133096.1	1284	1066.219	1.641228	9.013
ENSMUST00000178440.7	4944	4778.340	0.000000	0.000
ENSMUST00000144191.1	296	119.000	0.000000	0.000
ENSMUST00000131582.7	398	203.000	0.000000	0.000
ENSMUST00000131993.7	746	560.372	5.298417	15.292
ENSMUST00000202581.1	7440	7315.122	3.571069	134.544
ENSMUST00000131016.1	693	505.994	0.892862	2.327
ENSMUST00000153756.7	2091	1891.225	1.511508	14.723
ENSMUST00000201442.1	3033	2897.116	2.438973	36.393
ENSMUST00000135793.1	472	271.526	6.859795	9.593
ENSMUST00000130925.1	753	554.229	0.000000	0.000
ENSMUST00000155908.7	2338	2159.792	5.457693	60.711
ENSMUST00000086564.10	2984	2812.675	10.550323	152.838
ENSMUST00000043283.13	4938	4772.090	8.475871	208.323
ENSMUST00000112183.7	4886	4736.006	0.000000	0.000
ENSMUST00000112185.8	5032	4863.052	0.000000	0.000
ENSMUST00000146044.7	3707	3518.198	0.000000	0.000
ENSMUST00000111171.5	5580	5112.888	45.296436	1192.822
ENSMUST00000006094.5	1700	1532.104	0.000000	0.000
ENSMUST00000229387.1	1671	1500.429	0.388205	3.000
ENSMUST00000229512.1	821	616.000	0.000000	0.000
ENSMUST00000230125.1	525	321.000	0.000000	0.000
ENSMUST00000147792.1	361	171.000	0.000000	0.000
ENSMUST00000108716.7	1721	1515.000	0.000000	0.000
ENSMUST00000019246.3	1729	1523.000	0.000000	0.000
ENSMUST00000031090.7	4512	4326.214	20.071866	447.240
ENSMUST00000196435.4	2369	2213.217	1.901886	21.680
ENSMUST00000196516.1	3371	3266.877	0.304348	5.121
ENSMUST00000196550.1	664	473.737	0.597934	1.459
ENSMUST00000199919.1	2441	2312.256	0.464606	5.533
ENSMUST00000178644.1	4402	4233.747	0.077939	1.700
ENSMUST00000020702.10	2421	2049.323	11.423095	120.570
ENSMUST00000135887.2	1709	1219.540	0.546066	3.430
ENSMUST00000027667.12	4669	4533.288	0.042829	1.000
ENSMUST00000163260.7	3023	2817.000	0.000000	0.000
ENSMUST00000189805.6	2395	2189.000	0.000000	0.000
ENSMUST00000132793.1	696	491.000	0.000000	0.000
ENSMUST00000020003.14	4164	3842.227	4.708813	93.184
ENSMUST00000218780.1	477	268.540	1.101808	1.524
ENSMUST00000217939.1	716	511.000	0.000000	0.000
ENSMUST00000218659.1	1926	1751.276	3.105006	28.007
ENSMUST00000171807.7	2341	2182.881	0.000000	0.000
ENSMUST00000165986.7	1548	1342.000	0.000000	0.000
ENSMUST00000163761.7	3276	3161.330	1.456599	23.717
ENSMUST00000169866.1	501	298.000	0.000000	0.000
ENSMUST00000164393.1	210	62.000	0.000000	0.000
ENSMUST00000218682.1	1837	1613.805	1.803440	14.990
ENSMUST00000168949.1	1664	1498.273	0.364134	2.810
ENSMUST00000170839.1	1315	1145.620	0.000000	0.000
ENSMUST00000009392.5	1605	1267.844	0.153140	1.000
ENSMUST00000121862.2	814	609.000	0.000000	0.000
ENSMUST00000123827.8	2036	1874.807	0.000000	0.000
ENSMUST00000174078.1	5716	5313.918	6.088907	166.648
ENSMUST00000040023.15	5227	5149.728	0.000000	0.000
ENSMUST00000237749.1	7068	6277.705	0.000000	0.000
ENSMUST00000162963.7	6452	6065.955	39.676514	1239.590
ENSMUST00000036329.11	2640	2427.152	21.425287	267.836
ENSMUST00000159673.7	751	546.998	8.087498	22.785
ENSMUST00000159290.1	571	364.263	18.624126	34.941
ENSMUST00000159698.1	615	419.699	12.602417	27.242
ENSMUST00000159625.1	811	545.917	1.611082	4.530
ENSMUST00000161531.1	431	238.668	2.086789	2.565
ENSMUST00000162819.8	7045	6267.790	40.719718	1314.512
ENSMUST00000039725.11	7796	7758.577	6.932037	277.005
ENSMUST00000195196.5	488	286.000	0.000000	0.000
ENSMUST00000194306.5	968	783.647	7.145875	28.842
ENSMUST00000193822.5	726	521.000	0.000000	0.000
ENSMUST00000193858.1	600	395.000	0.000000	0.000
ENSMUST00000191680.1	738	549.944	3.703079	10.489
ENSMUST00000194636.1	739	537.573	0.000000	0.000
ENSMUST00000193610.1	517	314.000	0.000000	0.000
ENSMUST00000194816.1	466	265.000	0.000000	0.000
ENSMUST00000192378.1	424	226.000	0.000000	0.000
ENSMUST00000168189.7	4552	4302.769	39.255070	869.939
ENSMUST00000009344.15	4455	4256.917	2.740905	60.094
ENSMUST00000166719.7	980	791.300	2.116930	8.628
ENSMUST00000167315.7	2806	2678.184	0.461456	6.365
ENSMUST00000170675.7	5028	4879.370	9.675168	243.146
ENSMUST00000171861.7	938	747.908	2.464656	9.494
ENSMUST00000168933.1	640	441.038	0.000000	0.000
ENSMUST00000168564.1	546	353.703	1.010283	1.840
ENSMUST00000165608.1	984	804.383	0.000000	0.000
ENSMUST00000165660.1	403	207.000	0.000000	0.000
ENSMUST00000166538.1	686	496.252	0.000000	0.000
ENSMUST00000167268.7	4263	4053.717	0.585126	12.217
ENSMUST00000166540.7	609	404.000	0.000000	0.000
ENSMUST00000164741.1	765	560.000	0.000000	0.000
ENSMUST00000168649.7	791	603.195	0.719585	2.236
ENSMUST00000169059.7	2085	1846.132	0.000000	0.000
ENSMUST00000167147.1	332	147.000	0.000000	0.000
ENSMUST00000166368.1	370	181.994	2.176788	2.040
ENSMUST00000163959.1	687	482.000	0.000000	0.000
ENSMUST00000206784.1	7335	7283.201	1.292582	48.487
ENSMUST00000038890.5	8645	8400.435	9.134669	395.221
ENSMUST00000213926.1	643	441.486	0.604792	1.375
ENSMUST00000215025.1	2204	1992.756	0.171808	1.763
ENSMUST00000214001.1	2491	2205.238	4.863623	55.241
ENSMUST00000213437.1	1928	1746.950	0.581811	5.235
ENSMUST00000216098.1	5418	5219.866	2.182083	58.665
ENSMUST00000214029.1	942	760.384	1.638406	6.417
ENSMUST00000213744.1	2792	2435.752	0.282042	3.538
ENSMUST00000217307.1	426	228.000	0.000000	0.000
ENSMUST00000044195.5	4546	4425.856	10.095567	230.130
ENSMUST00000153635.1	2298	2161.848	1.335486	14.870
ENSMUST00000145989.1	570	365.000	0.000000	0.000
ENSMUST00000139693.1	389	195.000	0.000000	0.000
ENSMUST00000097527.9	4234	3937.812	20.323685	412.195
ENSMUST00000136331.7	2723	2502.131	0.000000	0.000
ENSMUST00000027738.13	1952	1717.271	2.340900	20.705
ENSMUST00000136397.7	620	428.256	4.629084	10.210
ENSMUST00000141878.7	806	619.521	2.785787	8.889
ENSMUST00000130995.3	1600	1394.000	0.000000	0.000
ENSMUST00000124212.1	658	465.694	2.084608	5.000
ENSMUST00000123705.7	561	348.063	2.789725	5.001
ENSMUST00000141980.1	784	534.058	0.000000	0.000
ENSMUST00000169241.7	3716	3467.180	0.000000	0.000
ENSMUST00000113822.2	2918	2221.801	33.847750	387.329
ENSMUST00000053597.2	3194	2457.816	10.322485	130.671
ENSMUST00000135737.1	2848	2636.854	0.521098	7.077
ENSMUST00000137007.1	690	428.588	5.838864	12.889
ENSMUST00000071543.11	2150	1981.740	0.261013	2.664
ENSMUST00000229829.1	185	48.000	20.224766	5.000
ENSMUST00000230667.1	381	192.851	1.006778	1.000
ENSMUST00000059102.12	2498	2292.000	0.000000	0.000
ENSMUST00000102755.3	1632	1417.334	0.187678	1.370
ENSMUST00000230627.1	1386	1180.000	0.000000	0.000
ENSMUST00000229923.1	2280	2074.000	0.000000	0.000
ENSMUST00000128864.1	939	733.000	0.000000	0.000
ENSMUST00000034218.4	3299	3093.000	0.000000	0.000
ENSMUST00000212134.1	4310	4216.563	0.092093	2.000
ENSMUST00000212041.1	2910	2766.636	0.070178	1.000
ENSMUST00000212915.1	684	479.000	0.000000	0.000
ENSMUST00000212632.1	2763	2557.000	0.000000	0.000
ENSMUST00000211942.1	3161	2955.000	0.000000	0.000
ENSMUST00000211905.1	1147	941.000	0.000000	0.000
ENSMUST00000060050.5	1226	840.937	6.233831	27.000
ENSMUST00000138366.1	602	361.492	0.000000	0.000
ENSMUST00000130877.1	1872	1659.685	0.273657	2.339
ENSMUST00000041819.13	2091	1885.000	0.000000	0.000
ENSMUST00000148188.8	1086	880.000	0.000000	0.000
ENSMUST00000233921.1	676	471.000	0.000000	0.000
ENSMUST00000233420.1	1851	1616.529	0.785067	6.536
ENSMUST00000129375.7	533	329.000	0.000000	0.000
ENSMUST00000140250.7	2179	1973.000	0.000000	0.000
ENSMUST00000142143.2	1962	1756.000	0.000000	0.000
ENSMUST00000123797.7	1197	991.000	0.000000	0.000
ENSMUST00000114794.1	1738	1532.000	0.000000	0.000
ENSMUST00000131604.2	578	373.000	0.000000	0.000
ENSMUST00000125876.1	1227	1021.000	0.000000	0.000
ENSMUST00000146493.2	946	740.000	0.000000	0.000
ENSMUST00000150341.8	861	655.000	0.000000	0.000
ENSMUST00000076952.11	608	393.888	5.168672	10.486
ENSMUST00000139340.7	837	618.135	3.239674	10.314
ENSMUST00000078259.7	4879	4755.289	7.684382	188.205
ENSMUST00000001802.9	2560	2262.230	3.657967	42.621
ENSMUST00000140735.2	919	714.487	2.820486	10.379
ENSMUST00000138409.2	817	612.000	0.000000	0.000
ENSMUST00000022612.9	1720	1537.097	76.669180	606.970
ENSMUST00000152130.1	416	218.632	4.125891	4.646
ENSMUST00000139644.1	451	253.516	7.186841	9.384
ENSMUST00000162519.1	1552	1346.000	0.000000	0.000
ENSMUST00000161047.7	2379	2173.000	0.000000	0.000
ENSMUST00000159798.7	2568	2362.000	0.000000	0.000
ENSMUST00000159964.1	3585	3469.371	0.375756	6.714
ENSMUST00000110929.8	2312	2106.000	0.000000	0.000
ENSMUST00000211597.1	777	568.407	3.052278	8.936
ENSMUST00000211396.1	887	681.000	0.000000	0.000
ENSMUST00000170141.2	1466	1234.973	6.047886	38.469
ENSMUST00000034132.12	1287	1091.997	38.238013	215.061
ENSMUST00000209733.1	921	727.295	15.967262	59.812
ENSMUST00000210146.1	1041	847.573	6.506784	28.405
ENSMUST00000210458.1	461	262.313	16.530790	22.334
ENSMUST00000139968.7	1033	827.000	0.000000	0.000
ENSMUST00000050003.8	1672	1350.864	2.067789	14.387
ENSMUST00000130396.7	741	536.000	0.000000	0.000
ENSMUST00000136883.7	954	748.000	0.000000	0.000
ENSMUST00000131937.7	789	584.000	0.000000	0.000
ENSMUST00000138959.7	796	591.000	0.000000	0.000
ENSMUST00000129484.7	969	763.000	0.000000	0.000
ENSMUST00000131315.7	911	709.427	1.262562	4.613
ENSMUST00000150205.7	755	550.000	0.000000	0.000
ENSMUST00000126898.7	526	322.000	0.000000	0.000
ENSMUST00000135556.7	779	574.000	0.000000	0.000
ENSMUST00000133380.7	774	569.000	0.000000	0.000
ENSMUST00000140168.1	726	521.000	0.000000	0.000
ENSMUST00000036426.12	3444	3274.855	1.660048	28.000
ENSMUST00000179574.1	3211	3005.000	0.000000	0.000
ENSMUST00000059672.8	4482	4326.542	0.786167	17.519
ENSMUST00000235978.1	2691	2525.155	0.115274	1.499
ENSMUST00000102600.3	2763	2594.357	2.170316	29.000
ENSMUST00000154264.1	478	276.000	0.000000	0.000
ENSMUST00000143512.2	557	353.000	0.000000	0.000
ENSMUST00000105925.7	1376	1170.000	0.000000	0.000
ENSMUST00000105924.7	1478	1272.000	0.000000	0.000
ENSMUST00000207449.1	4296	4189.231	0.046540	1.004
ENSMUST00000082008.11	1587	1381.000	0.000000	0.000
ENSMUST00000105923.7	1499	1293.000	0.000000	0.000
ENSMUST00000009396.12	1582	1376.000	0.000000	0.000
ENSMUST00000141186.1	812	607.000	0.000000	0.000
ENSMUST00000207211.1	1220	1045.450	0.185717	1.000
ENSMUST00000075172.11	1876	1670.000	0.000000	0.000
ENSMUST00000145212.7	1795	1589.000	0.000000	0.000
ENSMUST00000223616.1	5366	5244.580	1.633124	44.114
ENSMUST00000038794.5	3374	3160.590	31.504135	512.839
ENSMUST00000233586.1	3720	3519.969	1.436735	26.047
ENSMUST00000194833.5	532	328.000	0.000000	0.000
ENSMUST00000193771.5	1110	904.000	0.000000	0.000
ENSMUST00000027943.5	801	596.000	0.000000	0.000
ENSMUST00000192268.1	438	239.000	0.000000	0.000
ENSMUST00000191621.1	815	608.325	0.319168	1.000
ENSMUST00000045174.6	3120	2858.181	19.079607	280.869
ENSMUST00000233210.1	2419	2101.966	19.722484	213.517
ENSMUST00000233886.1	704	493.264	3.218250	8.176
ENSMUST00000233221.1	422	228.855	5.093814	6.004
ENSMUST00000233662.1	306	127.997	62.068852	40.918
ENSMUST00000022212.8	2800	2626.757	57.585589	779.074
ENSMUST00000224489.1	2316	2072.080	2.222670	23.721
ENSMUST00000223756.1	1543	1292.154	0.000000	0.000
ENSMUST00000225340.1	602	407.725	3.932243	8.258
ENSMUST00000225156.1	689	498.507	10.495380	26.947
ENSMUST00000232647.1	656	464.427	0.418059	1.000
ENSMUST00000168560.1	660	455.000	0.000000	0.000
ENSMUST00000033310.8	10061	10123.613	132.850869	6927.000
ENSMUST00000211238.1	575	382.507	0.000000	0.000
ENSMUST00000019362.14	2968	2669.996	24.021456	330.335
ENSMUST00000102575.8	5037	4792.737	2.370107	58.506
ENSMUST00000130820.7	1417	1230.199	2.220888	14.072
ENSMUST00000135422.1	1010	817.293	3.780079	15.912
ENSMUST00000149477.1	739	530.102	2.977508	8.129
ENSMUST00000152732.1	720	505.878	5.776325	15.050
ENSMUST00000028177.10	2757	2422.231	29.280664	365.293
ENSMUST00000113920.7	2513	2197.940	0.000000	0.000
ENSMUST00000102879.3	1072	680.888	0.000000	0.000
ENSMUST00000152415.1	1102	734.931	33.667477	127.439
ENSMUST00000100244.9	2686	2435.496	62.521821	784.268
ENSMUST00000030306.13	5517	4968.632	22.228144	568.834
ENSMUST00000107083.1	1506	1160.693	0.247819	1.481
ENSMUST00000125627.7	2336	2151.351	9.164951	101.552
ENSMUST00000156910.1	3621	3102.618	7.155603	114.346
ENSMUST00000141448.7	2011	1853.462	0.000000	0.000
ENSMUST00000146947.7	676	479.481	4.069071	10.049
ENSMUST00000124202.7	713	391.220	1.987097	4.004
ENSMUST00000148291.1	537	333.000	0.000000	0.000
ENSMUST00000125584.1	433	215.843	12.964676	14.413
ENSMUST00000140128.1	532	333.289	14.168884	24.322
ENSMUST00000143326.7	428	230.000	0.000000	0.000
ENSMUST00000207634.1	673	475.413	0.000000	0.000
ENSMUST00000032963.9	2772	2608.278	60.434632	811.867
ENSMUST00000207622.1	942	756.689	4.563803	17.786
ENSMUST00000207092.1	754	568.159	0.000000	0.000
ENSMUST00000208168.1	474	270.294	3.840240	5.346
ENSMUST00000179755.7	7135	7022.535	0.000000	0.000
ENSMUST00000162290.1	421	226.729	3.377012	3.944
ENSMUST00000159642.1	434	238.752	0.000000	0.000
ENSMUST00000162933.1	3917	3808.621	2.218272	43.514
ENSMUST00000162043.7	417	223.007	1.994788	2.291
ENSMUST00000161268.1	395	203.938	1.123444	1.180
ENSMUST00000162404.7	431	232.000	0.000000	0.000
ENSMUST00000161525.1	487	290.106	0.744979	1.113
ENSMUST00000032995.14	3715	3613.326	0.000000	0.000
ENSMUST00000098266.8	7132	7020.671	26.770592	968.014
ENSMUST00000154724.1	1690	1493.464	0.786891	6.053
ENSMUST00000036509.13	1852	1624.468	36.423732	304.748
ENSMUST00000123275.7	814	628.076	2.654173	8.586
ENSMUST00000150608.1	658	449.361	3.532712	8.176
ENSMUST00000146898.1	426	228.000	0.000000	0.000
ENSMUST00000136750.2	778	590.440	0.000000	0.000
ENSMUST00000134990.7	405	209.000	0.000000	0.000
ENSMUST00000146363.7	551	358.727	0.000000	0.000
ENSMUST00000148725.1	610	418.481	4.866934	10.490
ENSMUST00000154336.1	786	598.281	0.000000	0.000
ENSMUST00000230198.1	1482	1276.000	0.000000	0.000
ENSMUST00000072776.4	1648	1442.000	0.000000	0.000
ENSMUST00000229911.1	1141	935.000	0.000000	0.000
ENSMUST00000229628.1	1310	1104.000	0.000000	0.000
ENSMUST00000230843.1	847	641.000	0.000000	0.000
ENSMUST00000230248.1	447	247.000	0.000000	0.000
ENSMUST00000097867.8	4574	4084.799	0.000000	0.000
ENSMUST00000106001.7	3519	3179.866	0.000000	0.000
ENSMUST00000142293.7	383	190.000	0.000000	0.000
ENSMUST00000143432.7	5138	4624.682	0.000000	0.000
ENSMUST00000123617.7	452	252.000	0.000000	0.000
ENSMUST00000154441.1	477	275.000	0.000000	0.000
ENSMUST00000143577.1	4037	3511.090	1.544873	27.937
ENSMUST00000146606.7	717	512.000	0.000000	0.000
ENSMUST00000151541.7	322	139.000	0.000000	0.000
ENSMUST00000129937.1	445	236.423	3.160320	3.848
ENSMUST00000135675.1	833	614.931	0.000000	0.000
ENSMUST00000132251.1	410	200.488	0.968427	1.000
ENSMUST00000044565.14	5206	4680.063	2.249159	54.215
ENSMUST00000127491.1	962	778.252	0.595464	2.387
ENSMUST00000121848.1	572	376.502	2.241566	4.347
ENSMUST00000205990.1	259	93.000	0.000000	0.000
ENSMUST00000071986.12	566	361.000	0.000000	0.000
ENSMUST00000060501.4	852	646.000	0.000000	0.000
ENSMUST00000107131.1	895	689.000	0.000000	0.000
ENSMUST00000045441.7	3909	3791.120	68.964067	1346.591
ENSMUST00000139938.1	789	597.415	0.000000	0.000
ENSMUST00000154366.1	659	459.874	0.555564	1.316
ENSMUST00000129610.1	808	620.376	5.175689	16.537
ENSMUST00000135717.1	531	337.250	3.198594	5.556
ENSMUST00000207877.1	788	583.000	0.000000	0.000
ENSMUST00000094632.5	1868	1617.898	15.452670	128.766
ENSMUST00000207897.1	1790	1602.039	0.391986	3.234
ENSMUST00000061828.9	3806	3578.446	0.108515	2.000
ENSMUST00000164382.1	1875	1669.000	0.000000	0.000
ENSMUST00000173954.2	5357	4973.909	7.078755	181.343
ENSMUST00000225699.1	2455	2276.145	24.319738	285.105
ENSMUST00000224498.1	2589	2416.332	8.361837	104.065
ENSMUST00000111285.8	5351	4975.557	9.465295	242.561
ENSMUST00000039812.15	5290	4914.551	0.000000	0.000
ENSMUST00000181868.7	782	577.000	0.000000	0.000
ENSMUST00000092931.6	2212	2006.000	0.000000	0.000
ENSMUST00000093040.12	1192	971.074	27.747861	138.780
ENSMUST00000153511.7	949	731.221	0.000000	0.000
ENSMUST00000134462.7	1372	1164.696	2.872559	17.232
ENSMUST00000152753.7	975	756.550	1.318343	5.137
ENSMUST00000131278.1	556	355.566	8.698719	15.930
ENSMUST00000131420.1	274	103.000	0.000000	0.000
ENSMUST00000128409.1	379	186.000	34.047145	32.617
ENSMUST00000141906.1	400	205.000	0.000000	0.000
ENSMUST00000155239.1	944	738.000	0.000000	0.000
ENSMUST00000109757.7	2420	2214.000	0.000000	0.000
ENSMUST00000154281.1	1014	808.000	0.000000	0.000
ENSMUST00000099181.1	1479	1273.000	0.000000	0.000
ENSMUST00000109759.8	2115	1909.000	0.000000	0.000
ENSMUST00000036153.11	2287	2067.117	42.206099	449.351
ENSMUST00000191510.6	2593	2379.346	7.434323	91.105
ENSMUST00000189309.6	1003	823.498	9.034897	38.320
ENSMUST00000190057.6	395	203.570	4.827087	5.061
ENSMUST00000186152.6	420	227.839	0.000000	0.000
ENSMUST00000186750.1	508	314.861	0.000000	0.000
ENSMUST00000190700.1	901	718.977	3.624151	13.420
ENSMUST00000189107.1	462	268.807	6.146180	8.509
ENSMUST00000186882.1	513	317.751	15.417984	25.232
ENSMUST00000048966.6	7417	7341.008	27.006099	1021.087
ENSMUST00000109510.9	7323	7299.315	21.827831	820.612
ENSMUST00000229547.1	630	390.091	0.878456	1.765
ENSMUST00000230403.1	687	320.085	10.334238	17.037
ENSMUST00000229439.1	412	219.964	8.384467	9.499
ENSMUST00000019445.5	1339	1124.519	0.345317	2.000
ENSMUST00000212046.1	2303	2127.443	1.032435	11.313
ENSMUST00000109375.3	3189	3042.924	0.342474	5.367
ENSMUST00000212033.1	2351	2177.474	0.474358	5.320
ENSMUST00000212345.1	521	317.000	0.000000	0.000
ENSMUST00000212655.1	738	547.968	0.708646	2.000
ENSMUST00000097981.5	1390	1104.245	0.175829	1.000
ENSMUST00000161527.7	1743	1523.897	2.229781	17.501
ENSMUST00000160853.7	1651	1432.014	18.961081	139.848
ENSMUST00000023212.14	1686	1469.319	62.322388	471.634
ENSMUST00000162871.1	798	556.027	5.402418	15.471
ENSMUST00000160857.7	357	168.000	14.594991	12.629
ENSMUST00000160172.7	1537	1322.596	0.968775	6.599
ENSMUST00000160097.1	379	186.000	11.102221	10.636
ENSMUST00000161786.1	638	416.146	0.000000	0.000
ENSMUST00000160914.2	755	566.747	2.120724	6.190
ENSMUST00000160069.1	774	587.312	7.924759	23.972
ENSMUST00000162865.7	890	704.039	1.538383	5.578
ENSMUST00000161391.1	757	567.402	2.522162	7.371
ENSMUST00000160875.1	506	303.000	0.000000	0.000
ENSMUST00000161072.1	455	257.378	3.447763	4.570
ENSMUST00000203623.1	845	644.298	1.326316	4.401
ENSMUST00000147148.4	922	730.445	21.149991	79.569
ENSMUST00000204218.2	1231	1025.000	0.000000	0.000
ENSMUST00000204465.1	931	746.533	0.000000	0.000
ENSMUST00000204839.1	2076	1879.445	2.172516	21.030
ENSMUST00000204089.1	212	63.000	0.000000	0.000
ENSMUST00000128044.7	2129	1923.000	0.000000	0.000
ENSMUST00000032958.13	2448	2242.000	0.000000	0.000
ENSMUST00000107059.1	1260	1054.000	0.000000	0.000
ENSMUST00000133850.1	1615	1409.000	0.000000	0.000
ENSMUST00000036592.14	3007	2801.000	0.000000	0.000
ENSMUST00000111622.1	2023	1817.000	0.000000	0.000
ENSMUST00000028796.1	2706	2467.952	8.103175	103.000
ENSMUST00000108745.7	1047	841.000	0.000000	0.000
ENSMUST00000140887.7	1476	1270.000	0.000000	0.000
ENSMUST00000148234.7	1499	1293.000	0.000000	0.000
ENSMUST00000026912.7	1447	1241.000	0.000000	0.000
ENSMUST00000108744.7	939	733.000	0.000000	0.000
ENSMUST00000148621.7	475	273.000	0.000000	0.000
ENSMUST00000189055.1	715	510.000	0.000000	0.000
ENSMUST00000034435.6	878	672.000	0.000000	0.000
ENSMUST00000171798.1	2234	2028.000	0.000000	0.000
ENSMUST00000164766.7	1884	1644.880	10.292581	87.197
ENSMUST00000170337.1	556	344.045	1.581594	2.803
ENSMUST00000164697.7	1194	988.000	0.000000	0.000
ENSMUST00000168930.1	513	310.000	0.000000	0.000
ENSMUST00000109753.2	1572	1366.000	0.000000	0.000
ENSMUST00000077535.4	437	234.670	8.661800	10.469
ENSMUST00000173486.7	579	360.404	7.799362	14.477
ENSMUST00000025319.6	729	498.587	7.033462	18.062
ENSMUST00000173122.1	533	338.194	2.844008	4.954
ENSMUST00000172573.1	330	146.000	1.831651	1.377
ENSMUST00000174824.1	464	233.864	3.869333	4.661
ENSMUST00000065904.4	1708	1433.361	5.282794	39.000
ENSMUST00000016631.13	4851	4686.858	15.025153	362.699
ENSMUST00000203730.2	530	314.431	2.379558	3.854
ENSMUST00000111623.8	4782	4644.392	1.281848	30.663
ENSMUST00000204660.1	547	343.000	0.000000	0.000
ENSMUST00000154221.1	727	537.704	2.354483	6.521
ENSMUST00000126774.1	700	497.478	1.109883	2.844
ENSMUST00000123902.7	5118	4977.924	1.722561	44.164
ENSMUST00000149203.1	3915	3832.382	1.057266	20.869
ENSMUST00000133825.1	724	531.849	4.878361	13.363
ENSMUST00000155415.7	761	575.002	1.696680	5.025
ENSMUST00000204028.1	1218	1036.652	0.749173	4.000
ENSMUST00000136837.1	579	374.000	0.000000	0.000
ENSMUST00000003284.15	2031	1810.634	4.571839	42.635
ENSMUST00000209066.1	1712	1476.285	8.805101	66.950
ENSMUST00000207476.1	1797	1551.210	0.000000	0.000
ENSMUST00000209006.1	635	424.884	8.196120	17.936
ENSMUST00000207555.1	1641	1400.986	9.420703	67.977
ENSMUST00000107834.1	1429	1204.635	0.000000	0.000
ENSMUST00000207521.1	869	667.404	7.076481	24.325
ENSMUST00000208767.1	774	533.199	0.000000	0.000
ENSMUST00000207128.1	537	333.000	0.000000	0.000
ENSMUST00000208143.1	659	427.303	11.030349	24.276
ENSMUST00000207129.1	517	314.000	0.000000	0.000
[truncated: 114,547 more rows]
