# Supplementary material for: Impaired Cell Cycle Progression and Self-Renewal of Fetal Neural Stem and Progenitor Cells in a Murine Model of Intrauterine Growth Restriction
Source: Front Cell Dev Biol. 2022 Jul 12;10:821848. doi: 10.3389/fcell.2022.821848 (PMC9314876; doi:10.3389/fcell.2022.821848)
Supplement: Supplementary file 1 [file DataSheet1.ZIP › Data-FigureS4/RNASEQ49/lib_format_counts.json]

{
    "read_files": "[ /Volumes/RNASeq_raw/genohub_RNASeq/cortex_E135_hypoxia/raw/RNASEQ49_S24_LALL_R1_001.fastq.gz, /Volumes/RNASeq_raw/genohub_RNASeq/cortex_E135_hypoxia/raw/RNASEQ49_S24_LALL_R2_001.fastq.gz]",
    "expected_format": "ISR",
    "compatible_fragment_ratio": 1.0,
    "num_compatible_fragments": 9465024,
    "num_assigned_fragments": 9465024,
    "num_frags_with_consistent_mappings": 8767710,
    "num_frags_with_inconsistent_or_orphan_mappings": 697643,
    "MSF": 0,
    "OSF": 0,
    "ISF": 370,
    "MSR": 0,
    "OSR": 0,
    "ISR": 8767710,
    "SF": 205402,
    "SR": 491871,
    "MU": 0,
    "OU": 0,
    "IU": 0,
    "U": 0
}
