# Supplementary material for: Impaired Cell Cycle Progression and Self-Renewal of Fetal Neural Stem and Progenitor Cells in a Murine Model of Intrauterine Growth Restriction
Source: Front Cell Dev Biol. 2022 Jul 12;10:821848. doi: 10.3389/fcell.2022.821848 (PMC9314876; doi:10.3389/fcell.2022.821848)
Supplement: Supplementary file 1 [file DataSheet1.ZIP › Data-FigureS4/RNASEQ50/quant.sf]

Name	Length	EffectiveLength	TPM	NumReads
ENSMUST00000196221.1	9	10.000	0.000000	0.000
ENSMUST00000179664.1	11	12.000	0.000000	0.000
ENSMUST00000177564.1	16	17.000	0.000000	0.000
ENSMUST00000178537.1	12	13.000	0.000000	0.000
ENSMUST00000178862.1	14	15.000	0.000000	0.000
ENSMUST00000179520.1	11	12.000	0.000000	0.000
ENSMUST00000179883.1	16	17.000	0.000000	0.000
ENSMUST00000195858.1	10	11.000	0.000000	0.000
ENSMUST00000179932.1	12	13.000	0.000000	0.000
ENSMUST00000180001.1	17	17.000	0.000000	0.000
ENSMUST00000178815.1	10	11.000	0.000000	0.000
ENSMUST00000177965.1	17	17.000	0.000000	0.000
ENSMUST00000178909.1	29	30.000	0.000000	0.000
ENSMUST00000178230.1	17	17.000	0.000000	0.000
ENSMUST00000178483.1	29	30.000	0.000000	0.000
ENSMUST00000179560.1	17	17.000	0.000000	0.000
ENSMUST00000177839.1	17	17.000	0.000000	0.000
ENSMUST00000103439.1	23	24.000	0.000000	0.000
ENSMUST00000180266.1	17	17.000	0.000000	0.000
ENSMUST00000103441.1	23	24.000	0.000000	0.000
ENSMUST00000103567.5	371	181.000	0.000000	0.000
ENSMUST00000185651.1	329	148.344	1.372448	1.000
ENSMUST00000196939.1	423	232.569	0.875414	1.000
ENSMUST00000103568.2	325	143.000	0.000000	0.000
ENSMUST00000103569.2	385	194.000	0.000000	0.000
ENSMUST00000103570.1	343	158.000	0.000000	0.000
ENSMUST00000103571.1	338	154.000	0.000000	0.000
ENSMUST00000198019.1	337	153.000	0.000000	0.000
ENSMUST00000198058.1	341	156.000	0.000000	0.000
ENSMUST00000103573.2	338	154.000	0.000000	0.000
ENSMUST00000200127.1	337	153.000	0.000000	0.000
ENSMUST00000181483.2	347	161.000	0.000000	0.000
ENSMUST00000184883.1	308	130.000	0.000000	0.000
ENSMUST00000179789.3	402	209.000	0.000000	0.000
ENSMUST00000180717.2	378	188.000	0.000000	0.000
ENSMUST00000183820.1	338	154.000	0.000000	0.000
ENSMUST00000178768.3	451	253.000	0.000000	0.000
ENSMUST00000103580.3	400	207.000	0.000000	0.000
ENSMUST00000178426.3	337	153.000	0.000000	0.000
ENSMUST00000180687.2	338	154.000	0.000000	0.000
ENSMUST00000103646.4	406	212.000	0.000000	0.000
ENSMUST00000197754.1	344	159.000	0.000000	0.000
ENSMUST00000103648.3	342	157.000	0.000000	0.000
ENSMUST00000197128.1	340	156.000	0.000000	0.000
ENSMUST00000181360.2	436	244.387	0.833083	1.000
ENSMUST00000183652.1	344	159.000	0.000000	0.000
ENSMUST00000103588.3	396	203.000	0.000000	0.000
ENSMUST00000181038.2	415	220.000	0.000000	0.000
ENSMUST00000187138.1	340	156.000	0.000000	0.000
ENSMUST00000103616.4	418	223.000	0.000000	0.000
ENSMUST00000186370.1	349	163.000	0.000000	0.000
ENSMUST00000199746.4	340	156.000	0.000000	0.000
ENSMUST00000178824.1	337	153.000	0.000000	0.000
ENSMUST00000103592.1	331	148.000	0.000000	0.000
ENSMUST00000197007.1	454	256.000	0.000000	0.000
ENSMUST00000103593.2	341	156.000	0.000000	0.000
ENSMUST00000178252.2	575	380.852	0.534576	1.000
ENSMUST00000177703.2	347	161.000	0.000000	0.000
ENSMUST00000197954.1	331	148.000	0.000000	0.000
ENSMUST00000103596.2	264	98.000	0.000000	0.000
ENSMUST00000196802.1	464	266.000	0.000000	0.000
ENSMUST00000103597.2	276	106.000	0.000000	0.000
ENSMUST00000199800.1	398	205.000	0.000000	0.000
ENSMUST00000196023.1	427	231.000	0.000000	0.000
ENSMUST00000103599.2	276	106.000	0.000000	0.000
ENSMUST00000200548.1	565	364.000	0.000000	0.000
ENSMUST00000167409.1	307	129.000	0.000000	0.000
ENSMUST00000103600.2	354	167.000	0.000000	0.000
ENSMUST00000179701.1	343	158.000	0.000000	0.000
ENSMUST00000178650.2	358	170.000	0.000000	0.000
ENSMUST00000196756.1	380	189.000	0.000000	0.000
ENSMUST00000179512.2	391	199.000	0.000000	0.000
ENSMUST00000198439.4	337	153.000	0.000000	0.000
ENSMUST00000103605.2	334	151.000	0.000000	0.000
ENSMUST00000103606.1	353	166.000	0.000000	0.000
ENSMUST00000196079.1	331	148.000	0.000000	0.000
ENSMUST00000103607.2	264	98.000	0.000000	0.000
ENSMUST00000103608.3	456	258.000	0.000000	0.000
ENSMUST00000103609.1	341	156.000	0.000000	0.000
ENSMUST00000103611.1	338	154.000	0.000000	0.000
ENSMUST00000103612.1	343	158.000	0.000000	0.000
ENSMUST00000181793.2	365	176.000	0.000000	0.000
ENSMUST00000103613.2	287	114.000	0.000000	0.000
ENSMUST00000198359.1	331	148.000	0.000000	0.000
ENSMUST00000197433.4	352	165.000	0.000000	0.000
ENSMUST00000179583.2	353	166.000	0.000000	0.000
ENSMUST00000103626.2	595	393.000	0.000000	0.000
ENSMUST00000178100.2	381	190.000	0.000000	0.000
ENSMUST00000179580.2	337	153.000	0.000000	0.000
ENSMUST00000103632.3	408	214.000	0.000000	0.000
ENSMUST00000199280.1	412	218.000	0.000000	0.000
ENSMUST00000103633.1	353	166.000	0.000000	0.000
ENSMUST00000196105.1	432	236.000	0.000000	0.000
ENSMUST00000103634.2	267	100.000	0.000000	0.000
ENSMUST00000103652.4	361	173.000	0.000000	0.000
ENSMUST00000103635.2	280	109.000	0.000000	0.000
ENSMUST00000103636.3	336	152.000	0.000000	0.000
ENSMUST00000103637.5	370	181.000	0.000000	0.000
ENSMUST00000180549.2	388	196.000	0.000000	0.000
ENSMUST00000183604.1	305	128.000	0.000000	0.000
ENSMUST00000177622.3	402	209.000	0.000000	0.000
ENSMUST00000180711.2	378	188.000	0.000000	0.000
ENSMUST00000184650.1	338	154.000	0.000000	0.000
ENSMUST00000181728.2	451	253.000	0.000000	0.000
ENSMUST00000103643.3	328	146.000	0.000000	0.000
ENSMUST00000103581.5	398	205.000	0.000000	0.000
ENSMUST00000181210.2	375	185.000	0.000000	0.000
ENSMUST00000183488.1	335	152.000	0.000000	0.000
ENSMUST00000103583.4	406	212.000	0.000000	0.000
ENSMUST00000103585.3	343	158.000	0.000000	0.000
ENSMUST00000200609.1	337	153.000	0.000000	0.000
ENSMUST00000200115.1	416	221.000	0.000000	0.000
ENSMUST00000103650.2	344	159.000	0.000000	0.000
ENSMUST00000103651.3	331	148.000	0.000000	0.000
ENSMUST00000198297.1	399	206.000	0.000000	0.000
ENSMUST00000200101.1	396	203.000	0.000000	0.000
ENSMUST00000103653.2	349	163.000	0.000000	0.000
ENSMUST00000103654.2	563	362.000	0.000000	0.000
ENSMUST00000103655.2	411	217.000	0.000000	0.000
ENSMUST00000180972.2	426	230.000	0.000000	0.000
ENSMUST00000103657.5	442	245.000	0.000000	0.000
ENSMUST00000103658.3	390	198.000	0.000000	0.000
ENSMUST00000179267.3	387	195.000	0.000000	0.000
ENSMUST00000184874.1	276	106.000	0.000000	0.000
ENSMUST00000103660.3	370	181.000	0.000000	0.000
ENSMUST00000181768.2	419	224.000	0.000000	0.000
ENSMUST00000183835.1	276	106.000	0.000000	0.000
ENSMUST00000103662.5	395	202.000	0.000000	0.000
ENSMUST00000103663.5	361	173.000	0.000000	0.000
ENSMUST00000103664.5	343	158.000	0.000000	0.000
ENSMUST00000103638.5	379	188.000	0.000000	0.000
ENSMUST00000103641.5	381	190.000	0.000000	0.000
ENSMUST00000184687.1	275	105.000	0.000000	0.000
ENSMUST00000103667.5	420	225.000	0.000000	0.000
ENSMUST00000180380.2	385	194.000	0.000000	0.000
ENSMUST00000184905.1	264	98.000	0.000000	0.000
ENSMUST00000103589.5	384	193.000	0.000000	0.000
ENSMUST00000103670.3	458	260.000	0.000000	0.000
ENSMUST00000103671.3	426	230.000	0.000000	0.000
ENSMUST00000103672.8	341	156.000	0.000000	0.000
ENSMUST00000186545.1	338	154.000	0.000000	0.000
ENSMUST00000103673.10	328	146.000	0.000000	0.000
ENSMUST00000186573.1	325	143.000	0.000000	0.000
ENSMUST00000103674.5	446	249.000	0.000000	0.000
ENSMUST00000180938.2	360	172.000	0.000000	0.000
ENSMUST00000103676.8	337	153.000	0.000000	0.000
ENSMUST00000187163.1	334	151.000	0.000000	0.000
ENSMUST00000103678.3	397	204.000	0.000000	0.000
ENSMUST00000197130.4	348	162.000	0.000000	0.000
ENSMUST00000103677.2	345	160.000	0.000000	0.000
ENSMUST00000199137.1	347	161.000	0.000000	0.000
ENSMUST00000103679.2	444	247.000	0.000000	0.000
ENSMUST00000103685.2	438	241.000	0.000000	0.000
ENSMUST00000198330.1	376	186.000	0.000000	0.000
ENSMUST00000103555.2	403	209.000	0.000000	0.000
ENSMUST00000103554.4	426	230.000	0.000000	0.000
ENSMUST00000103553.2	368	179.000	0.000000	0.000
ENSMUST00000199017.1	341	156.000	0.000000	0.000
ENSMUST00000103556.2	293	119.000	0.000000	0.000
ENSMUST00000198663.4	353	166.000	0.000000	0.000
ENSMUST00000103559.2	350	164.000	0.000000	0.000
ENSMUST00000103563.2	491	291.000	0.000000	0.000
ENSMUST00000103564.2	374	184.000	0.000000	0.000
ENSMUST00000103262.2	417	222.000	0.000000	0.000
ENSMUST00000103263.2	560	359.000	0.000000	0.000
ENSMUST00000103264.2	455	257.000	0.000000	0.000
ENSMUST00000103266.2	368	179.000	0.000000	0.000
ENSMUST00000103265.4	393	201.000	0.000000	0.000
ENSMUST00000103267.2	389	197.000	0.000000	0.000
ENSMUST00000194399.1	366	177.000	0.000000	0.000
ENSMUST00000103268.2	334	151.000	0.000000	0.000
ENSMUST00000103269.2	385	194.000	0.000000	0.000
ENSMUST00000103270.3	340	156.000	0.000000	0.000
ENSMUST00000103271.1	340	156.000	0.000000	0.000
ENSMUST00000103272.3	368	179.000	0.000000	0.000
ENSMUST00000103273.2	370	181.000	0.000000	0.000
ENSMUST00000103274.3	398	205.000	0.000000	0.000
ENSMUST00000103275.3	374	184.000	0.000000	0.000
ENSMUST00000103276.2	566	365.000	0.000000	0.000
ENSMUST00000103277.1	335	152.000	0.000000	0.000
ENSMUST00000195087.1	381	190.000	0.000000	0.000
ENSMUST00000103278.2	290	116.000	0.000000	0.000
ENSMUST00000193997.5	347	161.000	0.000000	0.000
ENSMUST00000103279.2	344	159.000	0.000000	0.000
ENSMUST00000193064.1	367	178.000	0.000000	0.000
ENSMUST00000103280.2	344	159.000	0.000000	0.000
ENSMUST00000103281.2	353	166.000	0.000000	0.000
ENSMUST00000191646.5	335	152.000	0.000000	0.000
ENSMUST00000103282.2	332	149.000	0.000000	0.000
ENSMUST00000193003.1	416	221.000	0.000000	0.000
ENSMUST00000103300.2	334	151.000	0.000000	0.000
ENSMUST00000174262.3	2395	2071.359	0.098290	1.000
ENSMUST00000173904.3	1102	900.000	0.000000	0.000
ENSMUST00000208396.1	925	723.000	0.000000	0.000
ENSMUST00000213225.2	1212	1010.000	0.000000	0.000
ENSMUST00000117704.1	943	741.000	0.000000	0.000
ENSMUST00000208175.1	2235	2033.000	0.000000	0.000
ENSMUST00000208760.1	923	721.000	0.000000	0.000
ENSMUST00000207287.2	1208	1006.000	0.000000	0.000
ENSMUST00000173185.1	1458	1280.520	0.953961	6.000
ENSMUST00000195589.5	2272	2070.000	0.000000	0.000
ENSMUST00000184581.2	707	505.000	0.000000	0.000
ENSMUST00000184861.3	655	453.000	0.000000	0.000
ENSMUST00000112076.8	2277	2075.000	0.000000	0.000
ENSMUST00000209871.2	2792	2619.394	0.072040	0.927
ENSMUST00000210949.2	2821	2619.000	0.000000	0.000
ENSMUST00000223545.1	939	737.000	0.000000	0.000
ENSMUST00000182198.7	1265	1063.000	0.000000	0.000
ENSMUST00000172762.1	3466	3264.000	0.000000	0.000
ENSMUST00000194951.1	1194	992.000	0.000000	0.000
ENSMUST00000173420.1	1257	1055.000	0.000000	0.000
ENSMUST00000174177.1	915	717.490	2.327231	8.201
ENSMUST00000174248.7	519	319.000	0.000000	0.000
ENSMUST00000173567.1	1252	1058.779	1.691891	8.799
ENSMUST00000174854.2	1156	915.619	1.217835	5.477
ENSMUST00000172979.3	998	796.000	0.000000	0.000
ENSMUST00000116010.2	172	42.000	0.000000	0.000
ENSMUST00000118957.1	930	728.000	0.000000	0.000
ENSMUST00000117787.3	2501	2217.837	0.091801	1.000
ENSMUST00000214356.2	4698	4496.000	0.000000	0.000
ENSMUST00000217651.1	2011	1809.000	0.000000	0.000
ENSMUST00000034492.5	2022	1820.000	0.000000	0.000
ENSMUST00000135184.7	2967	2850.032	0.738507	10.338
ENSMUST00000155233.7	2790	2588.000	0.000000	0.000
ENSMUST00000113768.7	2695	2493.000	0.000000	0.000
ENSMUST00000238205.1	1418	1216.000	0.000000	0.000
ENSMUST00000238262.1	925	723.000	0.000000	0.000
ENSMUST00000231995.1	352	165.000	0.000000	0.000
ENSMUST00000231461.1	755	553.000	0.000000	0.000
ENSMUST00000231455.1	409	215.000	0.000000	0.000
ENSMUST00000142883.2	481	288.212	0.467606	0.662
ENSMUST00000232193.2	908	706.000	0.000000	0.000
ENSMUST00000023655.12	3385	3183.000	0.000000	0.000
ENSMUST00000232282.2	1401	1199.000	0.000000	0.000
ENSMUST00000190447.7	2476	2274.000	0.000000	0.000
ENSMUST00000188251.6	2421	2275.589	0.000000	0.000
ENSMUST00000190097.1	649	461.061	0.883156	2.000
ENSMUST00000191103.1	537	336.000	0.000000	0.000
ENSMUST00000024112.7	2417	2271.695	0.358489	4.000
ENSMUST00000121614.1	952	750.000	0.000000	0.000
ENSMUST00000217546.1	852	650.000	0.000000	0.000
ENSMUST00000216912.1	937	735.000	0.000000	0.000
ENSMUST00000178303.1	936	734.000	0.000000	0.000
ENSMUST00000135748.1	788	586.000	0.000000	0.000
ENSMUST00000134898.1	462	264.000	0.000000	0.000
ENSMUST00000147728.1	557	356.000	0.000000	0.000
ENSMUST00000077582.13	784	582.000	0.000000	0.000
ENSMUST00000213073.1	929	727.000	0.000000	0.000
ENSMUST00000214075.2	2165	1963.000	0.000000	0.000
ENSMUST00000214936.1	2168	1966.000	0.000000	0.000
ENSMUST00000215471.1	2177	1975.000	0.000000	0.000
ENSMUST00000215546.1	949	747.000	0.000000	0.000
ENSMUST00000201125.3	1352	1170.497	2.087261	12.000
ENSMUST00000006814.8	1309	1107.000	0.000000	0.000
ENSMUST00000182769.9	1477	1275.000	0.000000	0.000
ENSMUST00000088673.4	531	330.000	0.000000	0.000
ENSMUST00000122808.1	3794	3592.000	0.000000	0.000
ENSMUST00000077820.5	1581	1373.290	0.148253	1.000
ENSMUST00000213169.1	2658	2456.000	0.000000	0.000
ENSMUST00000055276.5	1260	1058.000	0.000000	0.000
ENSMUST00000100960.10	2692	2490.000	0.000000	0.000
ENSMUST00000171587.1	1329	1161.101	0.175346	1.000
ENSMUST00000194248.1	936	666.327	0.000000	0.000
ENSMUST00000179719.1	1296	1017.600	1.601848	8.006
ENSMUST00000106393.7	843	588.985	4.646502	13.442
ENSMUST00000132882.1	741	542.964	3.956537	10.552
ENSMUST00000006562.5	910	648.041	0.000000	0.000
ENSMUST00000126664.7	6052	5950.745	3.012767	88.058
ENSMUST00000156937.1	2191	2014.789	0.348381	3.448
ENSMUST00000136350.7	3488	3327.073	0.000000	0.000
ENSMUST00000146393.7	2484	2282.000	0.000000	0.000
ENSMUST00000169617.2	761	559.274	1.943280	5.338
ENSMUST00000094710.7	2365	2152.498	0.000000	0.000
ENSMUST00000217577.1	914	712.000	0.000000	0.000
ENSMUST00000096114.12	1597	1321.520	1.694669	11.000
ENSMUST00000163093.1	1378	1085.612	0.000000	0.000
ENSMUST00000217438.1	943	741.000	0.000000	0.000
ENSMUST00000195764.1	4615	4467.036	1.220578	26.781
ENSMUST00000208907.1	2796	2611.111	0.000000	0.000
ENSMUST00000194208.5	1527	1359.965	0.631269	4.217
ENSMUST00000192481.1	1131	929.000	0.000000	0.000
ENSMUST00000041920.4	1243	1041.000	0.000000	0.000
ENSMUST00000134042.2	687	485.000	0.000000	0.000
ENSMUST00000235482.1	1036	834.000	0.000000	0.000
ENSMUST00000117959.2	963	761.000	0.000000	0.000
ENSMUST00000210779.1	951	749.000	0.000000	0.000
ENSMUST00000118378.1	948	746.000	0.000000	0.000
ENSMUST00000209201.1	477	278.000	0.000000	0.000
ENSMUST00000094105.4	946	744.000	0.000000	0.000
ENSMUST00000134011.3	1136	934.000	0.000000	0.000
ENSMUST00000117349.7	934	732.000	0.000000	0.000
ENSMUST00000134773.3	1513	1311.000	0.000000	0.000
ENSMUST00000118336.3	2129	1927.000	0.000000	0.000
ENSMUST00000119267.1	955	753.000	0.000000	0.000
ENSMUST00000143750.3	1675	1473.000	0.000000	0.000
ENSMUST00000205791.1	633	431.000	0.000000	0.000
ENSMUST00000115991.3	1237	1035.000	0.000000	0.000
ENSMUST00000121340.1	945	743.000	0.000000	0.000
ENSMUST00000121432.3	2321	2119.000	0.000000	0.000
ENSMUST00000121065.2	972	770.000	0.000000	0.000
ENSMUST00000118809.2	971	769.000	0.000000	0.000
ENSMUST00000216831.2	1270	1068.000	0.000000	0.000
ENSMUST00000121914.2	1042	840.000	0.000000	0.000
ENSMUST00000209914.1	959	757.000	0.000000	0.000
ENSMUST00000072887.4	966	764.000	0.000000	0.000
ENSMUST00000211596.1	921	719.000	0.000000	0.000
ENSMUST00000071242.4	934	732.000	0.000000	0.000
ENSMUST00000214399.3	897	695.000	0.000000	0.000
ENSMUST00000179386.1	1050	848.000	0.000000	0.000
ENSMUST00000184850.7	1072	880.533	6.801253	29.415
ENSMUST00000173080.9	1138	936.000	0.000000	0.000
ENSMUST00000185167.7	836	634.198	0.329912	1.028
ENSMUST00000195838.5	1105	903.000	0.000000	0.000
ENSMUST00000194244.5	862	660.000	0.000000	0.000
ENSMUST00000185087.7	1064	861.955	0.240972	1.020
ENSMUST00000195833.5	829	627.000	0.000000	0.000
ENSMUST00000184502.7	862	660.000	0.000000	0.000
ENSMUST00000183560.7	316	136.000	0.000000	0.000
ENSMUST00000183999.7	358	170.000	0.000000	0.000
ENSMUST00000192532.1	995	793.000	0.000000	0.000
ENSMUST00000216665.2	4530	4328.000	0.000000	0.000
ENSMUST00000149775.2	1209	1007.000	0.000000	0.000
ENSMUST00000182725.1	558	357.000	0.000000	0.000
ENSMUST00000183291.1	1837	1673.279	0.000000	0.000
ENSMUST00000086377.8	1832	1668.401	2.757131	22.594
ENSMUST00000174625.7	3389	3244.495	0.509410	8.118
ENSMUST00000174382.7	1699	1497.000	0.000000	0.000
ENSMUST00000166442.2	1481	1303.710	0.312556	2.001
ENSMUST00000213589.1	935	733.000	0.000000	0.000
ENSMUST00000215139.1	932	730.000	0.000000	0.000
ENSMUST00000215291.1	572	371.000	0.000000	0.000
ENSMUST00000215191.1	933	731.000	0.000000	0.000
ENSMUST00000117860.1	950	748.000	0.000000	0.000
ENSMUST00000206214.2	1054	852.000	0.000000	0.000
ENSMUST00000205727.2	1141	939.000	0.000000	0.000
ENSMUST00000118068.2	3462	3260.000	0.000000	0.000
ENSMUST00000207772.2	1320	1118.000	0.000000	0.000
ENSMUST00000080031.2	926	724.000	0.000000	0.000
ENSMUST00000175971.2	2721	2519.000	0.000000	0.000
ENSMUST00000234658.1	1287	1085.000	0.000000	0.000
ENSMUST00000177481.3	2573	2371.000	0.000000	0.000
ENSMUST00000211998.1	932	730.000	0.000000	0.000
ENSMUST00000211893.1	1128	926.000	0.000000	0.000
ENSMUST00000221099.1	929	727.000	0.000000	0.000
ENSMUST00000222301.1	929	727.000	0.000000	0.000
ENSMUST00000069063.4	390	198.000	0.000000	0.000
ENSMUST00000208970.2	2764	2562.000	0.000000	0.000
ENSMUST00000219487.1	2956	2754.000	0.000000	0.000
ENSMUST00000174025.2	3121	2919.000	0.000000	0.000
ENSMUST00000174673.2	919	717.000	0.000000	0.000
ENSMUST00000202355.1	928	726.000	0.000000	0.000
ENSMUST00000117982.1	932	730.000	0.000000	0.000
ENSMUST00000086854.9	6630	6596.959	0.187832	6.086
ENSMUST00000112848.7	6761	6733.124	0.000000	0.000
ENSMUST00000112847.8	7196	7180.490	18.389268	648.564
ENSMUST00000141573.7	1502	1336.977	0.000000	0.000
ENSMUST00000112846.7	2617	2449.794	8.205367	98.733
ENSMUST00000128869.7	2518	2258.639	2.099437	23.291
ENSMUST00000133069.7	2732	2479.343	3.357913	40.892
ENSMUST00000152609.1	968	783.910	0.557103	2.145
ENSMUST00000142444.1	265	98.000	0.000000	0.000
ENSMUST00000135134.1	342	159.861	0.000000	0.000
ENSMUST00000136595.1	300	124.000	0.000000	0.000
ENSMUST00000170792.8	7198	7182.518	3.154576	111.289
ENSMUST00000189634.6	651	449.000	0.000000	0.000
ENSMUST00000056590.5	650	448.000	0.000000	0.000
ENSMUST00000205127.1	936	734.000	0.000000	0.000
ENSMUST00000118736.3	984	782.000	0.000000	0.000
ENSMUST00000196323.1	3865	3778.203	0.107773	2.000
ENSMUST00000198398.4	935	733.000	0.000000	0.000
ENSMUST00000103740.1	413	218.000	0.000000	0.000
ENSMUST00000103558.2	924	722.000	0.000000	0.000
ENSMUST00000198163.1	648	446.000	0.000000	0.000
ENSMUST00000164407.1	519	319.000	0.000000	0.000
ENSMUST00000103561.2	914	712.000	0.000000	0.000
ENSMUST00000179181.2	985	783.000	0.000000	0.000
ENSMUST00000192856.5	737	535.000	0.000000	0.000
ENSMUST00000103291.1	512	312.000	0.000000	0.000
ENSMUST00000103299.2	692	499.118	1.631633	4.000
ENSMUST00000103427.1	54	7.000	0.000000	0.000
ENSMUST00000103428.1	48	5.000	0.000000	0.000
ENSMUST00000192746.1	48	5.000	0.000000	0.000
ENSMUST00000103429.1	54	7.000	0.000000	0.000
ENSMUST00000103430.1	53	7.000	0.000000	0.000
ENSMUST00000199490.1	38	2.000	0.000000	0.000
ENSMUST00000200211.1	38	2.000	0.000000	0.000
ENSMUST00000200074.1	38	2.000	0.000000	0.000
ENSMUST00000198313.1	42	3.000	0.000000	0.000
ENSMUST00000197969.1	38	2.000	0.000000	0.000
ENSMUST00000103405.1	38	2.000	0.000000	0.000
ENSMUST00000199487.1	38	2.000	0.000000	0.000
ENSMUST00000103407.2	36	1.000	0.000000	0.000
ENSMUST00000199459.1	38	2.000	0.000000	0.000
ENSMUST00000103409.1	42	3.000	0.000000	0.000
ENSMUST00000103408.1	38	2.000	0.000000	0.000
ENSMUST00000198234.1	39	2.000	0.000000	0.000
ENSMUST00000103406.1	43	4.000	0.000000	0.000
ENSMUST00000223335.1	1460	1258.000	0.000000	0.000
ENSMUST00000137336.2	1367	1165.000	0.000000	0.000
ENSMUST00000103416.8	1214	1012.000	0.000000	0.000
ENSMUST00000195192.1	1111	909.000	0.000000	0.000
ENSMUST00000192188.2	2566	2364.000	0.000000	0.000
ENSMUST00000103418.2	1114	912.000	0.000000	0.000
ENSMUST00000103420.2	1076	874.000	0.000000	0.000
ENSMUST00000194304.5	2482	2280.000	0.000000	0.000
ENSMUST00000223179.1	2414	2212.000	0.000000	0.000
ENSMUST00000103423.2	1082	880.000	0.000000	0.000
ENSMUST00000194162.5	1806	1604.000	0.000000	0.000
ENSMUST00000192250.1	802	600.000	0.000000	0.000
ENSMUST00000177715.7	1698	1532.815	0.366940	2.763
ENSMUST00000103426.2	1493	1322.675	2.191507	14.237
ENSMUST00000194738.5	2540	2338.000	0.000000	0.000
ENSMUST00000178282.2	1100	898.000	0.000000	0.000
ENSMUST00000200235.1	452	254.000	0.000000	0.000
ENSMUST00000200568.1	454	256.000	0.000000	0.000
ENSMUST00000197046.1	314	135.000	0.000000	0.000
ENSMUST00000198182.1	458	260.000	0.000000	0.000
ENSMUST00000103749.2	606	404.000	0.000000	0.000
ENSMUST00000103410.2	532	339.691	0.599351	1.000
ENSMUST00000195735.1	351	165.000	0.000000	0.000
ENSMUST00000103511.1	294	119.000	0.000000	0.000
ENSMUST00000103372.2	359	171.000	0.000000	0.000
ENSMUST00000200160.4	341	156.000	0.000000	0.000
ENSMUST00000103373.2	344	159.000	0.000000	0.000
ENSMUST00000197820.4	362	174.000	0.000000	0.000
ENSMUST00000103374.2	359	171.000	0.000000	0.000
ENSMUST00000196959.1	365	176.000	0.000000	0.000
ENSMUST00000197429.4	365	176.000	0.000000	0.000
ENSMUST00000103376.2	362	174.000	0.000000	0.000
ENSMUST00000103377.2	366	177.000	0.000000	0.000
ENSMUST00000103378.2	368	179.000	0.000000	0.000
ENSMUST00000197371.1	375	185.000	0.000000	0.000
ENSMUST00000103379.2	344	159.000	0.000000	0.000
ENSMUST00000197525.1	370	181.000	0.000000	0.000
ENSMUST00000103380.2	305	128.000	0.000000	0.000
ENSMUST00000103512.2	388	196.000	0.000000	0.000
ENSMUST00000191862.5	351	165.000	0.000000	0.000
ENSMUST00000103513.2	348	162.000	0.000000	0.000
ENSMUST00000193950.5	351	165.000	0.000000	0.000
ENSMUST00000103514.2	348	162.000	0.000000	0.000
ENSMUST00000197272.1	360	172.000	0.000000	0.000
ENSMUST00000103381.2	300	124.000	0.000000	0.000
ENSMUST00000103382.1	371	181.000	0.000000	0.000
ENSMUST00000103515.1	351	165.000	0.000000	0.000
ENSMUST00000103383.2	380	189.000	0.000000	0.000
ENSMUST00000103384.1	365	176.000	0.000000	0.000
ENSMUST00000196275.1	344	159.000	0.000000	0.000
ENSMUST00000103386.2	369	180.000	0.000000	0.000
ENSMUST00000103387.2	382	191.000	0.000000	0.000
ENSMUST00000103388.3	375	185.000	0.000000	0.000
ENSMUST00000191868.1	351	165.000	0.000000	0.000
ENSMUST00000103516.1	294	119.000	0.000000	0.000
ENSMUST00000195417.1	351	165.000	0.000000	0.000
ENSMUST00000103517.1	294	119.000	0.000000	0.000
ENSMUST00000196599.1	370	181.000	0.000000	0.000
ENSMUST00000103389.2	305	128.000	0.000000	0.000
ENSMUST00000103390.2	395	202.000	0.000000	0.000
ENSMUST00000103746.2	391	199.000	0.000000	0.000
ENSMUST00000103391.3	377	187.000	0.000000	0.000
ENSMUST00000195945.1	379	188.000	0.000000	0.000
ENSMUST00000103392.2	362	174.000	0.000000	0.000
ENSMUST00000103393.1	347	161.000	0.000000	0.000
ENSMUST00000103394.1	347	161.000	0.000000	0.000
ENSMUST00000194865.1	397	204.000	0.000000	0.000
ENSMUST00000103518.1	294	119.000	0.000000	0.000
ENSMUST00000198184.1	359	174.616	1.165951	1.000
ENSMUST00000103395.1	287	114.000	0.000000	0.000
ENSMUST00000192298.1	351	165.000	0.000000	0.000
ENSMUST00000178949.1	294	119.000	0.000000	0.000
ENSMUST00000192724.1	351	165.000	0.000000	0.000
ENSMUST00000103519.1	294	119.000	0.000000	0.000
ENSMUST00000194257.1	358	170.000	0.000000	0.000
ENSMUST00000103521.2	390	198.000	0.000000	0.000
ENSMUST00000192554.5	351	165.000	0.000000	0.000
ENSMUST00000103522.2	348	162.000	0.000000	0.000
ENSMUST00000103523.1	351	165.000	0.000000	0.000
ENSMUST00000193145.1	354	167.000	0.000000	0.000
ENSMUST00000103524.1	301	125.000	0.000000	0.000
ENSMUST00000103525.2	377	187.000	0.000000	0.000
ENSMUST00000103526.2	415	220.000	0.000000	0.000
ENSMUST00000103751.2	381	190.000	0.000000	0.000
ENSMUST00000197518.1	366	177.000	0.000000	0.000
ENSMUST00000103752.2	348	162.000	0.000000	0.000
ENSMUST00000103396.1	359	171.000	0.000000	0.000
ENSMUST00000194071.1	351	165.000	0.000000	0.000
ENSMUST00000103527.1	294	119.000	0.000000	0.000
ENSMUST00000196940.1	359	171.000	0.000000	0.000
ENSMUST00000103397.2	356	169.000	0.000000	0.000
ENSMUST00000103398.1	359	171.000	0.000000	0.000
ENSMUST00000192591.1	358	170.000	0.000000	0.000
ENSMUST00000103529.3	351	165.000	0.000000	0.000
ENSMUST00000197560.1	359	171.000	0.000000	0.000
ENSMUST00000103399.2	299	123.000	0.000000	0.000
ENSMUST00000103400.2	382	191.000	0.000000	0.000
ENSMUST00000103401.2	360	172.000	0.000000	0.000
ENSMUST00000103402.1	359	171.000	0.000000	0.000
ENSMUST00000103403.2	378	188.000	0.000000	0.000
ENSMUST00000195359.5	351	165.000	0.000000	0.000
ENSMUST00000103530.2	348	162.000	0.000000	0.000
ENSMUST00000103404.1	359	171.000	0.000000	0.000
ENSMUST00000103531.3	351	165.000	0.000000	0.000
ENSMUST00000103503.3	349	163.000	0.000000	0.000
ENSMUST00000171270.1	90	15.000	0.000000	0.000
ENSMUST00000103302.2	501	301.000	0.000000	0.000
ENSMUST00000103303.2	394	201.000	0.000000	0.000
ENSMUST00000103304.2	374	184.000	0.000000	0.000
ENSMUST00000103305.1	362	174.000	0.000000	0.000
ENSMUST00000103306.1	362	174.000	0.000000	0.000
ENSMUST00000196006.4	353	166.000	0.000000	0.000
ENSMUST00000103307.2	350	164.000	0.000000	0.000
ENSMUST00000200578.4	353	166.000	0.000000	0.000
ENSMUST00000103308.2	350	164.000	0.000000	0.000
ENSMUST00000200586.1	359	171.000	0.000000	0.000
ENSMUST00000103309.2	341	156.000	0.000000	0.000
ENSMUST00000103310.2	358	170.000	0.000000	0.000
ENSMUST00000197406.4	353	166.000	0.000000	0.000
ENSMUST00000103311.2	350	164.000	0.000000	0.000
ENSMUST00000196768.1	353	166.000	0.000000	0.000
ENSMUST00000103312.2	287	114.000	0.000000	0.000
ENSMUST00000103313.2	377	187.000	0.000000	0.000
ENSMUST00000103314.2	383	192.000	0.000000	0.000
ENSMUST00000197515.1	359	171.000	0.000000	0.000
ENSMUST00000103315.2	350	164.000	0.000000	0.000
ENSMUST00000103316.1	353	166.000	0.000000	0.000
ENSMUST00000194581.1	378	188.000	0.000000	0.000
ENSMUST00000163467.1	302	126.000	0.000000	0.000
ENSMUST00000103532.2	405	211.000	0.000000	0.000
ENSMUST00000197803.1	363	175.000	0.000000	0.000
ENSMUST00000103533.1	301	125.000	0.000000	0.000
ENSMUST00000103317.2	404	210.000	0.000000	0.000
ENSMUST00000103534.1	351	165.000	0.000000	0.000
ENSMUST00000103535.2	405	211.000	0.000000	0.000
ENSMUST00000103318.5	361	173.000	0.000000	0.000
ENSMUST00000103319.2	358	170.000	0.000000	0.000
ENSMUST00000103320.2	368	179.000	0.000000	0.000
ENSMUST00000103536.3	358	170.000	0.000000	0.000
ENSMUST00000103321.2	401	208.000	0.000000	0.000
ENSMUST00000103322.2	374	184.000	0.000000	0.000
ENSMUST00000103323.2	378	188.000	0.000000	0.000
ENSMUST00000103324.2	375	185.000	0.000000	0.000
ENSMUST00000200406.1	339	155.000	0.000000	0.000
ENSMUST00000103537.2	399	206.000	0.000000	0.000
ENSMUST00000199510.4	353	166.000	0.000000	0.000
ENSMUST00000103325.2	350	164.000	0.000000	0.000
ENSMUST00000198646.1	351	165.000	0.000000	0.000
ENSMUST00000103538.2	294	119.000	0.000000	0.000
ENSMUST00000168090.2	376	186.000	0.000000	0.000
ENSMUST00000103326.2	359	171.000	0.000000	0.000
ENSMUST00000196839.4	347	161.000	0.000000	0.000
ENSMUST00000103327.2	344	159.000	0.000000	0.000
ENSMUST00000199933.4	351	165.000	0.000000	0.000
ENSMUST00000103539.2	348	162.000	0.000000	0.000
ENSMUST00000199266.1	358	170.000	0.000000	0.000
ENSMUST00000103540.2	315	136.000	0.000000	0.000
ENSMUST00000103328.2	359	171.000	0.000000	0.000
ENSMUST00000198735.1	347	161.000	0.000000	0.000
ENSMUST00000103329.2	287	114.000	0.000000	0.000
ENSMUST00000196690.1	359	171.000	0.000000	0.000
ENSMUST00000103541.2	396	203.000	0.000000	0.000
ENSMUST00000164041.2	299	123.000	0.000000	0.000
ENSMUST00000103542.1	303	126.000	0.000000	0.000
ENSMUST00000103330.1	347	161.000	0.000000	0.000
ENSMUST00000196863.1	363	175.000	0.000000	0.000
ENSMUST00000183936.1	344	159.000	0.000000	0.000
ENSMUST00000103332.1	351	165.000	0.000000	0.000
ENSMUST00000196587.4	351	165.000	0.000000	0.000
ENSMUST00000103543.2	348	162.000	0.000000	0.000
ENSMUST00000103333.3	358	170.000	0.000000	0.000
ENSMUST00000103544.2	373	183.000	0.000000	0.000
ENSMUST00000103334.3	352	165.000	0.000000	0.000
ENSMUST00000197537.1	368	179.000	0.000000	0.000
ENSMUST00000169155.1	294	119.000	0.000000	0.000
ENSMUST00000198777.1	406	212.000	0.000000	0.000
ENSMUST00000170551.1	294	119.000	0.000000	0.000
ENSMUST00000199373.1	376	186.000	0.000000	0.000
ENSMUST00000163670.1	294	119.000	0.000000	0.000
ENSMUST00000103547.1	351	165.000	0.000000	0.000
ENSMUST00000103548.2	351	165.000	0.000000	0.000
ENSMUST00000199143.4	338	154.000	0.000000	0.000
ENSMUST00000103335.2	335	152.000	0.000000	0.000
ENSMUST00000103336.1	362	174.000	0.000000	0.000
ENSMUST00000196991.1	386	194.000	0.000000	0.000
ENSMUST00000103549.1	294	119.000	0.000000	0.000
ENSMUST00000198756.1	353	166.000	0.000000	0.000
ENSMUST00000103551.1	351	165.000	0.000000	0.000
ENSMUST00000103552.1	351	165.000	0.000000	0.000
ENSMUST00000193936.1	357	170.000	0.000000	0.000
ENSMUST00000179796.1	297	122.000	0.000000	0.000
ENSMUST00000103489.1	357	170.000	0.000000	0.000
ENSMUST00000193397.1	357	170.000	0.000000	0.000
ENSMUST00000195037.1	359	171.000	0.000000	0.000
ENSMUST00000103492.1	359	171.000	0.000000	0.000
ENSMUST00000103493.2	351	165.000	0.000000	0.000
ENSMUST00000191803.1	395	202.000	0.000000	0.000
ENSMUST00000103494.1	294	119.000	0.000000	0.000
ENSMUST00000103363.1	352	165.000	0.000000	0.000
ENSMUST00000103364.2	360	172.000	0.000000	0.000
ENSMUST00000103365.2	377	187.000	0.000000	0.000
ENSMUST00000103366.2	385	194.000	0.000000	0.000
ENSMUST00000103367.2	401	208.000	0.000000	0.000
ENSMUST00000103368.2	379	188.000	0.000000	0.000
ENSMUST00000103369.1	347	161.000	0.000000	0.000
ENSMUST00000103495.2	377	187.000	0.000000	0.000
ENSMUST00000197290.1	347	161.000	0.000000	0.000
ENSMUST00000103370.2	287	114.000	0.000000	0.000
ENSMUST00000198880.4	347	161.000	0.000000	0.000
ENSMUST00000103371.2	344	159.000	0.000000	0.000
ENSMUST00000103496.3	388	196.000	0.000000	0.000
ENSMUST00000195337.1	354	167.000	0.000000	0.000
ENSMUST00000103497.1	351	165.000	0.000000	0.000
ENSMUST00000193893.5	351	165.000	0.000000	0.000
ENSMUST00000103498.2	348	162.000	0.000000	0.000
ENSMUST00000191801.1	351	165.000	0.000000	0.000
ENSMUST00000195469.5	386	194.000	0.000000	0.000
ENSMUST00000109711.3	215	66.000	0.000000	0.000
ENSMUST00000103500.1	294	119.000	0.000000	0.000
ENSMUST00000192077.1	351	165.000	0.000000	0.000
ENSMUST00000103501.2	294	119.000	0.000000	0.000
ENSMUST00000194350.5	351	165.000	0.000000	0.000
ENSMUST00000103504.2	306	129.000	0.000000	0.000
ENSMUST00000193855.1	405	211.000	0.000000	0.000
ENSMUST00000103505.2	348	162.000	0.000000	0.000
ENSMUST00000194968.5	351	165.000	0.000000	0.000
ENSMUST00000103506.2	348	162.000	0.000000	0.000
ENSMUST00000103507.1	351	165.000	0.000000	0.000
ENSMUST00000194625.1	351	165.000	0.000000	0.000
ENSMUST00000191861.1	351	165.000	0.000000	0.000
ENSMUST00000103509.1	294	119.000	0.000000	0.000
ENSMUST00000103510.1	351	165.000	0.000000	0.000
ENSMUST00000191918.1	357	170.000	0.000000	0.000
ENSMUST00000177949.1	297	122.000	0.000000	0.000
ENSMUST00000103466.1	353	166.000	0.000000	0.000
ENSMUST00000103467.1	351	165.000	0.000000	0.000
ENSMUST00000103468.2	461	263.000	0.000000	0.000
ENSMUST00000103469.3	399	206.000	0.000000	0.000
ENSMUST00000195641.1	353	166.000	0.000000	0.000
ENSMUST00000103470.1	299	123.000	0.000000	0.000
ENSMUST00000195884.1	351	165.000	0.000000	0.000
ENSMUST00000103471.1	294	119.000	0.000000	0.000
ENSMUST00000103472.3	351	165.000	0.000000	0.000
ENSMUST00000103473.1	351	165.000	0.000000	0.000
ENSMUST00000103461.4	361	173.000	0.000000	0.000
ENSMUST00000195706.1	351	165.000	0.000000	0.000
ENSMUST00000103475.1	333	150.000	0.000000	0.000
ENSMUST00000191693.1	350	164.000	0.000000	0.000
ENSMUST00000103476.1	296	121.000	0.000000	0.000
ENSMUST00000192499.2	437	240.000	0.000000	0.000
ENSMUST00000103477.3	360	172.000	0.000000	0.000
ENSMUST00000193408.1	353	166.000	0.000000	0.000
ENSMUST00000195619.1	353	166.000	0.000000	0.000
ENSMUST00000103479.3	299	123.000	0.000000	0.000
ENSMUST00000196595.1	352	165.000	0.000000	0.000
ENSMUST00000103351.2	286	113.000	0.000000	0.000
ENSMUST00000198345.1	352	165.000	0.000000	0.000
ENSMUST00000177795.1	288	115.000	0.000000	0.000
ENSMUST00000199160.1	382	191.000	0.000000	0.000
ENSMUST00000103353.2	284	112.000	0.000000	0.000
ENSMUST00000103354.2	368	179.000	0.000000	0.000
ENSMUST00000197448.1	358	170.000	0.000000	0.000
ENSMUST00000103355.2	292	118.000	0.000000	0.000
ENSMUST00000195124.5	350	164.000	0.000000	0.000
ENSMUST00000103481.2	342	157.000	0.000000	0.000
ENSMUST00000103356.3	373	183.000	0.000000	0.000
ENSMUST00000103357.3	352	165.000	0.000000	0.000
ENSMUST00000194159.1	351	165.000	0.000000	0.000
ENSMUST00000103482.1	294	119.000	0.000000	0.000
ENSMUST00000103483.2	394	201.000	0.000000	0.000
ENSMUST00000125484.2	359	171.000	0.000000	0.000
ENSMUST00000183954.3	302	126.000	0.000000	0.000
ENSMUST00000103485.2	353	166.000	0.000000	0.000
ENSMUST00000103486.1	356	169.000	0.000000	0.000
ENSMUST00000103359.2	379	188.000	0.000000	0.000
ENSMUST00000199437.1	352	165.000	0.000000	0.000
ENSMUST00000177697.1	288	115.000	0.000000	0.000
ENSMUST00000198328.1	367	178.000	0.000000	0.000
ENSMUST00000166380.1	292	118.000	0.000000	0.000
ENSMUST00000103345.3	394	201.000	0.000000	0.000
ENSMUST00000103478.3	350	164.000	0.000000	0.000
ENSMUST00000200454.1	378	188.000	0.000000	0.000
ENSMUST00000103337.2	340	156.000	0.000000	0.000
ENSMUST00000114212.3	347	161.000	0.000000	0.000
ENSMUST00000103339.1	347	161.000	0.000000	0.000
ENSMUST00000197966.1	358	170.000	0.000000	0.000
ENSMUST00000103340.2	290	116.000	0.000000	0.000
ENSMUST00000103341.3	348	162.000	0.000000	0.000
ENSMUST00000195468.5	353	166.000	0.000000	0.000
ENSMUST00000103442.2	350	164.000	0.000000	0.000
ENSMUST00000103443.2	352	165.000	0.000000	0.000
ENSMUST00000103444.2	425	229.000	0.000000	0.000
ENSMUST00000178229.2	347	161.000	0.000000	0.000
ENSMUST00000103446.1	353	166.000	0.000000	0.000
ENSMUST00000103447.1	350	164.000	0.000000	0.000
ENSMUST00000103448.2	418	223.000	0.000000	0.000
ENSMUST00000195707.2	480	281.000	0.000000	0.000
ENSMUST00000103449.3	347	161.000	0.000000	0.000
ENSMUST00000103450.3	353	166.000	0.000000	0.000
ENSMUST00000179657.1	350	164.000	0.000000	0.000
ENSMUST00000192264.1	413	218.000	0.000000	0.000
ENSMUST00000103452.2	350	164.000	0.000000	0.000
ENSMUST00000195381.1	353	166.000	0.000000	0.000
ENSMUST00000103342.3	358	170.000	0.000000	0.000
ENSMUST00000103343.3	358	170.000	0.000000	0.000
ENSMUST00000180013.2	369	180.000	0.000000	0.000
ENSMUST00000103344.2	394	201.000	0.000000	0.000
ENSMUST00000192911.1	350	164.000	0.000000	0.000
ENSMUST00000103455.2	342	157.000	0.000000	0.000
ENSMUST00000103346.2	402	209.000	0.000000	0.000
ENSMUST00000196201.1	352	165.000	0.000000	0.000
ENSMUST00000101325.3	288	115.000	0.000000	0.000
ENSMUST00000103456.3	355	168.000	0.000000	0.000
ENSMUST00000103348.2	379	188.000	0.000000	0.000
ENSMUST00000192877.1	361	173.000	0.000000	0.000
ENSMUST00000103457.2	350	164.000	0.000000	0.000
ENSMUST00000103349.1	348	162.000	0.000000	0.000
ENSMUST00000103350.2	394	201.000	0.000000	0.000
ENSMUST00000193652.1	380	189.000	0.000000	0.000
ENSMUST00000103458.2	350	164.000	0.000000	0.000
ENSMUST00000103459.4	405	211.000	0.000000	0.000
ENSMUST00000103451.4	362	174.000	0.000000	0.000
ENSMUST00000103474.4	363	175.000	0.000000	0.000
ENSMUST00000193133.2	357	170.000	0.000000	0.000
ENSMUST00000103462.3	354	167.000	0.000000	0.000
ENSMUST00000103463.2	351	165.000	0.000000	0.000
ENSMUST00000103464.2	414	219.000	0.000000	0.000
ENSMUST00000167638.1	352	165.000	0.000000	0.000
ENSMUST00000166255.1	278	108.000	0.000000	0.000
ENSMUST00000103301.2	359	171.000	0.000000	0.000
ENSMUST00000095364.2	294	119.000	0.000000	0.000
ENSMUST00000103682.2	51	6.000	0.000000	0.000
ENSMUST00000103683.1	59	8.000	0.000000	0.000
ENSMUST00000197589.1	62	9.000	0.000000	0.000
ENSMUST00000103686.1	64	9.000	0.000000	0.000
ENSMUST00000103687.1	63	9.000	0.000000	0.000
ENSMUST00000196977.1	63	9.000	0.000000	0.000
ENSMUST00000103688.2	65	10.000	0.000000	0.000
ENSMUST00000103689.1	63	9.000	0.000000	0.000
ENSMUST00000103690.1	66	10.000	0.000000	0.000
ENSMUST00000103691.1	66	10.000	0.000000	0.000
ENSMUST00000103693.1	63	9.000	0.000000	0.000
ENSMUST00000199452.1	62	9.000	0.000000	0.000
ENSMUST00000103694.2	59	8.000	0.000000	0.000
ENSMUST00000200046.1	61	9.000	0.000000	0.000
ENSMUST00000103695.1	60	9.000	0.000000	0.000
ENSMUST00000197949.1	57	8.000	0.000000	0.000
ENSMUST00000103696.1	63	9.000	0.000000	0.000
ENSMUST00000103697.1	63	9.000	0.000000	0.000
ENSMUST00000103698.1	61	9.000	0.000000	0.000
ENSMUST00000103699.1	57	8.000	0.000000	0.000
ENSMUST00000103700.1	64	9.000	0.000000	0.000
ENSMUST00000103701.1	55	7.000	0.000000	0.000
ENSMUST00000103702.1	61	9.000	0.000000	0.000
ENSMUST00000103703.1	63	9.000	0.000000	0.000
ENSMUST00000103704.1	62	9.000	0.000000	0.000
ENSMUST00000103705.1	60	9.000	0.000000	0.000
ENSMUST00000103706.1	65	10.000	0.000000	0.000
ENSMUST00000103707.1	58	8.000	0.000000	0.000
ENSMUST00000103708.1	57	8.000	0.000000	0.000
ENSMUST00000103709.1	66	10.000	0.000000	0.000
ENSMUST00000103710.1	57	8.000	0.000000	0.000
ENSMUST00000103711.1	59	8.000	0.000000	0.000
ENSMUST00000103712.1	60	9.000	0.000000	0.000
ENSMUST00000103713.1	65	10.000	0.000000	0.000
ENSMUST00000103714.1	59	8.000	0.000000	0.000
ENSMUST00000103715.1	60	9.000	0.000000	0.000
ENSMUST00000103716.2	57	8.000	0.000000	0.000
ENSMUST00000103717.2	63	9.000	0.000000	0.000
ENSMUST00000103718.1	60	9.000	0.000000	0.000
ENSMUST00000103719.1	60	9.000	0.000000	0.000
ENSMUST00000103720.1	57	8.000	0.000000	0.000
ENSMUST00000103721.2	58	8.000	0.000000	0.000
ENSMUST00000103722.1	61	9.000	0.000000	0.000
ENSMUST00000103723.1	66	10.000	0.000000	0.000
ENSMUST00000103724.1	63	9.000	0.000000	0.000
ENSMUST00000103725.1	61	9.000	0.000000	0.000
ENSMUST00000103726.1	60	9.000	0.000000	0.000
ENSMUST00000103728.1	57	8.000	0.000000	0.000
ENSMUST00000103729.1	58	8.000	0.000000	0.000
ENSMUST00000103730.1	59	8.000	0.000000	0.000
ENSMUST00000103731.1	58	8.000	0.000000	0.000
ENSMUST00000103733.1	59	8.000	0.000000	0.000
ENSMUST00000103734.1	62	9.000	0.000000	0.000
ENSMUST00000103735.1	62	9.000	0.000000	0.000
ENSMUST00000103736.1	63	9.000	0.000000	0.000
ENSMUST00000103737.2	66	10.000	0.000000	0.000
ENSMUST00000103738.1	66	10.000	0.000000	0.000
ENSMUST00000200495.1	60	9.000	0.000000	0.000
ENSMUST00000103562.2	60	9.000	0.000000	0.000
ENSMUST00000197113.1	60	9.000	0.000000	0.000
ENSMUST00000184430.1	61	9.000	0.000000	0.000
ENSMUST00000103284.1	48	5.000	0.000000	0.000
ENSMUST00000103285.1	48	5.000	0.000000	0.000
ENSMUST00000192366.1	50	6.000	0.000000	0.000
ENSMUST00000103286.1	54	7.000	0.000000	0.000
ENSMUST00000103287.1	51	6.000	0.000000	0.000
ENSMUST00000103288.1	50	6.000	0.000000	0.000
ENSMUST00000103289.1	53	7.000	0.000000	0.000
ENSMUST00000193061.1	46	5.000	0.000000	0.000
ENSMUST00000103290.1	45	4.000	0.000000	0.000
ENSMUST00000103293.1	50	6.000	0.000000	0.000
ENSMUST00000103294.1	51	6.000	0.000000	0.000
ENSMUST00000103295.1	49	6.000	0.000000	0.000
ENSMUST00000103296.1	49	6.000	0.000000	0.000
ENSMUST00000103297.1	49	6.000	0.000000	0.000
ENSMUST00000103298.1	47	5.000	0.000000	0.000
ENSMUST00000082421.1	1144	956.100	4414.936067	20733.000
ENSMUST00000082419.1	519	303.226	443.813484	661.000
ENSMUST00000082418.1	1824	1601.872	1889.689613	14868.000
ENSMUST00000082414.1	1378	1109.419	3363.388164	18327.656
ENSMUST00000084013.1	297	122.027	4798.411116	2876.000
ENSMUST00000082411.1	348	162.000	340.411462	270.865
ENSMUST00000082409.1	784	587.009	6752.099853	19467.836
ENSMUST00000082408.1	681	468.969	6015.475053	13856.327
ENSMUST00000082407.1	204	59.000	15034.923400	4357.000
ENSMUST00000082405.1	684	481.178	4332.387900	10239.233
ENSMUST00000082402.1	1545	1367.462	8441.273595	56696.650
ENSMUST00000082396.1	1038	793.900	2455.747867	9576.000
ENSMUST00000082392.1	957	748.236	5481.437978	20145.000
ENSMUST00000124112.1	574	368.303	5.836960	10.559
ENSMUST00000084954.12	1732	1535.602	0.000000	0.000
ENSMUST00000108568.9	1777	1582.362	13.768259	107.009
ENSMUST00000079056.8	1443	1251.444	0.000000	0.000
ENSMUST00000102564.10	1848	1662.655	17.594351	143.684
ENSMUST00000124943.7	662	460.000	0.000000	0.000
ENSMUST00000150076.7	370	181.000	0.000000	0.000
ENSMUST00000128748.7	957	766.723	0.797616	3.004
ENSMUST00000102563.1	1352	1167.561	5.833648	33.454
ENSMUST00000138006.7	1073	881.653	0.000000	0.000
ENSMUST00000125441.7	756	562.816	9.646299	26.666
ENSMUST00000143232.1	603	409.106	0.000000	0.000
ENSMUST00000144454.1	488	288.946	7.485337	10.623
ENSMUST00000041683.8	4434	4261.222	251.082431	5255.146
ENSMUST00000173525.1	930	743.995	6.889167	25.175
ENSMUST00000174035.1	520	325.717	22.383821	35.810
ENSMUST00000174301.7	657	466.665	3.196380	7.327
ENSMUST00000174220.1	889	653.038	20.433546	65.541
ENSMUST00000199435.1	3794	3470.411	5.438285	92.699
ENSMUST00000098538.8	2564	2181.539	0.000000	0.000
ENSMUST00000199307.4	1944	1715.763	3.827124	32.253
ENSMUST00000098539.6	2261	1878.496	0.000000	0.000
ENSMUST00000196898.4	3323	3012.466	2.497982	36.961
ENSMUST00000029920.14	2239	1859.637	0.644067	5.883
ENSMUST00000196552.4	705	503.000	0.000000	0.000
ENSMUST00000197657.1	425	229.000	0.000000	0.000
ENSMUST00000199124.4	599	408.244	0.824204	1.653
ENSMUST00000196857.4	701	498.949	0.000000	0.000
ENSMUST00000198764.1	764	565.028	0.000000	0.000
ENSMUST00000199045.4	913	707.393	8.409860	29.220
ENSMUST00000196426.4	674	461.513	4.401288	9.977
ENSMUST00000200014.4	740	540.734	4.004279	10.635
ENSMUST00000198808.4	3747	3343.217	5.581661	91.656
ENSMUST00000195926.1	464	266.000	0.000000	0.000
ENSMUST00000200353.1	485	268.449	0.000000	0.000
ENSMUST00000106192.8	2425	2011.552	15.087008	149.063
ENSMUST00000178858.2	804	602.000	0.000000	0.000
ENSMUST00000169137.2	616	414.000	0.000000	0.000
ENSMUST00000113529.3	442	245.000	0.000000	0.000
ENSMUST00000208801.1	437	240.000	0.000000	0.000
ENSMUST00000031309.15	2421	2175.013	70.254614	750.535
ENSMUST00000125522.1	3357	3167.611	1.435692	22.337
ENSMUST00000138071.1	585	382.122	2.586595	4.855
ENSMUST00000111959.1	1526	1344.646	0.000000	0.000
ENSMUST00000149669.7	600	405.727	2.137784	4.260
ENSMUST00000136895.1	392	200.714	0.000000	0.000
ENSMUST00000118865.7	768	524.996	0.000000	0.000
ENSMUST00000061587.12	1996	1786.621	4.243522	37.239
ENSMUST00000121504.1	2141	1932.544	0.817670	7.761
ENSMUST00000081035.8	4334	4267.830	4.484216	94.000
ENSMUST00000025989.9	8096	7660.073	20.672353	777.781
ENSMUST00000237871.1	3170	2865.629	109.641093	1543.219
ENSMUST00000028807.5	3665	3547.169	22.307730	388.662
ENSMUST00000126082.1	897	711.259	5.941377	20.756
ENSMUST00000141836.1	266	99.017	4.509608	2.193
ENSMUST00000150162.7	606	413.375	9.173388	18.625
ENSMUST00000140282.1	446	254.497	2.628279	3.285
ENSMUST00000125766.7	936	747.889	6.410626	23.549
ENSMUST00000152191.7	1010	818.800	10.224837	41.121
ENSMUST00000154104.1	668	472.396	0.884375	2.052
ENSMUST00000117392.8	6625	6397.120	5.437366	170.847
ENSMUST00000132442.1	3088	2890.963	0.941161	13.364
ENSMUST00000135804.1	634	432.000	0.000000	0.000
ENSMUST00000173320.7	6908	6636.585	2.355696	76.789
ENSMUST00000112524.8	3089	2928.370	0.000000	0.000
ENSMUST00000141118.8	3399	3200.168	2.400863	37.738
ENSMUST00000133617.2	1902	1722.259	0.470064	3.976
ENSMUST00000074082.12	2129	1954.561	0.000000	0.000
ENSMUST00000134053.7	1905	1726.841	15.532801	131.746
ENSMUST00000143125.1	794	594.584	1.016857	2.970
ENSMUST00000123115.1	807	609.938	2.560936	7.672
ENSMUST00000214989.1	500	300.000	0.000000	0.000
ENSMUST00000123601.1	878	695.561	4.487197	15.330
ENSMUST00000214249.1	1693	1509.178	5.019742	37.210
ENSMUST00000219340.1	1718	1547.225	3.844917	29.220
ENSMUST00000219129.1	1546	1344.000	0.000000	0.000
ENSMUST00000215222.1	460	263.065	24.873421	32.139
ENSMUST00000170255.1	1590	1388.000	0.000000	0.000
ENSMUST00000020488.8	123179	124465.961	7.701905	4708.505
ENSMUST00000076316.5	3084	2900.408	2.886912	41.127
ENSMUST00000210922.1	2208	2064.389	0.875075	8.873
ENSMUST00000210519.1	2295	2148.522	0.000000	0.000
ENSMUST00000020497.13	6027	5958.582	17.104101	500.585
ENSMUST00000146640.7	3938	3852.902	0.470284	8.900
ENSMUST00000147381.1	347	162.941	3.318867	2.656
ENSMUST00000141184.1	1383	1213.407	6.677403	39.797
ENSMUST00000138858.7	3505	3394.511	0.000000	0.000
ENSMUST00000143793.7	804	613.592	1.017431	3.066
ENSMUST00000125193.1	692	490.000	0.000000	0.000
ENSMUST00000028944.3	3618	3445.704	24.402693	413.000
ENSMUST00000154328.7	547	346.000	0.000000	0.000
ENSMUST00000147135.1	392	200.000	0.000000	0.000
ENSMUST00000141500.1	656	454.000	0.000000	0.000
ENSMUST00000141785.1	658	456.000	0.000000	0.000
ENSMUST00000084512.10	6471	6312.878	5.080371	157.528
ENSMUST00000084030.5	7788	7605.419	17.212500	642.986
ENSMUST00000209441.1	3469	3337.158	1.692464	27.742
ENSMUST00000210645.1	797	610.852	2.999659	9.000
ENSMUST00000210016.1	656	454.000	0.000000	0.000
ENSMUST00000211622.1	1661	1438.461	0.518772	3.665
ENSMUST00000210933.1	375	185.000	6.164458	5.601
ENSMUST00000210767.1	552	354.432	0.626457	1.091
ENSMUST00000210488.1	479	282.762	0.000000	0.000
ENSMUST00000209827.1	515	315.000	0.000000	0.000
ENSMUST00000211584.1	457	259.000	0.000000	0.000
ENSMUST00000209633.1	1050	865.634	0.470393	2.000
ENSMUST00000211218.1	943	687.365	1.299585	4.388
ENSMUST00000021133.15	2526	2359.721	49.791374	577.097
ENSMUST00000106425.3	2330	2167.447	0.000000	0.000
ENSMUST00000127205.7	1979	1796.704	0.000000	0.000
ENSMUST00000128808.1	703	508.319	0.762053	1.903
ENSMUST00000110893.9	1242	1072.219	1.757978	9.258
ENSMUST00000085633.11	1089	916.139	0.000000	0.000
ENSMUST00000110891.7	1214	1012.000	0.000000	0.000
ENSMUST00000027945.5	1196	1025.285	3.796374	19.118
ENSMUST00000156341.1	1028	849.154	3.009930	12.554
ENSMUST00000153757.1	498	305.906	6.010011	9.030
ENSMUST00000124497.1	741	558.148	0.379136	1.039
ENSMUST00000143876.7	342	157.000	0.000000	0.000
ENSMUST00000156527.1	261	96.000	0.000000	0.000
ENSMUST00000198858.4	453	255.000	0.000000	0.000
ENSMUST00000197248.4	3184	3074.557	0.171010	2.582
ENSMUST00000061155.11	2956	2825.118	1.595779	22.143
ENSMUST00000198043.4	2233	2031.000	0.000000	0.000
ENSMUST00000084952.7	2713	2591.225	1.042959	13.274
ENSMUST00000109332.7	617	415.000	0.000000	0.000
ENSMUST00000167694.1	249	87.000	0.000000	0.000
ENSMUST00000086461.12	2796	2635.854	18.652635	241.488
ENSMUST00000150962.7	3751	3620.985	1.460120	25.969
ENSMUST00000129369.1	375	186.896	5.986481	5.495
ENSMUST00000123392.1	264	98.000	0.000000	0.000
ENSMUST00000126262.1	1256	1076.034	3.403586	17.989
ENSMUST00000111953.1	772	570.088	0.937279	2.624
ENSMUST00000088260.1	1074	872.000	0.000000	0.000
ENSMUST00000033818.9	7549	7257.953	12.612373	449.620
ENSMUST00000091237.11	7443	7153.584	11.266392	395.861
ENSMUST00000133338.7	4028	3806.150	7.949105	148.607
ENSMUST00000125031.1	2295	2051.073	4.187937	42.191
ENSMUST00000127197.1	755	567.755	0.000000	0.000
ENSMUST00000132974.7	5528	5348.187	0.437209	11.485
ENSMUST00000152273.1	692	503.373	3.163473	7.821
ENSMUST00000136918.1	290	117.701	2.925254	1.691
ENSMUST00000143359.7	604	408.272	14.658982	29.396
ENSMUST00000131804.1	567	371.758	9.107823	16.631
ENSMUST00000139545.1	811	609.765	6.152685	18.427
ENSMUST00000001256.10	3736	3126.445	13.702482	210.419
ENSMUST00000167545.2	3156	2595.391	3.889385	49.581
ENSMUST00000017454.7	751	549.000	0.000000	0.000
ENSMUST00000046863.11	1828	1648.006	0.000000	0.000
ENSMUST00000132702.7	1899	1697.000	0.000000	0.000
ENSMUST00000144748.7	2286	2111.899	3.888307	40.334
ENSMUST00000206674.1	531	330.000	0.000000	0.000
ENSMUST00000106272.7	1725	1523.000	0.000000	0.000
ENSMUST00000125188.7	473	274.000	0.000000	0.000
ENSMUST00000155005.2	710	509.397	1.919442	4.802
ENSMUST00000206995.1	1000	805.488	1.582912	6.263
ENSMUST00000124631.7	782	580.000	0.000000	0.000
ENSMUST00000136597.2	809	607.000	0.000000	0.000
ENSMUST00000139068.7	364	176.000	0.000000	0.000
ENSMUST00000106271.1	1713	1533.379	1.440750	10.851
ENSMUST00000138432.1	288	115.000	0.000000	0.000
ENSMUST00000084935.10	8834	8336.477	18.751682	767.816
ENSMUST00000208158.1	1551	1370.180	0.476027	3.204
ENSMUST00000162108.7	2433	2260.263	4.169922	46.294
ENSMUST00000054436.8	4060	3847.428	0.000000	0.000
ENSMUST00000035115.4	4902	4688.207	0.738258	17.000
ENSMUST00000213272.1	508	308.000	0.000000	0.000
ENSMUST00000139189.1	412	213.215	0.954880	1.000
ENSMUST00000129394.1	763	575.869	0.353543	1.000
ENSMUST00000149959.1	224	71.000	0.000000	0.000
ENSMUST00000103097.9	443	246.000	0.000000	0.000
ENSMUST00000180193.1	443	246.000	0.000000	0.000
ENSMUST00000199470.4	2392	2186.250	0.331060	3.555
ENSMUST00000046045.12	2564	2362.000	0.000000	0.000
ENSMUST00000199423.4	2016	1828.464	0.000000	0.000
ENSMUST00000196529.4	1460	1259.818	2.011187	12.445
ENSMUST00000198460.4	1785	1583.000	0.000000	0.000
ENSMUST00000199983.1	479	280.000	0.000000	0.000
ENSMUST00000198734.1	452	254.000	0.000000	0.000
ENSMUST00000200589.4	1174	972.000	0.000000	0.000
ENSMUST00000198750.4	870	668.000	0.000000	0.000
ENSMUST00000198404.1	368	179.000	0.000000	0.000
ENSMUST00000196815.4	574	373.000	0.000000	0.000
ENSMUST00000198648.4	810	608.000	0.000000	0.000
ENSMUST00000196504.4	608	406.000	0.000000	0.000
ENSMUST00000199685.1	604	402.000	0.000000	0.000
ENSMUST00000197282.1	655	450.860	0.903138	2.000
ENSMUST00000199752.1	275	105.000	0.000000	0.000
ENSMUST00000103096.9	911	709.000	0.000000	0.000
ENSMUST00000109328.7	726	524.000	0.000000	0.000
ENSMUST00000130227.1	1619	1412.188	0.288339	2.000
ENSMUST00000063824.13	3681	3479.000	0.000000	0.000
ENSMUST00000136375.7	3691	3489.000	0.000000	0.000
ENSMUST00000142203.7	3849	3514.508	0.328562	5.672
ENSMUST00000141714.1	492	299.018	0.904387	1.328
ENSMUST00000135618.7	3293	3091.000	0.000000	0.000
ENSMUST00000137458.1	3272	3070.000	0.000000	0.000
ENSMUST00000134723.1	354	167.000	0.000000	0.000
ENSMUST00000143808.1	554	353.000	0.000000	0.000
ENSMUST00000135968.1	762	560.000	0.000000	0.000
ENSMUST00000135560.1	1156	954.000	0.000000	0.000
ENSMUST00000000188.11	6330	6190.350	338.838270	10302.484
ENSMUST00000201564.1	127	24.000	8.483098	1.000
ENSMUST00000201985.1	415	221.628	4.107641	4.471
ENSMUST00000201902.3	627	426.440	2.276257	4.768
ENSMUST00000202363.1	3506	3340.139	1.882653	30.887
ENSMUST00000201066.1	983	790.288	0.000000	0.000
ENSMUST00000201637.1	1006	819.037	7.802847	31.390
ENSMUST00000201857.1	115	21.000	0.000000	0.000
ENSMUST00000062904.10	3151	3009.404	41.707835	616.499
ENSMUST00000139555.7	3841	3701.004	3.395933	61.732
ENSMUST00000133959.7	688	498.160	4.644955	11.365
ENSMUST00000128582.7	5607	5506.459	6.848654	185.230
ENSMUST00000139069.7	2300	2136.868	0.000000	0.000
ENSMUST00000147625.1	595	402.059	0.000000	0.000
ENSMUST00000123551.7	710	508.000	0.000000	0.000
ENSMUST00000142198.7	823	632.339	3.897665	12.106
ENSMUST00000148048.1	786	591.018	0.000000	0.000
ENSMUST00000138738.1	837	646.839	3.063111	9.732
ENSMUST00000149337.1	653	451.000	0.000000	0.000
ENSMUST00000124955.1	830	639.958	8.000302	25.147
ENSMUST00000015003.9	1993	1778.795	36.176362	316.071
ENSMUST00000212037.1	358	170.000	5.366545	4.481
ENSMUST00000212572.1	1151	957.410	8.175952	38.448
ENSMUST00000151162.1	662	460.000	0.000000	0.000
ENSMUST00000036578.6	4594	4108.929	18.333221	370.000
ENSMUST00000073935.6	3923	3549.691	6.595883	115.000
ENSMUST00000055872.2	1940	1738.000	0.000000	0.000
ENSMUST00000154277.1	1632	1430.000	0.000000	0.000
ENSMUST00000057773.4	1308	1019.640	6.589200	33.000
ENSMUST00000024657.11	1663	1480.203	39.549324	287.538
ENSMUST00000171526.1	534	344.522	2.501574	4.233
ENSMUST00000172054.1	441	250.744	1.359901	1.675
ENSMUST00000168938.2	3901	3588.222	22.835881	402.468
ENSMUST00000167805.1	597	333.136	6.775355	11.086
ENSMUST00000077502.4	3257	3102.299	0.605683	9.229
ENSMUST00000204803.1	1032	830.000	0.000000	0.000
ENSMUST00000104984.3	6905	6229.320	6.307855	193.000
ENSMUST00000210367.1	1324	1122.000	0.000000	0.000
ENSMUST00000211489.1	575	374.000	0.000000	0.000
ENSMUST00000211207.1	1866	1695.328	0.000000	0.000
ENSMUST00000080065.2	4054	3812.828	24.235603	453.874
ENSMUST00000136444.1	722	531.616	3.112038	8.126
ENSMUST00000032326.10	1764	1609.847	44.183234	349.363
ENSMUST00000130851.7	435	239.000	0.000000	0.000
ENSMUST00000205244.2	607	405.000	0.000000	0.000
ENSMUST00000131719.7	978	798.182	4.333263	16.988
ENSMUST00000155277.7	4006	3927.927	5.938639	114.574
ENSMUST00000205055.2	551	350.000	0.000000	0.000
ENSMUST00000155698.1	620	426.933	2.998230	6.287
ENSMUST00000204646.2	1139	966.708	0.000000	0.000
ENSMUST00000154558.2	1078	905.020	0.570840	2.538
ENSMUST00000123022.7	693	508.829	0.834816	2.086
ENSMUST00000134549.1	791	607.049	3.721118	11.095
ENSMUST00000155022.2	3269	3153.973	2.328326	36.069
ENSMUST00000159715.7	3796	3594.000	0.000000	0.000
ENSMUST00000052069.11	3798	3596.000	0.000000	0.000
ENSMUST00000161514.1	2746	2544.000	0.000000	0.000
ENSMUST00000027809.7	1913	1578.200	2.580120	20.000
ENSMUST00000046548.13	5060	4485.789	6.762591	149.000
ENSMUST00000111037.2	4988	4405.593	0.000000	0.000
ENSMUST00000152584.1	750	548.000	0.000000	0.000
ENSMUST00000142869.1	635	433.000	0.000000	0.000
ENSMUST00000044332.15	4518	4175.589	22.233753	456.000
ENSMUST00000156546.1	2162	2000.398	0.000000	0.000
ENSMUST00000150767.7	3896	3763.572	0.000000	0.000
ENSMUST00000124718.7	564	369.296	0.719454	1.305
ENSMUST00000043598.13	1153	951.000	0.000000	0.000
ENSMUST00000108435.1	1112	925.447	1.177256	5.351
ENSMUST00000153236.1	847	651.973	0.926532	2.967
ENSMUST00000027727.14	3123	2888.637	28.516410	404.597
ENSMUST00000112237.1	3446	3110.886	9.394310	143.543
ENSMUST00000156433.1	363	175.000	0.000000	0.000
ENSMUST00000148822.1	2231	2040.011	2.780450	27.860
ENSMUST00000034046.12	3897	3768.481	5.942813	110.000
ENSMUST00000128746.2	5676	5474.000	0.000000	0.000
ENSMUST00000211644.1	343	158.000	0.000000	0.000
ENSMUST00000211289.1	1253	1051.000	0.000000	0.000
ENSMUST00000135955.7	673	471.000	0.000000	0.000
ENSMUST00000210929.1	474	275.000	0.000000	0.000
ENSMUST00000110372.8	3429	3319.922	0.000000	0.000
ENSMUST00000130563.1	368	179.000	0.000000	0.000
ENSMUST00000110371.7	2100	1954.577	0.000000	0.000
ENSMUST00000133161.1	573	372.000	0.000000	0.000
ENSMUST00000152423.1	441	244.000	0.000000	0.000
ENSMUST00000223838.1	420	225.000	0.000000	0.000
ENSMUST00000046095.9	3791	3520.352	0.057834	1.000
ENSMUST00000099885.1	942	740.000	0.000000	0.000
ENSMUST00000105931.7	472	273.000	0.000000	0.000
ENSMUST00000105934.7	480	281.000	0.000000	0.000
ENSMUST00000210288.1	918	716.000	0.000000	0.000
ENSMUST00000105930.7	583	382.000	0.000000	0.000
ENSMUST00000105933.7	552	351.000	0.000000	0.000
ENSMUST00000000220.2	478	279.000	0.000000	0.000
ENSMUST00000105932.1	455	257.000	0.000000	0.000
ENSMUST00000125933.1	259	94.000	0.000000	0.000
ENSMUST00000162317.1	297	122.000	0.000000	0.000
ENSMUST00000052691.8	2506	2255.159	5.229902	57.930
ENSMUST00000164837.2	2523	2277.281	10.121875	113.217
ENSMUST00000174004.1	1466	1265.439	3.354963	20.853
ENSMUST00000174163.1	772	570.000	0.000000	0.000
ENSMUST00000115349.8	1577	1375.000	0.000000	0.000
ENSMUST00000231872.1	509	309.000	0.000000	0.000
ENSMUST00000039338.12	1591	1389.000	0.000000	0.000
ENSMUST00000100046.8	2294	2092.000	0.000000	0.000
ENSMUST00000160243.1	1490	1288.000	0.000000	0.000
ENSMUST00000232459.1	742	540.000	0.000000	0.000
ENSMUST00000231835.1	533	332.000	0.000000	0.000
ENSMUST00000057023.11	2361	2167.805	2.347932	25.000
ENSMUST00000139790.7	2403	2196.351	0.000000	0.000
ENSMUST00000148620.1	1342	1140.000	0.000000	0.000
ENSMUST00000138465.2	1884	1720.487	0.000000	0.000
ENSMUST00000208565.1	1215	1013.000	0.000000	0.000
ENSMUST00000217292.2	1854	1652.000	0.000000	0.000
ENSMUST00000216534.1	942	740.000	0.000000	0.000
ENSMUST00000037528.9	4611	4323.025	10.495062	222.847
ENSMUST00000207617.1	412	214.139	0.962895	1.013
ENSMUST00000207530.1	369	180.000	6.754583	5.972
ENSMUST00000208800.1	446	249.000	0.000000	0.000
ENSMUST00000213887.1	2711	2510.724	7.511655	92.634
ENSMUST00000207238.1	396	203.000	0.000000	0.000
ENSMUST00000208947.1	1865	1683.482	2.419807	20.009
ENSMUST00000208061.1	938	724.636	0.709706	2.526
ENSMUST00000029671.8	2910	2620.334	0.155396	2.000
ENSMUST00000149919.7	531	340.003	1.197603	2.000
ENSMUST00000133888.1	4064	3862.000	0.000000	0.000
ENSMUST00000127733.1	405	211.000	0.000000	0.000
ENSMUST00000212929.1	3474	3192.073	0.942005	14.769
ENSMUST00000093099.12	3236	2955.171	3.994291	57.977
ENSMUST00000147964.7	3309	3028.537	5.731198	85.254
ENSMUST00000131652.1	441	244.000	0.000000	0.000
ENSMUST00000144379.7	698	496.000	0.000000	0.000
ENSMUST00000126547.1	577	376.000	0.000000	0.000
ENSMUST00000195794.1	1392	1190.000	0.000000	0.000
ENSMUST00000194087.5	3225	3023.000	0.000000	0.000
ENSMUST00000194783.1	2161	1959.000	0.000000	0.000
ENSMUST00000094288.9	3817	3615.000	0.000000	0.000
ENSMUST00000171939.7	3823	3621.000	0.000000	0.000
ENSMUST00000058806.6	2069	1867.000	0.000000	0.000
ENSMUST00000224534.1	2016	1814.000	0.000000	0.000
ENSMUST00000076263.1	942	740.000	0.000000	0.000
ENSMUST00000017443.13	1664	1459.004	27.979869	200.510
ENSMUST00000109326.9	476	258.902	13.174901	16.754
ENSMUST00000109327.3	656	444.897	19.014446	41.551
ENSMUST00000135458.1	560	365.870	4.554808	8.185
ENSMUST00000047075.13	6487	6238.237	4.673528	143.199
ENSMUST00000144406.7	916	714.000	0.000000	0.000
ENSMUST00000126761.7	730	518.745	0.000000	0.000
ENSMUST00000143951.1	315	136.000	13.710676	9.159
ENSMUST00000141439.1	389	200.578	1.469098	1.447
ENSMUST00000047157.12	5927	5728.230	26.539401	746.699
ENSMUST00000205501.1	647	445.000	0.000000	0.000
ENSMUST00000099546.5	2090	1829.738	6.564910	59.000
ENSMUST00000110837.1	1991	1732.113	0.000000	0.000
ENSMUST00000204239.2	4804	4632.893	2.446254	55.666
ENSMUST00000002976.4	7752	7668.410	0.976693	36.787
ENSMUST00000204078.1	805	619.127	1.495224	4.547
ENSMUST00000141137.6	13862	13948.961	0.000008	0.001
ENSMUST00000198055.1	431	235.000	0.000000	0.000
ENSMUST00000126998.2	550	349.000	0.000000	0.000
ENSMUST00000197824.1	735	533.000	0.000000	0.000
ENSMUST00000196708.1	6341	6261.627	0.000000	0.000
ENSMUST00000058440.11	14038	14131.990	0.374565	25.999
ENSMUST00000229223.1	346	161.000	0.000000	0.000
ENSMUST00000230769.1	346	161.000	0.000000	0.000
ENSMUST00000109150.8	2513	2284.621	32.924407	369.459
ENSMUST00000229282.1	376	186.000	5.943241	5.430
ENSMUST00000003442.8	2734	2323.476	9.340732	106.599
ENSMUST00000230490.1	2477	2244.575	36.584560	403.335
ENSMUST00000230064.1	2714	2495.767	21.550452	264.177
ENSMUST00000233649.1	4007	3899.787	0.210651	4.035
ENSMUST00000077788.6	2379	2203.010	3.789074	41.000
ENSMUST00000045521.8	5226	5004.271	26.322622	647.000
ENSMUST00000036470.13	1870	1702.890	20.043663	167.648
ENSMUST00000110834.7	828	647.171	1.683741	5.352
ENSMUST00000110833.1	732	547.572	0.000000	0.000
ENSMUST00000042299.3	4058	3777.328	2.425457	45.000
ENSMUST00000224726.2	4061	3878.653	11.233071	214.000
ENSMUST00000223659.1	275	105.000	0.000000	0.000
ENSMUST00000225189.2	595	393.000	0.000000	0.000
ENSMUST00000236457.1	393	201.000	0.000000	0.000
ENSMUST00000113825.3	4044	3863.689	0.000000	0.000
ENSMUST00000238089.1	414	219.000	0.000000	0.000
ENSMUST00000068004.12	4148	3967.035	0.000000	0.000
ENSMUST00000178687.1	4869	4219.880	12.109866	251.000
ENSMUST00000093100.2	2821	2638.311	0.385842	5.000
ENSMUST00000021940.7	4315	4173.838	30.302052	621.215
ENSMUST00000224517.1	787	587.110	5.036390	14.524
ENSMUST00000225066.1	645	450.881	9.472716	20.978
ENSMUST00000225366.1	3331	3198.531	1.915448	30.092
ENSMUST00000022782.9	4228	3919.621	16.636660	320.291
ENSMUST00000227760.1	323	142.207	3.783947	2.643
ENSMUST00000228407.1	818	601.486	0.000000	0.000
ENSMUST00000226472.1	823	608.364	6.380649	19.066
ENSMUST00000075941.11	6786	6580.635	29.256179	945.627
ENSMUST00000066773.8	4461	4333.422	0.000000	0.000
ENSMUST00000185719.1	317	137.000	0.000000	0.000
ENSMUST00000188612.1	2333	2099.595	1.046701	10.794
ENSMUST00000185887.1	2227	2011.401	1.495797	14.778
ENSMUST00000185735.1	3079	2384.994	0.170729	2.000
ENSMUST00000191226.1	807	613.809	0.000000	0.000
ENSMUST00000006774.10	2736	2541.337	34.877823	435.357
ENSMUST00000165031.7	673	471.064	4.486091	10.380
ENSMUST00000107644.1	2187	2047.286	0.000000	0.000
ENSMUST00000128420.8	1451	1286.798	0.000000	0.000
ENSMUST00000144708.1	739	553.336	3.776138	10.263
ENSMUST00000154987.7	5188	5019.152	1.307987	32.245
ENSMUST00000136823.7	536	335.000	0.000000	0.000
ENSMUST00000212072.1	1930	1738.473	3.752702	32.044
ENSMUST00000212206.1	1636	1449.020	0.000000	0.000
ENSMUST00000077791.7	1811	1625.005	19.953549	159.261
ENSMUST00000211926.1	1409	1232.024	3.360390	20.335
ENSMUST00000113917.7	805	623.092	0.414776	1.269
ENSMUST00000113910.7	966	729.469	51.691466	185.208
ENSMUST00000113906.8	745	524.129	4.527394	11.655
ENSMUST00000113914.7	912	631.083	0.756790	2.346
ENSMUST00000113905.7	758	535.964	0.000000	0.000
ENSMUST00000146924.1	499	276.140	20.728935	28.115
ENSMUST00000232294.1	548	358.257	0.000000	0.000
ENSMUST00000138514.1	695	475.874	12.580956	29.406
ENSMUST00000124281.1	429	233.000	0.000000	0.000
ENSMUST00000133468.1	370	181.000	26.442390	23.508
ENSMUST00000126731.7	864	666.359	9.170154	30.014
ENSMUST00000136417.1	778	586.635	10.700178	30.831
ENSMUST00000155288.1	749	557.549	2.027170	5.551
ENSMUST00000141938.7	673	483.902	0.792529	1.884
ENSMUST00000139699.7	3449	3291.706	2.226436	35.997
ENSMUST00000106411.9	3205	3044.711	16.758180	250.615
ENSMUST00000106413.9	3298	3142.008	0.000000	0.000
ENSMUST00000021147.13	3337	3182.899	17.884620	279.600
ENSMUST00000051312.4	3256	2471.309	1.482898	18.000
ENSMUST00000094467.5	2540	2358.211	19.518242	226.078
ENSMUST00000147223.7	2893	2733.456	3.358910	45.097
ENSMUST00000146517.1	1135	933.000	0.000000	0.000
ENSMUST00000139723.1	352	165.000	0.000000	0.000
ENSMUST00000236386.1	2817	2615.000	0.000000	0.000
ENSMUST00000170392.8	1807	1605.000	0.000000	0.000
ENSMUST00000237082.1	1680	1478.000	0.000000	0.000
ENSMUST00000237165.1	1469	1267.000	0.000000	0.000
ENSMUST00000237130.1	1543	1341.000	0.000000	0.000
ENSMUST00000235892.1	1653	1451.000	0.000000	0.000
ENSMUST00000114455.2	1765	1563.000	0.000000	0.000
ENSMUST00000236703.1	1863	1661.000	0.000000	0.000
ENSMUST00000063414.8	3229	3064.683	8.370487	126.000
ENSMUST00000229242.1	736	534.000	0.000000	0.000
ENSMUST00000195026.1	4015	3477.480	1.453234	24.822
ENSMUST00000027853.5	1025	763.534	44.801005	168.016
ENSMUST00000128633.1	3029	2766.800	2.557424	34.755
ENSMUST00000193575.1	468	269.000	0.000000	0.000
ENSMUST00000138999.1	493	297.393	9.231304	13.484
ENSMUST00000098090.9	1215	1013.000	0.000000	0.000
ENSMUST00000207046.1	2733	2569.623	0.883261	11.148
ENSMUST00000032887.3	914	723.571	39.329550	139.777
ENSMUST00000209146.1	799	608.530	0.000000	0.000
ENSMUST00000127700.1	3070	2940.944	1.043646	15.076
ENSMUST00000086639.5	5454	5113.189	2.109698	52.984
ENSMUST00000232891.1	2575	2373.000	0.000000	0.000
ENSMUST00000232804.1	2902	2650.290	0.462132	6.016
ENSMUST00000074618.9	6637	6279.531	0.000000	0.000
ENSMUST00000109184.7	6828	6448.650	2.082208	65.952
ENSMUST00000151292.7	5399	5190.776	0.000000	0.000
ENSMUST00000099067.9	2727	2451.627	0.458820	5.525
ENSMUST00000029057.12	2310	1972.732	0.000000	0.000
ENSMUST00000137451.1	2369	2000.990	0.358469	3.523
ENSMUST00000140137.7	3309	3107.000	0.000000	0.000
ENSMUST00000138546.1	2174	1972.000	0.000000	0.000
ENSMUST00000171689.7	2742	2459.063	0.000000	0.000
ENSMUST00000050771.7	1239	1037.000	0.000000	0.000
ENSMUST00000041003.7	1402	1230.207	9.305467	56.228
ENSMUST00000232131.1	485	286.000	0.000000	0.000
ENSMUST00000232051.1	2419	2189.130	2.291050	24.634
ENSMUST00000139270.7	386	194.000	0.000000	0.000
ENSMUST00000144662.7	3912	3761.854	0.000000	0.000
ENSMUST00000151307.7	3687	3536.808	0.000000	0.000
ENSMUST00000025595.4	3267	3101.909	15.621170	238.000
ENSMUST00000037376.13	1405	1207.528	16.980718	100.713
ENSMUST00000113851.7	1323	1130.683	1.312901	7.291
ENSMUST00000150322.7	803	592.013	1.875245	5.453
ENSMUST00000146117.7	1049	848.777	8.296003	34.586
ENSMUST00000113850.1	1918	1748.218	0.000000	0.000
ENSMUST00000205681.1	752	568.380	5.068077	14.149
ENSMUST00000151147.7	676	477.151	4.006218	9.389
ENSMUST00000128262.1	970	790.194	2.716763	10.544
ENSMUST00000141611.1	533	332.000	0.000000	0.000
ENSMUST00000205599.1	1871	1704.865	1.179208	9.874
ENSMUST00000075303.6	1928	1742.355	11.187972	95.746
ENSMUST00000141029.1	1882	1653.351	2.863464	23.254
ENSMUST00000125666.1	639	434.511	0.000000	0.000
ENSMUST00000204390.1	1356	1094.607	0.557993	3.000
ENSMUST00000133811.2	889	703.212	6.679163	23.070
ENSMUST00000184534.1	3412	3198.232	0.487273	7.654
ENSMUST00000103201.7	9513	9613.017	0.000000	0.000
ENSMUST00000183548.2	5199	4802.323	1.969528	46.457
ENSMUST00000137500.8	431	239.243	17.326922	20.361
ENSMUST00000130012.8	1058	884.567	4.659431	20.244
ENSMUST00000136463.8	452	254.000	0.000000	0.000
ENSMUST00000183887.1	684	498.510	5.170065	12.659
ENSMUST00000020843.12	9026	9106.800	45.682815	2043.398
ENSMUST00000088955.11	1669	1467.000	0.000000	0.000
ENSMUST00000135501.2	870	668.000	0.000000	0.000
ENSMUST00000175774.8	7047	6564.375	7.841758	252.837
ENSMUST00000108415.9	7095	6602.720	0.000000	0.000
ENSMUST00000098679.9	2340	2035.750	0.728273	7.282
ENSMUST00000108418.10	1934	1645.594	0.821036	6.636
ENSMUST00000108417.9	1937	1735.000	0.000000	0.000
ENSMUST00000108416.9	1754	1552.000	0.000000	0.000
ENSMUST00000108413.7	1599	1397.000	0.000000	0.000
ENSMUST00000176408.7	1697	1428.446	0.498677	3.499
ENSMUST00000147146.1	609	335.697	2.906991	4.793
ENSMUST00000175754.3	455	257.337	3.164632	4.000
ENSMUST00000037359.8	1954	1237.117	4.339608	26.369
ENSMUST00000153736.1	363	175.000	0.000000	0.000
ENSMUST00000142339.1	702	498.770	2.520636	6.175
ENSMUST00000152424.1	646	454.828	3.785052	8.456
ENSMUST00000041717.13	3590	3299.870	1.276988	20.698
ENSMUST00000111654.7	3059	2770.505	0.000000	0.000
ENSMUST00000111658.9	3012	2753.289	0.554032	7.492
ENSMUST00000111659.8	2324	2102.655	0.000000	0.000
ENSMUST00000111652.8	1087	874.000	0.000000	0.000
ENSMUST00000111649.7	982	780.000	0.000000	0.000
ENSMUST00000111651.7	1127	935.985	0.273852	1.259
ENSMUST00000153888.8	2318	2100.895	0.558624	5.764
ENSMUST00000127233.8	3220	2928.711	0.000000	0.000
ENSMUST00000126434.7	2683	2481.000	0.000000	0.000
ENSMUST00000111653.7	2629	2332.878	0.697192	7.989
ENSMUST00000061496.16	3193	2888.961	0.000000	0.000
ENSMUST00000111656.7	3629	3309.347	4.921767	80.001
ENSMUST00000111657.10	2135	1933.000	0.000000	0.000
ENSMUST00000133008.7	691	489.000	0.000000	0.000
ENSMUST00000145249.7	830	628.000	0.000000	0.000
ENSMUST00000142291.7	729	527.000	0.000000	0.000
ENSMUST00000111646.7	2839	2530.602	1.234925	15.350
ENSMUST00000127653.7	395	202.000	0.000000	0.000
ENSMUST00000143334.1	746	544.000	0.000000	0.000
ENSMUST00000148666.1	800	607.476	0.618527	1.846
ENSMUST00000111662.10	3715	3430.890	0.807123	13.601
ENSMUST00000169838.8	5725	5621.271	43.085148	1189.587
ENSMUST00000072156.6	6127	6021.152	5.850080	173.012
ENSMUST00000226905.1	3303	2937.105	0.661205	9.539
ENSMUST00000226748.1	1133	957.144	1.488971	7.000
ENSMUST00000227405.1	2827	2707.627	4.710793	62.649
ENSMUST00000227604.1	929	747.286	10.599667	38.906
ENSMUST00000226997.1	2131	1961.666	8.387411	80.814
ENSMUST00000226913.1	3184	3018.230	2.905055	43.067
ENSMUST00000226434.1	2278	2134.846	1.936428	20.305
ENSMUST00000019723.7	1710	1536.968	28.224422	213.071
ENSMUST00000140885.7	464	265.698	1.277950	1.668
ENSMUST00000151093.1	445	248.000	0.000000	0.000
ENSMUST00000120717.7	2591	2438.519	0.083491	1.000
ENSMUST00000151350.1	588	387.000	0.000000	0.000
ENSMUST00000102592.9	7049	6824.347	17.958466	601.956
ENSMUST00000032729.7	6102	6024.203	26.297392	778.120
ENSMUST00000206612.1	5938	5854.941	2.613885	75.170
ENSMUST00000132036.1	699	512.641	4.280828	10.779
ENSMUST00000144961.1	385	194.000	0.000000	0.000
ENSMUST00000206228.1	551	358.768	3.782359	6.665
ENSMUST00000206438.1	451	236.995	1.984632	2.310
ENSMUST00000102578.10	3717	3246.176	34.002245	542.143
ENSMUST00000140604.1	2558	2211.675	0.000000	0.000
ENSMUST00000137519.1	1361	1188.116	9.658890	56.366
ENSMUST00000129001.7	2637	2452.384	0.000000	0.000
ENSMUST00000131803.1	2233	2034.841	0.849505	8.490
ENSMUST00000200704.1	1993	1823.336	2.679849	24.000
ENSMUST00000051777.14	7803	7779.549	20.198785	771.816
ENSMUST00000133464.7	4167	4083.024	1.575977	31.606
ENSMUST00000156559.7	1909	1755.253	0.717173	6.183
ENSMUST00000119647.8	4840	4764.427	1.461979	34.213
ENSMUST00000208753.1	1304	1139.885	1.181915	6.617
ENSMUST00000184753.1	2576	2332.591	0.285660	3.273
ENSMUST00000185051.1	788	586.000	0.000000	0.000
ENSMUST00000120196.8	3391	3235.642	0.000000	0.000
ENSMUST00000184779.1	660	467.809	0.510643	1.173
ENSMUST00000185084.1	600	400.662	4.564719	8.983
ENSMUST00000184657.1	639	437.000	0.000000	0.000
ENSMUST00000151573.2	879	673.768	1.645153	5.444
ENSMUST00000208018.1	925	720.453	1.043151	3.691
ENSMUST00000098259.10	6602	6568.732	0.000000	0.000
ENSMUST00000000219.9	1829	1635.863	2.986964	24.000
ENSMUST00000105929.10	1950	1748.000	0.000000	0.000
ENSMUST00000124951.7	1280	1078.000	0.000000	0.000
ENSMUST00000138482.8	483	284.000	0.000000	0.000
ENSMUST00000123057.1	990	794.641	0.000000	0.000
ENSMUST00000140344.1	1012	810.000	0.000000	0.000
ENSMUST00000005493.13	4163	4021.064	59.769197	1180.464
ENSMUST00000125997.1	4435	4299.245	5.860328	123.751
ENSMUST00000128879.1	469	274.943	1.490590	2.013
ENSMUST00000153455.7	1252	1068.040	5.034365	26.410
ENSMUST00000157065.1	728	541.514	4.520970	12.025
ENSMUST00000129325.1	964	767.254	6.711430	25.292
ENSMUST00000133309.1	1373	1195.319	1.471899	8.642
ENSMUST00000126747.1	402	209.000	0.000000	0.000
ENSMUST00000098545.11	2897	2516.579	0.753098	9.309
ENSMUST00000147819.7	457	261.731	0.777877	1.000
ENSMUST00000145507.7	462	264.000	0.000000	0.000
ENSMUST00000092880.13	2700	2522.838	1.508385	18.691
ENSMUST00000127587.7	1412	1210.000	0.000000	0.000
ENSMUST00000141578.1	564	363.000	0.000000	0.000
ENSMUST00000108338.1	714	501.621	0.405873	1.000
ENSMUST00000140379.1	408	214.000	0.000000	0.000
ENSMUST00000088248.12	967	769.186	155.743613	588.404
ENSMUST00000001439.6	2191	2011.626	0.802198	7.926
ENSMUST00000032998.12	1908	1758.217	286.983866	2478.360
ENSMUST00000107096.1	952	772.419	71.178992	270.047
ENSMUST00000208532.1	489	295.128	652.679718	946.118
ENSMUST00000128725.1	3183	3080.865	2.483296	37.578
ENSMUST00000128174.1	932	750.456	2.684957	9.897
ENSMUST00000036424.2	2431	2229.000	0.000000	0.000
ENSMUST00000084820.5	7583	7448.211	25.301319	925.613
ENSMUST00000212593.1	2309	2094.557	2.101980	21.625
ENSMUST00000212097.1	2858	2721.400	11.330051	151.446
ENSMUST00000212461.1	1363	1194.120	1.256247	7.368
ENSMUST00000212183.1	1237	1067.179	1.165869	6.111
ENSMUST00000212620.1	2963	2759.734	5.385442	73.000
ENSMUST00000212913.1	582	388.521	4.941951	9.431
ENSMUST00000211840.1	4461	4329.940	24.282392	516.425
ENSMUST00000212274.1	615	426.400	9.737329	20.394
ENSMUST00000212151.1	611	420.223	8.079200	16.676
ENSMUST00000211846.1	796	612.511	6.598072	19.850
ENSMUST00000211838.1	362	177.529	9.309362	8.118
ENSMUST00000211826.1	687	488.012	14.995325	35.944
ENSMUST00000108492.8	6402	6264.603	6.186524	190.359
ENSMUST00000037762.10	2206	1943.181	0.276657	2.641
ENSMUST00000139224.2	371	182.234	1.117212	1.000
ENSMUST00000153833.1	461	263.000	0.000000	0.000
ENSMUST00000030949.3	3523	3379.446	0.421714	7.000
ENSMUST00000023117.9	1663	1474.996	41.446307	300.269
ENSMUST00000230134.1	854	670.682	12.720678	41.905
ENSMUST00000160415.1	471	278.220	32.070931	43.826
ENSMUST00000151288.7	7509	7327.305	2.246955	80.867
ENSMUST00000144936.7	3639	3374.003	0.000000	0.000
ENSMUST00000076224.11	4240	3987.077	10.722824	209.990
ENSMUST00000132607.1	2457	2217.187	0.000000	0.000
ENSMUST00000152558.1	438	241.000	0.000000	0.000
ENSMUST00000130765.1	753	432.027	3.837405	8.143
ENSMUST00000150409.1	581	377.855	1.616447	3.000
ENSMUST00000054266.12	4664	4421.661	0.000000	0.000
ENSMUST00000030948.15	3358	2908.300	9.903807	141.474
ENSMUST00000156997.7	4774	4374.741	5.761067	123.791
ENSMUST00000133184.7	2797	2488.337	0.522469	6.386
ENSMUST00000141539.7	3286	2983.197	3.062165	44.869
ENSMUST00000143457.7	3284	3014.227	18.430732	272.868
ENSMUST00000140529.1	393	192.000	3.016369	2.845
ENSMUST00000129450.1	707	487.485	0.000000	0.000
ENSMUST00000168552.1	2776	2452.412	8.614611	103.768
ENSMUST00000032518.6	2160	1954.221	0.419660	4.028
ENSMUST00000205225.2	1114	912.000	0.000000	0.000
ENSMUST00000204416.1	386	194.000	0.000000	0.000
ENSMUST00000204728.1	691	489.000	0.000000	0.000
ENSMUST00000139416.1	435	239.000	0.000000	0.000
ENSMUST00000103194.9	1256	1082.184	0.940664	5.000
ENSMUST00000138331.1	443	246.000	0.000000	0.000
ENSMUST00000150596.7	692	490.000	0.000000	0.000
ENSMUST00000127827.1	516	316.000	0.000000	0.000
ENSMUST00000108076.2	732	530.000	0.000000	0.000
ENSMUST00000120397.7	1172	970.000	0.000000	0.000
ENSMUST00000029817.10	1059	881.954	1.385068	6.000
ENSMUST00000198491.1	3134	2932.000	0.000000	0.000
ENSMUST00000154869.3	819	633.533	0.000000	0.000
ENSMUST00000202945.3	3889	3304.147	2.168434	35.192
ENSMUST00000107537.4	4911	4456.106	18.265558	399.782
ENSMUST00000201794.3	616	414.000	0.000000	0.000
ENSMUST00000202440.3	729	527.000	0.000000	0.000
ENSMUST00000200758.3	9856	8941.797	51.273690	2251.924
ENSMUST00000202207.3	3586	3011.239	0.154178	2.280
ENSMUST00000200781.3	742	540.000	0.000000	0.000
ENSMUST00000201480.1	549	348.000	0.000000	0.000
ENSMUST00000201409.3	1119	919.052	0.000000	0.000
ENSMUST00000207686.1	797	602.310	0.450138	1.332
ENSMUST00000208313.1	441	244.000	0.000000	0.000
ENSMUST00000200709.1	664	379.322	1.103416	2.056
ENSMUST00000200949.1	4254	3311.752	1.971866	32.075
ENSMUST00000202776.1	3348	2511.637	0.571610	7.052
ENSMUST00000202247.3	579	380.690	0.000000	0.000
ENSMUST00000202288.1	442	245.000	0.000000	0.000
ENSMUST00000201162.1	2129	1776.044	0.000000	0.000
ENSMUST00000202685.1	436	232.460	1.211763	1.384
ENSMUST00000058030.9	2797	2573.248	21.914995	276.986
ENSMUST00000204571.1	559	370.132	0.557939	1.014
ENSMUST00000000940.14	2243	2055.705	10.506504	106.085
ENSMUST00000127746.1	415	220.000	0.000000	0.000
ENSMUST00000170342.4	385	194.000	0.000000	0.000
ENSMUST00000202422.1	597	392.567	0.000000	0.000
ENSMUST00000202792.1	1965	1807.426	3.196101	28.374
ENSMUST00000141867.1	729	537.931	0.715744	1.891
ENSMUST00000126454.1	668	466.000	0.000000	0.000
ENSMUST00000131863.7	1991	1813.594	1.720755	15.328
ENSMUST00000124453.2	952	753.724	3.383373	12.526
ENSMUST00000103095.4	700	508.652	0.400262	1.000
ENSMUST00000155443.1	296	121.000	0.000000	0.000
ENSMUST00000088950.7	1821	1619.000	0.000000	0.000
ENSMUST00000109760.1	1741	1539.000	0.000000	0.000
ENSMUST00000057814.4	1480	1278.000	0.000000	0.000
ENSMUST00000123431.1	748	546.000	0.000000	0.000
ENSMUST00000165246.1	380	189.000	0.000000	0.000
ENSMUST00000171183.1	883	659.917	6.656607	21.576
ENSMUST00000056078.8	722	491.101	22.147703	53.424
ENSMUST00000165004.1	455	257.000	0.000000	0.000
ENSMUST00000018556.10	5061	4863.798	36.586247	874.033
ENSMUST00000106972.7	5427	4949.259	18.545785	450.837
ENSMUST00000106971.1	5222	5019.494	0.551451	13.596
ENSMUST00000134266.1	755	565.826	5.770529	16.037
ENSMUST00000069188.6	926	720.084	9.912483	35.059
ENSMUST00000106977.7	5510	5022.422	0.625814	15.438
ENSMUST00000034131.9	3474	3277.956	104.325652	1679.688
ENSMUST00000209277.1	5002	4665.563	1.885371	43.205
ENSMUST00000209228.1	308	130.000	0.000000	0.000
ENSMUST00000211479.1	473	278.636	1.610636	2.204
ENSMUST00000211154.1	448	251.000	0.000000	0.000
ENSMUST00000111757.9	6118	5814.656	3.792666	108.319
ENSMUST00000111754.8	2491	2294.326	15.833361	178.428
ENSMUST00000133152.1	452	254.000	0.000000	0.000
ENSMUST00000128941.7	2925	2712.718	2.825095	37.642
ENSMUST00000131359.1	621	429.465	22.134789	46.691
ENSMUST00000060404.4	5135	4953.034	7.495736	182.356
ENSMUST00000065648.14	2529	2345.465	11.892445	137.004
ENSMUST00000097526.2	2589	2406.949	12.639904	149.432
ENSMUST00000125371.1	624	429.404	0.526011	1.109
ENSMUST00000028794.9	6387	6242.342	0.035694	1.094
ENSMUST00000110227.7	5790	5637.984	0.971506	26.903
ENSMUST00000110226.1	1861	1659.000	0.000000	0.000
ENSMUST00000039818.9	3382	3187.636	11.755201	184.049
ENSMUST00000146309.7	4142	3939.333	2.660489	51.478
ENSMUST00000124987.1	615	412.252	1.221587	2.474
ENSMUST00000022446.6	4918	4622.791	14.189391	322.183
ENSMUST00000228952.1	627	429.239	3.948679	8.325
ENSMUST00000226564.1	528	316.214	9.804888	15.229
ENSMUST00000227551.1	832	637.367	3.323411	10.404
ENSMUST00000139577.1	634	432.000	0.000000	0.000
ENSMUST00000034522.7	4154	3903.862	36.633362	702.434
ENSMUST00000141759.1	608	406.000	0.000000	0.000
ENSMUST00000134153.1	616	418.908	1.247120	2.566
ENSMUST00000165764.7	2380	2213.018	0.551991	6.000
ENSMUST00000172069.1	2443	2279.149	0.000000	0.000
ENSMUST00000171868.1	509	309.000	0.000000	0.000
ENSMUST00000174674.2	1514	1312.000	0.000000	0.000
ENSMUST00000089641.5	1236	1034.000	0.000000	0.000
ENSMUST00000084241.11	5642	5466.580	20.059111	538.594
ENSMUST00000105912.1	2236	2049.109	1.991936	20.048
ENSMUST00000138831.1	483	273.538	0.000000	0.000
ENSMUST00000136132.1	365	176.000	1.293137	1.118
ENSMUST00000123578.1	223	71.000	0.000000	0.000
ENSMUST00000136637.1	599	409.003	4.101599	8.240
ENSMUST00000002389.8	2791	2589.000	0.000000	0.000
ENSMUST00000178034.8	2730	2524.141	0.175357	2.174
ENSMUST00000226907.1	605	403.000	0.000000	0.000
ENSMUST00000227958.1	652	419.913	0.885306	1.826
ENSMUST00000228123.1	558	357.000	0.000000	0.000
ENSMUST00000168729.7	2852	2650.000	0.000000	0.000
ENSMUST00000098361.3	1926	1724.000	0.000000	0.000
ENSMUST00000127270.1	588	396.261	2.587310	5.036
ENSMUST00000144561.1	503	312.780	3.843433	5.905
ENSMUST00000102483.4	560	367.402	2190.365860	3952.684
ENSMUST00000227777.1	2762	2623.708	1.218717	15.706
ENSMUST00000055303.4	3946	3863.824	22.018589	417.870
ENSMUST00000227595.1	1027	853.069	0.000000	0.000
ENSMUST00000228181.1	793	610.948	0.000000	0.000
ENSMUST00000228727.1	2388	2258.169	3.897850	43.233
ENSMUST00000226986.1	295	120.000	0.000000	0.000
ENSMUST00000227095.1	511	311.000	0.000000	0.000
ENSMUST00000228309.1	706	520.148	1.619841	4.138
ENSMUST00000228943.1	593	403.624	6.161714	12.216
ENSMUST00000227852.1	692	505.399	5.903948	14.656
ENSMUST00000030510.13	3047	2845.000	0.000000	0.000
ENSMUST00000166773.1	2524	2322.000	0.000000	0.000
ENSMUST00000133096.1	1284	1069.257	1.318567	6.925
ENSMUST00000178440.7	4944	4765.457	0.000000	0.000
ENSMUST00000144191.1	296	122.109	0.000000	0.000
ENSMUST00000131582.7	398	193.000	0.000000	0.000
ENSMUST00000131993.7	746	559.292	11.458077	31.476
ENSMUST00000202581.1	7440	7324.718	3.985966	143.403
ENSMUST00000131016.1	693	504.579	0.000000	0.000
ENSMUST00000153756.7	2091	1885.202	1.490603	13.802
ENSMUST00000201442.1	3033	2887.763	2.288036	32.453
ENSMUST00000135793.1	472	274.418	6.557744	8.839
ENSMUST00000130925.1	753	557.652	0.000000	0.000
ENSMUST00000155908.7	2338	2148.745	12.879800	135.934
ENSMUST00000086564.10	2984	2808.007	6.349873	87.578
ENSMUST00000043283.13	4938	4759.179	0.000000	0.000
ENSMUST00000112183.7	4886	4723.446	6.793647	157.615
ENSMUST00000112185.8	5032	4851.714	0.544023	12.964
ENSMUST00000146044.7	3707	3516.618	1.141225	19.712
ENSMUST00000111171.5	5580	5113.299	47.493140	1192.797
ENSMUST00000006094.5	1700	1498.000	0.000000	0.000
ENSMUST00000229387.1	1671	1495.856	0.136154	1.000
ENSMUST00000229512.1	821	619.000	0.000000	0.000
ENSMUST00000230125.1	525	324.000	0.000000	0.000
ENSMUST00000147792.1	361	173.000	0.000000	0.000
ENSMUST00000108716.7	1721	1519.000	0.000000	0.000
ENSMUST00000019246.3	1729	1527.000	0.000000	0.000
ENSMUST00000031090.7	4512	4309.628	18.905338	400.183
ENSMUST00000196435.4	2369	2201.823	0.231714	2.506
ENSMUST00000196516.1	3371	3272.479	0.148664	2.390
ENSMUST00000196550.1	664	462.000	0.000000	0.000
ENSMUST00000199919.1	2441	2304.544	0.286497	3.243
ENSMUST00000178644.1	4402	4200.000	0.000000	0.000
ENSMUST00000020702.10	2421	2036.697	15.563272	155.690
ENSMUST00000135887.2	1709	1218.390	2.056960	12.310
ENSMUST00000027667.12	4669	4467.000	0.000000	0.000
ENSMUST00000163260.7	3023	2821.000	0.000000	0.000
ENSMUST00000189805.6	2395	2193.000	0.000000	0.000
ENSMUST00000132793.1	696	494.000	0.000000	0.000
ENSMUST00000020003.14	4164	3843.370	2.828455	53.394
ENSMUST00000218780.1	477	278.000	0.000000	0.000
ENSMUST00000217939.1	716	514.000	0.000000	0.000
ENSMUST00000218659.1	1926	1751.440	3.747335	32.237
ENSMUST00000171807.7	2341	2180.185	1.302969	13.953
ENSMUST00000165986.7	1548	1346.000	0.000000	0.000
ENSMUST00000163761.7	3276	3156.285	1.419882	22.012
ENSMUST00000169866.1	501	301.000	0.000000	0.000
ENSMUST00000164393.1	210	63.000	0.000000	0.000
ENSMUST00000218682.1	1837	1616.638	1.247626	9.907
ENSMUST00000168949.1	1664	1492.061	1.536950	11.264
ENSMUST00000170839.1	1315	1144.009	2.699399	15.168
ENSMUST00000009392.5	1605	1403.000	0.000000	0.000
ENSMUST00000121862.2	814	499.427	0.407656	1.000
ENSMUST00000123827.8	2036	1867.741	0.000000	0.000
ENSMUST00000174078.1	5716	5283.764	7.436689	193.000
ENSMUST00000040023.15	5227	5126.363	0.000000	0.000
ENSMUST00000237749.1	7068	6267.925	0.000000	0.000
ENSMUST00000162963.7	6452	6074.075	38.865637	1159.525
ENSMUST00000036329.11	2640	2423.910	21.221181	252.651
ENSMUST00000159673.7	751	550.353	4.859316	13.136
ENSMUST00000159290.1	571	368.482	19.473579	35.245
ENSMUST00000159698.1	615	424.356	11.144087	23.228
ENSMUST00000159625.1	811	555.181	5.342171	14.568
ENSMUST00000161531.1	431	239.379	5.229914	6.149
ENSMUST00000162819.8	7045	6258.780	49.428388	1519.499
ENSMUST00000039725.11	7796	7779.780	6.030452	230.437
ENSMUST00000195196.5	488	289.000	0.000000	0.000
ENSMUST00000194306.5	968	787.809	8.112102	31.390
ENSMUST00000193822.5	726	537.769	1.707346	4.510
ENSMUST00000193858.1	600	398.000	0.000000	0.000
ENSMUST00000191680.1	738	554.344	2.878615	7.838
ENSMUST00000194636.1	739	542.828	2.006464	5.350
ENSMUST00000193610.1	517	325.248	0.000000	0.000
ENSMUST00000194816.1	466	273.559	4.775850	6.417
ENSMUST00000192378.1	424	218.508	1.102636	1.183
ENSMUST00000168189.7	4552	4280.233	46.325662	973.920
ENSMUST00000009344.15	4455	4237.390	2.241788	46.658
ENSMUST00000166719.7	980	790.119	1.521467	5.905
ENSMUST00000167315.7	2806	2670.274	1.246163	16.344
ENSMUST00000170675.7	5028	4867.209	8.447904	201.959
ENSMUST00000171861.7	938	748.633	1.366061	5.023
ENSMUST00000168933.1	640	443.488	0.000000	0.000
ENSMUST00000168564.1	546	345.000	0.000000	0.000
ENSMUST00000165608.1	984	801.366	0.000000	0.000
ENSMUST00000165660.1	403	209.000	0.000000	0.000
ENSMUST00000166538.1	686	496.138	0.000000	0.000
ENSMUST00000167268.7	4263	4050.569	1.532460	30.489
ENSMUST00000166540.7	609	419.590	0.000000	0.000
ENSMUST00000164741.1	765	576.899	1.198694	3.397
ENSMUST00000168649.7	791	602.929	2.068381	6.125
ENSMUST00000169059.7	2085	1842.247	0.000000	0.000
ENSMUST00000167147.1	332	151.972	1.580888	1.180
ENSMUST00000166368.1	370	181.000	0.000000	0.000
ENSMUST00000163959.1	687	485.000	0.000000	0.000
ENSMUST00000206784.1	7335	7308.113	1.326172	47.604
ENSMUST00000038890.5	8645	8444.194	10.284045	426.537
ENSMUST00000213926.1	643	441.000	0.000000	0.000
ENSMUST00000215025.1	2204	2002.000	0.000000	0.000
ENSMUST00000214001.1	2491	2220.449	3.825779	41.725
ENSMUST00000213437.1	1928	1760.055	0.727803	6.292
ENSMUST00000216098.1	5418	5248.941	1.212204	31.252
ENSMUST00000214029.1	942	765.547	2.869623	10.790
ENSMUST00000213744.1	2792	2450.609	0.892358	10.741
ENSMUST00000217307.1	426	230.000	0.000000	0.000
ENSMUST00000044195.5	4546	4422.352	11.520246	250.236
ENSMUST00000153635.1	2298	2156.623	1.138639	12.061
ENSMUST00000145989.1	570	379.013	0.914751	1.703
ENSMUST00000139693.1	389	197.000	0.000000	0.000
ENSMUST00000097527.9	4234	3952.368	20.781607	403.432
ENSMUST00000136331.7	2723	2508.874	0.000000	0.000
ENSMUST00000027738.13	1952	1723.833	2.336690	19.785
ENSMUST00000136397.7	620	431.196	0.000000	0.000
ENSMUST00000141878.7	806	625.254	1.766731	5.426
ENSMUST00000130995.3	1600	1398.000	0.000000	0.000
ENSMUST00000124212.1	658	470.531	0.865381	2.000
ENSMUST00000123705.7	561	353.232	1.055432	1.831
ENSMUST00000141980.1	784	542.859	0.947312	2.526
ENSMUST00000169241.7	3716	3477.591	0.000000	0.000
ENSMUST00000113822.2	2918	2246.079	32.613079	359.792
ENSMUST00000053597.2	3194	2483.490	14.363423	175.208
ENSMUST00000135737.1	2848	2640.585	0.385510	5.000
ENSMUST00000137007.1	690	428.226	2.377184	5.000
ENSMUST00000071543.11	2150	1948.000	0.000000	0.000
ENSMUST00000229829.1	185	49.000	8.309973	2.000
ENSMUST00000230667.1	381	194.420	2.094379	2.000
ENSMUST00000059102.12	2498	2299.400	0.177085	2.000
ENSMUST00000102755.3	1632	1430.000	0.000000	0.000
ENSMUST00000230627.1	1386	1184.000	0.000000	0.000
ENSMUST00000229923.1	2280	2078.000	0.000000	0.000
ENSMUST00000128864.1	939	737.000	0.000000	0.000
ENSMUST00000034218.4	3299	3146.889	0.064697	1.000
ENSMUST00000212134.1	4310	4108.000	0.000000	0.000
ENSMUST00000212041.1	2910	2708.000	0.000000	0.000
ENSMUST00000212915.1	684	482.000	0.000000	0.000
ENSMUST00000212632.1	2763	2561.000	0.000000	0.000
ENSMUST00000211942.1	3161	2959.000	0.000000	0.000
ENSMUST00000211905.1	1147	945.000	0.000000	0.000
ENSMUST00000060050.5	1226	850.457	7.900006	33.000
ENSMUST00000138366.1	602	400.000	0.000000	0.000
ENSMUST00000130877.1	1872	1660.009	1.009838	8.234
ENSMUST00000041819.13	2091	1889.000	0.000000	0.000
ENSMUST00000148188.8	1086	884.000	0.000000	0.000
ENSMUST00000233921.1	676	474.000	0.000000	0.000
ENSMUST00000233420.1	1851	1649.000	0.000000	0.000
ENSMUST00000129375.7	533	332.000	0.000000	0.000
ENSMUST00000140250.7	2179	1997.469	0.275244	2.700
ENSMUST00000142143.2	1962	1796.543	0.147275	1.300
ENSMUST00000123797.7	1197	995.000	0.000000	0.000
ENSMUST00000114794.1	1738	1536.000	0.000000	0.000
ENSMUST00000131604.2	578	377.000	0.000000	0.000
ENSMUST00000125876.1	1227	1025.000	0.000000	0.000
ENSMUST00000146493.2	946	744.000	0.000000	0.000
ENSMUST00000150341.8	861	659.000	0.000000	0.000
ENSMUST00000076952.11	608	399.162	6.729777	13.194
ENSMUST00000139340.7	837	625.075	3.519283	10.805
ENSMUST00000078259.7	4879	4750.926	7.544707	176.058
ENSMUST00000001802.9	2560	2264.725	3.852009	42.849
ENSMUST00000140735.2	919	718.487	1.743083	6.151
ENSMUST00000138409.2	817	615.000	0.000000	0.000
ENSMUST00000022612.9	1720	1545.166	87.491363	664.010
ENSMUST00000152130.1	416	221.270	6.431588	6.990
ENSMUST00000139644.1	451	256.383	0.000000	0.000
ENSMUST00000162519.1	1552	1350.000	0.000000	0.000
ENSMUST00000161047.7	2379	2177.000	0.000000	0.000
ENSMUST00000159798.7	2568	2366.000	0.000000	0.000
ENSMUST00000159964.1	3585	3466.325	0.352490	6.001
ENSMUST00000110929.8	2312	2110.000	0.000000	0.000
ENSMUST00000211597.1	777	577.752	0.000000	0.000
ENSMUST00000211396.1	887	691.291	3.199823	10.865
ENSMUST00000170141.2	1466	1246.224	1.272032	7.786
ENSMUST00000034132.12	1287	1100.611	53.121204	287.168
ENSMUST00000209733.1	921	733.303	23.909956	86.119
ENSMUST00000210146.1	1041	853.091	4.811185	20.160
ENSMUST00000210458.1	461	263.580	9.977002	12.917
ENSMUST00000139968.7	1033	831.000	0.000000	0.000
ENSMUST00000050003.8	1672	1352.430	0.554132	3.681
ENSMUST00000130396.7	741	539.000	0.000000	0.000
ENSMUST00000136883.7	954	756.195	2.334954	8.673
ENSMUST00000131937.7	789	592.015	0.969122	2.818
ENSMUST00000138959.7	796	594.000	0.000000	0.000
ENSMUST00000129484.7	969	767.000	0.000000	0.000
ENSMUST00000131315.7	911	713.541	0.521712	1.828
ENSMUST00000150205.7	755	553.000	0.000000	0.000
ENSMUST00000126898.7	526	325.000	0.000000	0.000
ENSMUST00000135556.7	779	577.000	0.000000	0.000
ENSMUST00000133380.7	774	572.000	0.000000	0.000
ENSMUST00000140168.1	726	524.000	0.000000	0.000
ENSMUST00000036426.12	3444	3271.161	1.493741	24.000
ENSMUST00000179574.1	3211	3009.000	0.000000	0.000
ENSMUST00000059672.8	4482	4325.751	1.272275	27.032
ENSMUST00000235978.1	2691	2518.186	0.445853	5.515
ENSMUST00000102600.3	2763	2577.481	2.211711	28.000
ENSMUST00000154264.1	478	279.000	0.000000	0.000
ENSMUST00000143512.2	557	356.000	0.000000	0.000
ENSMUST00000105925.7	1376	1174.000	0.000000	0.000
ENSMUST00000105924.7	1478	1276.000	0.000000	0.000
ENSMUST00000207449.1	4296	4163.669	0.049429	1.011
ENSMUST00000082008.11	1587	1385.000	0.000000	0.000
ENSMUST00000105923.7	1499	1297.000	0.000000	0.000
ENSMUST00000009396.12	1582	1380.000	0.000000	0.000
ENSMUST00000141186.1	812	610.000	0.000000	0.000
ENSMUST00000207211.1	1220	1018.000	0.000000	0.000
ENSMUST00000075172.11	1876	1674.000	0.000000	0.000
ENSMUST00000145212.7	1795	1593.000	0.000000	0.000
ENSMUST00000223616.1	5366	5224.250	2.496122	64.051
ENSMUST00000038794.5	3374	3155.482	27.417788	424.945
ENSMUST00000233586.1	3720	3514.842	0.984975	17.005
ENSMUST00000194833.5	532	331.000	0.000000	0.000
ENSMUST00000193771.5	1110	908.000	0.000000	0.000
ENSMUST00000027943.5	801	554.316	1.469156	4.000
ENSMUST00000192268.1	438	229.489	0.887166	1.000
ENSMUST00000191621.1	815	613.000	0.000000	0.000
ENSMUST00000045174.6	3120	2862.604	17.896712	251.634
ENSMUST00000233210.1	2419	2105.649	24.563009	254.040
ENSMUST00000233886.1	704	498.386	1.800463	4.407
ENSMUST00000233221.1	422	233.221	5.237815	6.000
ENSMUST00000233662.1	306	129.370	72.181252	45.866
ENSMUST00000022212.8	2800	2633.599	59.133604	764.924
ENSMUST00000224489.1	2316	2081.321	4.125156	42.171
ENSMUST00000223756.1	1543	1300.823	0.690697	4.413
ENSMUST00000225340.1	602	413.999	0.000000	0.000
ENSMUST00000225156.1	689	503.304	6.266745	15.492
ENSMUST00000232647.1	656	467.561	4.354390	10.000
ENSMUST00000168560.1	660	471.721	0.000000	0.000
ENSMUST00000033310.8	10061	10149.225	123.108764	6137.000
ENSMUST00000211238.1	575	384.882	0.000000	0.000
ENSMUST00000019362.14	2968	2682.445	25.450549	335.322
ENSMUST00000102575.8	5037	4792.687	1.383851	32.576
ENSMUST00000130820.7	1417	1229.928	4.172519	25.206
ENSMUST00000135422.1	1010	816.518	3.787962	15.192
ENSMUST00000149477.1	739	537.015	1.357101	3.580
ENSMUST00000152732.1	720	512.025	5.639431	14.183
ENSMUST00000028177.10	2757	2406.773	20.469976	241.984
ENSMUST00000113920.7	2513	2179.293	0.000000	0.000
ENSMUST00000102879.3	1072	679.088	0.000000	0.000
ENSMUST00000152415.1	1102	730.398	33.334498	119.588
ENSMUST00000100244.9	2686	2420.713	59.834724	711.428
ENSMUST00000030306.13	5517	5000.879	24.653224	605.556
ENSMUST00000107083.1	1506	1178.916	0.251532	1.456
ENSMUST00000125627.7	2336	2158.920	12.549146	133.071
ENSMUST00000156910.1	3621	3134.274	9.092435	139.975
ENSMUST00000141448.7	2011	1861.784	0.000000	0.000
ENSMUST00000146947.7	676	485.984	0.000000	0.000
ENSMUST00000124202.7	713	407.466	2.551771	5.107
ENSMUST00000148291.1	537	336.000	0.000000	0.000
ENSMUST00000125584.1	433	219.563	29.518383	31.834
ENSMUST00000140128.1	532	336.289	11.502881	19.000
ENSMUST00000143326.7	428	232.000	0.000000	0.000
ENSMUST00000207634.1	673	480.854	0.637805	1.506
ENSMUST00000032963.9	2772	2607.244	58.089133	743.894
ENSMUST00000207622.1	942	754.470	7.227640	26.784
ENSMUST00000207092.1	754	568.632	0.000000	0.000
ENSMUST00000208168.1	474	272.987	8.066662	10.816
ENSMUST00000179755.7	7135	6976.193	0.649543	22.257
ENSMUST00000162290.1	421	226.664	1.409242	1.569
ENSMUST00000159642.1	434	238.826	0.000000	0.000
ENSMUST00000162933.1	3917	3798.518	1.856032	34.629
ENSMUST00000162043.7	417	222.000	0.000000	0.000
ENSMUST00000161268.1	395	202.000	0.000000	0.000
ENSMUST00000162404.7	431	235.000	0.000000	0.000
ENSMUST00000161525.1	487	288.000	0.000000	0.000
ENSMUST00000032995.14	3715	3591.228	1.288288	22.724
ENSMUST00000098266.8	7132	6973.785	26.720764	915.275
ENSMUST00000154724.1	1690	1493.095	0.000000	0.000
ENSMUST00000036509.13	1852	1615.657	41.188465	326.858
ENSMUST00000123275.7	814	627.191	1.850234	5.700
ENSMUST00000150608.1	658	452.496	4.176040	9.281
ENSMUST00000146898.1	426	230.000	0.000000	0.000
ENSMUST00000136750.2	778	588.713	0.000000	0.000
ENSMUST00000134990.7	405	211.000	0.000000	0.000
ENSMUST00000146363.7	551	350.000	0.000000	0.000
ENSMUST00000148725.1	610	420.896	2.012661	4.161
ENSMUST00000154336.1	786	596.716	0.000000	0.000
ENSMUST00000230198.1	1482	1280.000	0.000000	0.000
ENSMUST00000072776.4	1648	1446.000	0.000000	0.000
ENSMUST00000229911.1	1141	939.000	0.000000	0.000
ENSMUST00000229628.1	1310	1108.000	0.000000	0.000
ENSMUST00000230843.1	847	645.000	0.000000	0.000
ENSMUST00000230248.1	447	250.000	0.000000	0.000
ENSMUST00000097867.8	4574	4130.722	0.000000	0.000
ENSMUST00000106001.7	3519	3219.811	0.000000	0.000
ENSMUST00000142293.7	383	192.000	0.000000	0.000
ENSMUST00000143432.7	5138	4676.412	1.932075	44.378
ENSMUST00000123617.7	452	254.000	0.000000	0.000
ENSMUST00000154441.1	477	278.000	0.000000	0.000
ENSMUST00000143577.1	4037	3559.350	2.781153	48.622
ENSMUST00000146606.7	717	515.000	0.000000	0.000
ENSMUST00000151541.7	322	141.000	0.000000	0.000
ENSMUST00000129937.1	445	248.000	0.000000	0.000
ENSMUST00000135675.1	833	631.000	0.000000	0.000
ENSMUST00000132251.1	410	216.000	0.000000	0.000
ENSMUST00000044565.14	5206	4732.438	0.000000	0.000
ENSMUST00000127491.1	962	779.386	0.608012	2.328
ENSMUST00000121848.1	572	375.742	0.000000	0.000
ENSMUST00000205990.1	259	94.000	0.000000	0.000
ENSMUST00000071986.12	566	369.697	4.225263	7.672
ENSMUST00000060501.4	852	650.000	0.000000	0.000
ENSMUST00000107131.1	895	693.000	0.000000	0.000
ENSMUST00000045441.7	3909	3770.409	71.495568	1324.043
ENSMUST00000139938.1	789	597.097	0.000000	0.000
ENSMUST00000154366.1	659	460.444	1.338170	3.026
ENSMUST00000129610.1	808	619.435	1.823784	5.549
ENSMUST00000135717.1	531	337.121	2.646541	4.382
ENSMUST00000207877.1	788	586.000	0.000000	0.000
ENSMUST00000094632.5	1868	1634.665	13.636873	109.491
ENSMUST00000207897.1	1790	1603.573	0.572490	4.509
ENSMUST00000061828.9	3806	3604.000	0.000000	0.000
ENSMUST00000164382.1	1875	1673.000	0.000000	0.000
ENSMUST00000173954.2	5357	4986.470	14.071583	344.644
ENSMUST00000225699.1	2455	2276.840	25.038596	280.012
ENSMUST00000224498.1	2589	2420.917	8.072499	95.989
ENSMUST00000111285.8	5351	4988.885	3.350336	82.097
ENSMUST00000039812.15	5290	4927.307	0.000000	0.000
ENSMUST00000181868.7	782	580.000	0.000000	0.000
ENSMUST00000092931.6	2212	2010.000	0.000000	0.000
ENSMUST00000093040.12	1192	976.260	31.528450	151.183
ENSMUST00000153511.7	949	738.655	0.000000	0.000
ENSMUST00000134462.7	1372	1167.655	4.567406	26.195
ENSMUST00000152753.7	975	761.625	3.434035	12.846
ENSMUST00000131278.1	556	357.412	7.806942	13.705
ENSMUST00000131420.1	274	105.000	0.000000	0.000
ENSMUST00000128409.1	379	188.000	19.973606	18.444
ENSMUST00000141906.1	400	207.000	0.000000	0.000
ENSMUST00000155239.1	944	742.000	0.000000	0.000
ENSMUST00000109757.7	2420	2218.000	0.000000	0.000
ENSMUST00000154281.1	1014	812.000	0.000000	0.000
ENSMUST00000099181.1	1479	1277.000	0.000000	0.000
ENSMUST00000109759.8	2115	1913.000	0.000000	0.000
ENSMUST00000036153.11	2287	2072.040	51.233017	521.414
ENSMUST00000191510.6	2593	2385.104	9.733116	114.023
ENSMUST00000189309.6	1003	822.242	13.154815	53.127
ENSMUST00000190057.6	395	205.950	9.603941	9.715
ENSMUST00000186152.6	420	225.000	0.000000	0.000
ENSMUST00000186750.1	508	315.937	0.000000	0.000
ENSMUST00000190700.1	901	719.306	4.763109	16.828
ENSMUST00000189107.1	462	270.849	3.005737	3.999
ENSMUST00000186882.1	513	321.619	7.529107	11.894
ENSMUST00000048966.6	7417	7318.958	23.067346	829.242
ENSMUST00000109510.9	7323	7272.728	23.261731	830.948
ENSMUST00000229547.1	630	390.438	0.998972	1.916
ENSMUST00000230403.1	687	317.159	8.094486	12.610
ENSMUST00000229439.1	412	221.081	9.471747	10.285
ENSMUST00000019445.5	1339	1137.000	0.000000	0.000
ENSMUST00000212046.1	2303	2120.873	0.605135	6.304
ENSMUST00000109375.3	3189	3034.234	0.180940	2.697
ENSMUST00000212033.1	2351	2170.938	0.000000	0.000
ENSMUST00000212345.1	521	321.660	1.265655	2.000
ENSMUST00000212655.1	738	536.000	0.000000	0.000
ENSMUST00000097981.5	1390	1109.898	0.183435	1.000
ENSMUST00000161527.7	1743	1517.193	0.000000	0.000
ENSMUST00000160853.7	1651	1425.500	37.856841	265.061
ENSMUST00000023212.14	1686	1462.537	57.694540	414.454
ENSMUST00000162871.1	798	556.919	5.678232	15.532
ENSMUST00000160857.7	357	170.000	46.003399	38.413
ENSMUST00000160172.7	1537	1317.864	0.620734	4.018
ENSMUST00000160097.1	379	188.000	1.443651	1.333
ENSMUST00000161786.1	638	417.735	0.000000	0.000
ENSMUST00000160914.2	755	565.939	1.759614	4.891
ENSMUST00000160069.1	774	586.666	5.759124	16.595
ENSMUST00000162865.7	890	702.053	2.250191	7.759
ENSMUST00000161391.1	757	567.029	3.570239	9.943
ENSMUST00000160875.1	506	306.000	0.000000	0.000
ENSMUST00000161072.1	455	257.000	0.000000	0.000
ENSMUST00000203623.1	845	647.405	1.191973	3.790
ENSMUST00000147148.4	922	731.743	16.982834	61.038
ENSMUST00000204218.2	1231	1052.478	0.940569	4.862
ENSMUST00000204465.1	931	746.332	0.000000	0.000
ENSMUST00000204839.1	2076	1887.366	1.759292	16.309
ENSMUST00000204089.1	212	64.000	0.000000	0.000
ENSMUST00000128044.7	2129	1927.000	0.000000	0.000
ENSMUST00000032958.13	2448	2283.238	0.089169	1.000
ENSMUST00000107059.1	1260	1058.000	0.000000	0.000
ENSMUST00000133850.1	1615	1413.000	0.000000	0.000
ENSMUST00000036592.14	3007	2805.000	0.000000	0.000
ENSMUST00000111622.1	2023	1821.000	0.000000	0.000
ENSMUST00000028796.1	2706	2467.516	9.076081	110.000
ENSMUST00000108745.7	1047	845.000	0.000000	0.000
ENSMUST00000140887.7	1476	1274.000	0.000000	0.000
ENSMUST00000148234.7	1499	1275.152	0.798314	5.000
ENSMUST00000026912.7	1447	1245.000	0.000000	0.000
ENSMUST00000108744.7	939	737.000	0.000000	0.000
ENSMUST00000148621.7	475	276.000	0.000000	0.000
ENSMUST00000189055.1	715	513.000	0.000000	0.000
ENSMUST00000034435.6	878	676.000	0.000000	0.000
ENSMUST00000171798.1	2234	2032.000	0.000000	0.000
ENSMUST00000164766.7	1884	1656.403	8.523457	69.345
ENSMUST00000170337.1	556	350.697	1.358757	2.340
ENSMUST00000164697.7	1194	971.246	0.275516	1.314
ENSMUST00000168930.1	513	313.000	0.000000	0.000
ENSMUST00000109753.2	1572	1370.000	0.000000	0.000
ENSMUST00000077535.4	437	239.163	5.510378	6.473
ENSMUST00000173486.7	579	378.000	0.000000	0.000
ENSMUST00000025319.6	729	509.997	16.354157	40.967
ENSMUST00000173122.1	533	340.787	3.291941	5.510
ENSMUST00000172573.1	330	147.000	2.455450	1.773
ENSMUST00000174824.1	464	240.017	2.779880	3.277
ENSMUST00000065904.4	1708	1437.201	6.374713	45.000
ENSMUST00000016631.13	4851	4680.464	12.657090	290.976
ENSMUST00000203730.2	530	316.728	2.828266	4.400
ENSMUST00000111623.8	4782	4640.404	3.852034	87.797
ENSMUST00000204660.1	547	346.000	0.000000	0.000
ENSMUST00000154221.1	727	542.306	3.874469	10.320
ENSMUST00000126774.1	700	504.950	2.398639	5.949
ENSMUST00000123902.7	5118	4968.476	1.341982	32.749
ENSMUST00000149203.1	3915	3826.646	0.822685	15.463
ENSMUST00000133825.1	724	533.772	2.288554	6.000
ENSMUST00000155415.7	761	573.803	0.000000	0.000
ENSMUST00000204028.1	1218	1039.809	0.587399	3.000
ENSMUST00000136837.1	579	387.519	0.706944	1.346
ENSMUST00000003284.15	2031	1816.549	0.896544	7.999
ENSMUST00000209066.1	1712	1486.895	9.327884	68.124
ENSMUST00000207476.1	1797	1563.705	0.000000	0.000
ENSMUST00000209006.1	635	428.862	13.302300	28.021
ENSMUST00000207555.1	1641	1410.529	10.128303	70.170
ENSMUST00000107834.1	1429	1211.705	0.000000	0.000
ENSMUST00000207521.1	869	672.836	9.075912	29.994
ENSMUST00000208767.1	774	541.310	5.682323	15.108
ENSMUST00000207128.1	537	336.000	0.000000	0.000
ENSMUST00000208143.1	659	433.931	9.644956	20.557
ENSMUST00000207129.1	517	302.403	0.899213	1.336
[truncated: 114,547 more rows]
