# Supplementary material for: Impaired Cell Cycle Progression and Self-Renewal of Fetal Neural Stem and Progenitor Cells in a Murine Model of Intrauterine Growth Restriction
Source: Front Cell Dev Biol. 2022 Jul 12;10:821848. doi: 10.3389/fcell.2022.821848 (PMC9314876; doi:10.3389/fcell.2022.821848)
Supplement: Supplementary file 1 [file DataSheet1.ZIP › Data-FigureS4/RNASEQ51/quant.sf]

Name	Length	EffectiveLength	TPM	NumReads
ENSMUST00000196221.1	9	10.000	0.000000	0.000
ENSMUST00000179664.1	11	12.000	0.000000	0.000
ENSMUST00000177564.1	16	17.000	0.000000	0.000
ENSMUST00000178537.1	12	13.000	0.000000	0.000
ENSMUST00000178862.1	14	15.000	0.000000	0.000
ENSMUST00000179520.1	11	12.000	0.000000	0.000
ENSMUST00000179883.1	16	17.000	0.000000	0.000
ENSMUST00000195858.1	10	11.000	0.000000	0.000
ENSMUST00000179932.1	12	13.000	0.000000	0.000
ENSMUST00000180001.1	17	17.000	0.000000	0.000
ENSMUST00000178815.1	10	11.000	0.000000	0.000
ENSMUST00000177965.1	17	17.000	0.000000	0.000
ENSMUST00000178909.1	29	30.000	0.000000	0.000
ENSMUST00000178230.1	17	17.000	0.000000	0.000
ENSMUST00000178483.1	29	30.000	0.000000	0.000
ENSMUST00000179560.1	17	17.000	0.000000	0.000
ENSMUST00000177839.1	17	17.000	0.000000	0.000
ENSMUST00000103439.1	23	24.000	0.000000	0.000
ENSMUST00000180266.1	17	17.000	0.000000	0.000
ENSMUST00000103441.1	23	24.000	0.000000	0.000
ENSMUST00000103567.5	371	185.000	0.000000	0.000
ENSMUST00000185651.1	329	149.000	0.000000	0.000
ENSMUST00000196939.1	423	231.000	0.000000	0.000
ENSMUST00000103568.2	325	146.000	0.000000	0.000
ENSMUST00000103569.2	385	197.000	0.000000	0.000
ENSMUST00000103570.1	343	161.000	0.000000	0.000
ENSMUST00000103571.1	338	157.000	0.000000	0.000
ENSMUST00000198019.1	337	156.000	0.000000	0.000
ENSMUST00000198058.1	341	159.000	0.000000	0.000
ENSMUST00000103573.2	338	157.000	0.000000	0.000
ENSMUST00000200127.1	337	156.000	0.000000	0.000
ENSMUST00000181483.2	347	164.000	0.000000	0.000
ENSMUST00000184883.1	308	132.000	0.000000	0.000
ENSMUST00000179789.3	402	212.000	0.000000	0.000
ENSMUST00000180717.2	378	191.000	0.000000	0.000
ENSMUST00000183820.1	338	157.000	0.000000	0.000
ENSMUST00000178768.3	451	257.000	0.000000	0.000
ENSMUST00000103580.3	400	210.000	0.000000	0.000
ENSMUST00000178426.3	337	156.000	0.000000	0.000
ENSMUST00000180687.2	338	157.000	0.000000	0.000
ENSMUST00000103646.4	406	216.000	0.000000	0.000
ENSMUST00000197754.1	344	162.000	0.000000	0.000
ENSMUST00000103648.3	342	160.000	0.000000	0.000
ENSMUST00000197128.1	340	158.000	0.000000	0.000
ENSMUST00000181360.2	436	243.000	0.000000	0.000
ENSMUST00000183652.1	344	162.000	0.000000	0.000
ENSMUST00000103588.3	396	207.000	0.000000	0.000
ENSMUST00000181038.2	415	224.000	0.000000	0.000
ENSMUST00000187138.1	340	158.000	0.000000	0.000
ENSMUST00000103616.4	418	227.000	0.000000	0.000
ENSMUST00000186370.1	349	166.000	0.000000	0.000
ENSMUST00000199746.4	340	158.000	0.000000	0.000
ENSMUST00000178824.1	337	156.000	0.000000	0.000
ENSMUST00000103592.1	331	151.000	0.000000	0.000
ENSMUST00000197007.1	454	260.000	0.000000	0.000
ENSMUST00000103593.2	341	159.000	0.000000	0.000
ENSMUST00000178252.2	575	378.000	0.000000	0.000
ENSMUST00000177703.2	347	164.000	0.000000	0.000
ENSMUST00000197954.1	331	151.000	0.000000	0.000
ENSMUST00000103596.2	264	99.000	0.000000	0.000
ENSMUST00000196802.1	464	270.000	0.000000	0.000
ENSMUST00000103597.2	276	108.000	0.000000	0.000
ENSMUST00000199800.1	398	208.000	0.000000	0.000
ENSMUST00000196023.1	427	235.000	0.000000	0.000
ENSMUST00000103599.2	276	108.000	0.000000	0.000
ENSMUST00000200548.1	565	368.000	0.000000	0.000
ENSMUST00000167409.1	307	132.000	0.000000	0.000
ENSMUST00000103600.2	354	170.000	0.000000	0.000
ENSMUST00000179701.1	343	161.000	0.000000	0.000
ENSMUST00000178650.2	358	173.000	0.000000	0.000
ENSMUST00000196756.1	380	192.000	0.000000	0.000
ENSMUST00000179512.2	391	202.000	0.000000	0.000
ENSMUST00000198439.4	337	156.000	0.000000	0.000
ENSMUST00000103605.2	334	153.000	0.000000	0.000
ENSMUST00000103606.1	353	169.000	0.000000	0.000
ENSMUST00000196079.1	331	151.000	0.000000	0.000
ENSMUST00000103607.2	264	99.000	0.000000	0.000
ENSMUST00000103608.3	456	262.000	0.000000	0.000
ENSMUST00000103609.1	341	159.000	0.000000	0.000
ENSMUST00000103611.1	338	157.000	0.000000	0.000
ENSMUST00000103612.1	343	161.000	0.000000	0.000
ENSMUST00000181793.2	365	179.000	0.000000	0.000
ENSMUST00000103613.2	287	116.000	0.000000	0.000
ENSMUST00000198359.1	331	151.000	0.000000	0.000
ENSMUST00000197433.4	352	168.000	0.000000	0.000
ENSMUST00000179583.2	353	169.000	0.000000	0.000
ENSMUST00000103626.2	595	398.000	0.000000	0.000
ENSMUST00000178100.2	381	193.000	0.000000	0.000
ENSMUST00000179580.2	337	156.000	0.000000	0.000
ENSMUST00000103632.3	408	218.000	0.000000	0.000
ENSMUST00000199280.1	412	221.000	0.000000	0.000
ENSMUST00000103633.1	353	169.000	0.000000	0.000
ENSMUST00000196105.1	432	240.000	0.000000	0.000
ENSMUST00000103634.2	267	101.000	0.000000	0.000
ENSMUST00000103652.4	361	176.000	0.000000	0.000
ENSMUST00000103635.2	280	111.000	0.000000	0.000
ENSMUST00000103636.3	336	155.000	0.000000	0.000
ENSMUST00000103637.5	370	184.000	0.000000	0.000
ENSMUST00000180549.2	388	200.000	0.000000	0.000
ENSMUST00000183604.1	305	130.000	0.000000	0.000
ENSMUST00000177622.3	402	212.000	0.000000	0.000
ENSMUST00000180711.2	378	191.000	0.000000	0.000
ENSMUST00000184650.1	338	157.000	0.000000	0.000
ENSMUST00000181728.2	451	257.000	0.000000	0.000
ENSMUST00000103643.3	328	148.000	0.000000	0.000
ENSMUST00000103581.5	398	208.000	0.000000	0.000
ENSMUST00000181210.2	375	188.000	0.000000	0.000
ENSMUST00000183488.1	335	154.000	0.000000	0.000
ENSMUST00000103583.4	406	216.000	0.000000	0.000
ENSMUST00000103585.3	343	161.000	0.000000	0.000
ENSMUST00000200609.1	337	156.000	0.000000	0.000
ENSMUST00000200115.1	416	225.000	0.000000	0.000
ENSMUST00000103650.2	344	162.000	0.000000	0.000
ENSMUST00000103651.3	331	151.000	0.000000	0.000
ENSMUST00000198297.1	399	209.000	0.000000	0.000
ENSMUST00000200101.1	396	207.000	0.000000	0.000
ENSMUST00000103653.2	349	166.000	0.000000	0.000
ENSMUST00000103654.2	563	366.000	0.000000	0.000
ENSMUST00000103655.2	411	220.000	0.000000	0.000
ENSMUST00000180972.2	426	234.000	0.000000	0.000
ENSMUST00000103657.5	442	249.000	0.000000	0.000
ENSMUST00000103658.3	390	201.000	0.000000	0.000
ENSMUST00000179267.3	387	199.000	0.000000	0.000
ENSMUST00000184874.1	276	108.000	0.000000	0.000
ENSMUST00000103660.3	370	184.000	0.000000	0.000
ENSMUST00000181768.2	419	231.424	0.972320	1.000
ENSMUST00000183835.1	276	108.000	0.000000	0.000
ENSMUST00000103662.5	395	206.000	0.000000	0.000
ENSMUST00000103663.5	361	176.000	0.000000	0.000
ENSMUST00000103664.5	343	161.000	0.000000	0.000
ENSMUST00000103638.5	379	192.000	0.000000	0.000
ENSMUST00000103641.5	381	193.000	0.000000	0.000
ENSMUST00000184687.1	275	107.000	0.000000	0.000
ENSMUST00000103667.5	420	228.000	0.000000	0.000
ENSMUST00000180380.2	385	197.000	0.000000	0.000
ENSMUST00000184905.1	264	99.000	0.000000	0.000
ENSMUST00000103589.5	384	196.000	0.000000	0.000
ENSMUST00000103670.3	458	264.000	0.000000	0.000
ENSMUST00000103671.3	426	234.000	0.000000	0.000
ENSMUST00000103672.8	341	159.000	0.000000	0.000
ENSMUST00000186545.1	338	157.000	0.000000	0.000
ENSMUST00000103673.10	328	148.000	0.000000	0.000
ENSMUST00000186573.1	325	146.000	0.000000	0.000
ENSMUST00000103674.5	446	253.000	0.000000	0.000
ENSMUST00000180938.2	360	175.000	0.000000	0.000
ENSMUST00000103676.8	337	156.000	0.000000	0.000
ENSMUST00000187163.1	334	153.000	0.000000	0.000
ENSMUST00000103678.3	397	208.000	0.000000	0.000
ENSMUST00000197130.4	348	165.000	0.000000	0.000
ENSMUST00000103677.2	345	162.000	0.000000	0.000
ENSMUST00000199137.1	347	164.000	0.000000	0.000
ENSMUST00000103679.2	444	251.000	0.000000	0.000
ENSMUST00000103685.2	438	245.000	0.000000	0.000
ENSMUST00000198330.1	376	189.000	0.000000	0.000
ENSMUST00000103555.2	403	213.000	0.000000	0.000
ENSMUST00000103554.4	426	234.000	0.000000	0.000
ENSMUST00000103553.2	368	182.000	0.000000	0.000
ENSMUST00000199017.1	341	159.000	0.000000	0.000
ENSMUST00000103556.2	293	121.000	0.000000	0.000
ENSMUST00000198663.4	353	169.000	0.000000	0.000
ENSMUST00000103559.2	350	167.000	0.000000	0.000
ENSMUST00000103563.2	491	295.000	0.000000	0.000
ENSMUST00000103564.2	374	187.000	0.000000	0.000
ENSMUST00000103262.2	417	226.000	0.000000	0.000
ENSMUST00000103263.2	560	363.000	0.000000	0.000
ENSMUST00000103264.2	455	261.000	0.000000	0.000
ENSMUST00000103266.2	368	182.000	0.000000	0.000
ENSMUST00000103265.4	393	204.000	0.000000	0.000
ENSMUST00000103267.2	389	200.000	0.000000	0.000
ENSMUST00000194399.1	366	180.000	0.000000	0.000
ENSMUST00000103268.2	334	153.000	0.000000	0.000
ENSMUST00000103269.2	385	197.000	0.000000	0.000
ENSMUST00000103270.3	340	158.000	0.000000	0.000
ENSMUST00000103271.1	340	158.000	0.000000	0.000
ENSMUST00000103272.3	368	182.000	0.000000	0.000
ENSMUST00000103273.2	370	184.000	0.000000	0.000
ENSMUST00000103274.3	398	208.000	0.000000	0.000
ENSMUST00000103275.3	374	187.000	0.000000	0.000
ENSMUST00000103276.2	566	369.000	0.000000	0.000
ENSMUST00000103277.1	335	154.000	0.000000	0.000
ENSMUST00000195087.1	381	193.000	0.000000	0.000
ENSMUST00000103278.2	290	118.000	0.000000	0.000
ENSMUST00000193997.5	347	164.000	0.000000	0.000
ENSMUST00000103279.2	344	162.000	0.000000	0.000
ENSMUST00000193064.1	367	181.000	0.000000	0.000
ENSMUST00000103280.2	344	162.000	0.000000	0.000
ENSMUST00000103281.2	353	169.000	0.000000	0.000
ENSMUST00000191646.5	335	154.000	0.000000	0.000
ENSMUST00000103282.2	332	152.000	0.000000	0.000
ENSMUST00000193003.1	416	225.000	0.000000	0.000
ENSMUST00000103300.2	334	153.000	0.000000	0.000
ENSMUST00000174262.3	2395	2197.000	0.000000	0.000
ENSMUST00000173904.3	1102	904.000	0.000000	0.000
ENSMUST00000208396.1	925	727.000	0.000000	0.000
ENSMUST00000213225.2	1212	1014.000	0.000000	0.000
ENSMUST00000117704.1	943	745.000	0.000000	0.000
ENSMUST00000208175.1	2235	2037.000	0.000000	0.000
ENSMUST00000208760.1	923	725.000	0.000000	0.000
ENSMUST00000207287.2	1208	1010.000	0.000000	0.000
ENSMUST00000173185.1	1458	1286.134	0.874784	5.000
ENSMUST00000195589.5	2272	2074.000	0.000000	0.000
ENSMUST00000184581.2	707	509.000	0.000000	0.000
ENSMUST00000184861.3	655	458.000	0.000000	0.000
ENSMUST00000112076.8	2277	2079.000	0.000000	0.000
ENSMUST00000209871.2	2792	2637.459	0.085329	1.000
ENSMUST00000210949.2	2821	2623.000	0.000000	0.000
ENSMUST00000223545.1	939	741.000	0.000000	0.000
ENSMUST00000182198.7	1265	1067.000	0.000000	0.000
ENSMUST00000172762.1	3466	3268.000	0.000000	0.000
ENSMUST00000194951.1	1194	996.000	0.000000	0.000
ENSMUST00000173420.1	1257	1059.000	0.000000	0.000
ENSMUST00000174177.1	915	719.890	1.211604	3.876
ENSMUST00000174248.7	519	317.604	1.002934	1.416
ENSMUST00000173567.1	1252	1061.010	1.634740	7.708
ENSMUST00000174854.2	1156	910.016	0.504568	2.041
ENSMUST00000172979.3	998	800.000	0.000000	0.000
ENSMUST00000116010.2	172	43.000	0.000000	0.000
ENSMUST00000118957.1	930	732.000	0.000000	0.000
ENSMUST00000117787.3	2501	2223.612	0.486324	4.806
ENSMUST00000214356.2	4698	4500.000	0.000000	0.000
ENSMUST00000217651.1	2011	1813.000	0.000000	0.000
ENSMUST00000034492.5	2022	1824.000	0.000000	0.000
ENSMUST00000135184.7	2967	2866.047	0.785116	10.000
ENSMUST00000155233.7	2790	2592.000	0.000000	0.000
ENSMUST00000113768.7	2695	2497.000	0.000000	0.000
ENSMUST00000238205.1	1418	1220.000	0.000000	0.000
ENSMUST00000238262.1	925	727.000	0.000000	0.000
ENSMUST00000231995.1	352	168.000	0.000000	0.000
ENSMUST00000231461.1	755	557.000	0.000000	0.000
ENSMUST00000231455.1	409	218.000	0.000000	0.000
ENSMUST00000142883.2	481	286.000	0.000000	0.000
ENSMUST00000232193.2	908	710.000	0.000000	0.000
ENSMUST00000023655.12	3385	3187.000	0.000000	0.000
ENSMUST00000232282.2	1401	1203.000	0.000000	0.000
ENSMUST00000190447.7	2476	2278.000	0.000000	0.000
ENSMUST00000188251.6	2421	2287.625	0.196726	2.000
ENSMUST00000190097.1	649	466.292	0.000000	0.000
ENSMUST00000191103.1	537	340.000	0.000000	0.000
ENSMUST00000024112.7	2417	2219.000	0.000000	0.000
ENSMUST00000121614.1	952	754.000	0.000000	0.000
ENSMUST00000217546.1	852	654.000	0.000000	0.000
ENSMUST00000216912.1	937	739.000	0.000000	0.000
ENSMUST00000178303.1	936	738.000	0.000000	0.000
ENSMUST00000135748.1	788	590.000	0.000000	0.000
ENSMUST00000134898.1	462	268.000	0.000000	0.000
ENSMUST00000147728.1	557	360.000	0.000000	0.000
ENSMUST00000077582.13	784	586.000	0.000000	0.000
ENSMUST00000213073.1	929	731.000	0.000000	0.000
ENSMUST00000214075.2	2165	1967.000	0.000000	0.000
ENSMUST00000214936.1	2168	1970.000	0.000000	0.000
ENSMUST00000215471.1	2177	1979.000	0.000000	0.000
ENSMUST00000215546.1	949	751.000	0.000000	0.000
ENSMUST00000201125.3	1352	1176.548	0.956263	5.000
ENSMUST00000006814.8	1309	1111.000	0.000000	0.000
ENSMUST00000182769.9	1477	1279.000	0.000000	0.000
ENSMUST00000088673.4	531	334.000	0.000000	0.000
ENSMUST00000122808.1	3794	3596.000	0.000000	0.000
ENSMUST00000077820.5	1581	1383.000	0.000000	0.000
ENSMUST00000213169.1	2658	2460.000	0.000000	0.000
ENSMUST00000055276.5	1260	1062.000	0.000000	0.000
ENSMUST00000100960.10	2692	2553.666	0.176231	2.000
ENSMUST00000171587.1	1329	1131.000	0.000000	0.000
ENSMUST00000194248.1	936	662.471	0.000000	0.000
ENSMUST00000179719.1	1296	1016.780	2.725717	12.317
ENSMUST00000106393.7	843	586.519	0.000000	0.000
ENSMUST00000132882.1	741	543.000	0.000000	0.000
ENSMUST00000006562.5	910	644.720	5.822783	16.683
ENSMUST00000126664.7	6052	5976.184	3.027372	80.403
ENSMUST00000156937.1	2191	2019.850	0.391174	3.511
ENSMUST00000136350.7	3488	3344.511	0.000000	0.000
ENSMUST00000146393.7	2484	2304.591	1.375791	14.091
ENSMUST00000169617.2	761	563.000	0.000000	0.000
ENSMUST00000094710.7	2365	2167.000	0.000000	0.000
ENSMUST00000217577.1	914	716.000	0.000000	0.000
ENSMUST00000096114.12	1597	1320.667	1.403825	8.239
ENSMUST00000163093.1	1378	1085.292	0.616352	2.973
ENSMUST00000217438.1	943	745.000	0.000000	0.000
ENSMUST00000195764.1	4615	4469.242	1.161875	23.077
ENSMUST00000208907.1	2796	2598.000	0.000000	0.000
ENSMUST00000194208.5	1527	1368.205	0.349816	2.127
ENSMUST00000192481.1	1131	933.000	0.000000	0.000
ENSMUST00000041920.4	1243	1045.000	0.000000	0.000
ENSMUST00000134042.2	687	489.000	0.000000	0.000
ENSMUST00000235482.1	1036	838.000	0.000000	0.000
ENSMUST00000117959.2	963	765.000	0.000000	0.000
ENSMUST00000210779.1	951	753.000	0.000000	0.000
ENSMUST00000118378.1	948	750.000	0.000000	0.000
ENSMUST00000209201.1	477	282.000	0.000000	0.000
ENSMUST00000094105.4	946	748.000	0.000000	0.000
ENSMUST00000134011.3	1136	938.000	0.000000	0.000
ENSMUST00000117349.7	934	736.000	0.000000	0.000
ENSMUST00000134773.3	1513	1315.000	0.000000	0.000
ENSMUST00000118336.3	2129	1931.000	0.000000	0.000
ENSMUST00000119267.1	955	757.000	0.000000	0.000
ENSMUST00000143750.3	1675	1477.000	0.000000	0.000
ENSMUST00000205791.1	633	436.000	0.000000	0.000
ENSMUST00000115991.3	1237	1039.000	0.000000	0.000
ENSMUST00000121340.1	945	747.000	0.000000	0.000
ENSMUST00000121432.3	2321	2123.000	0.000000	0.000
ENSMUST00000121065.2	972	774.000	0.000000	0.000
ENSMUST00000118809.2	971	773.000	0.000000	0.000
ENSMUST00000216831.2	1270	1072.000	0.000000	0.000
ENSMUST00000121914.2	1042	844.000	0.000000	0.000
ENSMUST00000209914.1	959	761.000	0.000000	0.000
ENSMUST00000072887.4	966	768.000	0.000000	0.000
ENSMUST00000211596.1	921	723.000	0.000000	0.000
ENSMUST00000071242.4	934	736.000	0.000000	0.000
ENSMUST00000214399.3	897	699.000	0.000000	0.000
ENSMUST00000179386.1	1050	852.000	0.000000	0.000
ENSMUST00000184850.7	1072	886.494	8.483637	33.423
ENSMUST00000173080.9	1138	940.000	0.000000	0.000
ENSMUST00000185167.7	836	638.000	0.000000	0.000
ENSMUST00000195838.5	1105	907.000	0.000000	0.000
ENSMUST00000194244.5	862	664.000	0.000000	0.000
ENSMUST00000185087.7	1064	866.000	0.000000	0.000
ENSMUST00000195833.5	829	631.000	0.000000	0.000
ENSMUST00000184502.7	862	664.000	0.000000	0.000
ENSMUST00000183560.7	316	139.000	0.000000	0.000
ENSMUST00000183999.7	358	173.000	0.000000	0.000
ENSMUST00000192532.1	995	797.000	0.000000	0.000
ENSMUST00000216665.2	4530	4332.000	0.000000	0.000
ENSMUST00000149775.2	1209	1011.000	0.000000	0.000
ENSMUST00000182725.1	558	361.000	0.000000	0.000
ENSMUST00000183291.1	1837	1683.533	1.213425	9.079
ENSMUST00000086377.8	1832	1678.852	0.000000	0.000
ENSMUST00000174625.7	3389	3191.000	0.000000	0.000
ENSMUST00000174382.7	1699	1534.718	0.456354	3.113
ENSMUST00000166442.2	1481	1283.000	0.000000	0.000
ENSMUST00000213589.1	935	737.000	0.000000	0.000
ENSMUST00000215139.1	932	734.000	0.000000	0.000
ENSMUST00000215291.1	572	375.000	0.000000	0.000
ENSMUST00000215191.1	933	735.000	0.000000	0.000
ENSMUST00000117860.1	950	752.000	0.000000	0.000
ENSMUST00000206214.2	1054	856.000	0.000000	0.000
ENSMUST00000205727.2	1141	943.000	0.000000	0.000
ENSMUST00000118068.2	3462	3264.000	0.000000	0.000
ENSMUST00000207772.2	1320	1122.000	0.000000	0.000
ENSMUST00000080031.2	926	728.000	0.000000	0.000
ENSMUST00000175971.2	2721	2523.000	0.000000	0.000
ENSMUST00000234658.1	1287	1089.000	0.000000	0.000
ENSMUST00000177481.3	2573	2375.000	0.000000	0.000
ENSMUST00000211998.1	932	734.000	0.000000	0.000
ENSMUST00000211893.1	1128	930.000	0.000000	0.000
ENSMUST00000221099.1	929	731.000	0.000000	0.000
ENSMUST00000222301.1	929	731.000	0.000000	0.000
ENSMUST00000069063.4	390	201.000	0.000000	0.000
ENSMUST00000208970.2	2764	2566.000	0.000000	0.000
ENSMUST00000219487.1	2956	2758.000	0.000000	0.000
ENSMUST00000174025.2	3121	2923.000	0.000000	0.000
ENSMUST00000174673.2	919	721.000	0.000000	0.000
ENSMUST00000202355.1	928	730.000	0.000000	0.000
ENSMUST00000117982.1	932	734.000	0.000000	0.000
ENSMUST00000086854.9	6630	6626.810	0.000000	0.000
ENSMUST00000112848.7	6761	6763.276	0.000000	0.000
ENSMUST00000112847.8	7196	7211.759	17.394654	557.494
ENSMUST00000141573.7	1502	1350.114	5.550218	33.301
ENSMUST00000112846.7	2617	2465.140	0.000000	0.000
ENSMUST00000128869.7	2518	2265.283	2.891152	29.106
ENSMUST00000133069.7	2732	2485.613	5.390748	59.548
ENSMUST00000152609.1	968	791.176	0.965136	3.393
ENSMUST00000142444.1	265	100.000	0.000000	0.000
ENSMUST00000135134.1	342	163.495	21.011142	15.266
ENSMUST00000136595.1	300	126.000	0.000000	0.000
ENSMUST00000170792.8	7198	7213.795	7.545250	241.891
ENSMUST00000189634.6	651	454.000	0.000000	0.000
ENSMUST00000056590.5	650	453.000	0.000000	0.000
ENSMUST00000205127.1	936	738.000	0.000000	0.000
ENSMUST00000118736.3	984	786.000	0.000000	0.000
ENSMUST00000196323.1	3865	3791.497	0.118698	2.000
ENSMUST00000198398.4	935	744.863	0.604186	2.000
ENSMUST00000103740.1	413	222.000	0.000000	0.000
ENSMUST00000103558.2	924	726.000	0.000000	0.000
ENSMUST00000198163.1	648	451.000	0.000000	0.000
ENSMUST00000164407.1	519	323.000	0.000000	0.000
ENSMUST00000103561.2	914	716.000	0.000000	0.000
ENSMUST00000179181.2	985	787.000	0.000000	0.000
ENSMUST00000192856.5	737	539.000	0.000000	0.000
ENSMUST00000103291.1	512	316.000	0.000000	0.000
ENSMUST00000103299.2	692	503.986	0.892953	2.000
ENSMUST00000103427.1	54	7.000	0.000000	0.000
ENSMUST00000103428.1	48	5.000	0.000000	0.000
ENSMUST00000192746.1	48	5.000	0.000000	0.000
ENSMUST00000103429.1	54	7.000	0.000000	0.000
ENSMUST00000103430.1	53	7.000	0.000000	0.000
ENSMUST00000199490.1	38	2.000	0.000000	0.000
ENSMUST00000200211.1	38	2.000	0.000000	0.000
ENSMUST00000200074.1	38	2.000	0.000000	0.000
ENSMUST00000198313.1	42	3.000	0.000000	0.000
ENSMUST00000197969.1	38	2.000	0.000000	0.000
ENSMUST00000103405.1	38	2.000	0.000000	0.000
ENSMUST00000199487.1	38	2.000	0.000000	0.000
ENSMUST00000103407.2	36	1.000	0.000000	0.000
ENSMUST00000199459.1	38	2.000	0.000000	0.000
ENSMUST00000103409.1	42	3.000	0.000000	0.000
ENSMUST00000103408.1	38	2.000	0.000000	0.000
ENSMUST00000198234.1	39	2.000	0.000000	0.000
ENSMUST00000103406.1	43	3.000	0.000000	0.000
ENSMUST00000223335.1	1460	1262.000	0.000000	0.000
ENSMUST00000137336.2	1367	1169.000	0.000000	0.000
ENSMUST00000103416.8	1214	1016.000	0.000000	0.000
ENSMUST00000195192.1	1111	913.000	0.000000	0.000
ENSMUST00000192188.2	2566	2368.000	0.000000	0.000
ENSMUST00000103418.2	1114	916.000	0.000000	0.000
ENSMUST00000103420.2	1076	878.000	0.000000	0.000
ENSMUST00000194304.5	2482	2284.000	0.000000	0.000
ENSMUST00000223179.1	2414	2216.000	0.000000	0.000
ENSMUST00000103423.2	1082	884.000	0.000000	0.000
ENSMUST00000194162.5	1806	1608.000	0.000000	0.000
ENSMUST00000192250.1	802	604.000	0.000000	0.000
ENSMUST00000177715.7	1698	1542.639	0.332710	2.281
ENSMUST00000103426.2	1493	1332.107	1.472814	8.719
ENSMUST00000194738.5	2540	2342.000	0.000000	0.000
ENSMUST00000178282.2	1100	902.000	0.000000	0.000
ENSMUST00000200235.1	452	258.000	0.000000	0.000
ENSMUST00000200568.1	454	260.000	0.000000	0.000
ENSMUST00000197046.1	314	137.000	0.000000	0.000
ENSMUST00000198182.1	458	264.000	0.000000	0.000
ENSMUST00000103749.2	606	409.000	0.000000	0.000
ENSMUST00000103410.2	532	335.000	0.000000	0.000
ENSMUST00000195735.1	351	167.000	0.000000	0.000
ENSMUST00000103511.1	294	121.000	0.000000	0.000
ENSMUST00000103372.2	359	174.000	0.000000	0.000
ENSMUST00000200160.4	341	159.000	0.000000	0.000
ENSMUST00000103373.2	344	162.000	0.000000	0.000
ENSMUST00000197820.4	362	177.000	0.000000	0.000
ENSMUST00000103374.2	359	174.000	0.000000	0.000
ENSMUST00000196959.1	365	179.000	0.000000	0.000
ENSMUST00000197429.4	365	179.000	0.000000	0.000
ENSMUST00000103376.2	362	177.000	0.000000	0.000
ENSMUST00000103377.2	366	180.000	0.000000	0.000
ENSMUST00000103378.2	368	182.000	0.000000	0.000
ENSMUST00000197371.1	375	188.000	0.000000	0.000
ENSMUST00000103379.2	344	162.000	0.000000	0.000
ENSMUST00000197525.1	370	184.000	0.000000	0.000
ENSMUST00000103380.2	305	130.000	0.000000	0.000
ENSMUST00000103512.2	388	200.000	0.000000	0.000
ENSMUST00000191862.5	351	167.000	0.000000	0.000
ENSMUST00000103513.2	348	165.000	0.000000	0.000
ENSMUST00000193950.5	351	167.000	0.000000	0.000
ENSMUST00000103514.2	348	165.000	0.000000	0.000
ENSMUST00000197272.1	360	175.000	0.000000	0.000
ENSMUST00000103381.2	300	126.000	0.000000	0.000
ENSMUST00000103382.1	371	185.000	0.000000	0.000
ENSMUST00000103515.1	351	167.000	0.000000	0.000
ENSMUST00000103383.2	380	192.000	0.000000	0.000
ENSMUST00000103384.1	365	179.000	0.000000	0.000
ENSMUST00000196275.1	344	162.000	0.000000	0.000
ENSMUST00000103386.2	369	183.000	0.000000	0.000
ENSMUST00000103387.2	382	194.000	0.000000	0.000
ENSMUST00000103388.3	375	188.000	0.000000	0.000
ENSMUST00000191868.1	351	167.000	0.000000	0.000
ENSMUST00000103516.1	294	121.000	0.000000	0.000
ENSMUST00000195417.1	351	167.000	0.000000	0.000
ENSMUST00000103517.1	294	121.000	0.000000	0.000
ENSMUST00000196599.1	370	184.000	0.000000	0.000
ENSMUST00000103389.2	305	130.000	0.000000	0.000
ENSMUST00000103390.2	395	206.000	0.000000	0.000
ENSMUST00000103746.2	391	202.000	0.000000	0.000
ENSMUST00000103391.3	377	190.000	0.000000	0.000
ENSMUST00000195945.1	379	192.000	0.000000	0.000
ENSMUST00000103392.2	362	177.000	0.000000	0.000
ENSMUST00000103393.1	347	164.000	0.000000	0.000
ENSMUST00000103394.1	347	164.000	0.000000	0.000
ENSMUST00000194865.1	397	208.000	0.000000	0.000
ENSMUST00000103518.1	294	121.000	0.000000	0.000
ENSMUST00000198184.1	359	174.000	0.000000	0.000
ENSMUST00000103395.1	287	116.000	0.000000	0.000
ENSMUST00000192298.1	351	167.000	0.000000	0.000
ENSMUST00000178949.1	294	121.000	0.000000	0.000
ENSMUST00000192724.1	351	167.000	0.000000	0.000
ENSMUST00000103519.1	294	121.000	0.000000	0.000
ENSMUST00000194257.1	358	173.000	0.000000	0.000
ENSMUST00000103521.2	390	201.000	0.000000	0.000
ENSMUST00000192554.5	351	167.000	0.000000	0.000
ENSMUST00000103522.2	348	165.000	0.000000	0.000
ENSMUST00000103523.1	351	167.000	0.000000	0.000
ENSMUST00000193145.1	354	170.000	0.000000	0.000
ENSMUST00000103524.1	301	127.000	0.000000	0.000
ENSMUST00000103525.2	377	190.000	0.000000	0.000
ENSMUST00000103526.2	415	224.000	0.000000	0.000
ENSMUST00000103751.2	381	193.000	0.000000	0.000
ENSMUST00000197518.1	366	180.000	0.000000	0.000
ENSMUST00000103752.2	348	165.000	0.000000	0.000
ENSMUST00000103396.1	359	174.000	0.000000	0.000
ENSMUST00000194071.1	351	167.000	0.000000	0.000
ENSMUST00000103527.1	294	121.000	0.000000	0.000
ENSMUST00000196940.1	359	174.000	0.000000	0.000
ENSMUST00000103397.2	356	172.000	0.000000	0.000
ENSMUST00000103398.1	359	174.000	0.000000	0.000
ENSMUST00000192591.1	358	173.000	0.000000	0.000
ENSMUST00000103529.3	351	167.000	0.000000	0.000
ENSMUST00000197560.1	359	174.000	0.000000	0.000
ENSMUST00000103399.2	299	125.000	0.000000	0.000
ENSMUST00000103400.2	382	194.000	0.000000	0.000
ENSMUST00000103401.2	360	175.000	0.000000	0.000
ENSMUST00000103402.1	359	174.000	0.000000	0.000
ENSMUST00000103403.2	378	191.000	0.000000	0.000
ENSMUST00000195359.5	351	167.000	0.000000	0.000
ENSMUST00000103530.2	348	165.000	0.000000	0.000
ENSMUST00000103404.1	359	174.000	0.000000	0.000
ENSMUST00000103531.3	351	167.000	0.000000	0.000
ENSMUST00000103503.3	349	166.000	0.000000	0.000
ENSMUST00000171270.1	90	15.000	0.000000	0.000
ENSMUST00000103302.2	501	305.000	0.000000	0.000
ENSMUST00000103303.2	394	205.000	0.000000	0.000
ENSMUST00000103304.2	374	187.000	0.000000	0.000
ENSMUST00000103305.1	362	177.000	0.000000	0.000
ENSMUST00000103306.1	362	177.000	0.000000	0.000
ENSMUST00000196006.4	353	169.000	0.000000	0.000
ENSMUST00000103307.2	350	167.000	0.000000	0.000
ENSMUST00000200578.4	353	169.000	0.000000	0.000
ENSMUST00000103308.2	350	167.000	0.000000	0.000
ENSMUST00000200586.1	359	174.000	0.000000	0.000
ENSMUST00000103309.2	341	159.000	0.000000	0.000
ENSMUST00000103310.2	358	173.000	0.000000	0.000
ENSMUST00000197406.4	353	169.000	0.000000	0.000
ENSMUST00000103311.2	350	167.000	0.000000	0.000
ENSMUST00000196768.1	353	169.000	0.000000	0.000
ENSMUST00000103312.2	287	116.000	0.000000	0.000
ENSMUST00000103313.2	377	190.000	0.000000	0.000
ENSMUST00000103314.2	383	195.000	0.000000	0.000
ENSMUST00000197515.1	359	174.000	0.000000	0.000
ENSMUST00000103315.2	350	167.000	0.000000	0.000
ENSMUST00000103316.1	353	169.000	0.000000	0.000
ENSMUST00000194581.1	378	191.000	0.000000	0.000
ENSMUST00000163467.1	302	128.000	0.000000	0.000
ENSMUST00000103532.2	405	215.000	0.000000	0.000
ENSMUST00000197803.1	363	178.000	0.000000	0.000
ENSMUST00000103533.1	301	127.000	0.000000	0.000
ENSMUST00000103317.2	404	214.000	0.000000	0.000
ENSMUST00000103534.1	351	167.000	0.000000	0.000
ENSMUST00000103535.2	405	215.000	0.000000	0.000
ENSMUST00000103318.5	361	176.000	0.000000	0.000
ENSMUST00000103319.2	358	173.000	0.000000	0.000
ENSMUST00000103320.2	368	182.000	0.000000	0.000
ENSMUST00000103536.3	358	173.000	0.000000	0.000
ENSMUST00000103321.2	401	211.000	0.000000	0.000
ENSMUST00000103322.2	374	187.000	0.000000	0.000
ENSMUST00000103323.2	378	191.000	0.000000	0.000
ENSMUST00000103324.2	375	188.000	0.000000	0.000
ENSMUST00000200406.1	339	157.000	0.000000	0.000
ENSMUST00000103537.2	399	209.000	0.000000	0.000
ENSMUST00000199510.4	353	169.000	0.000000	0.000
ENSMUST00000103325.2	350	167.000	0.000000	0.000
ENSMUST00000198646.1	351	167.000	0.000000	0.000
ENSMUST00000103538.2	294	121.000	0.000000	0.000
ENSMUST00000168090.2	376	189.000	0.000000	0.000
ENSMUST00000103326.2	359	174.000	0.000000	0.000
ENSMUST00000196839.4	347	164.000	0.000000	0.000
ENSMUST00000103327.2	344	162.000	0.000000	0.000
ENSMUST00000199933.4	351	167.000	0.000000	0.000
ENSMUST00000103539.2	348	165.000	0.000000	0.000
ENSMUST00000199266.1	358	173.000	0.000000	0.000
ENSMUST00000103540.2	315	138.000	0.000000	0.000
ENSMUST00000103328.2	359	174.000	0.000000	0.000
ENSMUST00000198735.1	347	164.000	0.000000	0.000
ENSMUST00000103329.2	287	116.000	0.000000	0.000
ENSMUST00000196690.1	359	174.000	0.000000	0.000
ENSMUST00000103541.2	396	207.000	0.000000	0.000
ENSMUST00000164041.2	299	125.000	0.000000	0.000
ENSMUST00000103542.1	303	128.000	0.000000	0.000
ENSMUST00000103330.1	347	164.000	0.000000	0.000
ENSMUST00000196863.1	363	178.000	0.000000	0.000
ENSMUST00000183936.1	344	162.000	0.000000	0.000
ENSMUST00000103332.1	351	167.000	0.000000	0.000
ENSMUST00000196587.4	351	167.000	0.000000	0.000
ENSMUST00000103543.2	348	165.000	0.000000	0.000
ENSMUST00000103333.3	358	173.000	0.000000	0.000
ENSMUST00000103544.2	373	186.000	0.000000	0.000
ENSMUST00000103334.3	352	168.000	0.000000	0.000
ENSMUST00000197537.1	368	182.000	0.000000	0.000
ENSMUST00000169155.1	294	121.000	0.000000	0.000
ENSMUST00000198777.1	406	216.000	0.000000	0.000
ENSMUST00000170551.1	294	121.000	0.000000	0.000
ENSMUST00000199373.1	376	189.000	0.000000	0.000
ENSMUST00000163670.1	294	121.000	0.000000	0.000
ENSMUST00000103547.1	351	167.000	0.000000	0.000
ENSMUST00000103548.2	351	167.000	0.000000	0.000
ENSMUST00000199143.4	338	157.000	0.000000	0.000
ENSMUST00000103335.2	335	154.000	0.000000	0.000
ENSMUST00000103336.1	362	177.000	0.000000	0.000
ENSMUST00000196991.1	386	198.000	0.000000	0.000
ENSMUST00000103549.1	294	121.000	0.000000	0.000
ENSMUST00000198756.1	353	169.000	0.000000	0.000
ENSMUST00000103551.1	351	167.000	0.000000	0.000
ENSMUST00000103552.1	351	167.000	0.000000	0.000
ENSMUST00000193936.1	357	173.000	0.000000	0.000
ENSMUST00000179796.1	297	124.000	0.000000	0.000
ENSMUST00000103489.1	357	173.000	0.000000	0.000
ENSMUST00000193397.1	357	173.000	0.000000	0.000
ENSMUST00000195037.1	359	174.000	0.000000	0.000
ENSMUST00000103492.1	359	174.000	0.000000	0.000
ENSMUST00000103493.2	351	167.000	0.000000	0.000
ENSMUST00000191803.1	395	206.000	0.000000	0.000
ENSMUST00000103494.1	294	121.000	0.000000	0.000
ENSMUST00000103363.1	352	168.000	0.000000	0.000
ENSMUST00000103364.2	360	175.000	0.000000	0.000
ENSMUST00000103365.2	377	190.000	0.000000	0.000
ENSMUST00000103366.2	385	197.000	0.000000	0.000
ENSMUST00000103367.2	401	211.000	0.000000	0.000
ENSMUST00000103368.2	379	192.000	0.000000	0.000
ENSMUST00000103369.1	347	164.000	0.000000	0.000
ENSMUST00000103495.2	377	190.000	0.000000	0.000
ENSMUST00000197290.1	347	164.000	0.000000	0.000
ENSMUST00000103370.2	287	116.000	0.000000	0.000
ENSMUST00000198880.4	347	164.000	0.000000	0.000
ENSMUST00000103371.2	344	162.000	0.000000	0.000
ENSMUST00000103496.3	388	200.000	0.000000	0.000
ENSMUST00000195337.1	354	170.000	0.000000	0.000
ENSMUST00000103497.1	351	167.000	0.000000	0.000
ENSMUST00000193893.5	351	167.000	0.000000	0.000
ENSMUST00000103498.2	348	165.000	0.000000	0.000
ENSMUST00000191801.1	351	167.000	0.000000	0.000
ENSMUST00000195469.5	386	198.000	0.000000	0.000
ENSMUST00000109711.3	215	67.000	0.000000	0.000
ENSMUST00000103500.1	294	121.000	0.000000	0.000
ENSMUST00000192077.1	351	167.000	0.000000	0.000
ENSMUST00000103501.2	294	121.000	0.000000	0.000
ENSMUST00000194350.5	351	167.000	0.000000	0.000
ENSMUST00000103504.2	306	131.000	0.000000	0.000
ENSMUST00000193855.1	405	215.000	0.000000	0.000
ENSMUST00000103505.2	348	165.000	0.000000	0.000
ENSMUST00000194968.5	351	167.000	0.000000	0.000
ENSMUST00000103506.2	348	165.000	0.000000	0.000
ENSMUST00000103507.1	351	167.000	0.000000	0.000
ENSMUST00000194625.1	351	167.000	0.000000	0.000
ENSMUST00000191861.1	351	167.000	0.000000	0.000
ENSMUST00000103509.1	294	121.000	0.000000	0.000
ENSMUST00000103510.1	351	167.000	0.000000	0.000
ENSMUST00000191918.1	357	173.000	0.000000	0.000
ENSMUST00000177949.1	297	124.000	0.000000	0.000
ENSMUST00000103466.1	353	169.000	0.000000	0.000
ENSMUST00000103467.1	351	167.000	0.000000	0.000
ENSMUST00000103468.2	461	267.000	0.000000	0.000
ENSMUST00000103469.3	399	209.000	0.000000	0.000
ENSMUST00000195641.1	353	169.000	0.000000	0.000
ENSMUST00000103470.1	299	125.000	0.000000	0.000
ENSMUST00000195884.1	351	167.000	0.000000	0.000
ENSMUST00000103471.1	294	121.000	0.000000	0.000
ENSMUST00000103472.3	351	167.000	0.000000	0.000
ENSMUST00000103473.1	351	167.000	0.000000	0.000
ENSMUST00000103461.4	361	176.000	0.000000	0.000
ENSMUST00000195706.1	351	167.000	0.000000	0.000
ENSMUST00000103475.1	333	152.000	0.000000	0.000
ENSMUST00000191693.1	350	167.000	0.000000	0.000
ENSMUST00000103476.1	296	123.000	0.000000	0.000
ENSMUST00000192499.2	437	244.000	0.000000	0.000
ENSMUST00000103477.3	360	175.000	0.000000	0.000
ENSMUST00000193408.1	353	169.000	0.000000	0.000
ENSMUST00000195619.1	353	169.000	0.000000	0.000
ENSMUST00000103479.3	299	125.000	0.000000	0.000
ENSMUST00000196595.1	352	168.000	0.000000	0.000
ENSMUST00000103351.2	286	115.000	0.000000	0.000
ENSMUST00000198345.1	352	168.000	0.000000	0.000
ENSMUST00000177795.1	288	117.000	0.000000	0.000
ENSMUST00000199160.1	382	194.000	0.000000	0.000
ENSMUST00000103353.2	284	114.000	0.000000	0.000
ENSMUST00000103354.2	368	182.000	0.000000	0.000
ENSMUST00000197448.1	358	173.000	0.000000	0.000
ENSMUST00000103355.2	292	120.000	0.000000	0.000
ENSMUST00000195124.5	350	167.000	0.000000	0.000
ENSMUST00000103481.2	342	160.000	0.000000	0.000
ENSMUST00000103356.3	373	186.000	0.000000	0.000
ENSMUST00000103357.3	352	168.000	0.000000	0.000
ENSMUST00000194159.1	351	167.000	0.000000	0.000
ENSMUST00000103482.1	294	121.000	0.000000	0.000
ENSMUST00000103483.2	394	205.000	0.000000	0.000
ENSMUST00000125484.2	359	174.000	0.000000	0.000
ENSMUST00000183954.3	302	128.000	0.000000	0.000
ENSMUST00000103485.2	353	169.000	0.000000	0.000
ENSMUST00000103486.1	356	172.000	0.000000	0.000
ENSMUST00000103359.2	379	192.000	0.000000	0.000
ENSMUST00000199437.1	352	168.000	0.000000	0.000
ENSMUST00000177697.1	288	117.000	0.000000	0.000
ENSMUST00000198328.1	367	181.000	0.000000	0.000
ENSMUST00000166380.1	292	120.000	0.000000	0.000
ENSMUST00000103345.3	394	205.000	0.000000	0.000
ENSMUST00000103478.3	350	167.000	0.000000	0.000
ENSMUST00000200454.1	378	191.000	0.000000	0.000
ENSMUST00000103337.2	340	158.000	0.000000	0.000
ENSMUST00000114212.3	347	164.000	0.000000	0.000
ENSMUST00000103339.1	347	164.000	0.000000	0.000
ENSMUST00000197966.1	358	173.000	0.000000	0.000
ENSMUST00000103340.2	290	118.000	0.000000	0.000
ENSMUST00000103341.3	348	165.000	0.000000	0.000
ENSMUST00000195468.5	353	169.000	0.000000	0.000
ENSMUST00000103442.2	350	167.000	0.000000	0.000
ENSMUST00000103443.2	352	168.000	0.000000	0.000
ENSMUST00000103444.2	425	233.000	0.000000	0.000
ENSMUST00000178229.2	347	164.000	0.000000	0.000
ENSMUST00000103446.1	353	169.000	0.000000	0.000
ENSMUST00000103447.1	350	167.000	0.000000	0.000
ENSMUST00000103448.2	418	227.000	0.000000	0.000
ENSMUST00000195707.2	480	285.000	0.000000	0.000
ENSMUST00000103449.3	347	164.000	0.000000	0.000
ENSMUST00000103450.3	353	169.000	0.000000	0.000
ENSMUST00000179657.1	350	167.000	0.000000	0.000
ENSMUST00000192264.1	413	222.000	0.000000	0.000
ENSMUST00000103452.2	350	167.000	0.000000	0.000
ENSMUST00000195381.1	353	169.000	0.000000	0.000
ENSMUST00000103342.3	358	173.000	0.000000	0.000
ENSMUST00000103343.3	358	173.000	0.000000	0.000
ENSMUST00000180013.2	369	183.000	0.000000	0.000
ENSMUST00000103344.2	394	205.000	0.000000	0.000
ENSMUST00000192911.1	350	167.000	0.000000	0.000
ENSMUST00000103455.2	342	160.000	0.000000	0.000
ENSMUST00000103346.2	402	212.000	0.000000	0.000
ENSMUST00000196201.1	352	168.000	0.000000	0.000
ENSMUST00000101325.3	288	117.000	0.000000	0.000
ENSMUST00000103456.3	355	171.000	0.000000	0.000
ENSMUST00000103348.2	379	192.000	0.000000	0.000
ENSMUST00000192877.1	361	176.000	0.000000	0.000
ENSMUST00000103457.2	350	167.000	0.000000	0.000
ENSMUST00000103349.1	348	165.000	0.000000	0.000
ENSMUST00000103350.2	394	205.000	0.000000	0.000
ENSMUST00000193652.1	380	192.000	0.000000	0.000
ENSMUST00000103458.2	350	167.000	0.000000	0.000
ENSMUST00000103459.4	405	215.000	0.000000	0.000
ENSMUST00000103451.4	362	177.000	0.000000	0.000
ENSMUST00000103474.4	363	178.000	0.000000	0.000
ENSMUST00000193133.2	357	173.000	0.000000	0.000
ENSMUST00000103462.3	354	170.000	0.000000	0.000
ENSMUST00000103463.2	351	167.000	0.000000	0.000
ENSMUST00000103464.2	414	223.000	0.000000	0.000
ENSMUST00000167638.1	352	168.000	0.000000	0.000
ENSMUST00000166255.1	278	109.000	0.000000	0.000
ENSMUST00000103301.2	359	174.000	0.000000	0.000
ENSMUST00000095364.2	294	121.000	0.000000	0.000
ENSMUST00000103682.2	51	6.000	0.000000	0.000
ENSMUST00000103683.1	59	8.000	0.000000	0.000
ENSMUST00000197589.1	62	9.000	0.000000	0.000
ENSMUST00000103686.1	64	9.000	0.000000	0.000
ENSMUST00000103687.1	63	9.000	0.000000	0.000
ENSMUST00000196977.1	63	9.000	0.000000	0.000
ENSMUST00000103688.2	65	10.000	0.000000	0.000
ENSMUST00000103689.1	63	9.000	0.000000	0.000
ENSMUST00000103690.1	66	10.000	0.000000	0.000
ENSMUST00000103691.1	66	10.000	0.000000	0.000
ENSMUST00000103693.1	63	9.000	0.000000	0.000
ENSMUST00000199452.1	62	9.000	0.000000	0.000
ENSMUST00000103694.2	59	8.000	0.000000	0.000
ENSMUST00000200046.1	61	9.000	0.000000	0.000
ENSMUST00000103695.1	60	9.000	0.000000	0.000
ENSMUST00000197949.1	57	8.000	0.000000	0.000
ENSMUST00000103696.1	63	9.000	0.000000	0.000
ENSMUST00000103697.1	63	9.000	0.000000	0.000
ENSMUST00000103698.1	61	9.000	0.000000	0.000
ENSMUST00000103699.1	57	8.000	0.000000	0.000
ENSMUST00000103700.1	64	9.000	0.000000	0.000
ENSMUST00000103701.1	55	7.000	0.000000	0.000
ENSMUST00000103702.1	61	9.000	0.000000	0.000
ENSMUST00000103703.1	63	9.000	0.000000	0.000
ENSMUST00000103704.1	62	9.000	0.000000	0.000
ENSMUST00000103705.1	60	9.000	0.000000	0.000
ENSMUST00000103706.1	65	10.000	0.000000	0.000
ENSMUST00000103707.1	58	8.000	0.000000	0.000
ENSMUST00000103708.1	57	8.000	0.000000	0.000
ENSMUST00000103709.1	66	10.000	0.000000	0.000
ENSMUST00000103710.1	57	8.000	0.000000	0.000
ENSMUST00000103711.1	59	8.000	0.000000	0.000
ENSMUST00000103712.1	60	9.000	0.000000	0.000
ENSMUST00000103713.1	65	10.000	0.000000	0.000
ENSMUST00000103714.1	59	8.000	0.000000	0.000
ENSMUST00000103715.1	60	9.000	0.000000	0.000
ENSMUST00000103716.2	57	8.000	0.000000	0.000
ENSMUST00000103717.2	63	9.000	0.000000	0.000
ENSMUST00000103718.1	60	9.000	0.000000	0.000
ENSMUST00000103719.1	60	9.000	0.000000	0.000
ENSMUST00000103720.1	57	8.000	0.000000	0.000
ENSMUST00000103721.2	58	8.000	0.000000	0.000
ENSMUST00000103722.1	61	9.000	0.000000	0.000
ENSMUST00000103723.1	66	10.000	0.000000	0.000
ENSMUST00000103724.1	63	9.000	0.000000	0.000
ENSMUST00000103725.1	61	9.000	0.000000	0.000
ENSMUST00000103726.1	60	9.000	0.000000	0.000
ENSMUST00000103728.1	57	8.000	0.000000	0.000
ENSMUST00000103729.1	58	8.000	0.000000	0.000
ENSMUST00000103730.1	59	8.000	0.000000	0.000
ENSMUST00000103731.1	58	8.000	0.000000	0.000
ENSMUST00000103733.1	59	8.000	0.000000	0.000
ENSMUST00000103734.1	62	9.000	0.000000	0.000
ENSMUST00000103735.1	62	9.000	0.000000	0.000
ENSMUST00000103736.1	63	9.000	0.000000	0.000
ENSMUST00000103737.2	66	10.000	0.000000	0.000
ENSMUST00000103738.1	66	10.000	0.000000	0.000
ENSMUST00000200495.1	60	9.000	0.000000	0.000
ENSMUST00000103562.2	60	9.000	0.000000	0.000
ENSMUST00000197113.1	60	9.000	0.000000	0.000
ENSMUST00000184430.1	61	9.000	0.000000	0.000
ENSMUST00000103284.1	48	5.000	0.000000	0.000
ENSMUST00000103285.1	48	5.000	0.000000	0.000
ENSMUST00000192366.1	50	6.000	0.000000	0.000
ENSMUST00000103286.1	54	7.000	0.000000	0.000
ENSMUST00000103287.1	51	6.000	0.000000	0.000
ENSMUST00000103288.1	50	6.000	0.000000	0.000
ENSMUST00000103289.1	53	7.000	0.000000	0.000
ENSMUST00000193061.1	46	5.000	0.000000	0.000
ENSMUST00000103290.1	45	4.000	0.000000	0.000
ENSMUST00000103293.1	50	6.000	0.000000	0.000
ENSMUST00000103294.1	51	6.000	0.000000	0.000
ENSMUST00000103295.1	49	6.000	0.000000	0.000
ENSMUST00000103296.1	49	6.000	0.000000	0.000
ENSMUST00000103297.1	49	6.000	0.000000	0.000
ENSMUST00000103298.1	47	5.000	0.000000	0.000
ENSMUST00000082421.1	1144	966.196	4717.895423	20258.000
ENSMUST00000082419.1	519	309.625	452.761258	623.000
ENSMUST00000082418.1	1824	1609.704	1900.841715	13597.999
ENSMUST00000082414.1	1378	1118.216	3679.931636	18287.251
ENSMUST00000084013.1	297	124.562	5108.703935	2828.000
ENSMUST00000082411.1	348	165.000	264.452668	193.917
ENSMUST00000082409.1	784	596.837	5948.143726	15776.860
ENSMUST00000082408.1	681	478.826	6028.020710	12827.316
ENSMUST00000082407.1	204	60.000	14622.361935	3898.987
ENSMUST00000082405.1	684	488.493	2771.487080	6016.638
ENSMUST00000082402.1	1545	1378.132	8542.233562	52317.281
ENSMUST00000082396.1	1038	803.858	2770.112834	9896.000
ENSMUST00000082392.1	957	760.027	5711.105939	19290.000
ENSMUST00000124112.1	574	372.192	5.021815	8.306
ENSMUST00000084954.12	1732	1536.787	1.010864	6.904
ENSMUST00000108568.9	1777	1583.810	9.826396	69.164
ENSMUST00000079056.8	1443	1254.661	0.000000	0.000
ENSMUST00000102564.10	1848	1665.579	23.154007	171.386
ENSMUST00000124943.7	662	464.000	0.000000	0.000
ENSMUST00000150076.7	370	184.000	0.000000	0.000
ENSMUST00000128748.7	957	771.764	0.856215	2.937
ENSMUST00000102563.1	1352	1172.501	4.712794	24.557
ENSMUST00000138006.7	1073	885.081	0.000000	0.000
ENSMUST00000125441.7	756	567.595	7.472063	18.848
ENSMUST00000143232.1	603	414.545	0.000000	0.000
ENSMUST00000144454.1	488	292.042	8.397430	10.899
ENSMUST00000041683.8	4434	4274.005	263.622172	5007.258
ENSMUST00000173525.1	930	752.086	14.336919	47.919
ENSMUST00000174035.1	520	331.821	21.957913	32.380
ENSMUST00000174301.7	657	473.243	5.819483	12.239
ENSMUST00000174220.1	889	653.884	26.911775	78.203
ENSMUST00000199435.1	3794	3479.833	5.868556	90.755
ENSMUST00000098538.8	2564	2187.184	0.000000	0.000
ENSMUST00000199307.4	1944	1725.190	4.313673	33.073
ENSMUST00000098539.6	2261	1885.791	0.000000	0.000
ENSMUST00000196898.4	3323	3022.252	2.308263	31.003
ENSMUST00000029920.14	2239	1864.407	2.297646	19.037
ENSMUST00000196552.4	705	510.934	1.177650	2.674
ENSMUST00000197657.1	425	233.000	0.000000	0.000
ENSMUST00000199124.4	599	402.000	0.000000	0.000
ENSMUST00000196857.4	701	506.531	0.000000	0.000
ENSMUST00000198764.1	764	570.192	4.027517	10.206
ENSMUST00000199045.4	913	717.062	2.422993	7.721
ENSMUST00000196426.4	674	467.834	7.529286	15.654
ENSMUST00000200014.4	740	547.188	1.623592	3.948
ENSMUST00000198808.4	3747	3348.622	5.301379	78.893
ENSMUST00000195926.1	464	270.000	0.000000	0.000
ENSMUST00000200353.1	485	273.506	0.000000	0.000
ENSMUST00000106192.8	2425	2017.293	15.397126	138.036
ENSMUST00000178858.2	804	582.348	0.386397	1.000
ENSMUST00000169137.2	616	419.000	0.000000	0.000
ENSMUST00000113529.3	442	249.000	0.000000	0.000
ENSMUST00000208801.1	437	244.000	0.000000	0.000
ENSMUST00000031309.15	2421	2176.635	76.383175	738.867
ENSMUST00000125522.1	3357	3181.611	0.994494	14.062
ENSMUST00000138071.1	585	384.266	1.110589	1.897
ENSMUST00000111959.1	1526	1349.378	1.406764	8.436
ENSMUST00000149669.7	600	411.121	0.951649	1.739
ENSMUST00000136895.1	392	203.000	0.000000	0.000
ENSMUST00000118865.7	768	570.000	0.000000	0.000
ENSMUST00000061587.12	1996	1789.485	3.772335	30.000
ENSMUST00000121504.1	2141	1935.509	0.000000	0.000
ENSMUST00000081035.8	4334	4285.069	5.303720	101.000
ENSMUST00000025989.9	8096	7672.920	21.618277	737.165
ENSMUST00000237871.1	3170	2870.133	104.337183	1330.835
ENSMUST00000028807.5	3665	3561.566	20.173508	319.305
ENSMUST00000126082.1	897	718.446	11.017721	35.178
ENSMUST00000141836.1	266	101.511	12.278577	5.539
ENSMUST00000150162.7	606	419.102	14.795067	27.556
ENSMUST00000140282.1	446	253.000	0.000000	0.000
ENSMUST00000125766.7	936	754.051	9.182343	30.771
ENSMUST00000152191.7	1010	823.026	7.807663	28.557
ENSMUST00000154104.1	668	476.657	1.565117	3.315
ENSMUST00000117392.8	6625	6365.374	2.367992	66.986
ENSMUST00000132442.1	3088	2881.200	1.038789	13.301
ENSMUST00000135804.1	634	434.300	0.000000	0.000
ENSMUST00000173320.7	6908	6599.848	5.343019	156.713
ENSMUST00000112524.8	3089	2935.072	0.000000	0.000
ENSMUST00000141118.8	3399	3203.406	2.555173	36.376
ENSMUST00000133617.2	1902	1727.441	0.000000	0.000
ENSMUST00000074082.12	2129	1959.540	4.281755	37.287
ENSMUST00000134053.7	1905	1731.688	13.965147	107.473
ENSMUST00000143125.1	794	597.164	1.700398	4.513
ENSMUST00000123115.1	807	613.428	4.579346	12.484
ENSMUST00000214989.1	500	304.000	0.000000	0.000
ENSMUST00000123601.1	878	680.000	0.000000	0.000
ENSMUST00000214249.1	1693	1515.955	2.992044	20.158
ENSMUST00000219340.1	1718	1554.330	2.216500	15.311
ENSMUST00000219129.1	1546	1348.000	0.000000	0.000
ENSMUST00000215222.1	460	266.656	31.559513	37.399
ENSMUST00000170255.1	1590	1392.000	0.000000	0.000
ENSMUST00000020488.8	123179	124823.398	7.847191	4353.046
ENSMUST00000076316.5	3084	2900.494	2.792849	36.000
ENSMUST00000210922.1	2208	2010.000	0.000000	0.000
ENSMUST00000210519.1	2295	2155.036	0.000000	0.000
ENSMUST00000020497.13	6027	5984.433	19.187448	510.297
ENSMUST00000146640.7	3938	3872.924	0.000000	0.000
ENSMUST00000147381.1	347	166.062	4.179908	3.085
ENSMUST00000141184.1	1383	1222.157	7.601953	41.289
ENSMUST00000138858.7	3505	3417.738	0.000000	0.000
ENSMUST00000143793.7	804	619.461	0.497405	1.369
ENSMUST00000125193.1	692	494.000	0.000000	0.000
ENSMUST00000028944.3	3618	3455.673	28.007907	430.127
ENSMUST00000154328.7	547	359.143	0.968662	1.546
ENSMUST00000147135.1	392	203.000	0.000000	0.000
ENSMUST00000141500.1	656	459.000	0.000000	0.000
ENSMUST00000141785.1	658	434.840	2.239290	4.327
ENSMUST00000084512.10	6471	6333.137	3.447145	97.020
ENSMUST00000084030.5	7788	7628.887	19.744565	669.409
ENSMUST00000209441.1	3469	3352.187	2.554670	38.058
ENSMUST00000210645.1	797	618.152	3.276153	9.000
ENSMUST00000210016.1	656	459.000	0.000000	0.000
ENSMUST00000211622.1	1661	1440.991	0.000000	0.000
ENSMUST00000210933.1	375	187.000	2.139776	1.778
ENSMUST00000210767.1	552	355.000	0.000000	0.000
ENSMUST00000210488.1	479	287.097	0.000000	0.000
ENSMUST00000209827.1	515	319.000	0.000000	0.000
ENSMUST00000211584.1	457	263.000	0.000000	0.000
ENSMUST00000209633.1	1050	874.174	2.574063	10.000
ENSMUST00000211218.1	943	684.793	2.870025	8.734
ENSMUST00000021133.15	2526	2368.058	56.745422	597.181
ENSMUST00000106425.3	2330	2175.764	0.000000	0.000
ENSMUST00000127205.7	1979	1801.908	0.000000	0.000
ENSMUST00000128808.1	703	512.848	0.798001	1.819
ENSMUST00000110893.9	1242	1081.526	4.763107	22.893
ENSMUST00000085633.11	1089	891.000	0.000000	0.000
ENSMUST00000110891.7	1214	1016.000	0.000000	0.000
ENSMUST00000027945.5	1196	1034.561	2.810104	12.920
ENSMUST00000156341.1	1028	857.568	2.554249	9.735
ENSMUST00000153757.1	498	310.533	2.501461	3.452
ENSMUST00000124497.1	741	561.986	0.400397	1.000
ENSMUST00000143876.7	342	163.366	0.000000	0.000
ENSMUST00000156527.1	261	97.000	0.000000	0.000
ENSMUST00000198858.4	453	259.000	0.000000	0.000
ENSMUST00000197248.4	3184	3100.249	0.206866	2.850
ENSMUST00000061155.11	2956	2846.107	0.749960	9.486
ENSMUST00000198043.4	2233	2109.248	0.216003	2.025
ENSMUST00000084952.7	2713	2611.440	1.606081	18.639
ENSMUST00000109332.7	617	420.000	0.000000	0.000
ENSMUST00000167694.1	249	89.000	0.000000	0.000
ENSMUST00000086461.12	2796	2652.357	15.654687	184.527
ENSMUST00000150962.7	3751	3638.017	2.064526	33.379
ENSMUST00000129369.1	375	190.646	0.000000	0.000
ENSMUST00000123392.1	264	99.000	0.000000	0.000
ENSMUST00000126262.1	1256	1084.873	3.148062	15.178
ENSMUST00000111953.1	772	576.158	3.313443	8.484
ENSMUST00000088260.1	1074	876.000	0.000000	0.000
ENSMUST00000033818.9	7549	7265.041	15.855597	511.922
ENSMUST00000091237.11	7443	7161.294	8.821614	280.752
ENSMUST00000133338.7	4028	3816.666	8.202481	139.127
ENSMUST00000125031.1	2295	2063.647	2.316776	21.247
ENSMUST00000127197.1	755	575.831	0.000000	0.000
ENSMUST00000132974.7	5528	5354.064	2.697406	64.182
ENSMUST00000152273.1	692	510.865	3.555563	8.072
ENSMUST00000136918.1	290	120.005	3.079997	1.643
ENSMUST00000143359.7	604	412.931	6.354510	11.661
ENSMUST00000131804.1	567	376.714	17.050323	28.545
ENSMUST00000139545.1	811	611.419	8.309960	22.580
ENSMUST00000001256.10	3736	3088.623	17.010276	233.485
ENSMUST00000167545.2	3156	2565.791	2.939226	33.515
ENSMUST00000017454.7	751	553.000	0.000000	0.000
ENSMUST00000046863.11	1828	1630.000	0.000000	0.000
ENSMUST00000132702.7	1899	1726.469	1.062849	8.155
ENSMUST00000144748.7	2286	2116.240	1.949510	18.335
ENSMUST00000206674.1	531	334.000	0.000000	0.000
ENSMUST00000106272.7	1725	1527.000	0.000000	0.000
ENSMUST00000125188.7	473	278.000	0.000000	0.000
ENSMUST00000155005.2	710	512.000	0.000000	0.000
ENSMUST00000206995.1	1000	802.000	0.000000	0.000
ENSMUST00000124631.7	782	584.000	0.000000	0.000
ENSMUST00000136597.2	809	619.132	0.488574	1.344
ENSMUST00000139068.7	364	179.000	0.000000	0.000
ENSMUST00000106271.1	1713	1515.000	0.000000	0.000
ENSMUST00000138432.1	288	117.000	0.000000	0.000
ENSMUST00000084935.10	8834	8354.988	21.015359	780.307
ENSMUST00000208158.1	1551	1373.169	0.250837	1.531
ENSMUST00000162108.7	2433	2265.714	0.000000	0.000
ENSMUST00000054436.8	4060	3859.479	2.052473	35.204
ENSMUST00000035115.4	4902	4696.273	0.979901	20.451
ENSMUST00000213272.1	508	312.000	0.000000	0.000
ENSMUST00000139189.1	412	215.051	1.620593	1.549
ENSMUST00000129394.1	763	565.000	0.000000	0.000
ENSMUST00000149959.1	224	72.000	0.000000	0.000
ENSMUST00000103097.9	443	250.000	0.000000	0.000
ENSMUST00000180193.1	443	250.000	0.000000	0.000
ENSMUST00000199470.4	2392	2198.095	0.000000	0.000
ENSMUST00000046045.12	2564	2379.138	0.487613	5.156
ENSMUST00000199423.4	2016	1837.435	0.561458	4.585
ENSMUST00000196529.4	1460	1266.148	0.401591	2.260
ENSMUST00000198460.4	1785	1587.000	0.000000	0.000
ENSMUST00000199983.1	479	284.000	0.000000	0.000
ENSMUST00000198734.1	452	258.000	0.000000	0.000
ENSMUST00000200589.4	1174	976.000	0.000000	0.000
ENSMUST00000198750.4	870	672.000	0.000000	0.000
ENSMUST00000198404.1	368	182.450	0.000000	0.000
ENSMUST00000196815.4	574	377.000	0.000000	0.000
ENSMUST00000198648.4	810	612.000	0.000000	0.000
ENSMUST00000196504.4	608	411.000	0.000000	0.000
ENSMUST00000199685.1	604	407.000	0.000000	0.000
ENSMUST00000197282.1	655	458.000	0.000000	0.000
ENSMUST00000199752.1	275	107.000	0.000000	0.000
ENSMUST00000103096.9	911	713.000	0.000000	0.000
ENSMUST00000109328.7	726	528.000	0.000000	0.000
ENSMUST00000130227.1	1619	1414.946	0.477088	3.000
ENSMUST00000063824.13	3681	3483.000	0.000000	0.000
ENSMUST00000136375.7	3691	3493.000	0.000000	0.000
ENSMUST00000142203.7	3849	3651.000	0.000000	0.000
ENSMUST00000141714.1	492	296.000	0.000000	0.000
ENSMUST00000135618.7	3293	2929.257	0.384087	5.000
ENSMUST00000137458.1	3272	3074.000	0.000000	0.000
ENSMUST00000134723.1	354	170.000	0.000000	0.000
ENSMUST00000143808.1	554	357.000	0.000000	0.000
ENSMUST00000135968.1	762	564.000	0.000000	0.000
ENSMUST00000135560.1	1156	958.000	0.000000	0.000
ENSMUST00000000188.11	6330	6218.452	328.238770	9071.001
ENSMUST00000201564.1	127	25.000	0.000000	0.000
ENSMUST00000201985.1	415	225.233	8.655847	8.664
ENSMUST00000201902.3	627	430.481	11.525591	22.050
ENSMUST00000202363.1	3506	3340.317	2.378892	35.314
ENSMUST00000201066.1	983	793.839	1.748415	6.168
ENSMUST00000201637.1	1006	824.118	3.495745	12.803
ENSMUST00000201857.1	115	21.000	0.000000	0.000
ENSMUST00000062904.10	3151	3020.039	39.305456	527.532
ENSMUST00000139555.7	3841	3708.458	3.661898	60.351
ENSMUST00000133959.7	688	505.674	2.629077	5.908
ENSMUST00000128582.7	5607	5520.979	7.779734	190.881
ENSMUST00000139069.7	2300	2143.768	0.000000	0.000
ENSMUST00000147625.1	595	408.510	4.179698	7.588
ENSMUST00000123551.7	710	524.851	0.000000	0.000
ENSMUST00000142198.7	823	637.720	3.836868	10.874
ENSMUST00000148048.1	786	594.847	3.576787	9.455
ENSMUST00000138738.1	837	652.334	3.890016	11.277
ENSMUST00000149337.1	653	466.736	0.000000	0.000
ENSMUST00000124955.1	830	645.380	4.566065	13.096
ENSMUST00000015003.9	1993	1777.668	31.742043	250.766
ENSMUST00000212037.1	358	173.000	2.859202	2.198
ENSMUST00000212572.1	1151	963.351	7.950030	34.036
ENSMUST00000151162.1	662	430.330	0.000000	0.000
ENSMUST00000036578.6	4594	4074.946	17.228587	312.000
ENSMUST00000073935.6	3923	3540.712	7.181328	113.000
ENSMUST00000055872.2	1940	1742.000	0.000000	0.000
ENSMUST00000154277.1	1632	1419.279	0.158544	1.000
ENSMUST00000057773.4	1308	1012.459	5.111723	23.000
ENSMUST00000024657.11	1663	1485.002	50.226524	331.469
ENSMUST00000171526.1	534	348.262	5.166435	7.996
ENSMUST00000172054.1	441	255.061	4.143802	4.697
ENSMUST00000168938.2	3901	3593.917	17.537499	280.104
ENSMUST00000167805.1	597	333.590	3.867769	5.734
ENSMUST00000077502.4	3257	3108.316	1.103925	15.249
ENSMUST00000204803.1	1032	834.000	0.000000	0.000
ENSMUST00000104984.3	6905	6227.214	6.808733	188.427
ENSMUST00000210367.1	1324	1126.000	0.000000	0.000
ENSMUST00000211489.1	575	378.000	0.000000	0.000
ENSMUST00000211207.1	1866	1709.538	0.000000	0.000
ENSMUST00000080065.2	4054	3808.722	25.154066	425.766
ENSMUST00000136444.1	722	537.888	1.771424	4.234
ENSMUST00000032326.10	1764	1619.274	36.058752	259.486
ENSMUST00000130851.7	435	242.000	0.000000	0.000
ENSMUST00000205244.2	607	410.000	0.000000	0.000
ENSMUST00000131719.7	978	805.096	4.052364	14.499
ENSMUST00000155277.7	4006	3940.683	7.907199	138.477
ENSMUST00000205055.2	551	354.000	0.000000	0.000
ENSMUST00000155698.1	620	432.696	7.753173	14.909
ENSMUST00000204646.2	1139	974.233	0.000000	0.000
ENSMUST00000154558.2	1078	911.305	0.000000	0.000
ENSMUST00000123022.7	693	512.455	2.128900	4.848
ENSMUST00000134549.1	791	611.683	9.662851	26.267
ENSMUST00000155022.2	3269	3172.477	2.306119	32.513
ENSMUST00000159715.7	3796	3656.298	0.123085	2.000
ENSMUST00000052069.11	3798	3658.441	0.000000	0.000
ENSMUST00000161514.1	2746	2548.000	0.000000	0.000
ENSMUST00000027809.7	1913	1574.924	2.796498	19.573
ENSMUST00000046548.13	5060	4478.464	5.828353	116.000
ENSMUST00000111037.2	4988	4398.141	0.000000	0.000
ENSMUST00000152584.1	750	552.000	0.000000	0.000
ENSMUST00000142869.1	635	441.459	1.019429	2.000
ENSMUST00000044332.15	4518	4173.400	17.722558	328.700
ENSMUST00000156546.1	2162	2010.023	6.122741	54.693
ENSMUST00000150767.7	3896	3775.838	1.228081	20.607
ENSMUST00000124718.7	564	374.384	0.601035	1.000
ENSMUST00000043598.13	1153	964.799	0.276057	1.184
ENSMUST00000108435.1	1112	929.106	0.937551	3.871
ENSMUST00000153236.1	847	649.000	0.000000	0.000
ENSMUST00000027727.14	3123	2891.938	31.058363	399.163
ENSMUST00000112237.1	3446	3107.768	6.450470	89.089
ENSMUST00000156433.1	363	178.000	0.000000	0.000
ENSMUST00000148822.1	2231	2046.899	5.028968	45.747
ENSMUST00000034046.12	3897	3788.831	4.438448	74.734
ENSMUST00000128746.2	5676	5475.543	0.131524	3.200
ENSMUST00000211644.1	343	161.000	0.000000	0.000
ENSMUST00000211289.1	1253	1055.000	0.000000	0.000
ENSMUST00000135955.7	673	475.000	0.000000	0.000
ENSMUST00000210929.1	474	279.000	0.000000	0.000
ENSMUST00000110372.8	3429	3337.836	1.862431	27.627
ENSMUST00000130563.1	368	182.000	0.000000	0.000
ENSMUST00000110371.7	2100	1966.593	1.079972	9.439
ENSMUST00000133161.1	573	376.000	0.000000	0.000
ENSMUST00000152423.1	441	248.000	0.000000	0.000
ENSMUST00000223838.1	420	228.000	0.000000	0.000
ENSMUST00000046095.9	3791	3593.000	0.000000	0.000
ENSMUST00000099885.1	942	744.000	0.000000	0.000
ENSMUST00000105931.7	472	277.000	0.000000	0.000
ENSMUST00000105934.7	480	285.000	0.000000	0.000
ENSMUST00000210288.1	918	720.000	0.000000	0.000
ENSMUST00000105930.7	583	386.000	0.000000	0.000
ENSMUST00000105933.7	552	355.000	0.000000	0.000
ENSMUST00000000220.2	478	283.000	0.000000	0.000
ENSMUST00000105932.1	455	261.000	0.000000	0.000
ENSMUST00000125933.1	259	96.000	0.000000	0.000
ENSMUST00000162317.1	297	124.000	0.000000	0.000
ENSMUST00000052691.8	2506	2264.072	7.727770	77.755
ENSMUST00000164837.2	2523	2286.437	8.192505	83.245
ENSMUST00000174004.1	1466	1272.931	0.000000	0.000
ENSMUST00000174163.1	772	574.000	0.000000	0.000
ENSMUST00000115349.8	1577	1379.000	0.000000	0.000
ENSMUST00000231872.1	509	313.000	0.000000	0.000
ENSMUST00000039338.12	1591	1393.000	0.000000	0.000
ENSMUST00000100046.8	2294	2096.000	0.000000	0.000
ENSMUST00000160243.1	1490	1292.000	0.000000	0.000
ENSMUST00000232459.1	742	544.000	0.000000	0.000
ENSMUST00000231835.1	533	336.000	0.000000	0.000
ENSMUST00000057023.11	2361	2169.235	0.978529	9.433
ENSMUST00000139790.7	2403	2197.056	0.000000	0.000
ENSMUST00000148620.1	1342	1144.000	0.000000	0.000
ENSMUST00000138465.2	1884	1725.163	1.508678	11.567
ENSMUST00000208565.1	1215	1017.000	0.000000	0.000
ENSMUST00000217292.2	1854	1656.000	0.000000	0.000
ENSMUST00000216534.1	942	744.000	0.000000	0.000
ENSMUST00000037528.9	4611	4302.364	9.967488	190.579
ENSMUST00000207617.1	412	221.000	0.000000	0.000
ENSMUST00000207530.1	369	183.000	9.309275	7.571
ENSMUST00000208800.1	446	253.000	0.000000	0.000
ENSMUST00000213887.1	2711	2503.233	8.256448	91.850
ENSMUST00000207238.1	396	207.000	0.000000	0.000
ENSMUST00000208947.1	1865	1686.580	4.537237	34.008
ENSMUST00000208061.1	938	723.188	0.000000	0.000
ENSMUST00000029671.8	2910	2630.730	0.171069	2.000
ENSMUST00000149919.7	531	334.000	0.000000	0.000
ENSMUST00000133888.1	4064	3866.000	0.000000	0.000
ENSMUST00000127733.1	405	215.000	0.000000	0.000
ENSMUST00000212929.1	3474	3162.768	0.000000	0.000
ENSMUST00000093099.12	3236	2926.380	11.764614	153.000
ENSMUST00000147964.7	3309	2999.493	0.000000	0.000
ENSMUST00000131652.1	441	248.000	0.000000	0.000
ENSMUST00000144379.7	698	500.000	0.000000	0.000
ENSMUST00000126547.1	577	380.000	0.000000	0.000
ENSMUST00000195794.1	1392	1194.000	0.000000	0.000
ENSMUST00000194087.5	3225	3027.000	0.000000	0.000
ENSMUST00000194783.1	2161	1963.000	0.000000	0.000
ENSMUST00000094288.9	3817	3619.000	0.000000	0.000
ENSMUST00000171939.7	3823	3625.000	0.000000	0.000
ENSMUST00000058806.6	2069	1871.000	0.000000	0.000
ENSMUST00000224534.1	2016	1818.000	0.000000	0.000
ENSMUST00000076263.1	942	744.000	0.000000	0.000
ENSMUST00000017443.13	1664	1462.835	30.298663	196.971
ENSMUST00000109326.9	476	261.566	2.352739	2.735
ENSMUST00000109327.3	656	447.866	11.653988	23.196
ENSMUST00000135458.1	560	371.839	2.480297	4.099
ENSMUST00000047075.13	6487	6223.363	3.776315	104.442
ENSMUST00000144406.7	916	723.154	0.000000	0.000
ENSMUST00000126761.7	730	522.750	0.000000	0.000
ENSMUST00000143951.1	315	138.000	5.736598	3.518
ENSMUST00000141439.1	389	200.000	0.000000	0.000
ENSMUST00000047157.12	5927	5717.969	29.351762	745.863
ENSMUST00000205501.1	647	450.000	0.000000	0.000
ENSMUST00000099546.5	2090	1828.050	7.016229	57.000
ENSMUST00000110837.1	1991	1730.416	0.000000	0.000
ENSMUST00000204239.2	4804	4637.601	3.185569	65.654
ENSMUST00000002976.4	7752	7689.908	1.005004	34.346
ENSMUST00000204078.1	805	627.731	0.000000	0.000
ENSMUST00000141137.6	13862	13987.300	0.000009	0.001
ENSMUST00000198055.1	431	239.000	0.000000	0.000
ENSMUST00000126998.2	550	353.000	0.000000	0.000
ENSMUST00000197824.1	735	537.000	0.000000	0.000
ENSMUST00000196708.1	6341	6276.554	0.076519	2.134
ENSMUST00000058440.11	14038	14169.803	0.378980	23.865
ENSMUST00000229223.1	346	163.000	0.000000	0.000
ENSMUST00000230769.1	346	163.000	0.000000	0.000
ENSMUST00000109150.8	2513	2275.538	44.456275	449.573
ENSMUST00000229282.1	376	188.074	3.753870	3.138
ENSMUST00000003442.8	2734	2305.848	11.711331	120.011
ENSMUST00000230490.1	2477	2235.660	23.379547	232.287
ENSMUST00000230064.1	2714	2488.149	19.804700	218.992
ENSMUST00000233649.1	4007	3916.459	0.144642	2.518
ENSMUST00000077788.6	2379	2206.453	4.895123	48.000
ENSMUST00000045521.8	5226	5008.223	22.374981	498.000
ENSMUST00000036470.13	1870	1713.643	19.588019	149.174
ENSMUST00000110834.7	828	652.063	3.045636	8.826
ENSMUST00000110833.1	732	534.000	0.000000	0.000
ENSMUST00000042299.3	4058	3775.596	3.039496	51.000
ENSMUST00000224726.2	4061	3869.491	12.386331	213.000
ENSMUST00000223659.1	275	107.000	0.000000	0.000
ENSMUST00000225189.2	595	398.000	0.000000	0.000
ENSMUST00000236457.1	393	204.000	0.000000	0.000
ENSMUST00000113825.3	4044	3855.052	0.000000	0.000
ENSMUST00000238089.1	414	223.000	0.000000	0.000
ENSMUST00000068004.12	4148	3958.103	0.000000	0.000
ENSMUST00000178687.1	4869	4198.325	12.005740	224.000
ENSMUST00000093100.2	2821	2623.000	0.000000	0.000
ENSMUST00000021940.7	4315	4178.348	30.996611	575.575
ENSMUST00000224517.1	787	589.173	9.799648	25.659
ENSMUST00000225066.1	645	456.319	5.161538	10.467
ENSMUST00000225366.1	3331	3206.738	1.782233	25.399
ENSMUST00000022782.9	4228	3904.361	15.201648	263.769
ENSMUST00000227760.1	323	144.951	2.077851	1.338
ENSMUST00000228407.1	818	599.545	0.000000	0.000
ENSMUST00000226472.1	823	607.072	7.002733	18.893
ENSMUST00000075941.11	6786	6610.382	31.232101	917.510
ENSMUST00000066773.8	4461	4358.333	0.000000	0.000
ENSMUST00000185719.1	317	141.825	1.586594	1.000
ENSMUST00000188612.1	2333	2105.778	1.140478	10.673
ENSMUST00000185887.1	2227	2023.889	2.220005	19.968
ENSMUST00000185735.1	3079	2376.063	0.189404	2.000
ENSMUST00000191226.1	807	619.246	0.000000	0.000
ENSMUST00000006774.10	2736	2543.552	33.540250	379.132
ENSMUST00000165031.7	673	473.469	1.822508	3.835
ENSMUST00000107644.1	2187	2053.159	1.589021	14.499
ENSMUST00000128420.8	1451	1293.099	0.000000	0.000
ENSMUST00000144708.1	739	558.575	8.675087	21.535
ENSMUST00000154987.7	5188	5016.260	3.603994	80.343
ENSMUST00000136823.7	536	339.000	0.000000	0.000
ENSMUST00000212072.1	1930	1745.120	2.826836	21.923
ENSMUST00000212206.1	1636	1458.403	0.000000	0.000
ENSMUST00000077791.7	1811	1632.718	17.810427	129.232
ENSMUST00000211926.1	1409	1240.456	4.267140	23.523
ENSMUST00000113917.7	805	607.000	0.000000	0.000
ENSMUST00000113910.7	966	729.211	61.312557	198.695
ENSMUST00000113906.8	745	526.902	0.000000	0.000
ENSMUST00000113914.7	912	714.000	0.000000	0.000
ENSMUST00000113905.7	758	538.580	0.000000	0.000
ENSMUST00000146924.1	499	279.636	12.770356	15.870
ENSMUST00000232294.1	548	362.300	0.000000	0.000
ENSMUST00000138514.1	695	476.677	13.423065	28.435
ENSMUST00000124281.1	429	242.326	0.928573	1.000
ENSMUST00000133468.1	370	184.000	16.437378	13.441
ENSMUST00000126731.7	864	669.484	9.543366	28.394
ENSMUST00000136417.1	778	592.075	16.364627	43.059
ENSMUST00000155288.1	749	563.712	0.000000	0.000
ENSMUST00000141938.7	673	492.193	0.000000	0.000
ENSMUST00000139699.7	3449	3295.060	2.590247	37.930
ENSMUST00000106411.9	3205	3048.488	10.891070	147.550
ENSMUST00000106413.9	3298	3146.816	0.000000	0.000
ENSMUST00000021147.13	3337	3188.405	21.710322	307.626
ENSMUST00000051312.4	3256	2439.662	1.199032	13.000
ENSMUST00000094467.5	2540	2362.881	17.715858	186.032
ENSMUST00000147223.7	2893	2737.974	2.233314	27.175
ENSMUST00000146517.1	1135	927.887	0.000000	0.000
ENSMUST00000139723.1	352	168.000	0.000000	0.000
ENSMUST00000236386.1	2817	2619.000	0.000000	0.000
ENSMUST00000170392.8	1807	1609.000	0.000000	0.000
ENSMUST00000237082.1	1680	1482.000	0.000000	0.000
ENSMUST00000237165.1	1469	1271.000	0.000000	0.000
ENSMUST00000237130.1	1543	1345.000	0.000000	0.000
ENSMUST00000235892.1	1653	1455.000	0.000000	0.000
ENSMUST00000114455.2	1765	1567.000	0.000000	0.000
ENSMUST00000236703.1	1863	1665.000	0.000000	0.000
ENSMUST00000063414.8	3229	3069.559	9.456507	129.000
ENSMUST00000229242.1	736	538.000	0.000000	0.000
ENSMUST00000195026.1	4015	3473.383	1.561283	24.100
ENSMUST00000027853.5	1025	764.896	55.170519	187.539
ENSMUST00000128633.1	3029	2771.258	1.722837	21.218
ENSMUST00000193575.1	468	273.000	0.000000	0.000
ENSMUST00000138999.1	493	302.742	0.000000	0.000
ENSMUST00000098090.9	1215	1017.000	0.000000	0.000
ENSMUST00000207046.1	2733	2581.607	0.631054	7.240
ENSMUST00000032887.3	914	729.166	43.870405	142.161
ENSMUST00000209146.1	799	614.701	0.000000	0.000
ENSMUST00000127700.1	3070	2951.557	0.579310	7.599
ENSMUST00000086639.5	5454	5099.261	1.677078	38.005
ENSMUST00000232891.1	2575	2305.056	0.000000	0.000
ENSMUST00000232804.1	2902	2636.094	0.511715	5.995
ENSMUST00000074618.9	6637	6260.846	1.584260	44.080
ENSMUST00000109184.7	6828	6427.623	0.000000	0.000
ENSMUST00000151292.7	5399	5192.518	0.000000	0.000
ENSMUST00000099067.9	2727	2446.159	0.735914	8.000
ENSMUST00000029057.12	2310	1956.773	0.000000	0.000
ENSMUST00000137451.1	2369	1981.700	0.785728	6.920
ENSMUST00000140137.7	3309	3111.000	0.000000	0.000
ENSMUST00000138546.1	2174	1976.000	0.000000	0.000
ENSMUST00000171689.7	2742	2453.040	0.000000	0.000
ENSMUST00000050771.7	1239	1041.000	0.000000	0.000
ENSMUST00000041003.7	1402	1237.039	8.934252	49.116
ENSMUST00000232131.1	485	298.796	0.000000	0.000
ENSMUST00000232051.1	2419	2203.074	1.952568	19.117
ENSMUST00000139270.7	386	198.000	0.000000	0.000
ENSMUST00000144662.7	3912	3774.570	0.000000	0.000
ENSMUST00000151307.7	3687	3548.405	0.202671	3.196
ENSMUST00000025595.4	3267	3113.525	14.801408	204.804
ENSMUST00000037376.13	1405	1208.884	16.038973	86.168
ENSMUST00000113851.7	1323	1133.569	1.061307	5.347
ENSMUST00000150322.7	803	593.933	0.823492	2.174
ENSMUST00000146117.7	1049	852.091	13.038605	49.374
ENSMUST00000113850.1	1918	1720.000	0.000000	0.000
ENSMUST00000205681.1	752	575.303	7.040332	18.000
ENSMUST00000151147.7	676	480.206	4.505214	9.614
ENSMUST00000128262.1	970	800.245	4.547449	16.172
ENSMUST00000141611.1	533	345.314	3.147384	4.830
ENSMUST00000205599.1	1871	1713.742	1.223891	9.321
ENSMUST00000075303.6	1928	1746.217	14.781324	114.708
ENSMUST00000141029.1	1882	1656.829	4.333802	31.910
ENSMUST00000125666.1	639	442.000	0.000000	0.000
ENSMUST00000204390.1	1356	1095.935	1.104943	5.382
ENSMUST00000133811.2	889	709.561	11.281141	35.573
ENSMUST00000184534.1	3412	3212.513	0.153838	2.196
ENSMUST00000103201.7	9513	9650.498	0.000000	0.000
ENSMUST00000183548.2	5199	4811.285	1.968509	42.090
ENSMUST00000137500.8	431	244.005	23.968438	25.991
ENSMUST00000130012.8	1058	890.375	2.125823	8.412
ENSMUST00000136463.8	452	258.000	0.000000	0.000
ENSMUST00000183887.1	684	504.149	10.313537	23.107
ENSMUST00000020843.12	9026	9145.075	44.950879	1826.874
ENSMUST00000088955.11	1669	1471.000	0.000000	0.000
ENSMUST00000135501.2	870	672.000	0.000000	0.000
ENSMUST00000175774.8	7047	6537.495	6.868792	199.561
ENSMUST00000108415.9	7095	6574.634	0.000000	0.000
ENSMUST00000098679.9	2340	2013.334	0.966897	8.651
ENSMUST00000108418.10	1934	1627.984	1.494851	10.815
ENSMUST00000108417.9	1937	1615.411	0.000000	0.000
ENSMUST00000108416.9	1754	1556.000	0.000000	0.000
ENSMUST00000108413.7	1599	1401.000	0.000000	0.000
ENSMUST00000176408.7	1697	1415.924	0.895020	5.632
ENSMUST00000147146.1	609	332.319	3.044566	4.496
ENSMUST00000175754.3	455	260.766	7.920087	9.178
ENSMUST00000037359.8	1954	1214.185	5.976295	32.248
ENSMUST00000153736.1	363	178.000	0.000000	0.000
ENSMUST00000142339.1	702	502.446	0.000000	0.000
ENSMUST00000152424.1	646	460.654	3.786758	7.752
ENSMUST00000041717.13	3590	3300.227	0.000000	0.000
ENSMUST00000111654.7	3059	2773.695	1.066860	13.151
ENSMUST00000111658.9	3012	2754.797	0.000000	0.000
ENSMUST00000111659.8	2324	2126.000	0.000000	0.000
ENSMUST00000111652.8	1087	878.000	0.000000	0.000
ENSMUST00000111649.7	982	793.938	0.739741	2.610
ENSMUST00000111651.7	1127	929.000	0.000000	0.000
ENSMUST00000153888.8	2318	2101.403	0.565671	5.283
ENSMUST00000127233.8	3220	2929.881	0.000000	0.000
ENSMUST00000126434.7	2683	2485.000	0.000000	0.000
ENSMUST00000111653.7	2629	2431.000	0.000000	0.000
ENSMUST00000061496.16	3193	2985.000	0.000000	0.000
ENSMUST00000111656.7	3629	3312.358	5.333152	78.506
ENSMUST00000111657.10	2135	1918.228	0.909189	7.751
ENSMUST00000133008.7	691	493.000	0.000000	0.000
ENSMUST00000145249.7	830	632.000	0.000000	0.000
ENSMUST00000142291.7	729	531.000	0.000000	0.000
ENSMUST00000111646.7	2839	2531.025	0.000000	0.000
ENSMUST00000127653.7	395	206.000	0.000000	0.000
ENSMUST00000143334.1	746	558.180	0.510168	1.266
ENSMUST00000148666.1	800	602.000	0.000000	0.000
ENSMUST00000111662.10	3715	3431.734	1.602138	24.434
ENSMUST00000169838.8	5725	5640.534	58.316107	1461.813
ENSMUST00000072156.6	6127	6040.435	0.000000	0.000
ENSMUST00000226905.1	3303	2928.120	0.663818	8.638
ENSMUST00000226748.1	1133	962.037	1.871179	8.000
ENSMUST00000227405.1	2827	2720.294	4.753510	57.466
ENSMUST00000227604.1	929	756.602	8.959011	30.124
ENSMUST00000226997.1	2131	1973.669	0.000000	0.000
ENSMUST00000226913.1	3184	3032.469	9.043577	121.876
ENSMUST00000226434.1	2278	2149.434	2.813040	26.871
ENSMUST00000019723.7	1710	1542.156	26.215122	179.665
ENSMUST00000140885.7	464	268.873	2.004065	2.395
ENSMUST00000151093.1	445	253.673	0.887040	1.000
ENSMUST00000120717.7	2591	2447.279	0.183892	2.000
ENSMUST00000151350.1	588	406.221	0.553930	1.000
ENSMUST00000102592.9	7049	6843.979	18.514704	563.130
ENSMUST00000032729.7	6102	6047.116	20.453820	549.675
ENSMUST00000206612.1	5938	5876.649	3.872299	101.130
ENSMUST00000132036.1	699	518.964	3.394159	7.828
ENSMUST00000144961.1	385	197.000	0.000000	0.000
ENSMUST00000206228.1	551	362.929	0.767036	1.237
ENSMUST00000206438.1	451	239.103	0.941091	1.000
ENSMUST00000102578.10	3717	3239.450	32.708933	470.891
ENSMUST00000140604.1	2558	2204.138	0.000000	0.000
ENSMUST00000137519.1	1361	1198.076	11.852814	63.109
ENSMUST00000129001.7	2637	2456.579	0.000000	0.000
ENSMUST00000131803.1	2233	2035.909	0.000000	0.000
ENSMUST00000200704.1	1993	1830.142	2.213119	18.000
ENSMUST00000051777.14	7803	7806.034	20.780621	720.895
ENSMUST00000133464.7	4167	4102.091	0.818030	14.913
ENSMUST00000156559.7	1909	1769.740	0.434133	3.414
ENSMUST00000119647.8	4840	4783.618	1.142318	24.284
ENSMUST00000208753.1	1304	1149.634	0.000000	0.000
ENSMUST00000184753.1	2576	2342.785	0.493944	5.143
ENSMUST00000185051.1	788	607.674	0.000000	0.000
ENSMUST00000120196.8	3391	3244.236	0.000000	0.000
ENSMUST00000184779.1	660	474.109	1.939994	4.088
ENSMUST00000185084.1	600	404.012	4.231412	7.597
ENSMUST00000184657.1	639	442.000	0.000000	0.000
ENSMUST00000151573.2	879	679.479	1.213974	3.666
ENSMUST00000208018.1	925	726.121	0.000000	0.000
ENSMUST00000098259.10	6602	6592.493	0.000000	0.000
ENSMUST00000000219.9	1829	1635.704	2.369852	17.227
ENSMUST00000105929.10	1950	1752.000	0.000000	0.000
ENSMUST00000124951.7	1280	1082.000	0.000000	0.000
ENSMUST00000138482.8	483	288.000	0.000000	0.000
ENSMUST00000123057.1	990	797.283	0.782636	2.773
ENSMUST00000140344.1	1012	814.000	0.000000	0.000
ENSMUST00000005493.13	4163	4042.694	60.910433	1094.323
ENSMUST00000125997.1	4435	4318.213	6.934964	133.086
ENSMUST00000128879.1	469	279.738	4.756300	5.913
ENSMUST00000153455.7	1252	1082.167	3.871376	18.618
ENSMUST00000157065.1	728	550.976	2.519859	6.170
ENSMUST00000129325.1	964	776.190	6.077749	20.965
ENSMUST00000133309.1	1373	1204.230	0.718337	3.844
ENSMUST00000126747.1	402	212.000	0.000000	0.000
ENSMUST00000098545.11	2897	2510.311	0.747451	8.339
ENSMUST00000147819.7	457	266.019	0.845870	1.000
ENSMUST00000145507.7	462	268.000	0.000000	0.000
ENSMUST00000092880.13	2700	2529.235	2.031231	22.831
ENSMUST00000127587.7	1412	1215.246	0.000000	0.000
ENSMUST00000141578.1	564	367.000	0.000000	0.000
ENSMUST00000108338.1	714	505.472	0.815084	1.831
ENSMUST00000140379.1	408	218.000	0.000000	0.000
ENSMUST00000088248.12	967	772.443	158.926985	545.566
ENSMUST00000001439.6	2191	2013.846	0.827749	7.408
ENSMUST00000032998.12	1908	1764.133	278.956138	2187.007
ENSMUST00000107096.1	952	778.527	64.368645	222.706
ENSMUST00000208532.1	489	300.789	606.859746	811.211
ENSMUST00000128725.1	3183	3098.947	1.440532	19.839
ENSMUST00000128174.1	932	756.969	3.637562	12.237
ENSMUST00000036424.2	2431	2233.000	0.000000	0.000
ENSMUST00000084820.5	7583	7460.238	23.123614	766.640
ENSMUST00000212593.1	2309	2102.526	2.200858	20.564
ENSMUST00000212097.1	2858	2732.438	15.366921	186.604
ENSMUST00000212461.1	1363	1202.238	0.447732	2.392
ENSMUST00000212183.1	1237	1073.571	1.567235	7.477
ENSMUST00000212620.1	2963	2765.969	5.333975	65.566
ENSMUST00000212913.1	582	394.142	4.849268	8.494
ENSMUST00000211840.1	4461	4341.912	25.992332	501.544
ENSMUST00000212274.1	615	432.242	6.155266	11.824
ENSMUST00000212151.1	611	426.793	9.818543	18.623
ENSMUST00000211846.1	796	620.088	4.275527	11.782
ENSMUST00000211838.1	362	180.616	2.701201	2.168
ENSMUST00000211826.1	687	493.924	20.646865	45.321
ENSMUST00000108492.8	6402	6257.395	7.100424	197.452
ENSMUST00000037762.10	2206	1928.727	0.647302	5.548
ENSMUST00000139224.2	371	185.000	0.000000	0.000
ENSMUST00000153833.1	461	267.000	0.000000	0.000
ENSMUST00000030949.3	3523	3386.894	0.730816	11.000
ENSMUST00000023117.9	1663	1483.987	34.938821	230.421
ENSMUST00000230134.1	854	678.088	8.048502	24.254
ENSMUST00000160415.1	471	284.199	42.220944	53.325
ENSMUST00000151288.7	7509	7325.421	3.487466	113.534
ENSMUST00000144936.7	3639	3358.488	0.828558	12.367
ENSMUST00000076224.11	4240	3972.193	7.950816	140.354
ENSMUST00000132607.1	2457	2205.853	0.000000	0.000
ENSMUST00000152558.1	438	245.000	0.000000	0.000
ENSMUST00000130765.1	753	430.578	5.092895	9.745
ENSMUST00000150409.1	581	380.317	3.549955	6.000
ENSMUST00000054266.12	4664	4409.030	0.000000	0.000
ENSMUST00000030948.15	3358	2887.433	19.991270	256.528
ENSMUST00000156997.7	4774	4350.983	8.618906	166.657
ENSMUST00000133184.7	2797	2470.801	0.000000	0.000
ENSMUST00000141539.7	3286	2963.428	6.410368	84.423
ENSMUST00000143457.7	3284	2994.269	13.529670	180.037
ENSMUST00000140529.1	393	189.000	4.774166	4.010
ENSMUST00000129450.1	707	485.486	2.941052	6.345
ENSMUST00000168552.1	2776	2432.016	0.000000	0.000
ENSMUST00000032518.6	2160	1957.318	0.344887	3.000
ENSMUST00000205225.2	1114	916.000	0.000000	0.000
ENSMUST00000204416.1	386	198.000	0.000000	0.000
ENSMUST00000204728.1	691	493.000	0.000000	0.000
ENSMUST00000139416.1	435	242.000	0.000000	0.000
ENSMUST00000103194.9	1256	1058.000	0.000000	0.000
ENSMUST00000138331.1	443	250.000	0.000000	0.000
ENSMUST00000150596.7	692	494.000	0.000000	0.000
ENSMUST00000127827.1	516	320.000	0.000000	0.000
ENSMUST00000108076.2	732	551.709	0.815712	2.000
ENSMUST00000120397.7	1172	974.000	0.000000	0.000
ENSMUST00000029817.10	1059	889.602	0.505884	2.000
ENSMUST00000198491.1	3134	2936.000	0.000000	0.000
ENSMUST00000154869.3	819	621.000	0.000000	0.000
ENSMUST00000202945.3	3889	3305.578	2.005379	29.460
ENSMUST00000107537.4	4911	4472.284	20.748673	412.385
ENSMUST00000201794.3	616	341.781	2.329053	3.538
ENSMUST00000202440.3	729	458.105	0.765393	1.558
ENSMUST00000200758.3	9856	8960.036	52.171957	2077.447
ENSMUST00000202207.3	3586	3006.132	0.899762	12.020
ENSMUST00000200781.3	742	543.694	0.000000	0.000
ENSMUST00000201480.1	549	320.290	1.529426	2.177
ENSMUST00000201409.3	1119	927.439	0.000000	0.000
ENSMUST00000207686.1	797	605.627	0.486070	1.308
ENSMUST00000208313.1	441	248.000	0.000000	0.000
ENSMUST00000200709.1	664	377.807	0.635830	1.068
ENSMUST00000200949.1	4254	3288.140	1.879608	27.466
ENSMUST00000202776.1	3348	2485.670	0.546750	6.040
ENSMUST00000202247.3	579	387.867	0.000000	0.000
ENSMUST00000202288.1	442	251.346	0.000000	0.000
ENSMUST00000201162.1	2129	1785.037	0.000000	0.000
ENSMUST00000202685.1	436	243.000	0.000000	0.000
ENSMUST00000058030.9	2797	2578.407	23.213845	266.000
ENSMUST00000204571.1	559	374.006	3.609853	6.000
ENSMUST00000000940.14	2243	2054.863	6.764684	61.775
ENSMUST00000127746.1	415	224.000	0.000000	0.000
ENSMUST00000170342.4	385	190.235	5.846839	4.943
ENSMUST00000202422.1	597	400.000	0.000000	0.000
ENSMUST00000202792.1	1965	1816.408	3.314465	26.755
ENSMUST00000141867.1	729	542.268	3.441071	8.293
ENSMUST00000126454.1	668	470.000	0.000000	0.000
ENSMUST00000131863.7	1991	1817.258	4.927885	39.798
ENSMUST00000124453.2	952	755.461	2.810575	9.436
ENSMUST00000103095.4	700	502.000	0.000000	0.000
ENSMUST00000155443.1	296	123.000	0.000000	0.000
ENSMUST00000088950.7	1821	1623.000	0.000000	0.000
ENSMUST00000109760.1	1741	1543.000	0.000000	0.000
ENSMUST00000057814.4	1480	1282.000	0.000000	0.000
ENSMUST00000123431.1	748	550.000	0.000000	0.000
ENSMUST00000165246.1	380	192.000	0.000000	0.000
ENSMUST00000171183.1	883	659.616	6.175859	18.104
ENSMUST00000056078.8	722	490.591	28.848389	62.896
ENSMUST00000165004.1	455	261.000	0.000000	0.000
ENSMUST00000018556.10	5061	4865.889	44.231370	956.479
ENSMUST00000106972.7	5427	4938.382	14.440462	316.919
ENSMUST00000106971.1	5222	5021.223	1.162022	25.930
ENSMUST00000134266.1	755	570.864	3.714508	9.424
ENSMUST00000069188.6	926	720.230	10.699719	34.247
ENSMUST00000106977.7	5510	5012.144	0.000000	0.000
ENSMUST00000034131.9	3474	3286.641	100.543755	1468.556
ENSMUST00000209277.1	5002	4687.833	2.378534	49.552
ENSMUST00000209228.1	308	132.000	0.000000	0.000
ENSMUST00000211479.1	473	282.958	1.776555	2.234
ENSMUST00000211154.1	448	254.000	0.000000	0.000
ENSMUST00000111757.9	6118	5812.666	3.018938	77.985
ENSMUST00000111754.8	2491	2295.692	9.399835	95.900
ENSMUST00000133152.1	452	241.389	0.972817	1.044
ENSMUST00000128941.7	2925	2712.072	1.110250	13.382
ENSMUST00000131359.1	621	435.710	21.266970	41.180
ENSMUST00000060404.4	5135	4962.356	5.842357	128.842
ENSMUST00000065648.14	2529	2350.486	14.440674	150.844
ENSMUST00000097526.2	2589	2411.955	11.217624	120.241
ENSMUST00000125371.1	624	435.685	1.181769	2.288
ENSMUST00000028794.9	6387	6230.523	0.039508	1.094
ENSMUST00000110227.7	5790	5626.959	0.808268	20.212
ENSMUST00000110226.1	1861	1663.000	0.000000	0.000
ENSMUST00000039818.9	3382	3180.379	10.946538	154.717
ENSMUST00000146309.7	4142	3927.312	1.589932	27.750
ENSMUST00000124987.1	615	414.443	2.256177	4.155
ENSMUST00000022446.6	4918	4627.785	12.975390	266.856
ENSMUST00000228952.1	627	434.533	5.493252	10.608
ENSMUST00000226564.1	528	316.539	6.919821	9.734
ENSMUST00000227551.1	832	644.521	3.577712	10.248
ENSMUST00000139577.1	634	323.000	1.753892	2.518
ENSMUST00000034522.7	4154	3909.382	42.484227	738.106
ENSMUST00000141759.1	608	411.000	0.000000	0.000
ENSMUST00000134153.1	616	423.703	0.730815	1.376
ENSMUST00000165764.7	2380	2219.432	0.506927	5.000
ENSMUST00000172069.1	2443	2286.076	0.000000	0.000
ENSMUST00000171868.1	509	313.000	0.000000	0.000
ENSMUST00000174674.2	1514	1316.000	0.000000	0.000
ENSMUST00000089641.5	1236	1038.000	0.000000	0.000
ENSMUST00000084241.11	5642	5463.680	19.663209	477.444
ENSMUST00000105912.1	2236	2054.841	0.000000	0.000
ENSMUST00000138831.1	483	276.026	3.833164	4.702
ENSMUST00000136132.1	365	179.000	0.000000	0.000
ENSMUST00000123578.1	223	72.000	0.000000	0.000
ENSMUST00000136637.1	599	413.772	2.095711	3.854
ENSMUST00000002389.8	2791	2593.000	0.000000	0.000
ENSMUST00000178034.8	2730	2525.509	0.178196	2.000
ENSMUST00000226907.1	605	408.000	0.000000	0.000
ENSMUST00000227958.1	652	455.000	0.000000	0.000
ENSMUST00000228123.1	558	361.000	0.000000	0.000
ENSMUST00000168729.7	2852	2654.000	0.000000	0.000
ENSMUST00000098361.3	1926	1728.000	0.000000	0.000
ENSMUST00000127270.1	588	400.972	11.157560	19.882
ENSMUST00000144561.1	503	316.791	10.963883	15.435
ENSMUST00000102483.4	560	371.788	2144.984455	3544.067
ENSMUST00000227777.1	2762	2637.064	1.276998	14.966
ENSMUST00000055303.4	3946	3874.647	19.453163	334.970
ENSMUST00000227595.1	1027	858.427	0.000000	0.000
ENSMUST00000228181.1	793	616.012	8.742902	23.935
ENSMUST00000228727.1	2388	2269.366	3.885997	39.191
ENSMUST00000226986.1	295	122.000	0.000000	0.000
ENSMUST00000227095.1	511	315.000	0.000000	0.000
ENSMUST00000228309.1	706	526.117	6.261188	14.639
ENSMUST00000228943.1	593	410.294	6.416431	11.700
ENSMUST00000227852.1	692	510.765	3.858332	8.758
ENSMUST00000030510.13	3047	2849.000	0.000000	0.000
ENSMUST00000166773.1	2524	2326.000	0.000000	0.000
ENSMUST00000133096.1	1284	1073.163	0.671044	3.200
ENSMUST00000178440.7	4944	4769.819	0.000000	0.000
ENSMUST00000144191.1	296	123.000	0.000000	0.000
ENSMUST00000131582.7	398	208.000	0.000000	0.000
ENSMUST00000131993.7	746	567.841	1.226357	3.095
ENSMUST00000202581.1	7440	7340.841	4.521503	147.507
ENSMUST00000131016.1	693	513.494	0.882051	2.013
ENSMUST00000153756.7	2091	1896.004	1.716236	14.461
ENSMUST00000201442.1	3033	2902.488	3.062527	39.503
ENSMUST00000135793.1	472	277.983	11.596099	14.326
ENSMUST00000130925.1	753	562.040	0.000000	0.000
ENSMUST00000155908.7	2338	2158.430	2.519450	24.167
ENSMUST00000086564.10	2984	2818.407	12.341889	154.585
ENSMUST00000043283.13	4938	4763.504	6.319008	133.770
ENSMUST00000112183.7	4886	4729.476	4.099879	86.172
ENSMUST00000112185.8	5032	4855.265	0.000000	0.000
ENSMUST00000146044.7	3707	3515.951	0.000000	0.000
ENSMUST00000111171.5	5580	5091.932	45.119067	1021.000
ENSMUST00000006094.5	1700	1502.000	0.000000	0.000
ENSMUST00000229387.1	1671	1502.212	0.299582	2.000
ENSMUST00000229512.1	821	623.000	0.000000	0.000
ENSMUST00000230125.1	525	329.000	0.000000	0.000
ENSMUST00000147792.1	361	176.000	0.000000	0.000
ENSMUST00000108716.7	1721	1523.000	0.000000	0.000
ENSMUST00000019246.3	1729	1531.000	0.000000	0.000
ENSMUST00000031090.7	4512	4322.769	20.085431	385.857
ENSMUST00000196435.4	2369	2215.377	1.497157	14.740
ENSMUST00000196516.1	3371	3283.841	0.215888	3.151
ENSMUST00000196550.1	664	466.000	0.000000	0.000
ENSMUST00000199919.1	2441	2319.493	0.321871	3.318
ENSMUST00000178644.1	4402	4228.350	0.094930	1.784
ENSMUST00000020702.10	2421	2037.527	14.301541	129.500
ENSMUST00000135887.2	1709	1206.829	0.839074	4.500
ENSMUST00000027667.12	4669	4471.000	0.000000	0.000
ENSMUST00000163260.7	3023	2825.000	0.000000	0.000
ENSMUST00000189805.6	2395	2197.000	0.000000	0.000
ENSMUST00000132793.1	696	498.000	0.000000	0.000
ENSMUST00000020003.14	4164	3848.673	4.086828	69.901
ENSMUST00000218780.1	477	282.000	0.000000	0.000
ENSMUST00000217939.1	716	521.134	1.337815	3.098
ENSMUST00000218659.1	1926	1763.864	1.684115	13.201
ENSMUST00000171807.7	2341	2192.954	0.889659	8.670
ENSMUST00000165986.7	1548	1350.000	0.000000	0.000
ENSMUST00000163761.7	3276	3173.232	0.000000	0.000
ENSMUST00000169866.1	501	305.000	0.000000	0.000
ENSMUST00000164393.1	210	64.000	0.000000	0.000
ENSMUST00000218682.1	1837	1624.672	1.033451	7.462
ENSMUST00000168949.1	1664	1466.000	0.000000	0.000
ENSMUST00000170839.1	1315	1154.835	1.494038	7.668
ENSMUST00000009392.5	1605	1407.000	0.000000	0.000
ENSMUST00000121862.2	814	616.000	0.000000	0.000
ENSMUST00000123827.8	2036	1879.275	0.000000	0.000
ENSMUST00000174078.1	5716	5279.751	7.227924	169.594
ENSMUST00000040023.15	5227	5143.107	0.000000	0.000
ENSMUST00000237749.1	7068	6269.943	0.000000	0.000
ENSMUST00000162963.7	6452	6087.773	40.843895	1105.016
ENSMUST00000036329.11	2640	2431.594	17.649942	190.729
ENSMUST00000159673.7	751	557.121	6.133479	15.186
ENSMUST00000159290.1	571	373.178	21.866905	36.265
ENSMUST00000159698.1	615	429.506	21.918855	41.838
ENSMUST00000159625.1	811	557.473	2.857926	7.080
ENSMUST00000161531.1	431	244.403	5.001230	5.432
ENSMUST00000162819.8	7045	6260.906	44.833654	1247.453
ENSMUST00000039725.11	7796	7791.618	6.582712	227.937
ENSMUST00000195196.5	488	300.037	0.000000	0.000
ENSMUST00000194306.5	968	793.882	6.575711	23.200
ENSMUST00000193822.5	726	528.000	0.000000	0.000
ENSMUST00000193858.1	600	416.481	0.705294	1.305
ENSMUST00000191680.1	738	560.307	0.000000	0.000
ENSMUST00000194636.1	739	547.557	0.000000	0.000
ENSMUST00000193610.1	517	330.631	4.474854	6.575
ENSMUST00000194816.1	466	271.000	0.000000	0.000
ENSMUST00000192378.1	424	232.000	0.000000	0.000
ENSMUST00000168189.7	4552	4284.152	50.363665	958.882
ENSMUST00000009344.15	4455	4243.082	0.000000	0.000
ENSMUST00000166719.7	980	795.349	0.000000	0.000
ENSMUST00000167315.7	2806	2682.147	0.757000	9.023
ENSMUST00000170675.7	5028	4885.229	8.881099	192.812
ENSMUST00000171861.7	938	753.140	0.000000	0.000
ENSMUST00000168933.1	640	448.549	3.945884	7.866
ENSMUST00000168564.1	546	361.707	1.179826	1.897
ENSMUST00000165608.1	984	809.329	0.000000	0.000
ENSMUST00000165660.1	403	213.000	0.000000	0.000
ENSMUST00000166538.1	686	502.839	0.000000	0.000
ENSMUST00000167268.7	4263	4055.024	1.440663	25.962
ENSMUST00000166540.7	609	425.216	3.999586	7.558
ENSMUST00000164741.1	765	567.000	0.000000	0.000
ENSMUST00000168649.7	791	608.371	0.000000	0.000
ENSMUST00000169059.7	2085	1844.114	0.000000	0.000
ENSMUST00000167147.1	332	152.000	0.000000	0.000
ENSMUST00000166368.1	370	184.000	0.000000	0.000
ENSMUST00000163959.1	687	489.000	0.000000	0.000
ENSMUST00000206784.1	7335	7325.815	1.334770	43.456
ENSMUST00000038890.5	8645	8448.120	10.268499	385.523
ENSMUST00000213926.1	643	446.000	0.000000	0.000
ENSMUST00000215025.1	2204	2013.043	1.126889	10.081
ENSMUST00000214001.1	2491	2226.295	3.880768	38.396
ENSMUST00000213437.1	1928	1764.256	0.142755	1.119
ENSMUST00000216098.1	5418	5255.163	1.159003	27.068
ENSMUST00000214029.1	942	771.744	0.754563	2.588
ENSMUST00000213744.1	2792	2455.800	0.000000	0.000
ENSMUST00000217307.1	426	234.000	0.000000	0.000
ENSMUST00000044195.5	4546	4440.841	10.081474	198.963
ENSMUST00000153635.1	2298	2169.737	1.693710	16.332
ENSMUST00000145989.1	570	387.121	0.991280	1.705
ENSMUST00000139693.1	389	200.000	0.000000	0.000
ENSMUST00000097527.9	4234	3951.678	17.469129	306.786
ENSMUST00000136331.7	2723	2509.631	6.329750	70.596
ENSMUST00000027738.13	1952	1721.897	1.126192	8.618
ENSMUST00000136397.7	620	423.000	0.000000	0.000
ENSMUST00000141878.7	806	608.000	0.000000	0.000
ENSMUST00000130995.3	1600	1359.015	0.000000	0.000
ENSMUST00000124212.1	658	475.798	2.837563	6.000
ENSMUST00000123705.7	561	355.038	0.000000	0.000
ENSMUST00000141980.1	784	586.000	0.000000	0.000
ENSMUST00000169241.7	3716	3485.793	0.000000	0.000
ENSMUST00000113822.2	2918	2206.951	37.294701	365.782
ENSMUST00000053597.2	3194	2439.950	10.348959	112.218
ENSMUST00000135737.1	2848	2646.646	0.595140	7.000
ENSMUST00000137007.1	690	429.030	2.097923	4.000
ENSMUST00000071543.11	2150	1952.000	0.000000	0.000
ENSMUST00000229829.1	185	50.000	0.000000	0.000
ENSMUST00000230667.1	381	193.000	0.000000	0.000
ENSMUST00000059102.12	2498	2300.000	0.000000	0.000
ENSMUST00000102755.3	1632	1434.000	0.000000	0.000
ENSMUST00000230627.1	1386	1188.000	0.000000	0.000
ENSMUST00000229923.1	2280	2082.000	0.000000	0.000
ENSMUST00000128864.1	939	741.000	0.000000	0.000
ENSMUST00000034218.4	3299	3101.000	0.000000	0.000
ENSMUST00000212134.1	4310	4201.884	0.107103	2.000
ENSMUST00000212041.1	2910	2712.000	0.000000	0.000
ENSMUST00000212915.1	684	486.000	0.000000	0.000
ENSMUST00000212632.1	2763	2565.000	0.000000	0.000
ENSMUST00000211942.1	3161	2963.000	0.000000	0.000
ENSMUST00000211905.1	1147	949.000	0.000000	0.000
ENSMUST00000060050.5	1226	837.048	5.914107	22.000
ENSMUST00000138366.1	602	405.000	0.000000	0.000
ENSMUST00000130877.1	1872	1658.830	0.518835	3.825
ENSMUST00000041819.13	2091	1893.000	0.000000	0.000
ENSMUST00000148188.8	1086	888.000	0.000000	0.000
ENSMUST00000233921.1	676	478.000	0.000000	0.000
ENSMUST00000233420.1	1851	1613.899	0.206576	1.482
ENSMUST00000129375.7	533	336.000	0.000000	0.000
ENSMUST00000140250.7	2179	1981.000	0.000000	0.000
ENSMUST00000142143.2	1962	1764.000	0.000000	0.000
ENSMUST00000123797.7	1197	999.000	0.000000	0.000
ENSMUST00000114794.1	1738	1540.000	0.000000	0.000
ENSMUST00000131604.2	578	381.000	0.000000	0.000
ENSMUST00000125876.1	1227	1029.000	0.000000	0.000
ENSMUST00000146493.2	946	748.000	0.000000	0.000
ENSMUST00000150341.8	861	663.000	0.000000	0.000
ENSMUST00000076952.11	608	400.604	8.424391	14.998
ENSMUST00000139340.7	837	626.007	1.332759	3.708
ENSMUST00000078259.7	4879	4765.509	7.692639	162.917
ENSMUST00000001802.9	2560	2253.439	4.293777	43.000
ENSMUST00000140735.2	919	721.000	0.000000	0.000
ENSMUST00000138409.2	817	619.000	0.000000	0.000
ENSMUST00000022612.9	1720	1551.465	78.736594	542.877
ENSMUST00000152130.1	416	225.000	0.000000	0.000
ENSMUST00000139644.1	451	261.182	13.028932	15.123
ENSMUST00000162519.1	1552	1354.000	0.000000	0.000
ENSMUST00000161047.7	2379	2181.000	0.000000	0.000
ENSMUST00000159798.7	2568	2370.000	0.000000	0.000
ENSMUST00000159964.1	3585	3477.023	0.294779	4.555
ENSMUST00000110929.8	2312	2114.000	0.000000	0.000
ENSMUST00000211597.1	777	579.927	5.244829	13.517
ENSMUST00000211396.1	887	689.000	0.000000	0.000
ENSMUST00000170141.2	1466	1248.806	5.594784	31.050
ENSMUST00000034132.12	1287	1104.123	46.179154	226.593
ENSMUST00000209733.1	921	737.560	16.082603	52.715
ENSMUST00000210146.1	1041	858.660	5.018918	19.152
ENSMUST00000210458.1	461	269.694	9.154839	10.972
ENSMUST00000139968.7	1033	835.000	0.000000	0.000
ENSMUST00000050003.8	1672	1343.111	0.226545	1.352
ENSMUST00000130396.7	741	543.000	0.000000	0.000
ENSMUST00000136883.7	954	756.000	0.000000	0.000
ENSMUST00000131937.7	789	595.140	1.379916	3.650
ENSMUST00000138959.7	796	593.906	0.889867	2.349
ENSMUST00000129484.7	969	771.000	0.000000	0.000
ENSMUST00000131315.7	911	713.000	0.000000	0.000
ENSMUST00000150205.7	755	556.067	0.520440	1.286
ENSMUST00000126898.7	526	329.000	0.000000	0.000
ENSMUST00000135556.7	779	585.883	1.291725	3.363
ENSMUST00000133380.7	774	576.000	0.000000	0.000
ENSMUST00000140168.1	726	528.000	0.000000	0.000
ENSMUST00000036426.12	3444	3284.388	1.987001	29.003
ENSMUST00000179574.1	3211	3062.150	0.000000	0.000
ENSMUST00000059672.8	4482	4332.673	0.717656	13.818
ENSMUST00000235978.1	2691	2526.474	0.194309	2.182
ENSMUST00000102600.3	2763	2590.256	1.737418	20.000
ENSMUST00000154264.1	478	283.000	0.000000	0.000
ENSMUST00000143512.2	557	360.000	0.000000	0.000
ENSMUST00000105925.7	1376	1178.000	0.000000	0.000
ENSMUST00000105924.7	1478	1280.000	0.000000	0.000
ENSMUST00000207449.1	4296	4172.385	0.160478	2.976
ENSMUST00000082008.11	1587	1389.000	0.000000	0.000
ENSMUST00000105923.7	1499	1301.000	0.000000	0.000
ENSMUST00000009396.12	1582	1384.000	0.000000	0.000
ENSMUST00000141186.1	812	614.000	0.000000	0.000
ENSMUST00000207211.1	1220	1053.950	0.213500	1.000
ENSMUST00000075172.11	1876	1678.000	0.000000	0.000
ENSMUST00000145212.7	1795	1597.000	0.000000	0.000
ENSMUST00000223616.1	5366	5226.893	3.230186	75.033
ENSMUST00000038794.5	3374	3147.536	27.393843	383.183
ENSMUST00000233586.1	3720	3513.161	1.779515	27.783
ENSMUST00000194833.5	532	335.000	0.000000	0.000
ENSMUST00000193771.5	1110	912.000	0.000000	0.000
ENSMUST00000027943.5	801	551.210	0.408225	1.000
ENSMUST00000192268.1	438	245.000	0.000000	0.000
ENSMUST00000191621.1	815	617.000	0.000000	0.000
ENSMUST00000045174.6	3120	2871.828	13.652917	174.248
ENSMUST00000233210.1	2419	2107.034	28.361823	265.576
ENSMUST00000233886.1	704	500.730	0.792288	1.763
ENSMUST00000233221.1	422	236.671	4.753807	5.000
ENSMUST00000233662.1	306	132.167	63.563952	37.335
ENSMUST00000022212.8	2800	2637.764	63.504852	744.433
ENSMUST00000224489.1	2316	2079.883	3.023274	27.945
ENSMUST00000223756.1	1543	1297.724	0.882461	5.089
ENSMUST00000225340.1	602	405.000	0.000000	0.000
ENSMUST00000225156.1	689	508.424	5.989198	13.532
ENSMUST00000232647.1	656	472.793	1.903733	4.000
ENSMUST00000168560.1	660	476.938	0.000000	0.000
ENSMUST00000033310.8	10061	10170.129	116.268812	5255.000
ENSMUST00000211238.1	575	391.249	0.000000	0.000
ENSMUST00000019362.14	2968	2667.013	24.978307	296.054
ENSMUST00000102575.8	5037	4780.083	2.347652	49.871
ENSMUST00000130820.7	1417	1233.423	6.162380	33.779
ENSMUST00000135422.1	1010	820.301	2.763088	10.073
ENSMUST00000149477.1	739	538.936	0.758858	1.818
ENSMUST00000152732.1	720	514.009	6.811042	15.558
ENSMUST00000028177.10	2757	2412.378	15.374443	164.827
ENSMUST00000113920.7	2513	2182.296	0.000000	0.000
ENSMUST00000102879.3	1072	676.386	0.000000	0.000
ENSMUST00000152415.1	1102	725.825	36.722818	118.454
ENSMUST00000100244.9	2686	2426.811	66.918929	721.719
ENSMUST00000030306.13	5517	5000.422	22.114446	491.435
ENSMUST00000107083.1	1506	1177.325	0.253920	1.329
ENSMUST00000125627.7	2336	2166.297	13.230799	127.376
ENSMUST00000156910.1	3621	3137.641	11.049300	154.071
ENSMUST00000141448.7	2011	1869.755	0.000000	0.000
ENSMUST00000146947.7	676	490.270	4.223613	9.202
ENSMUST00000124202.7	713	404.793	0.892357	1.605
ENSMUST00000148291.1	537	340.000	0.000000	0.000
ENSMUST00000125584.1	433	224.014	26.098615	25.982
ENSMUST00000140128.1	532	342.193	8.548498	13.000
ENSMUST00000143326.7	428	241.257	0.000000	0.000
ENSMUST00000207634.1	673	484.306	0.000000	0.000
ENSMUST00000032963.9	2772	2611.308	62.817656	728.992
ENSMUST00000207622.1	942	760.560	5.627031	19.019
ENSMUST00000207092.1	754	576.622	0.000000	0.000
ENSMUST00000208168.1	474	276.381	10.574741	12.989
ENSMUST00000179755.7	7135	6997.414	0.000000	0.000
ENSMUST00000162290.1	421	230.115	5.156983	5.274
ENSMUST00000159642.1	434	242.355	0.000000	0.000
ENSMUST00000162933.1	3917	3811.121	2.032464	34.424
ENSMUST00000162043.7	417	226.000	0.000000	0.000
ENSMUST00000161268.1	395	206.000	0.000000	0.000
ENSMUST00000162404.7	431	239.000	0.000000	0.000
ENSMUST00000161525.1	487	292.000	0.000000	0.000
ENSMUST00000032995.14	3715	3608.320	0.000000	0.000
ENSMUST00000098266.8	7132	6995.188	32.756373	1018.306
ENSMUST00000154724.1	1690	1493.654	0.000000	0.000
ENSMUST00000036509.13	1852	1619.924	36.678112	264.049
ENSMUST00000123275.7	814	634.534	6.051995	17.066
ENSMUST00000150608.1	658	456.626	5.096189	10.342
ENSMUST00000146898.1	426	234.000	0.000000	0.000
ENSMUST00000136750.2	778	595.759	2.877117	7.617
ENSMUST00000134990.7	405	215.000	0.000000	0.000
ENSMUST00000146363.7	551	354.000	0.000000	0.000
ENSMUST00000148725.1	610	427.280	5.227105	9.926
ENSMUST00000154336.1	786	603.148	0.000000	0.000
ENSMUST00000230198.1	1482	1284.000	0.000000	0.000
ENSMUST00000072776.4	1648	1450.000	0.000000	0.000
ENSMUST00000229911.1	1141	943.000	0.000000	0.000
ENSMUST00000229628.1	1310	1112.000	0.000000	0.000
ENSMUST00000230843.1	847	649.000	0.000000	0.000
ENSMUST00000230248.1	447	254.000	0.000000	0.000
ENSMUST00000097867.8	4574	4088.998	0.000000	0.000
ENSMUST00000106001.7	3519	3194.787	0.193342	2.745
ENSMUST00000142293.7	383	195.000	0.000000	0.000
ENSMUST00000143432.7	5138	4628.215	0.338612	6.965
ENSMUST00000123617.7	452	254.936	2.615369	2.963
ENSMUST00000154441.1	477	282.000	0.000000	0.000
ENSMUST00000143577.1	4037	3516.646	2.107363	32.934
ENSMUST00000146606.7	717	519.000	0.000000	0.000
ENSMUST00000151541.7	322	143.000	0.000000	0.000
ENSMUST00000129937.1	445	244.500	2.509486	2.727
ENSMUST00000135675.1	833	635.000	0.000000	0.000
ENSMUST00000132251.1	410	219.000	0.000000	0.000
ENSMUST00000044565.14	5206	4683.244	1.089040	22.666
ENSMUST00000127491.1	962	764.000	0.000000	0.000
ENSMUST00000121848.1	572	375.000	0.000000	0.000
ENSMUST00000205990.1	259	96.000	0.000000	0.000
ENSMUST00000071986.12	566	374.250	2.404999	4.000
ENSMUST00000060501.4	852	654.000	0.000000	0.000
ENSMUST00000107131.1	895	697.000	0.000000	0.000
ENSMUST00000045441.7	3909	3780.489	73.335083	1232.091
ENSMUST00000139938.1	789	602.818	0.694539	1.861
ENSMUST00000154366.1	659	463.688	3.209179	6.613
ENSMUST00000129610.1	808	626.280	0.515700	1.435
ENSMUST00000135717.1	531	343.418	0.000000	0.000
ENSMUST00000207877.1	788	560.782	0.524434	1.307
ENSMUST00000094632.5	1868	1624.437	15.415467	111.287
ENSMUST00000207897.1	1790	1608.532	0.616441	4.407
ENSMUST00000061828.9	3806	3572.963	0.125956	2.000
ENSMUST00000164382.1	1875	1677.000	0.000000	0.000
ENSMUST00000173954.2	5357	5003.047	6.338716	140.935
ENSMUST00000225699.1	2455	2292.562	24.046420	244.993
ENSMUST00000224498.1	2589	2434.779	9.432267	102.061
ENSMUST00000111285.8	5351	5006.240	8.398130	186.843
ENSMUST00000039812.15	5290	4944.933	1.464111	32.175
ENSMUST00000181868.7	782	584.000	0.000000	0.000
ENSMUST00000092931.6	2212	2014.000	0.000000	0.000
ENSMUST00000093040.12	1192	974.616	31.546277	136.636
ENSMUST00000153511.7	949	738.544	0.000000	0.000
ENSMUST00000134462.7	1372	1167.433	6.698801	34.755
ENSMUST00000152753.7	975	761.135	4.254076	14.390
ENSMUST00000131278.1	556	361.277	6.602355	10.600
ENSMUST00000131420.1	274	106.000	0.000000	0.000
ENSMUST00000128409.1	379	187.000	34.094433	28.334
ENSMUST00000141906.1	400	210.000	0.000000	0.000
ENSMUST00000155239.1	944	746.000	0.000000	0.000
ENSMUST00000109757.7	2420	2222.000	0.000000	0.000
ENSMUST00000154281.1	1014	816.000	0.000000	0.000
ENSMUST00000099181.1	1479	1281.000	0.000000	0.000
ENSMUST00000109759.8	2115	1917.000	0.000000	0.000
ENSMUST00000036153.11	2287	2075.011	46.120569	425.303
ENSMUST00000191510.6	2593	2392.816	8.307708	88.343
ENSMUST00000189309.6	1003	831.035	10.937025	40.393
ENSMUST00000190057.6	395	209.883	0.000000	0.000
ENSMUST00000186152.6	420	234.214	0.000000	0.000
ENSMUST00000186750.1	508	322.346	0.000000	0.000
ENSMUST00000190700.1	901	727.612	3.991734	12.908
ENSMUST00000189107.1	462	276.149	9.560625	11.733
ENSMUST00000186882.1	513	326.135	12.640496	18.321
ENSMUST00000048966.6	7417	7347.466	26.822449	875.828
ENSMUST00000109510.9	7323	7303.990	21.963326	712.921
ENSMUST00000229547.1	630	391.323	0.972417	1.691
ENSMUST00000230403.1	687	314.470	12.484332	17.447
ENSMUST00000229439.1	412	225.469	4.104062	4.112
ENSMUST00000019445.5	1339	1130.878	0.198976	1.000
ENSMUST00000212046.1	2303	2105.000	0.000000	0.000
ENSMUST00000109375.3	3189	2991.000	0.000000	0.000
ENSMUST00000212033.1	2351	2172.556	1.002153	9.676
ENSMUST00000212345.1	521	325.000	0.000000	0.000
ENSMUST00000212655.1	738	553.284	0.945230	2.324
ENSMUST00000097981.5	1390	1192.000	0.000000	0.000
ENSMUST00000161527.7	1743	1520.339	1.593832	10.769
ENSMUST00000160853.7	1651	1428.597	40.579464	257.632
ENSMUST00000023212.14	1686	1466.046	61.390999	399.977
ENSMUST00000162871.1	798	557.676	4.342677	10.763
ENSMUST00000160857.7	357	173.000	0.000000	0.000
ENSMUST00000160172.7	1537	1322.005	0.735217	4.319
ENSMUST00000160097.1	379	192.000	0.000000	0.000
ENSMUST00000161786.1	638	420.148	0.000000	0.000
ENSMUST00000160914.2	755	572.762	3.557985	9.057
ENSMUST00000160069.1	774	594.038	4.692470	12.388
ENSMUST00000162865.7	890	708.043	3.717919	11.699
ENSMUST00000161391.1	757	573.266	0.000000	0.000
ENSMUST00000160875.1	506	310.000	0.000000	0.000
ENSMUST00000161072.1	455	260.856	2.930245	3.397
ENSMUST00000203623.1	845	651.904	0.422601	1.224
ENSMUST00000147148.4	922	737.256	17.092249	56.002
ENSMUST00000204218.2	1231	1033.000	0.000000	0.000
ENSMUST00000204465.1	931	753.746	0.000000	0.000
ENSMUST00000204839.1	2076	1893.400	1.172607	9.867
ENSMUST00000204089.1	212	65.000	6.602506	1.907
ENSMUST00000128044.7	2129	1931.000	0.000000	0.000
ENSMUST00000032958.13	2448	2289.817	0.294807	3.000
ENSMUST00000107059.1	1260	1062.000	0.000000	0.000
ENSMUST00000133850.1	1615	1417.000	0.000000	0.000
ENSMUST00000036592.14	3007	2809.000	0.000000	0.000
ENSMUST00000111622.1	2023	1825.000	0.000000	0.000
ENSMUST00000028796.1	2706	2467.206	8.664334	95.000
ENSMUST00000108745.7	1047	849.000	0.000000	0.000
ENSMUST00000140887.7	1476	1269.548	0.354454	2.000
ENSMUST00000148234.7	1499	1301.000	0.000000	0.000
ENSMUST00000026912.7	1447	1249.000	0.000000	0.000
ENSMUST00000108744.7	939	741.000	0.000000	0.000
ENSMUST00000148621.7	475	280.000	0.000000	0.000
ENSMUST00000189055.1	715	517.000	0.000000	0.000
ENSMUST00000034435.6	878	680.000	0.000000	0.000
ENSMUST00000171798.1	2234	2036.000	0.000000	0.000
ENSMUST00000164766.7	1884	1651.785	6.607762	48.505
ENSMUST00000170337.1	556	352.351	1.593044	2.495
ENSMUST00000164697.7	1194	996.000	0.000000	0.000
ENSMUST00000168930.1	513	317.000	0.000000	0.000
ENSMUST00000109753.2	1572	1374.000	0.000000	0.000
ENSMUST00000077535.4	437	241.899	4.941695	5.312
ENSMUST00000173486.7	579	370.384	1.104745	1.818
ENSMUST00000025319.6	729	508.953	10.826237	24.487
ENSMUST00000173122.1	533	345.804	3.578595	5.500
ENSMUST00000172573.1	330	150.000	0.000000	0.000
ENSMUST00000174824.1	464	239.276	4.591534	4.882
ENSMUST00000065904.4	1708	1432.121	7.541862	48.000
ENSMUST00000016631.13	4851	4702.123	10.448163	218.332
ENSMUST00000203730.2	530	319.585	0.995413	1.414
ENSMUST00000111623.8	4782	4664.185	1.282724	26.588
ENSMUST00000204660.1	547	350.000	0.000000	0.000
ENSMUST00000154221.1	727	547.933	1.251921	3.049
ENSMUST00000126774.1	700	508.317	1.825159	4.123
ENSMUST00000123902.7	5118	4997.645	1.529959	33.980
ENSMUST00000149203.1	3915	3848.078	0.786332	13.447
ENSMUST00000133825.1	724	541.076	1.275435	3.067
ENSMUST00000155415.7	761	563.000	0.000000	0.000
ENSMUST00000204028.1	1218	1047.901	0.214732	1.000
ENSMUST00000136837.1	579	382.000	0.000000	0.000
ENSMUST00000003284.15	2031	1812.908	0.414425	3.339
ENSMUST00000209066.1	1712	1481.909	8.303481	54.685
ENSMUST00000207476.1	1797	1556.635	0.000000	0.000
ENSMUST00000209006.1	635	431.346	10.372080	19.883
ENSMUST00000207555.1	1641	1404.959	12.257574	76.533
ENSMUST00000107834.1	1429	1209.602	0.000000	0.000
ENSMUST00000207521.1	869	675.799	4.785607	14.373
ENSMUST00000208767.1	774	538.503	0.000000	0.000
ENSMUST00000207128.1	537	340.000	0.000000	0.000
ENSMUST00000208143.1	659	433.080	14.726738	28.344
ENSMUST00000207129.1	517	321.000	0.000000	0.000
[truncated: 114,547 more rows]
