# Supplementary material for: Impaired Cell Cycle Progression and Self-Renewal of Fetal Neural Stem and Progenitor Cells in a Murine Model of Intrauterine Growth Restriction
Source: Front Cell Dev Biol. 2022 Jul 12;10:821848. doi: 10.3389/fcell.2022.821848 (PMC9314876; doi:10.3389/fcell.2022.821848)
Supplement: Supplementary file 1 [file DataSheet1.ZIP › Data-FigureS4/RNASEQ48/logs/salmon_quant.log]

[2019-08-17 11:26:58.850] [jointLog] [info] Fragment incompatibility prior below threshold.  Incompatible fragments will be ignored.
[2019-08-17 11:26:58.851] [jointLog] [info] Usage of --validateMappings implies use of minScoreFraction. Since not explicitly specified, it is being set to 0.65
[2019-08-17 11:26:58.851] [jointLog] [info] Usage of --validateMappings implies a default consensus slack of 0.2. Setting consensusSlack to 0.2.
[2019-08-17 11:26:58.851] [jointLog] [info] parsing read library format
[2019-08-17 11:26:58.851] [jointLog] [info] There is 1 library.
[2019-08-17 11:26:58.963] [jointLog] [info] Loading Quasi index
[2019-08-17 11:26:58.975] [jointLog] [info] Loading 32-bit quasi index
[2019-08-17 11:27:28.489] [jointLog] [info] done
[2019-08-17 11:27:28.495] [jointLog] [info] Index contained 116,546 targets
[2019-08-17 11:27:30.411] [jointLog] [info] Automatically detected most likely library type as ISR
[2019-08-17 11:28:51.305] [jointLog] [info] Thread saw mini-batch with a maximum of 1.28% zero probability fragments
[2019-08-17 11:28:51.346] [jointLog] [info] Thread saw mini-batch with a maximum of 1.24% zero probability fragments
[2019-08-17 11:28:51.350] [jointLog] [info] Thread saw mini-batch with a maximum of 1.28% zero probability fragments
[2019-08-17 11:28:51.351] [jointLog] [info] Thread saw mini-batch with a maximum of 1.26% zero probability fragments
[2019-08-17 11:28:51.355] [jointLog] [info] Thread saw mini-batch with a maximum of 1.16% zero probability fragments
[2019-08-17 11:28:51.401] [jointLog] [info] Thread saw mini-batch with a maximum of 1.38% zero probability fragments
[2019-08-17 11:28:51.406] [jointLog] [info] Thread saw mini-batch with a maximum of 1.34% zero probability fragments
[2019-08-17 11:28:51.421] [jointLog] [info] Thread saw mini-batch with a maximum of 1.30% zero probability fragments
[2019-08-17 11:28:51.664] [jointLog] [info] Computed 314,665 rich equivalence classes for further processing
[2019-08-17 11:28:51.669] [jointLog] [info] Counted 9,402,309 total reads in the equivalence classes 
[2019-08-17 11:28:51.681] [jointLog] [info] Number of mappings discarded because of alignment score : 1,072,265
[2019-08-17 11:28:51.681] [jointLog] [info] Number of fragments entirely discarded because of alignment score : 343,598
[2019-08-17 11:28:51.681] [jointLog] [info] Number of fragments discarded because they are best-mapped to decoys : 0
[2019-08-17 11:28:51.681] [jointLog] [info] Number of fragments discarded because they have only dovetail (discordant) mappings : 9,294
[2019-08-17 11:28:51.681] [jointLog] [info] Mapping rate = 72.553%

[2019-08-17 11:28:51.681] [jointLog] [info] finished quantifyLibrary()
[2019-08-17 11:28:51.707] [jointLog] [info] Starting optimizer
[2019-08-17 11:28:51.786] [jointLog] [info] Marked 0 weighted equivalence classes as degenerate
[2019-08-17 11:28:51.798] [jointLog] [info] iteration = 0 | max rel diff. = 6469.62
[2019-08-17 11:28:51.938] [jointLog] [info] iteration 11, adjusting effective lengths to account for biases
[2019-08-17 11:28:51.670] [fileLog] [info] 
At end of round 0
==================
Observed 12959233 total fragments (12959233 in most recent round)

[2019-08-17 11:29:43.074] [jointLog] [info] Computed expected counts (for bias correction)
[2019-08-17 11:29:43.074] [jointLog] [info] processed bias for 0.0% of the transcripts
[2019-08-17 11:29:49.315] [jointLog] [info] processed bias for 10.0% of the transcripts
[2019-08-17 11:29:55.726] [jointLog] [info] processed bias for 20.0% of the transcripts
[2019-08-17 11:30:01.734] [jointLog] [info] processed bias for 30.0% of the transcripts
[2019-08-17 11:30:08.165] [jointLog] [info] processed bias for 40.0% of the transcripts
[2019-08-17 11:30:14.399] [jointLog] [info] processed bias for 50.0% of the transcripts
[2019-08-17 11:30:20.168] [jointLog] [info] processed bias for 60.0% of the transcripts
[2019-08-17 11:30:20.947] [jointLog] [info] processed bias for 100.0% of the transcripts
[2019-08-17 11:30:22.223] [jointLog] [info] iteration = 100 | max rel diff. = 16.2162
[2019-08-17 11:30:23.603] [jointLog] [info] iteration = 200 | max rel diff. = 12.7421
[2019-08-17 11:30:25.030] [jointLog] [info] iteration = 300 | max rel diff. = 0.965755
[2019-08-17 11:30:26.426] [jointLog] [info] iteration = 400 | max rel diff. = 1.55362
[2019-08-17 11:30:27.800] [jointLog] [info] iteration = 500 | max rel diff. = 0.777245
[2019-08-17 11:30:29.193] [jointLog] [info] iteration = 600 | max rel diff. = 0.402312
[2019-08-17 11:30:30.641] [jointLog] [info] iteration = 700 | max rel diff. = 0.661717
[2019-08-17 11:30:32.022] [jointLog] [info] iteration = 800 | max rel diff. = 0.0982425
[2019-08-17 11:30:33.401] [jointLog] [info] iteration = 900 | max rel diff. = 0.0606077
[2019-08-17 11:30:34.826] [jointLog] [info] iteration = 1,000 | max rel diff. = 0.626835
[2019-08-17 11:30:36.232] [jointLog] [info] iteration = 1,100 | max rel diff. = 0.528939
[2019-08-17 11:30:37.626] [jointLog] [info] iteration = 1,200 | max rel diff. = 8.10678
[2019-08-17 11:30:39.037] [jointLog] [info] iteration = 1,300 | max rel diff. = 0.0269068
[2019-08-17 11:30:40.533] [jointLog] [info] iteration = 1,400 | max rel diff. = 0.034029
[2019-08-17 11:30:41.947] [jointLog] [info] iteration = 1,500 | max rel diff. = 0.0218317
[2019-08-17 11:30:43.221] [jointLog] [info] iteration = 1,591 | max rel diff. = 0.00870473
[2019-08-17 11:30:43.224] [jointLog] [info] Finished optimizer
[2019-08-17 11:30:43.224] [jointLog] [info] writing output 
