# Supplementary material for: Impaired Cell Cycle Progression and Self-Renewal of Fetal Neural Stem and Progenitor Cells in a Murine Model of Intrauterine Growth Restriction
Source: Front Cell Dev Biol. 2022 Jul 12;10:821848. doi: 10.3389/fcell.2022.821848 (PMC9314876; doi:10.3389/fcell.2022.821848)
Supplement: Supplementary file 1 [file DataSheet1.ZIP › Data-FigureS4/RNASEQ48/aux_info/ambig_info.tsv]

UniqueCount	AmbigCount
0	0
0	0
0	0
0	0
0	0
0	0
0	0
0	0
0	0
0	0
0	0
0	0
0	0
0	0
0	0
0	0
0	0
0	0
0	0
0	0
0	0
0	0
0	0
0	0
0	0
0	0
0	0
0	0
0	0
0	0
0	0
0	0
0	0
0	0
0	0
0	0
0	0
0	0
0	0
0	0
0	0
0	0
0	0
0	0
0	0
0	0
0	0
0	0
0	0
0	0
0	0
0	0
0	0
0	0
0	0
0	0
0	0
0	0
0	0
0	0
0	0
0	0
0	0
0	0
0	0
0	0
0	0
0	0
0	0
0	0
0	0
0	0
0	0
0	0
0	0
0	0
0	0
0	0
0	0
0	0
0	0
0	0
0	0
0	0
0	0
0	0
0	0
0	0
0	0
0	0
0	0
0	0
0	0
0	0
0	0
0	0
0	0
0	0
0	0
0	0
0	0
0	0
0	0
0	0
0	0
0	0
0	0
0	0
0	0
0	0
0	0
0	0
0	0
0	0
0	0
0	0
0	0
0	0
0	0
0	0
0	0
0	0
0	0
0	0
0	0
0	0
0	0
0	0
0	0
0	0
0	0
0	0
0	0
0	0
0	0
0	0
0	0
0	0
0	0
0	0
0	0
0	0
0	0
0	0
0	0
0	0
0	0
0	0
0	0
0	0
0	0
0	0
0	0
0	0
0	0
0	0
0	0
0	0
0	0
0	0
0	0
0	0
0	0
0	0
0	0
0	0
0	0
0	0
0	0
0	0
0	0
0	0
0	0
0	0
0	0
0	0
0	0
0	0
0	0
0	0
0	0
0	0
0	0
0	0
0	0
0	0
0	0
0	0
0	0
0	0
0	0
0	0
0	0
0	0
0	0
0	0
0	0
0	0
0	0
4	1
0	1
0	0
0	0
0	1
0	7
0	7
0	0
0	0
0	0
0	0
0	0
1	5
0	4
7	5
5	5
0	3
0	0
0	0
1	0
0	0
0	0
0	0
3	4
0	4
0	4
0	0
0	0
0	0
0	0
0	0
0	0
0	0
0	4
0	0
0	2
0	4
0	0
0	2
0	4
0	0
0	0
0	0
0	0
0	0
0	0
0	0
0	0
0	0
0	0
0	0
0	0
0	0
5	13
0	13
0	0
0	0
0	2
0	2
0	0
0	0
1	1
0	1
0	22
5	0
0	18
1	9
0	22
42	55
0	27
0	47
0	32
0	8
0	26
0	0
2	8
0	8
0	0
1	2006
0	207
2	17
0	15
0	17
0	0
0	0
0	0
0	0
0	0
0	0
0	0
0	0
0	0
0	0
0	0
0	0
0	0
0	0
0	0
0	0
2	0
0	0
0	0
0	0
0	0
0	0
0	0
0	0
0	0
0	0
0	0
15	97
0	4
0	1
0	4
0	1
0	2
0	1
0	3
0	0
0	0
0	4
0	0
0	0
0	0
0	34
0	34
4	24
0	3
0	2
0	0
0	0
0	0
0	0
0	0
0	0
0	0
0	2
0	0
0	0
0	0
0	0
0	0
0	0
0	0
0	0
0	0
0	0
0	0
0	0
0	0
0	0
0	0
0	0
0	767
0	826
0	985
0	234
3	418
4	102
0	319
2	110
0	2
0	39
0	0
0	985
0	0
0	0
0	0
0	0
1	0
0	0
0	0
0	0
0	0
0	0
0	0
0	0
0	0
0	0
2	0
0	0
0	0
0	0
0	0
0	0
0	0
0	0
0	0
0	0
0	0
0	0
0	0
0	0
0	0
0	0
0	0
0	0
0	0
0	0
0	0
0	0
0	0
0	0
0	0
0	0
0	0
0	0
0	0
1	0
0	0
3	19
1	19
0	0
0	0
0	0
0	0
0	0
0	0
0	0
0	0
0	0
0	0
0	0
0	0
0	0
0	0
0	0
0	0
0	0
0	0
0	0
0	0
0	0
0	0
0	0
0	0
0	0
0	0
0	0
0	0
0	0
0	0
0	0
0	0
0	0
0	0
0	0
0	0
0	0
0	0
0	0
0	0
0	0
0	0
0	0
0	0
0	0
0	0
0	0
0	0
0	0
0	0
0	0
1	0
0	0
0	0
0	0
0	0
0	0
0	0
0	0
0	0
0	0
0	0
0	0
0	0
0	0
0	0
0	0
0	0
0	0
0	0
0	0
0	0
0	0
0	0
0	0
0	0
0	0
0	0
0	0
0	0
0	0
0	0
0	0
0	0
0	0
0	0
0	0
0	0
0	0
0	0
0	0
0	0
0	0
0	0
0	0
0	0
0	0
0	0
0	0
0	0
0	0
0	0
0	0
0	0
0	0
0	0
0	0
0	0
0	0
0	0
0	0
0	0
0	0
0	0
0	0
0	0
0	0
0	0
0	0
0	0
0	0
0	0
0	0
0	0
0	0
0	0
0	0
0	0
0	0
0	0
0	0
0	0
0	0
0	0
0	0
0	0
0	0
0	0
0	0
0	0
0	0
0	0
0	0
0	0
0	0
0	0
0	0
0	0
0	0
0	0
0	0
0	0
0	0
0	0
0	0
0	0
0	0
0	0
0	0
0	0
0	0
0	0
0	0
0	0
0	0
0	0
0	0
0	0
0	0
0	0
0	0
0	0
0	0
0	0
0	0
0	0
0	0
0	0
0	0
0	0
0	0
0	0
0	0
0	0
0	0
0	0
0	0
0	0
0	0
0	0
0	0
0	0
0	0
0	0
0	0
0	0
0	0
0	0
0	0
0	0
0	0
0	0
0	0
0	0
0	0
0	0
0	0
0	0
0	0
0	0
0	0
0	0
0	0
0	0
0	0
0	0
0	0
0	0
0	0
0	0
0	0
0	0
0	0
0	0
0	0
0	0
0	0
0	0
0	0
0	0
0	0
0	0
0	0
0	0
0	0
0	0
0	0
0	0
0	0
0	0
0	0
0	0
0	0
0	0
0	0
0	0
0	0
0	0
0	0
0	0
0	0
0	0
0	0
0	0
0	0
0	0
0	0
0	0
0	0
0	0
0	0
0	0
0	0
0	0
0	0
0	0
0	0
0	0
0	0
0	0
0	0
0	0
0	0
0	0
0	0
0	0
0	0
0	0
0	0
0	0
0	0
0	0
0	0
0	0
0	0
0	0
0	0
0	0
0	0
0	0
0	0
0	0
0	0
0	0
0	0
0	0
0	0
0	0
0	0
0	0
0	0
0	0
0	0
0	0
0	0
0	0
0	0
0	0
0	0
0	0
0	0
0	0
0	0
0	0
0	0
0	0
0	0
0	0
0	0
0	0
0	0
0	0
0	0
0	0
0	0
0	0
0	0
0	0
0	0
0	0
0	0
0	0
0	0
0	0
0	0
0	0
0	0
0	0
0	0
0	0
0	0
0	0
0	0
0	0
0	0
0	0
0	0
0	0
0	0
0	0
0	0
0	0
0	0
0	0
0	0
0	0
0	0
0	0
0	0
0	0
0	0
0	0
0	0
0	0
0	0
0	0
0	0
0	0
0	0
0	0
0	0
0	0
0	0
0	0
0	0
0	0
0	0
0	0
0	0
0	0
0	0
0	0
0	0
0	0
0	0
0	0
0	0
0	0
0	0
0	0
0	0
0	0
0	0
24935	7
690	1
9664	29
9245	12468
107	3203
3	2168
2	28785
17	25260
4006	2
20	25365
47955	17598
10518	34
18727	0
22	2
0	318
0	352
0	267
4	361
1	60
0	22
0	141
0	265
0	110
0	55
0	84
2	54
3066	1649
8	663
5	319
7	294
8	613
93	9
0	230
4	138
0	229
19	114
4	205
3	38
0	3
0	14
0	58
0	72
2	94
8	33
3	15
42	84
0	9
0	18
0	238
0	0
0	0
0	0
0	0
324	466
11	10
0	81
0	458
2	98
0	64
0	18
0	55
2	49
65	0
399	1607
95	1607
241	223
21	146
0	11
0	54
2	24
13	70
4	140
1	7
0	268
0	122
0	20
12	268
0	232
6	246
0	181
0	226
0	203
1	45
6	29
0	22
4	54
2	146
11	86
1	69
0	37
0	0
4356	2473
17	61
1	53
0	56
165	324
1	315
1	5
0	47
0	197
1	29
0	29
394	88
2	43
0	18
0	25
2	20
4	709
47	790
19	225
9	0
0	24
0	115
0	13
0	10
0	27
0	6
0	10
8	1
5	5
0	626
0	533
0	418
0	87
0	37
0	33
0	32
1	37
3	8
2	3
3	0
0	13
0	6
0	1
1	26
5	27
0	18
2	26
0	0
0	0
44	316
4	315
0	24
0	1
1	78
7	14
0	0
15	976
0	977
29	489
7	625
1	73
7	676
2	35
1	6
5	54
3	50
10	52
46	267
2	267
0	0
0	33
0	33
7	33
1	2
0	29
1	6
0	7
3	7
0	5
0	4
0	1
2	28
0	3
525	518
0	90
0	311
1	500
17	3
0	0
0	0
0	2
0	1
0	0
0	0
1	10
1	18
0	14
0	9
0	6
0	1
0	1
0	5
0	5
0	2
0	2
0	4
0	3
0	2
0	0
0	0
0	0
0	0
4	0
0	6
0	7
0	7
0	0
0	5
0	5
0	0
0	1
1	0
0	0
11607	1596
2	0
1	282
0	857
19	800
4	709
0	1094
0	2
133	544
48	292
5	102
65	968
2	383
0	76
0	47
1	110
0	122
3	17
1	60
0	115
240	129
4	4
9	125
0	37
337	37
93	0
0	0
0	0
35	0
95	320
3	64
2	39
309	245
4	62
20	94
0	3
152	70
0	30
0	3
0	61
414	30
7	30
11	373
0	46
0	65
15	104
35	363
0	56
3	47
0	212
0	165
0	102
6	81
22	126
0	1
1	1
0	1
11	3
3	114
0	114
0	7
2	2
38	359
0	206
0	359
1	0
0	3
1	3
1	2
14	570
15	568
0	6
23	140
14	102
3	15
0	1
0	0
0	7
0	2
0	98
0	0
0	46
1	0
0	2
0	0
0	0
0	0
0	0
0	0
0	0
0	0
0	0
0	0
0	0
0	0
0	0
3	165
7	165
0	101
0	0
0	0
0	0
0	0
0	0
0	0
0	0
0	0
0	19
0	18
2	2
0	17
0	14
0	0
0	0
114	279
0	2
0	13
0	9
1	264
0	4
19	9
2	65
0	3
0	2
0	1
0	0
0	141
6	146
0	147
0	4
0	16
0	13
0	0
0	0
0	0
0	0
0	0
0	0
0	0
0	0
156	103
7	38
0	101
11	25
10	922
0	97
0	88
2	5
0	25
0	927
0	0
8	42
0	42
6	89
28	90
0	18
0	25
0	0
0	0
0	0
0	11
0	25
0	0
0	30
29	1117
6	5
17	1033
0	1130
86	941
7	349
62	2
663	0
137	24
3	20
0	24
47	0
0	236
0	0
0	6
0	5
0	220
0	6
0	236
239	0
5	0
554	157
4	86
19	15
28	124
214	57
1	1
0	56
5	54
328	700
0	603
1	3
7	183
4	87
0	0
1	97
94	335
0	56
2	324
0	209
2	92
1	559
0	6
5	206
1	147
0	211
3	145
0	42
29	186
3	170
1	170
0	169
0	116
0	112
6	89
0	1
0	40
0	182
9	139
0	95
0	72
14	646
11	631
0	662
25	667
19	0
123	50
32	87
0	50
0	0
0	0
0	0
0	0
0	0
0	0
0	0
0	0
0	0
121	16
1	16
22	147
61	144
44	54
0	17
1	78
0	92
5	9
25	103
1	90
12	45
33	9
0	9
7	10
1	74
0	76
0	61
0	21
0	24
0	24
0	19
0	12
0	21
0	0
49	9
0	9
3	95
0	5
0	275
0	236
0	275
6	165
3	155
8	50
2	145
0	125
16	1
5	39
14	29
1	47
1	11
95	8
25	24
0	15
8	1
7	63
6	17
1	2124
15	271
10	27
4	175
0	21
1	125
0	2116
0	0
0	0
0	302
0	296
2	51
1	51
0	48
0	46
0	39
2	31
8	0
3	4
17	15
0	1
1	11
4	4
0	111
0	43
0	70
0	55
0	17
0	19
2	16
0	53
0	102
0	9
0	44
1	101
17	106
2	56
0	10
0	14
0	10
2	95
0	7
0	9
0	14
1	110
80	1707
0	1749
2	652
4	0
69	78
14	103
0	694
5	771
24	325
206	297
3	19
1	0
4	0
1	0
115	1249
4	1315
2	1229
2	64
0	20
12	29
1	1
32	520
0	249
3	234
0	298
0	240
19	0
98	834
2	365
1	158
3	560
1	86
5	11
1	49
0	347
2	27
0	26
0	17
2	67
2	67
0	767
2	16
0	12
0	10
0	0
0	8
0	3
248	826
41	714
5	50
14	92
2	87
8	172
4	102
0	0
8	9
0	0
0	1
16	16
1	16
0	3
0	2
0	1
285	492
4	421
810	3238
0	2426
0	1549
30	2669
4	1532
0	0
49	1531
10	76
20	470
3	164
1	164
96	4
7	40
22	1022
4	76
14	28
19	65
3	9
46	2
179	58
1	58
0	0
0	1
12	0
188	159
18	77
0	94
52	247
0	205
0	247
0	126
0	7
1	18
1	0
0	245
1	562
58	549
1	415
8	501
14	560
0	8
0	67
0	465
2	9
0	0
0	0
0	0
0	0
2	2
0	0
0	1
0	0
0	1
1	5
1	5
0	0
0	2
13	1023
0	1741
2	50
1	71
1360	1726
4	857
0	128
1	2
0	311
2	77
0	21
1	3
28	54
3	13
0	111
0	54
0	649
0	23
350	3
1	3
15	89
0	9
0	6
1	8
31	13
0	18
0	11
6	71
8	35
0	0
0	0
0	0
0	0
0	0
0	0
0	22
8	73
11	73
1	19
38	1350
0	1329
0	1313
10	57
6	204
1	1344
1646	44
35	64
0	19
0	17
1	2
9	629
0	561
0	3
3	565
27	76
2	577
16	568
7	574
4	4
2	5
9	185
0	0
58	155
14	153
1	10
252	108
11	16
3	19
1	28
1	21
852	100
0	30
2	64
0	4
0	4
0	0
0	0
0	0
331	248
0	241
0	18
2	0
0	2
4	14
0	0
0	0
0	0
0	0
0	0
0	0
0	0
14	3042
13	620
52	4725
18	201
191	441
0	122
1	97
18	139
0	6
0	1
5	27
5	7
0	67
0	0
0	0
20	44
0	471
0	17
0	10
5	91
101	655
0	57
5	173
37	141
8	6
2	54
0	295
6	340
0	476
2	457
0	477
0	271
1157	0
0	1
0	1
0	0
0	0
0	0
0	2
0	2
273	157
1	157
1	25
0	23
4	22
0	121
68	43
1	43
0	0
0	0
0	0
0	0
7	123
0	12
1	19
12	40
0	76
0	48
1	105
0	10
0	2
7	44
3	58
0	32
0	0
0	0
0	47
13	151
0	151
0	2841
29	2770
1	1327
3	202
4	117
15	114
4	53
1	17
0	2841
231	770
0	12
7	37
0	20
0	21
0	30
0	36
1	22
0	13
0	6
5	1197
0	1166
0	133
7	354
106	936
0	176
2	105
1	58
0	202
0	37
0	106
13	535
2	60
0	116
0	145
0	371
0	15
0	27
0	39
25	172
138	315
1	16
1	78
15	386
1	28
25	416
4	31
2	130
0	4
134	76
5	76
0	15
0	0
0	419
0	251
0	169
0	33
0	43
1	84
1	2
0	35
0	51
0	367
49	469
44	469
5	0
11	0
0	0
0	0
0	0
1	0
0	0
0	0
0	0
0	0
1	0
2	0
0	0
0	0
1	0
0	0
0	0
19	11
1	11
1	56
0	11
0	5
0	5
0	11
0	0
0	1
0	0
0	0
0	6
0	1
0	3
0	4
1	1
1	23
2	23
169	632
38	17
1	10
0	13
426	123
1	49
2	83
0	0
0	0
0	0
2	49
0	0
1	82
0	79
10	274
3	315
58	42
1	220
11	49
0	9
8	13
0	6
0	15
0	10
1	9
0	15
1	11
0	10
0	3
0	8
1	8
0	4
2	25
0	24
7	5
1	14
33	0
0	0
0	0
0	1
0	1
1	10
0	1
0	1
0	1
0	0
0	1
0	1
0	1
24	464
21	524
14	225
0	1
0	1
0	0
0	0
0	0
72	410
2	411
4	89
3	0
5	356
575	272
13	115
1	209
1	46
11	72
0	5
2	5
5803	144
0	140
5	355
19	355
6	141
2	67
2	37
11	9
0	1062
0	959
0	164
2	213
0	1113
42	807
3	92
47	271
17	483
0	291
0	69
4	25
0	27
13	12
22	2
0	27
0	130
354	530
0	237
0	147
7	84
0	942
2	9
0	30
17	395
0	17
0	9
0	21
0	11
1	494
9	958
0	139
39	269
9	106
3	22
0	16
0	92
0	19
0	32
9	21
0	95
0	0
0	0
0	0
0	0
0	0
0	0
0	52
0	36
0	1
1	71
0	3
0	0
0	65
0	6
0	2
0	3
0	9
1	0
0	68
0	4
0	6
0	0
0	6
0	0
0	0
1035	440
1	149
3	69
2	99
2	123
0	27
98	27
5	13
0	0
0	0
5	795
4	498
55	279
2	798
0	787
0	0
0	0
5	181
0	108
1	142
1	109
16	24
1	5
3	254
0	6
0	0
0	0
0	0
0	0
0	0
26	619
44	549
6	241
0	50
0	58
0	111
12	18
5	47
0	110
52	1770
48	1770
0	76
7	59
8	2
0	0
0	11
3	11
0	11
0	0
3	1
0	0
1	564
0	557
0	605
0	175
0	75
0	449
1	61
0	131
1	120
14	43
3	164
6	149
0	46
0	53
1	11
8	71
0	73
0	67
12	8
0	3
0	1
0	0
0	0
0	1
0	0
0	0
111	0
0	0
0	2
0	2
0	0
0	0
0	0
0	1
0	0
0	0
58	22
2	5
0	14
0	11
0	0
6	20
4	26
8	36
9	16
1	11
2	12
41	0
3	441
3	14
6	430
0	29
4	30
4	5
10	328
14	39
4	3
4	37
1	0
0	21
7	211
1	208
0	210
11	18
0	212
0	169
15	43
0	68
0	27
13	40
1	29
[truncated: 114,547 more rows]
