# Supplementary material for: Impaired Cell Cycle Progression and Self-Renewal of Fetal Neural Stem and Progenitor Cells in a Murine Model of Intrauterine Growth Restriction
Source: Front Cell Dev Biol. 2022 Jul 12;10:821848. doi: 10.3389/fcell.2022.821848 (PMC9314876; doi:10.3389/fcell.2022.821848)
Supplement: Supplementary file 1 [file DataSheet1.ZIP › Data-FigureS4/RNASEQ48/libParams/flenDist.txt]

1.25518e-42	1.87091e-42	2.78423e-42	4.13679e-42	6.13658e-42	9.08855e-42	1.3439e-41	1.98402e-41	2.92436e-41	4.30348e-41	6.32286e-41	9.27499e-41	1.35837e-40	1.98622e-40	2.89963e-40	4.22633e-40	6.1502e-40	8.93552e-40	1.29615e-39	1.87714e-39	2.71421e-39	3.91828e-39	5.64745e-39	8.12671e-39	1.16757e-38	1.67477e-38	2.39846e-38	3.42938e-38	4.89558e-38	6.97746e-38	9.92878e-38	1.41059e-37	3.40373e-08	1.93543e-06	8.88106e-06	1.90995e-05	2.79728e-05	3.59016e-05	4.29756e-05	4.6737e-05	5.02731e-05	5.80004e-05	6.9851e-05	8.39445e-05	9.54882e-05	0.000101654	0.00010563	0.000109	0.000112564	0.000122004	0.000142654	0.000172291	0.000199883	0.00021493	0.000222368	0.000235933	0.000256166	0.000269852	0.000272371	0.000279844	0.000308285	0.000353392	0.000393518	0.000411145	0.000425259	0.000460964	0.000510262	0.000561001	0.000595987	0.00060692	0.000624627	0.00066746	0.000718564	0.000764595	0.000810305	0.0008552	0.000890867	0.000926592	0.000969225	0.00102286	0.00109607	0.00116643	0.00120959	0.00123468	0.0012694	0.00133408	0.00141099	0.00147884	0.00154526	0.00161278	0.00168117	0.00176241	0.00184697	0.00191259	0.00198264	0.00208049	0.002175	0.00225405	0.00233337	0.00241292	0.00250489	0.00260955	0.0026933	0.00275648	0.00284079	0.00295043	0.00303484	0.00307186	0.00310207	0.00316446	0.00327951	0.00343531	0.00356937	0.00367806	0.00380613	0.00390633	0.00393931	0.00396943	0.00401688	0.00404219	0.00408001	0.00419145	0.00434853	0.00448981	0.00460921	0.00470735	0.0047456	0.00472715	0.0047202	0.00476771	0.00485559	0.00494556	0.00502549	0.00510941	0.00518833	0.00525175	0.00530613	0.00534357	0.00537032	0.00540106	0.00541498	0.00542788	0.00548653	0.00556739	0.00563084	0.0056765	0.00570235	0.00571564	0.00573553	0.0057612	0.00577092	0.0057361	0.00568911	0.00570788	0.00576488	0.00575973	0.00571643	0.00573594	0.00578303	0.00577849	0.00575607	0.00573328	0.00568783	0.00566695	0.00570853	0.00574897	0.00571173	0.0056233	0.00556221	0.00552632	0.00548271	0.00546675	0.00549579	0.00552773	0.00552699	0.00549301	0.00545519	0.00542726	0.00540809	0.00539795	0.00537613	0.00532472	0.00525035	0.00521107	0.00526053	0.00531621	0.00529454	0.00524053	0.00517345	0.00508531	0.00501688	0.00497389	0.00492747	0.00487376	0.00483492	0.00484167	0.00487043	0.00486973	0.00485465	0.00482799	0.00474318	0.00463222	0.00457511	0.00456282	0.00452917	0.00446952	0.00443907	0.00444419	0.00442798	0.00437587	0.00433514	0.0043325	0.00433446	0.00430321	0.00424607	0.00418464	0.00415354	0.00416537	0.00416111	0.00410388	0.00403405	0.00399908	0.00397717	0.00390494	0.00380174	0.00374632	0.00374677	0.00374983	0.00372797	0.00369167	0.00364283	0.00359591	0.00358409	0.00357219	0.00352108	0.00347712	0.00345479	0.00342162	0.00338626	0.00335479	0.00332516	0.00330455	0.00326502	0.00321023	0.00318712	0.00317129	0.00312522	0.00307787	0.00304183	0.00300491	0.00298003	0.00296555	0.00294309	0.00290625	0.00285669	0.00282761	0.00283232	0.00281369	0.00274858	0.00269445	0.00269472	0.00272735	0.00273067	0.00268029	0.00262497	0.00259088	0.00255553	0.00251867	0.00249202	0.00247666	0.00246874	0.00245668	0.00244564	0.0024361	0.00239411	0.0023363	0.0023144	0.00230941	0.0022844	0.0022407	0.00219469	0.00217431	0.00218967	0.00220616	0.0021937	0.00216054	0.00211104	0.00204513	0.00199193	0.00197109	0.00196879	0.00197391	0.00197457	0.00195506	0.00192399	0.00189376	0.00186722	0.00185607	0.0018524	0.00182443	0.0017696	0.00171366	0.00168736	0.00169917	0.00170785	0.00169565	0.00169252	0.0017028	0.00170878	0.00169868	0.00167038	0.00162988	0.00157925	0.00153321	0.00151869	0.0015227	0.00150922	0.00148988	0.00148078	0.00145681	0.00142482	0.00142441	0.00144129	0.00143414	0.00141528	0.00141081	0.00139854	0.00135787	0.00131747	0.00130693	0.00130486	0.00128018	0.00125444	0.00125415	0.00125405	0.00124155	0.00123829	0.00123595	0.00121791	0.00118914	0.00115085	0.00111476	0.00110233	0.00110996	0.00111616	0.00110778	0.0010845	0.00105489	0.00103616	0.00104686	0.00107937	0.00108956	0.00105533	0.00101646	0.00100427	0.00099556	0.000969234	0.000939682	0.000927137	0.000931219	0.000931059	0.000914322	0.000896823	0.000889559	0.000881075	0.000862798	0.000838738	0.000819669	0.000810835	0.000804437	0.000799548	0.000805633	0.000814221	0.000812593	0.000805102	0.000792106	0.000778097	0.000775582	0.000769076	0.000740124	0.000711903	0.000708551	0.000717859	0.000719863	0.000709488	0.000686101	0.000656055	0.000640362	0.000646159	0.000651751	0.000638623	0.00062184	0.000624299	0.000630041	0.00061489	0.000589486	0.000569663	0.000558114	0.000559152	0.00057592	0.000591765	0.000583476	0.000562846	0.000550823	0.000538748	0.000520612	0.000506844	0.00050151	0.000504033	0.00051309	0.000513799	0.000497745	0.000477579	0.000461847	0.000456538	0.000458674	0.000453476	0.00044794	0.000448577	0.000442143	0.000430949	0.000428285	0.000431086	0.000424668	0.000407674	0.000393372	0.000389642	0.000400076	0.000415959	0.00041488	0.000399123	0.000392469	0.000396732	0.000396175	0.000385415	0.000369494	0.000352953	0.000339815	0.00033582	0.000337871	0.000336469	0.000334239	0.000335471	0.000334646	0.000333456	0.000330207	0.00031373	0.000296898	0.000297872	0.000307087	0.00031209	0.000305408	0.000288576	0.000282086	0.000286394	0.000280706	0.000266414	0.00025686	0.00025602	0.000259696	0.000260388	0.000260938	0.000264639	0.000257929	0.000238931	0.000228809	0.000231496	0.000233565	0.000230964	0.000224329	0.000216226	0.000210842	0.000206787	0.000200648	0.00019817	0.00020592	0.000213976	0.000208334	0.000191085	0.000178163	0.000177728	0.000180711	0.000181193	0.000183778	0.0001885	0.000189125	0.000181295	0.000168077	0.000161164	0.000165613	0.000171674	0.000170787	0.00016401	0.000156584	0.000152336	0.000150756	0.000148703	0.000146494	0.000148748	0.000154359	0.000154749	0.000147007	0.000139714	0.000136553	0.000130786	0.000124813	0.000124433	0.000123372	0.000117473	0.000113925	0.000117604	0.000120768	0.000114759	0.000105875	0.000105204	0.000109725	0.000111236	0.0001103	0.000107586	0.000102529	9.96453e-05	0.000100454	0.000100361	9.55415e-05	8.8641e-05	8.57851e-05	8.68361e-05	8.86672e-05	9.02396e-05	9.00916e-05	8.89413e-05	8.76696e-05	8.43929e-05	7.9199e-05	7.45378e-05	7.17773e-05	7.108e-05	7.12921e-05	6.86897e-05	6.38221e-05	6.35675e-05	6.80478e-05	7.05996e-05	7.08635e-05	7.23883e-05	7.08795e-05	6.14007e-05	5.12891e-05	4.82799e-05	5.05187e-05	5.43916e-05	5.79357e-05	5.93522e-05	5.67843e-05	5.14969e-05	4.76714e-05	4.69672e-05	4.82179e-05	4.88249e-05	4.63381e-05	4.20236e-05	3.94684e-05	4.19711e-05	5.01343e-05	5.62019e-05	5.2354e-05	4.29044e-05	3.48436e-05	2.91262e-05	2.63685e-05	2.8331e-05	3.25296e-05	3.39978e-05	3.26673e-05	3.09243e-05	2.92593e-05	2.94204e-05	3.33297e-05	3.86955e-05	4.14657e-05	4.14295e-05	4.11127e-05	3.98971e-05	3.55151e-05	2.98244e-05	2.7615e-05	3.0689e-05	3.4988e-05	3.53388e-05	3.16129e-05	2.73181e-05	2.47843e-05	2.33384e-05	2.17986e-05	2.1975e-05	2.45884e-05	2.65715e-05	2.71263e-05	2.65812e-05	2.38498e-05	2.02003e-05	1.6733e-05	1.40482e-05	1.50981e-05	1.90399e-05	2.11419e-05	2.06545e-05	1.87902e-05	1.55561e-05	1.24831e-05	1.07226e-05	1.01427e-05	1.13479e-05	1.35426e-05	1.58486e-05	1.80027e-05	1.82343e-05	1.7451e-05	1.7522e-05	1.64761e-05	1.42017e-05	1.32869e-05	1.28958e-05	1.1341e-05	1.02165e-05	1.12714e-05	1.42319e-05	1.6782e-05	1.57717e-05	1.24016e-05	1.08386e-05	1.07251e-05	9.86285e-06	8.54826e-06	6.88968e-06	5.42368e-06	5.24781e-06	5.63836e-06	5.83906e-06	7.01459e-06	9.34174e-06	9.99154e-06	8.84405e-06	9.05908e-06	9.37339e-06	7.31178e-06	5.28279e-06	5.89723e-06	7.84078e-06	8.61261e-06	8.2236e-06	7.59985e-06	6.73625e-06	6.21494e-06	6.23288e-06	6.04338e-06	5.61462e-06	5.37393e-06	5.19959e-06	4.78974e-06	4.54578e-06	4.62436e-06	4.41408e-06	4.0377e-06	4.17488e-06	5.0745e-06	6.0472e-06	5.82118e-06	4.46789e-06	3.86881e-06	5.254e-06	6.63974e-06	6.39287e-06	6.62449e-06	7.38311e-06	6.56273e-06	5.50854e-06	4.95162e-06	3.36302e-06	1.71484e-06	1.8402e-06	3.15754e-06	4.23374e-06	4.53132e-06	4.09625e-06	3.4217e-06	2.89443e-06	2.20495e-06	1.45853e-06	1.35979e-06	1.86556e-06	1.94767e-06	1.50866e-06	2.20723e-06	4.38712e-06	5.59708e-06	4.42025e-06	2.8265e-06	2.80271e-06	3.52403e-06	3.4966e-06	2.89944e-06	2.86739e-06	3.80604e-06	4.29363e-06	3.20071e-06	1.80165e-06	1.38465e-06	1.82622e-06	2.131e-06	1.6364e-06	1.2679e-06	1.31411e-06	1.02919e-06	8.27447e-07	9.50213e-07	8.50491e-07	6.95209e-07	6.69054e-07	5.11616e-07	5.08299e-07	9.88988e-07	1.29288e-06	1.1745e-06	1.77098e-06	2.99928e-06	3.28024e-06	2.58708e-06	2.07996e-06	2.1954e-06	2.65994e-06	2.57195e-06	1.59985e-06	8.78385e-07	7.77155e-07	7.61023e-07	1.09256e-06	1.59799e-06	1.76233e-06	1.78394e-06	1.46845e-06	1.04633e-06	1.62398e-06	2.6696e-06	2.74071e-06	2.14241e-06	1.76316e-06	1.43218e-06	9.06429e-07	5.68877e-07	4.93852e-07	3.3093e-07	1.53563e-07	1.52418e-07	3.29045e-07	7.24898e-07	9.66991e-07	7.90486e-07	7.41172e-07	8.90721e-07	7.48202e-07	4.31564e-07	4.64675e-07	1.09246e-06	1.53736e-06	1.08585e-06	5.40311e-07	4.3923e-07	3.13748e-07	1.138e-07	1.23211e-07	3.8035e-07	1.08199e-06	2.4141e-06	3.14682e-06	2.14702e-06	7.33608e-07	2.51344e-07	3.78293e-07	4.90874e-07	3.62043e-07	2.32243e-07	2.27195e-07	1.58666e-07	5.48772e-08	2.35219e-08	2.18672e-07	1.03373e-06	2.32225e-06	2.98021e-06	2.29958e-06	1.00895e-06	1.99833e-07	5.9769e-09	7.97e-08	3.30454e-07	8.55438e-07	1.69469e-06	2.29586e-06	2.16121e-06	1.57665e-06	8.45633e-07	2.83141e-07	1.13211e-07	7.83218e-08	2.66378e-08	8.80535e-09	9.88219e-08	3.91415e-07	6.68109e-07	5.95951e-07	3.04391e-07	1.15982e-07	1.38578e-07	3.27141e-07	4.3314e-07	2.88619e-07	1.38251e-07	1.51271e-07	1.60943e-07	8.53139e-08	1.80381e-08	1.69666e-07	6.78598e-07	1.01787e-06	7.52906e-07	4.67933e-07	7.21354e-07	1.39423e-06	1.72753e-06	1.11764e-06	2.9239e-07	6.07984e-09	2.24204e-09	3.63047e-09	3.10253e-09	3.85832e-09	1.04885e-08	1.54258e-08	1.02839e-08	2.61431e-09	1.73122e-10	3.51601e-08	1.88741e-07	4.05311e-07	5.39364e-07	6.54625e-07	8.40301e-07	1.08942e-06	1.21276e-06	8.82474e-07	3.66128e-07	3.76099e-07	9.60756e-07	1.48379e-06	1.69623e-06	1.75526e-06	1.62761e-06	1.25376e-06	7.11673e-07	3.22654e-07	2.23715e-07	1.4449e-07	6.06806e-08	1.28549e-07	2.64971e-07	2.75737e-07	3.66454e-07	9.09487e-07	1.3145e-06	8.85721e-07	3.4188e-07	4.57645e-07	8.99623e-07	1.18318e-06	1.0728e-06	5.78992e-07	2.89213e-07	6.19276e-07	9.28101e-07	6.18797e-07	1.54963e-07	6.27723e-08	2.49968e-07	3.74945e-07	2.50629e-07	6.34681e-08	5.06092e-10	9.3958e-11	2.73597e-08	1.3019e-07	3.55412e-07	6.66766e-07	7.59448e-07	6.24551e-07	8.30836e-07	1.17933e-06	9.13304e-07	3.30145e-07	1.52062e-07	3.90673e-07	5.53623e-07	3.58741e-07	8.88168e-08	6.94221e-10	5.33044e-08	2.13683e-07	3.2498e-07	2.23079e-07	6.0737e-08	1.52742e-08	5.2945e-08	7.93813e-08	5.29209e-08	1.33239e-08	3.74798e-10	5.62197e-10	3.74798e-10	8.17456e-10	2.89503e-09	4.34254e-09	2.89503e-09	7.23756e-10	1.51925e-29	1.51925e-29	2.29731e-10	9.18926e-10	1.37839e-09	9.18926e-10	5.17105e-10	3.01162e-09	9.21621e-09	1.24962e-08	7.99691e-09	2.05809e-09	1.3082e-10	5.29702e-10	1.68281e-09	2.41526e-09	1.24879e-07	4.93532e-07	7.44761e-07	5.13379e-07	1.53653e-07	2.02462e-08	5.06156e-09	2.38714e-10	9.54855e-10	1.43228e-09	2.20332e-08	8.45968e-08	1.26649e-07	8.45818e-08	2.12573e-08	4.47419e-11	1.35392e-08	5.41574e-08	1.03578e-07	3.28005e-07	8.85508e-07	1.19624e-06	7.6026e-07	1.8448e-07	2.69027e-15	8.16757e-09	1.64923e-07	5.78018e-07	8.2619e-07	5.37183e-07	1.37317e-07	2.02469e-08	3.03693e-08	2.02462e-08	8.43493e-09	1.34935e-08	1.67321e-07	6.01818e-07	8.8586e-07	5.88349e-07	1.47925e-07	3.1428e-09	4.67077e-09	3.29567e-09	5.96546e-08	2.34322e-07	3.51171e-07	2.34073e-07	5.8521e-08	2.7729e-07	1.10913e-06	1.66369e-06	1.10912e-06	2.77279e-07	2.16531e-16	1.44398e-16	3.62664e-17	2.66924e-19	1.60292e-07	2.08672e-05	8.18658e-05	0.000121997
