# Supplementary material for: Impaired Cell Cycle Progression and Self-Renewal of Fetal Neural Stem and Progenitor Cells in a Murine Model of Intrauterine Growth Restriction
Source: Front Cell Dev Biol. 2022 Jul 12;10:821848. doi: 10.3389/fcell.2022.821848 (PMC9314876; doi:10.3389/fcell.2022.821848)
Supplement: Supplementary file 1 [file DataSheet1.ZIP › Data-FigureS4/RNASEQ49/logs/salmon_quant.log]

[2019-08-17 11:30:45.430] [jointLog] [info] Fragment incompatibility prior below threshold.  Incompatible fragments will be ignored.
[2019-08-17 11:30:45.430] [jointLog] [info] Usage of --validateMappings implies use of minScoreFraction. Since not explicitly specified, it is being set to 0.65
[2019-08-17 11:30:45.430] [jointLog] [info] Usage of --validateMappings implies a default consensus slack of 0.2. Setting consensusSlack to 0.2.
[2019-08-17 11:30:45.430] [jointLog] [info] parsing read library format
[2019-08-17 11:30:45.430] [jointLog] [info] There is 1 library.
[2019-08-17 11:30:45.507] [jointLog] [info] Loading Quasi index
[2019-08-17 11:30:45.510] [jointLog] [info] Loading 32-bit quasi index
[2019-08-17 11:31:12.478] [jointLog] [info] done
[2019-08-17 11:31:12.478] [jointLog] [info] Index contained 116,546 targets
[2019-08-17 11:31:14.316] [jointLog] [info] Automatically detected most likely library type as ISR
[2019-08-17 11:32:37.950] [jointLog] [info] Thread saw mini-batch with a maximum of 1.26% zero probability fragments
[2019-08-17 11:32:37.976] [jointLog] [info] Thread saw mini-batch with a maximum of 1.30% zero probability fragments
[2019-08-17 11:32:38.022] [jointLog] [info] Thread saw mini-batch with a maximum of 1.42% zero probability fragments
[2019-08-17 11:32:38.036] [jointLog] [info] Thread saw mini-batch with a maximum of 1.30% zero probability fragments
[2019-08-17 11:32:38.039] [jointLog] [info] Thread saw mini-batch with a maximum of 1.28% zero probability fragments
[2019-08-17 11:32:38.040] [jointLog] [info] Thread saw mini-batch with a maximum of 1.18% zero probability fragments
[2019-08-17 11:32:38.053] [jointLog] [info] Thread saw mini-batch with a maximum of 1.30% zero probability fragments
[2019-08-17 11:32:38.073] [jointLog] [info] Thread saw mini-batch with a maximum of 1.30% zero probability fragments
[2019-08-17 11:32:38.307] [jointLog] [info] Computed 319,146 rich equivalence classes for further processing
[2019-08-17 11:32:38.307] [jointLog] [info] Counted 9,465,024 total reads in the equivalence classes 
[2019-08-17 11:32:38.319] [jointLog] [info] Number of mappings discarded because of alignment score : 1,141,165
[2019-08-17 11:32:38.319] [jointLog] [info] Number of fragments entirely discarded because of alignment score : 382,383
[2019-08-17 11:32:38.319] [jointLog] [info] Number of fragments discarded because they are best-mapped to decoys : 0
[2019-08-17 11:32:38.319] [jointLog] [info] Number of fragments discarded because they have only dovetail (discordant) mappings : 11,733
[2019-08-17 11:32:38.319] [jointLog] [info] Mapping rate = 70.1649%

[2019-08-17 11:32:38.319] [jointLog] [info] finished quantifyLibrary()
[2019-08-17 11:32:38.345] [jointLog] [info] Starting optimizer
[2019-08-17 11:32:38.427] [jointLog] [info] Marked 0 weighted equivalence classes as degenerate
[2019-08-17 11:32:38.441] [jointLog] [info] iteration = 0 | max rel diff. = 6489.88
[2019-08-17 11:32:38.583] [jointLog] [info] iteration 11, adjusting effective lengths to account for biases
[2019-08-17 11:32:38.307] [fileLog] [info] 
At end of round 0
==================
Observed 13489686 total fragments (13489686 in most recent round)

[2019-08-17 11:33:31.116] [jointLog] [info] Computed expected counts (for bias correction)
[2019-08-17 11:33:31.116] [jointLog] [info] processed bias for 0.0% of the transcripts
[2019-08-17 11:33:36.632] [jointLog] [info] processed bias for 10.0% of the transcripts
[2019-08-17 11:33:42.904] [jointLog] [info] processed bias for 20.0% of the transcripts
[2019-08-17 11:33:49.374] [jointLog] [info] processed bias for 30.0% of the transcripts
[2019-08-17 11:33:56.140] [jointLog] [info] processed bias for 40.0% of the transcripts
[2019-08-17 11:34:02.375] [jointLog] [info] processed bias for 50.0% of the transcripts
[2019-08-17 11:34:08.731] [jointLog] [info] processed bias for 60.0% of the transcripts
[2019-08-17 11:34:09.662] [jointLog] [info] processed bias for 100.0% of the transcripts
[2019-08-17 11:34:10.960] [jointLog] [info] iteration = 100 | max rel diff. = 12.6978
[2019-08-17 11:34:12.341] [jointLog] [info] iteration = 200 | max rel diff. = 6.96012
[2019-08-17 11:34:13.750] [jointLog] [info] iteration = 300 | max rel diff. = 6.66776
[2019-08-17 11:34:15.176] [jointLog] [info] iteration = 400 | max rel diff. = 0.340344
[2019-08-17 11:34:16.610] [jointLog] [info] iteration = 500 | max rel diff. = 3.13478
[2019-08-17 11:34:18.003] [jointLog] [info] iteration = 600 | max rel diff. = 0.436657
[2019-08-17 11:34:19.384] [jointLog] [info] iteration = 700 | max rel diff. = 0.41569
[2019-08-17 11:34:20.826] [jointLog] [info] iteration = 800 | max rel diff. = 0.212444
[2019-08-17 11:34:22.206] [jointLog] [info] iteration = 900 | max rel diff. = 0.130512
[2019-08-17 11:34:23.600] [jointLog] [info] iteration = 1,000 | max rel diff. = 0.385481
[2019-08-17 11:34:25.006] [jointLog] [info] iteration = 1,100 | max rel diff. = 0.0678256
[2019-08-17 11:34:26.411] [jointLog] [info] iteration = 1,200 | max rel diff. = 0.048892
[2019-08-17 11:34:27.802] [jointLog] [info] iteration = 1,300 | max rel diff. = 0.0299592
[2019-08-17 11:34:29.186] [jointLog] [info] iteration = 1,400 | max rel diff. = 0.756644
[2019-08-17 11:34:30.304] [jointLog] [info] iteration = 1,478 | max rel diff. = 0.00442606
[2019-08-17 11:34:30.307] [jointLog] [info] Finished optimizer
[2019-08-17 11:34:30.307] [jointLog] [info] writing output 
