# Supplementary material for: Impaired Cell Cycle Progression and Self-Renewal of Fetal Neural Stem and Progenitor Cells in a Murine Model of Intrauterine Growth Restriction
Source: Front Cell Dev Biol. 2022 Jul 12;10:821848. doi: 10.3389/fcell.2022.821848 (PMC9314876; doi:10.3389/fcell.2022.821848)
Supplement: Supplementary file 1 [file DataSheet1.ZIP › Data-FigureS4/RNASEQ49/aux_info/ambig_info.tsv]

UniqueCount	AmbigCount
0	0
0	0
0	0
0	0
0	0
0	0
0	0
0	0
0	0
0	0
0	0
0	0
0	0
0	0
0	0
0	0
0	0
0	0
0	0
0	0
0	0
0	0
0	0
0	0
0	0
0	0
0	0
0	0
0	0
0	0
0	0
0	0
0	0
0	0
0	0
0	0
0	0
0	0
0	0
0	0
0	0
0	0
0	0
0	0
0	0
0	0
0	0
0	0
0	0
0	0
0	0
0	0
0	0
0	0
0	0
0	0
0	0
0	0
0	0
0	0
0	0
0	0
0	0
0	0
0	0
0	0
0	0
0	0
0	0
0	0
0	0
0	0
0	0
0	0
0	0
0	0
0	0
0	0
0	0
0	0
0	0
0	0
0	0
0	0
0	0
0	0
0	0
0	0
0	0
0	0
0	0
0	0
0	0
0	0
0	0
0	0
0	0
0	0
0	0
0	0
0	0
0	0
0	0
0	0
0	0
0	0
0	0
0	0
0	0
0	0
0	0
0	0
0	0
0	0
0	0
0	0
0	0
0	0
0	0
0	0
0	0
0	0
0	0
0	0
0	0
0	0
0	0
0	0
0	0
0	0
0	0
0	0
0	0
0	0
0	0
0	0
0	0
0	0
0	0
0	0
0	0
0	0
0	0
0	0
0	0
0	0
0	0
0	0
0	0
0	0
0	0
0	0
0	0
0	0
0	0
0	0
0	0
0	0
0	0
0	0
0	0
0	0
0	0
0	0
0	0
0	0
0	0
0	0
0	0
0	0
0	0
0	0
0	0
0	0
0	0
0	0
0	0
0	0
0	0
0	0
0	0
0	0
0	0
0	0
0	0
0	0
0	0
0	0
0	0
0	0
0	0
0	0
0	0
0	0
0	0
0	0
0	0
0	0
0	0
9	2
0	1
0	0
0	0
0	1
0	8
0	8
0	0
0	0
0	0
0	0
0	0
2	6
0	2
6	6
4	6
0	6
0	0
0	0
1	1
0	0
0	0
0	0
5	4
0	4
0	4
0	0
0	0
0	0
0	0
0	0
0	0
0	0
0	4
0	0
0	1
0	1
0	0
0	0
0	1
0	0
0	0
0	0
0	0
0	0
0	0
0	0
0	0
0	0
0	0
0	0
0	0
0	0
1	12
0	12
0	0
0	0
0	0
0	0
0	0
0	0
0	1
0	1
0	20
14	0
0	18
2	12
0	20
39	65
1	27
0	53
0	45
0	12
0	42
0	0
1	12
1	11
0	0
1	1970
0	192
2	20
0	19
0	18
0	0
0	0
0	0
0	0
0	0
0	0
0	0
0	0
0	0
0	0
0	0
0	0
0	0
0	0
0	0
0	0
2	0
0	0
0	0
0	0
0	0
0	0
0	0
0	0
0	0
0	0
0	0
16	117
0	12
0	10
0	12
0	10
0	9
0	10
0	5
0	0
0	0
0	9
0	0
0	0
0	0
0	36
0	36
5	35
0	9
1	8
0	0
0	0
0	0
0	0
0	0
0	0
0	0
0	6
0	0
0	0
0	0
0	0
0	0
0	0
0	0
0	0
0	0
0	0
0	0
0	0
0	0
0	0
0	0
0	0
0	701
0	765
0	918
0	197
6	407
10	70
0	283
3	105
0	2
0	40
0	0
0	918
0	0
0	0
0	0
0	0
0	2
0	0
0	0
0	0
0	0
0	0
0	0
0	0
0	3
0	3
1	3
0	0
0	0
0	0
0	0
0	0
0	0
0	0
0	0
0	0
0	0
0	0
0	0
0	0
0	0
0	0
0	0
0	0
0	0
0	0
0	0
0	0
0	0
0	0
0	0
0	0
0	0
0	0
0	0
1	0
0	0
2	11
1	11
0	0
0	0
0	0
0	0
0	0
0	0
0	0
0	0
0	0
0	0
0	0
0	0
0	0
0	0
0	0
0	0
0	0
0	0
0	0
0	0
0	0
0	0
0	0
0	0
0	0
0	0
0	0
0	0
0	0
0	0
0	0
0	0
0	0
0	0
0	0
0	0
0	0
0	0
0	0
0	0
0	0
0	0
0	0
0	0
0	0
0	0
0	0
0	0
0	0
0	0
0	0
1	0
0	0
0	0
0	0
0	0
0	0
0	0
0	0
0	0
0	0
0	0
0	0
0	0
0	0
0	0
0	0
0	0
0	0
0	0
0	0
0	0
0	0
0	0
0	0
0	0
0	0
0	0
0	0
0	0
0	0
0	0
0	0
0	0
0	0
0	0
0	0
0	0
0	0
0	0
0	0
0	0
0	0
0	0
0	0
0	0
0	0
0	0
0	0
0	0
0	0
0	0
0	0
0	0
0	0
0	0
0	0
0	0
0	0
0	0
0	0
0	0
0	0
0	0
0	0
0	0
0	0
0	0
0	0
0	0
0	0
0	0
0	0
0	0
0	0
0	0
0	0
0	0
0	0
0	0
0	0
0	0
0	0
0	0
0	0
0	0
0	0
0	0
0	0
0	0
0	0
0	0
0	0
0	0
0	0
0	0
0	0
0	0
0	0
0	0
0	0
0	0
0	0
0	0
0	0
0	0
0	0
0	0
0	0
0	0
0	0
0	0
0	0
0	0
0	0
0	0
0	0
0	0
0	0
0	0
0	0
0	0
0	0
0	0
0	0
0	0
0	0
0	0
0	0
0	0
0	0
0	0
0	0
0	0
0	0
0	0
0	0
0	0
0	0
0	0
0	0
0	0
0	0
0	0
0	0
0	0
0	0
0	0
0	0
0	0
0	0
0	0
0	0
0	0
0	0
0	0
0	0
0	0
0	0
0	0
0	0
0	0
0	0
0	0
0	0
0	0
0	0
0	0
0	0
0	0
0	0
0	0
0	0
0	0
0	0
0	0
0	0
0	0
0	0
0	0
0	0
0	0
0	0
0	0
0	0
0	0
0	0
0	0
0	0
0	0
0	0
0	0
0	0
0	0
0	0
0	0
0	0
0	0
0	0
0	0
0	0
0	0
0	0
0	0
0	0
0	0
0	0
0	0
0	0
0	0
0	0
0	0
0	0
0	0
0	0
0	0
0	0
0	0
0	0
0	0
0	0
0	0
0	0
0	0
0	0
0	0
0	0
0	0
0	0
0	0
0	0
0	0
0	0
0	0
0	0
0	0
0	0
0	0
0	0
0	0
0	0
0	0
0	0
0	0
0	0
0	0
0	0
0	0
0	0
0	0
0	0
0	0
0	0
0	0
0	0
0	0
0	0
0	0
0	0
0	0
0	0
0	0
0	0
0	0
0	0
0	0
0	0
0	0
0	0
0	0
0	0
0	0
0	0
0	0
0	0
0	0
0	0
0	0
0	0
0	0
0	0
0	0
0	0
0	0
0	0
0	0
0	0
0	0
0	0
0	0
0	0
0	0
0	0
0	0
0	0
0	0
0	0
0	0
0	0
0	0
0	0
0	0
0	0
0	0
0	0
0	0
0	0
0	0
0	0
0	0
0	0
0	0
0	0
0	0
0	0
0	0
0	0
0	0
0	0
0	0
0	0
0	0
0	0
0	0
0	0
0	0
0	0
0	0
0	0
0	0
0	0
0	0
0	0
0	0
0	0
0	0
0	0
0	0
0	0
0	0
0	0
0	0
0	0
25317	9
716	1
11517	33
9949	13385
130	3394
4	2469
5	28636
18	25081
4157	2
31	25321
47520	17609
10935	42
20636	0
20	2
0	273
0	303
0	233
4	311
1	63
0	19
1	131
0	226
3	89
0	60
0	79
3	37
3233	1683
15	639
7	363
6	268
7	632
106	10
0	225
6	147
0	219
19	120
1	192
0	34
0	2
0	15
0	57
0	65
3	77
6	26
4	15
56	86
0	13
0	28
0	234
0	0
0	0
0	0
0	0
308	452
18	6
0	70
0	449
2	97
1	67
0	15
0	38
3	36
67	0
450	1662
96	1662
291	244
18	156
1	2
1	55
2	25
14	72
2	165
2	13
0	215
1	92
0	5
10	215
0	238
7	255
2	190
0	238
0	202
0	44
11	21
0	20
8	59
10	167
7	101
0	83
0	49
0	0
4443	2632
13	49
0	46
0	44
153	299
0	290
1	1
1	64
0	206
1	19
1	19
419	79
1	37
0	19
0	22
0	21
3	720
45	797
14	197
6	0
0	26
0	108
0	10
0	9
1	20
0	13
0	5
9	0
7	2
0	657
0	581
0	417
0	82
0	31
0	26
0	28
0	31
5	11
6	2
3	0
0	7
0	5
1	1
2	36
6	35
1	24
1	37
0	0
0	0
39	367
7	370
0	21
0	2
2	83
6	24
0	0
9	953
0	954
35	468
7	609
0	59
4	665
4	41
1	10
4	54
5	52
11	38
58	295
3	295
0	0
0	47
0	49
12	47
0	5
0	44
0	3
0	7
2	9
0	8
0	5
0	2
5	41
0	1
474	461
2	84
0	284
0	451
19	0
0	0
0	0
1	0
0	0
0	0
0	0
2	7
0	8
0	7
0	5
0	6
0	2
0	0
0	1
0	1
0	0
0	1
0	2
0	2
0	2
0	1
0	1
0	1
0	2
3	1
0	2
0	2
0	2
0	0
0	2
0	2
0	1
0	0
0	0
0	0
11819	1616
0	0
1	295
0	829
25	858
0	738
0	1126
0	6
137	507
39	295
4	103
84	967
1	348
0	86
0	51
1	112
0	117
5	12
1	54
2	88
238	136
3	6
18	130
0	23
327	23
120	0
0	0
0	0
26	0
114	282
7	47
4	36
336	226
4	48
19	97
1	7
151	60
0	31
0	3
0	50
394	25
9	25
12	435
0	47
0	75
11	132
83	433
0	81
6	81
0	205
0	177
1	89
6	59
25	173
0	3
0	3
0	3
20	2
3	142
0	142
0	8
5	0
40	370
0	214
2	370
0	0
0	6
0	5
2	2
11	561
17	566
0	6
24	133
16	108
2	17
0	0
2	0
0	10
0	5
0	106
0	2
0	49
0	0
0	5
0	0
1	0
0	0
0	1
0	1
0	1
0	0
0	1
0	1
0	1
0	0
0	0
3	190
12	190
0	113
1	0
0	0
0	0
0	0
0	0
0	0
0	0
0	0
0	24
0	23
3	6
0	18
0	10
0	0
0	0
88	207
1	2
0	9
0	10
2	196
0	5
27	6
2	59
0	0
0	0
0	0
0	0
1	163
3	167
0	170
0	5
0	18
0	18
0	0
0	0
0	0
0	0
0	0
0	0
0	0
0	0
170	123
3	47
0	112
7	29
7	960
0	109
0	109
2	11
2	24
0	969
0	0
4	47
0	47
4	95
24	97
0	14
0	23
0	0
0	0
1	1
1	10
1	23
2	0
0	40
18	1112
3	3
26	1022
0	1123
90	948
3	343
60	1
698	0
128	26
2	19
0	27
33	0
0	244
0	0
0	10
0	8
0	229
0	10
0	244
237	0
2	0
586	153
5	94
12	21
26	105
225	65
0	6
0	62
8	54
267	645
0	566
3	0
9	174
10	94
0	0
0	79
96	364
5	65
0	344
0	226
0	98
0	588
1	5
4	226
1	158
3	234
1	150
0	48
50	189
0	168
0	167
0	167
0	97
0	109
4	107
0	0
1	47
0	145
2	113
2	99
1	73
5	586
8	563
0	600
10	596
23	0
149	51
31	80
3	51
0	0
0	0
0	0
0	0
0	0
0	0
0	0
0	0
0	0
128	15
0	15
23	135
72	143
27	55
0	15
0	76
0	105
10	12
20	117
0	106
18	51
28	4
0	5
3	7
3	71
0	74
0	62
1	21
0	23
0	21
0	18
2	10
0	21
0	0
56	14
0	14
10	100
0	5
0	273
0	242
0	273
6	146
0	140
3	43
3	127
0	97
22	0
1	37
12	16
4	31
8	12
99	11
26	27
0	16
6	1
11	45
10	12
1	2029
30	254
9	21
3	155
0	17
0	122
0	2024
0	0
0	0
0	268
0	264
2	52
2	48
0	49
0	47
0	37
2	36
6	2
9	2
16	10
0	2
2	10
1	0
0	131
0	58
0	79
0	73
0	22
0	26
0	22
0	67
0	115
0	20
0	49
0	117
12	119
0	71
2	9
0	21
1	16
0	100
0	6
0	10
0	21
0	126
75	1596
0	1626
3	595
4	0
65	92
22	93
0	670
7	732
20	304
195	287
1	27
1	1
2	1
0	1
144	1353
6	1430
6	1342
0	84
0	27
4	29
3	0
34	519
0	263
4	220
0	303
0	250
35	0
90	827
7	382
2	193
4	544
1	128
3	4
0	41
0	330
2	24
1	26
1	22
2	72
1	72
0	755
0	28
0	24
0	16
0	1
0	18
0	3
274	826
57	720
3	59
11	85
0	75
6	172
2	97
1	0
3	11
0	1
0	4
13	18
0	16
0	3
0	4
1	2
306	485
5	413
746	3293
0	2585
0	1674
49	2786
0	1546
0	0
65	1674
19	75
16	505
5	182
4	168
107	1
1	34
29	1115
7	92
14	38
12	67
3	13
47	4
173	61
0	61
0	0
0	1
18	0
165	195
19	113
2	101
79	222
0	182
0	222
0	114
0	12
3	15
2	0
0	216
2	511
82	485
2	384
7	461
5	515
4	13
0	48
0	427
6	11
0	0
0	0
0	0
0	0
2	1
0	0
0	0
1	0
0	1
2	2
1	2
0	0
0	2
9	926
0	1684
0	58
1	75
1285	1656
5	755
0	100
2	5
0	252
2	71
0	24
1	8
27	63
15	15
0	140
0	68
0	678
2	35
346	2
2	2
17	88
0	11
0	9
1	17
39	15
0	25
0	15
6	61
9	17
0	0
0	0
0	0
0	0
0	0
0	0
0	13
9	64
16	64
0	23
30	1211
0	1224
2	1197
14	48
1	200
0	1227
1620	43
37	49
0	23
3	22
4	2
6	581
0	550
0	2
3	553
23	75
7	520
19	550
5	560
4	5
0	5
21	163
0	1
55	157
17	152
1	12
256	118
6	13
1	23
8	33
2	31
764	96
0	35
2	55
0	3
0	3
0	0
0	0
0	0
345	249
0	241
1	26
1	0
0	2
3	12
0	1
0	1
0	0
0	0
0	1
0	2
1	0
10	3112
8	668
54	4818
23	203
189	499
0	137
0	115
17	159
0	7
0	6
2	33
4	9
4	78
0	0
0	0
7	38
0	474
0	14
0	12
2	76
106	699
0	55
5	142
28	132
6	17
0	45
0	283
5	338
0	478
0	460
0	470
0	301
1192	1
0	3
0	3
0	1
0	1
0	0
0	0
0	0
289	174
7	174
5	30
1	25
5	28
0	124
86	36
2	36
1	0
0	0
0	0
0	0
8	128
0	8
0	13
13	42
0	71
0	47
3	102
0	10
0	1
8	40
1	52
0	32
1	0
0	0
0	66
6	161
0	161
0	2815
43	2725
1	1314
3	210
2	130
15	117
4	41
2	27
0	2815
178	811
0	9
10	38
0	16
0	15
0	32
0	24
0	10
0	5
0	5
15	1087
0	1057
4	121
4	317
68	854
2	161
0	102
1	43
0	150
0	26
0	127
6	491
0	52
0	76
1	108
0	330
0	12
0	29
0	45
31	177
136	292
1	11
1	62
12	384
4	26
22	486
3	24
1	98
0	9
161	78
6	78
0	11
0	0
0	452
0	310
0	211
0	60
3	63
0	113
3	2
2	36
0	57
0	390
34	459
25	459
7	1
12	1
2	2
5	0
1	0
0	2
0	2
0	1
0	2
0	1
0	0
2	0
1	0
0	0
0	0
0	0
0	0
14	13
0	13
0	42
0	7
0	3
0	1
0	7
0	2
0	4
0	1
0	3
0	5
0	2
0	0
0	2
0	0
2	28
4	28
128	586
29	23
1	22
0	12
482	135
1	58
3	78
0	0
0	0
0	0
4	55
0	0
0	93
0	83
6	245
3	287
52	47
2	199
16	27
0	10
7	11
0	3
0	11
0	4
0	7
0	8
1	10
0	8
0	2
0	6
0	6
0	2
8	22
0	22
13	5
1	17
29	0
0	0
0	0
0	1
0	1
1	24
0	1
0	1
0	1
0	0
0	1
0	1
0	1
22	469
26	517
18	201
0	0
0	0
0	0
0	0
1	0
76	423
1	425
3	66
6	1
6	344
530	263
11	101
0	190
1	49
17	80
0	1
0	1
6747	180
0	175
8	375
27	375
5	145
10	66
3	61
14	6
1	1111
0	1019
0	160
2	230
0	1172
23	734
1	88
33	244
9	435
0	266
3	65
3	21
0	20
9	15
24	1
0	24
0	128
346	484
3	216
0	156
2	62
0	943
2	14
0	41
29	390
1	18
1	7
0	14
1	7
0	476
5	966
1	118
53	262
3	78
6	26
0	24
0	109
0	19
0	40
8	22
0	92
0	0
0	0
0	0
0	0
0	0
0	0
0	62
0	54
0	2
0	80
0	4
0	0
0	66
0	2
0	2
3	2
0	10
1	0
1	79
2	2
1	4
0	0
0	4
0	0
0	0
949	410
0	125
1	61
9	112
1	112
0	23
106	23
3	12
1	1
0	1
4	815
1	519
65	293
3	818
0	801
0	0
0	0
2	160
0	85
2	130
1	95
12	19
0	2
9	303
0	4
0	0
0	0
0	0
0	0
0	0
35	540
28	484
3	201
2	44
0	59
0	90
11	16
5	40
0	107
64	1737
50	1737
1	68
9	49
9	4
2	0
0	18
2	19
1	16
0	2
1	1
1	0
3	614
1	602
0	663
1	219
0	103
1	531
1	79
0	146
2	135
16	52
2	174
4	145
0	56
2	53
2	11
10	70
0	72
0	65
17	8
0	3
0	0
0	0
0	0
0	0
0	0
0	0
103	0
0	0
0	0
0	0
0	0
0	0
0	0
0	0
0	0
0	0
64	24
2	7
0	20
0	7
0	0
4	20
5	27
6	31
4	10
1	8
3	13
39	0
8	425
2	13
1	410
0	22
2	33
2	8
10	326
17	34
13	5
2	31
4	2
0	19
5	181
1	183
0	176
8	22
0	169
0	143
14	44
0	60
0	27
11	34
0	21
[truncated: 114,547 more rows]
