# Supplementary material for: Impaired Cell Cycle Progression and Self-Renewal of Fetal Neural Stem and Progenitor Cells in a Murine Model of Intrauterine Growth Restriction
Source: Front Cell Dev Biol. 2022 Jul 12;10:821848. doi: 10.3389/fcell.2022.821848 (PMC9314876; doi:10.3389/fcell.2022.821848)
Supplement: Supplementary file 1 [file DataSheet1.ZIP › Data-FigureS4/RNASEQ49/libParams/flenDist.txt]

8.5811e-43	1.27906e-42	1.90346e-42	2.82814e-42	4.1953e-42	6.21343e-42	9.18766e-42	1.35639e-41	1.99925e-41	2.94209e-41	4.32266e-41	6.34089e-41	9.28656e-41	1.35789e-40	1.98235e-40	2.88935e-40	4.20461e-40	6.10882e-40	8.86121e-40	1.28332e-39	1.85559e-39	2.67875e-39	3.86091e-39	5.55587e-39	7.98214e-39	1.14496e-38	1.63972e-38	2.34451e-38	3.34689e-38	6.99628e-08	2.79851e-07	4.19778e-07	2.79858e-07	2.88968e-06	1.3856e-05	2.99948e-05	4.28355e-05	5.4714e-05	6.91355e-05	8.19121e-05	9.44595e-05	0.000113798	0.000137382	0.000152012	0.000153864	0.000154989	0.000162247	0.00016891	0.000171798	0.000181453	0.000208698	0.000246544	0.000276864	0.000297955	0.000320705	0.000342759	0.000360232	0.000377566	0.000395952	0.000419279	0.000451095	0.000488759	0.000531141	0.00057587	0.000617031	0.000652674	0.000694475	0.00074711	0.000789852	0.000818339	0.00085309	0.000898246	0.000953907	0.00103111	0.00111789	0.00118302	0.00121837	0.0012427	0.00128027	0.00133763	0.00139814	0.00146058	0.00153624	0.00160995	0.001679	0.00176465	0.00184612	0.00189586	0.00194463	0.00201536	0.0020923	0.00217433	0.00226665	0.0023625	0.00245242	0.00252905	0.00259718	0.00267232	0.00275847	0.00283701	0.00290646	0.00298906	0.00308067	0.00316781	0.00326944	0.00339458	0.00352283	0.00365188	0.0037652	0.00381996	0.00383244	0.00386683	0.00394972	0.00404548	0.0041133	0.00416053	0.00420964	0.00426813	0.00432754	0.00439287	0.00449399	0.00461342	0.00470009	0.00474629	0.00478128	0.00483536	0.00491122	0.00498079	0.00501748	0.00504102	0.00509675	0.00517682	0.00523912	0.0052601	0.00525894	0.00531445	0.00542979	0.00548618	0.00545776	0.00543181	0.00544152	0.00546573	0.00549169	0.00552161	0.00555586	0.00558238	0.00559522	0.00561284	0.00564592	0.00566743	0.00566223	0.0056178	0.00553798	0.0055084	0.00555247	0.00559471	0.00562667	0.00565172	0.005622	0.00556683	0.0055544	0.00555762	0.00553512	0.00550167	0.00547289	0.00546305	0.00548237	0.00550289	0.00549545	0.00547077	0.00543682	0.00539313	0.00535527	0.00531889	0.00526615	0.00522046	0.00521195	0.00520775	0.00519255	0.00519405	0.00517849	0.00512971	0.00508588	0.00504451	0.00501158	0.00500784	0.00500293	0.00496839	0.00492231	0.00488758	0.0048687	0.00485443	0.00482331	0.00477653	0.00473862	0.00471388	0.0046805	0.00462906	0.00457373	0.00452211	0.00447444	0.00443637	0.00442472	0.00443889	0.00441759	0.00431922	0.00420247	0.00414016	0.00412748	0.0041311	0.0041329	0.00411737	0.00409529	0.00407236	0.0040336	0.00399783	0.00398014	0.00395301	0.00391747	0.00389964	0.00386568	0.00380646	0.00379118	0.00381448	0.00379188	0.00370059	0.00359394	0.00353044	0.00352406	0.00352862	0.00349809	0.0034588	0.0034416	0.0034223	0.00338047	0.00331631	0.00324893	0.00321373	0.00321697	0.00323924	0.00324542	0.00319324	0.00310862	0.0030721	0.00308529	0.00306677	0.00299925	0.00295363	0.00295504	0.00295828	0.0029297	0.00287105	0.00281708	0.00278955	0.00276984	0.00274814	0.0027239	0.00270062	0.00267542	0.00261752	0.00253577	0.00248375	0.00247538	0.00248762	0.00249243	0.00247136	0.0024405	0.00242213	0.00241023	0.00239102	0.00237113	0.00236575	0.00235699	0.00231773	0.00226749	0.00223837	0.00222881	0.00222283	0.00220351	0.00215122	0.00208134	0.00205228	0.00208668	0.00214017	0.00215267	0.00210084	0.00203096	0.00199769	0.00197826	0.00194056	0.00190624	0.00187493	0.00183588	0.00182715	0.00185458	0.00186522	0.00183979	0.00180735	0.00178203	0.00174819	0.00170354	0.00166611	0.00164468	0.00163152	0.00162272	0.00162876	0.0016426	0.00163877	0.00161301	0.00158871	0.00158096	0.00156419	0.00152471	0.00149108	0.00146962	0.00144886	0.00143199	0.00141497	0.0013908	0.00137147	0.00137577	0.00139253	0.00139766	0.00139294	0.00137768	0.00134585	0.00131881	0.00131037	0.00129547	0.00126162	0.00123251	0.00122276	0.00122308	0.00121541	0.00119077	0.00116791	0.00116609	0.00117081	0.00116715	0.00116022	0.00114319	0.00110939	0.00107661	0.00106449	0.00107251	0.00107974	0.0010713	0.00105606	0.00104242	0.00102614	0.00100633	0.000994513	0.000991969	0.000973126	0.000934786	0.000915394	0.000930561	0.000951756	0.000952335	0.000940758	0.000935331	0.000927243	0.000905996	0.000881532	0.000863481	0.000849039	0.000833233	0.000814911	0.000792577	0.000781337	0.000789819	0.000789307	0.000772592	0.000766727	0.000773687	0.000775154	0.000764959	0.000745258	0.000716442	0.000687385	0.000677982	0.000688993	0.000694941	0.000680922	0.000660658	0.000652959	0.00065434	0.000648479	0.000635027	0.000622538	0.000613632	0.000615487	0.000623625	0.000620402	0.000609263	0.000601916	0.000598047	0.000594346	0.000590341	0.000586598	0.000578053	0.0005608	0.000539793	0.000523962	0.000517942	0.000516942	0.000518376	0.000521363	0.000517987	0.000510699	0.000507715	0.000504883	0.000494756	0.000469541	0.000434905	0.000419625	0.000430797	0.000440143	0.000435374	0.000427756	0.000423899	0.000424361	0.00041993	0.000403686	0.000390886	0.000390954	0.000391093	0.000386644	0.000388302	0.000395704	0.000394532	0.000380366	0.000365074	0.000360888	0.000369144	0.000377794	0.000369816	0.000343255	0.000315039	0.000305381	0.000316724	0.000327309	0.000322978	0.000311702	0.000300009	0.000294211	0.000301428	0.000312219	0.000310939	0.000297933	0.000286185	0.000279478	0.000275666	0.000278875	0.000286376	0.000289396	0.000282767	0.000268278	0.000255426	0.000248001	0.000246036	0.000250722	0.000253893	0.00024501	0.000229755	0.000222132	0.000220797	0.000220071	0.000220008	0.000214568	0.000203692	0.000197294	0.000200192	0.000208713	0.000215059	0.000215104	0.000209735	0.000201946	0.000193986	0.000185419	0.000178919	0.000179081	0.000182552	0.000180069	0.000171323	0.000167004	0.000169783	0.000169409	0.000162684	0.000158235	0.000159307	0.000160542	0.000157289	0.000150625	0.000148502	0.000153635	0.000156974	0.000154281	0.000149613	0.000143843	0.000138818	0.00013671	0.000133108	0.00012876	0.000129351	0.000132164	0.000131826	0.000126774	0.000117454	0.000107598	0.000105334	0.000114342	0.000121773	0.000114362	0.000100296	9.37887e-05	9.68896e-05	0.00010212	0.000100879	9.63809e-05	9.91869e-05	0.000107147	0.000110346	0.000107398	0.000101639	9.4597e-05	9.04293e-05	9.31787e-05	9.50316e-05	8.66465e-05	7.58261e-05	7.60483e-05	8.6867e-05	9.33765e-05	8.67525e-05	7.64945e-05	7.21373e-05	7.47262e-05	8.00345e-05	7.83632e-05	6.91423e-05	6.20368e-05	5.96141e-05	6.02147e-05	6.43227e-05	6.8381e-05	6.82093e-05	6.65826e-05	6.53661e-05	5.9919e-05	5.12529e-05	4.51435e-05	4.19709e-05	4.29932e-05	4.87519e-05	5.38176e-05	5.41827e-05	4.99252e-05	4.42721e-05	4.08864e-05	3.96644e-05	4.06481e-05	4.51904e-05	5.00332e-05	5.18299e-05	5.27774e-05	5.31312e-05	5.19268e-05	5.21822e-05	5.20325e-05	4.7017e-05	4.2206e-05	4.29395e-05	4.48296e-05	4.25899e-05	3.817e-05	3.69343e-05	3.83332e-05	3.81204e-05	3.67767e-05	3.55476e-05	3.36771e-05	3.28388e-05	3.3497e-05	3.23708e-05	2.96473e-05	2.83752e-05	2.76644e-05	2.57108e-05	2.41001e-05	2.43513e-05	2.40729e-05	2.17816e-05	2.14661e-05	2.37716e-05	2.38034e-05	2.23233e-05	2.32704e-05	2.51831e-05	2.69936e-05	2.88258e-05	2.67594e-05	2.17463e-05	2.05294e-05	2.19379e-05	2.05781e-05	1.72245e-05	1.45339e-05	1.33293e-05	1.29688e-05	1.28031e-05	1.37023e-05	1.47799e-05	1.5376e-05	1.79034e-05	2.19024e-05	2.26659e-05	1.92553e-05	1.62304e-05	1.55536e-05	1.55442e-05	1.5331e-05	1.35719e-05	9.46233e-06	6.40353e-06	8.16949e-06	1.27703e-05	1.50457e-05	1.45237e-05	1.51075e-05	1.69252e-05	1.70386e-05	1.61139e-05	1.59619e-05	1.63e-05	1.5895e-05	1.37203e-05	1.11549e-05	9.82849e-06	9.35227e-06	9.94233e-06	1.11994e-05	1.0782e-05	8.48908e-06	6.93759e-06	6.98647e-06	6.3964e-06	4.55246e-06	4.19347e-06	6.03456e-06	7.44925e-06	6.87652e-06	5.95237e-06	6.61944e-06	7.77852e-06	8.24692e-06	8.15483e-06	7.70032e-06	8.29642e-06	9.59843e-06	9.12257e-06	7.02371e-06	6.18959e-06	8.10046e-06	1.01237e-05	9.81488e-06	8.64579e-06	8.48205e-06	8.76042e-06	7.46594e-06	5.26106e-06	4.87443e-06	5.85841e-06	6.62044e-06	6.76289e-06	6.06633e-06	5.27968e-06	5.12937e-06	5.57483e-06	5.98041e-06	5.52039e-06	4.76252e-06	4.18065e-06	3.4376e-06	3.43867e-06	4.7234e-06	5.68658e-06	4.91559e-06	3.22873e-06	2.15045e-06	1.78413e-06	1.87458e-06	2.26746e-06	2.40395e-06	2.51867e-06	2.62522e-06	2.09103e-06	1.30949e-06	7.57197e-07	5.39046e-07	9.9498e-07	1.70832e-06	1.91988e-06	1.83194e-06	1.68317e-06	1.40158e-06	1.50562e-06	2.18824e-06	2.73016e-06	2.41965e-06	1.34291e-06	5.98447e-07	9.63084e-07	1.70862e-06	1.66558e-06	1.29215e-06	1.94984e-06	2.75051e-06	2.11771e-06	1.09991e-06	1.01384e-06	1.14999e-06	7.38191e-07	4.59842e-07	1.08291e-06	1.80627e-06	1.84705e-06	2.13344e-06	2.7358e-06	2.54594e-06	2.0513e-06	1.72532e-06	9.94769e-07	3.39931e-07	5.12114e-07	1.03441e-06	1.04983e-06	5.79173e-07	2.82485e-07	3.495e-07	5.47881e-07	7.61415e-07	9.7887e-07	1.01181e-06	6.45102e-07	2.93217e-07	4.30869e-07	8.60734e-07	1.32961e-06	1.6303e-06	1.57512e-06	1.23813e-06	7.05305e-07	2.48386e-07	1.38492e-07	2.50283e-07	4.0044e-07	4.27242e-07	2.6988e-07	2.26728e-07	5.45373e-07	8.66594e-07	7.7295e-07	5.56193e-07	5.50357e-07	5.03227e-07	2.80587e-07	1.78986e-07	2.94322e-07	3.53203e-07	3.0598e-07	4.75655e-07	8.17494e-07	8.16405e-07	4.18648e-07	2.70564e-07	7.30252e-07	1.10853e-06	9.1995e-07	8.91409e-07	1.1614e-06	1.03637e-06	1.07681e-06	1.99714e-06	2.54099e-06	1.66241e-06	5.92315e-07	5.68674e-07	1.10105e-06	1.17364e-06	8.16439e-07	1.14922e-06	2.30771e-06	2.64983e-06	1.70369e-06	9.94548e-07	8.79799e-07	5.46867e-07	1.62224e-07	1.26564e-07	1.92845e-07	1.32715e-07	3.63198e-08	1.34694e-09	2.95813e-08	1.18273e-07	2.73824e-07	5.02088e-07	6.60655e-07	7.03501e-07	8.79045e-07	1.12789e-06	1.11193e-06	7.85556e-07	3.69595e-07	1.03113e-07	3.23183e-08	5.13247e-08	1.0657e-07	1.93684e-07	2.32366e-07	1.47448e-07	1.88116e-07	6.06963e-07	9.43269e-07	7.26086e-07	3.5729e-07	3.25868e-07	5.47957e-07	6.38779e-07	5.87862e-07	7.93174e-07	1.00475e-06	8.93525e-07	9.05502e-07	9.59324e-07	7.62972e-07	8.42871e-07	1.06372e-06	7.72251e-07	3.49467e-07	2.19411e-07	2.21401e-07	4.55105e-07	8.64002e-07	8.90137e-07	4.59342e-07	1.80121e-07	3.39037e-07	5.43913e-07	4.80888e-07	2.96595e-07	1.41366e-07	3.70434e-08	2.21872e-09	1.1799e-09	2.51492e-10	1.91716e-09	6.625e-08	3.6367e-07	8.60789e-07	1.06439e-06	7.36992e-07	3.48533e-07	2.14882e-07	1.52832e-07	7.58854e-08	5.43352e-08	5.86091e-08	3.8361e-08	1.20352e-08	2.19e-09	2.53728e-09	1.56896e-08	4.90907e-08	6.83579e-08	4.39422e-08	1.06041e-07	3.81202e-07	5.71802e-07	3.81202e-07	9.53004e-08	1.03864e-29	1.12875e-07	4.51499e-07	7.16899e-07	6.101e-07	3.50775e-07	1.586e-07	6.97536e-08	1.20415e-07	2.04115e-07	2.14384e-07	1.72874e-07	1.01233e-07	1.7157e-07	7.08227e-07	1.43384e-06	1.52495e-06	9.99056e-07	5.35724e-07	2.81781e-07	1.97076e-07	3.05612e-07	4.77564e-07	7.15335e-07	8.53649e-07	5.90946e-07	1.96013e-07	5.23691e-08	8.86206e-08	2.03951e-07	4.22334e-07	5.38217e-07	3.46171e-07	8.67735e-08	3.61582e-10	2.37961e-10	2.04444e-10	5.8167e-10	4.15569e-08	2.03279e-07	4.0409e-07	4.93707e-07	5.75377e-07	6.27251e-07	4.24875e-07	1.31229e-07	1.00049e-08	1.37184e-12	9.14561e-13	2.2864e-13	1.74821e-08	6.99284e-08	1.04893e-07	6.99491e-08	1.80591e-08	2.10146e-09	7.14251e-09	5.48049e-08	1.80135e-07	2.72366e-07	2.37364e-07	1.99616e-07	1.98031e-07	1.25788e-07	3.14471e-08	1.03864e-29	2.3214e-07	9.28559e-07	1.52538e-06	1.45874e-06	1.02742e-06	6.13717e-07	4.66666e-07	5.01181e-07	3.70561e-07	2.29275e-07	2.65549e-07	3.33503e-07	3.18087e-07	2.11708e-07	2.72981e-07	6.64988e-07	8.7834e-07	5.81836e-07	2.72918e-07	2.12847e-07	1.42446e-07	3.82851e-08	4.43787e-09	4.30588e-09	5.46164e-09	6.88104e-09	4.75934e-09	1.51455e-09	2.96717e-08	1.17712e-07	1.95528e-07	1.93877e-07	1.44096e-07	7.75891e-08	2.10999e-08	1.37158e-09	3.58026e-10	1.46779e-11	1.1086e-11	1.05944e-11	6.53289e-12	1.55372e-12	3.45015e-12	1.38042e-11	2.07154e-11	1.38451e-11	3.55592e-12	1.40999e-13	6.32849e-11	1.53596e-07	2.03088e-05	7.97004e-05	0.000118784
