# Supplementary material for: Impaired Cell Cycle Progression and Self-Renewal of Fetal Neural Stem and Progenitor Cells in a Murine Model of Intrauterine Growth Restriction
Source: Front Cell Dev Biol. 2022 Jul 12;10:821848. doi: 10.3389/fcell.2022.821848 (PMC9314876; doi:10.3389/fcell.2022.821848)
Supplement: Supplementary file 1 [file DataSheet1.ZIP › Data-FigureS4/RNASEQ50/logs/salmon_quant.log]

[2019-08-17 11:34:32.569] [jointLog] [info] Fragment incompatibility prior below threshold.  Incompatible fragments will be ignored.
[2019-08-17 11:34:32.569] [jointLog] [info] Usage of --validateMappings implies use of minScoreFraction. Since not explicitly specified, it is being set to 0.65
[2019-08-17 11:34:32.569] [jointLog] [info] Usage of --validateMappings implies a default consensus slack of 0.2. Setting consensusSlack to 0.2.
[2019-08-17 11:34:32.569] [jointLog] [info] parsing read library format
[2019-08-17 11:34:32.569] [jointLog] [info] There is 1 library.
[2019-08-17 11:34:32.644] [jointLog] [info] Loading Quasi index
[2019-08-17 11:34:32.648] [jointLog] [info] Loading 32-bit quasi index
[2019-08-17 11:34:59.582] [jointLog] [info] done
[2019-08-17 11:34:59.582] [jointLog] [info] Index contained 116,546 targets
[2019-08-17 11:35:01.424] [jointLog] [info] Automatically detected most likely library type as ISR
[2019-08-17 11:36:16.284] [jointLog] [info] Thread saw mini-batch with a maximum of 1.60% zero probability fragments
[2019-08-17 11:36:16.289] [jointLog] [info] Thread saw mini-batch with a maximum of 1.60% zero probability fragments
[2019-08-17 11:36:16.306] [jointLog] [info] Thread saw mini-batch with a maximum of 1.44% zero probability fragments
[2019-08-17 11:36:16.328] [jointLog] [info] Thread saw mini-batch with a maximum of 1.34% zero probability fragments
[2019-08-17 11:36:16.371] [jointLog] [info] Thread saw mini-batch with a maximum of 1.50% zero probability fragments
[2019-08-17 11:36:16.388] [jointLog] [info] Thread saw mini-batch with a maximum of 1.48% zero probability fragments
[2019-08-17 11:36:16.418] [jointLog] [info] Thread saw mini-batch with a maximum of 1.36% zero probability fragments
[2019-08-17 11:36:16.420] [jointLog] [info] Thread saw mini-batch with a maximum of 1.56% zero probability fragments
[2019-08-17 11:36:16.659] [jointLog] [info] Computed 307,831 rich equivalence classes for further processing
[2019-08-17 11:36:16.659] [jointLog] [info] Counted 9,124,375 total reads in the equivalence classes 
[2019-08-17 11:36:16.670] [jointLog] [info] Number of mappings discarded because of alignment score : 940,607
[2019-08-17 11:36:16.670] [jointLog] [info] Number of fragments entirely discarded because of alignment score : 321,631
[2019-08-17 11:36:16.670] [jointLog] [info] Number of fragments discarded because they are best-mapped to decoys : 0
[2019-08-17 11:36:16.670] [jointLog] [info] Number of fragments discarded because they have only dovetail (discordant) mappings : 10,473
[2019-08-17 11:36:16.670] [jointLog] [info] Mapping rate = 72.7542%

[2019-08-17 11:36:16.670] [jointLog] [info] finished quantifyLibrary()
[2019-08-17 11:36:16.686] [jointLog] [info] Starting optimizer
[2019-08-17 11:36:16.759] [jointLog] [info] Marked 0 weighted equivalence classes as degenerate
[2019-08-17 11:36:16.771] [jointLog] [info] iteration = 0 | max rel diff. = 6388.57
[2019-08-17 11:36:16.903] [jointLog] [info] iteration 11, adjusting effective lengths to account for biases
[2019-08-17 11:36:16.660] [fileLog] [info] 
At end of round 0
==================
Observed 12541380 total fragments (12541380 in most recent round)

[2019-08-17 11:37:08.172] [jointLog] [info] Computed expected counts (for bias correction)
[2019-08-17 11:37:08.172] [jointLog] [info] processed bias for 0.0% of the transcripts
[2019-08-17 11:37:14.166] [jointLog] [info] processed bias for 10.0% of the transcripts
[2019-08-17 11:37:20.315] [jointLog] [info] processed bias for 20.0% of the transcripts
[2019-08-17 11:37:26.180] [jointLog] [info] processed bias for 30.0% of the transcripts
[2019-08-17 11:37:31.813] [jointLog] [info] processed bias for 40.0% of the transcripts
[2019-08-17 11:37:38.147] [jointLog] [info] processed bias for 50.0% of the transcripts
[2019-08-17 11:37:44.380] [jointLog] [info] processed bias for 60.0% of the transcripts
[2019-08-17 11:37:45.000] [jointLog] [info] processed bias for 100.0% of the transcripts
[2019-08-17 11:37:46.264] [jointLog] [info] iteration = 100 | max rel diff. = 17.7216
[2019-08-17 11:37:47.590] [jointLog] [info] iteration = 200 | max rel diff. = 13.1109
[2019-08-17 11:37:48.934] [jointLog] [info] iteration = 300 | max rel diff. = 6.15814
[2019-08-17 11:37:50.294] [jointLog] [info] iteration = 400 | max rel diff. = 1.76899
[2019-08-17 11:37:51.645] [jointLog] [info] iteration = 500 | max rel diff. = 0.10365
[2019-08-17 11:37:52.972] [jointLog] [info] iteration = 600 | max rel diff. = 0.173085
[2019-08-17 11:37:54.312] [jointLog] [info] iteration = 700 | max rel diff. = 0.251489
[2019-08-17 11:37:55.692] [jointLog] [info] iteration = 800 | max rel diff. = 0.158629
[2019-08-17 11:37:56.996] [jointLog] [info] iteration = 900 | max rel diff. = 0.743158
[2019-08-17 11:37:58.314] [jointLog] [info] iteration = 1,000 | max rel diff. = 0.0846278
[2019-08-17 11:37:59.630] [jointLog] [info] iteration = 1,100 | max rel diff. = 0.0382503
[2019-08-17 11:38:01.005] [jointLog] [info] iteration = 1,200 | max rel diff. = 0.0815973
[2019-08-17 11:38:02.358] [jointLog] [info] iteration = 1,300 | max rel diff. = 0.0463303
[2019-08-17 11:38:03.669] [jointLog] [info] iteration = 1,400 | max rel diff. = 0.0664234
[2019-08-17 11:38:05.016] [jointLog] [info] iteration = 1,500 | max rel diff. = 1.27476
[2019-08-17 11:38:06.365] [jointLog] [info] iteration = 1,600 | max rel diff. = 0.128579
[2019-08-17 11:38:07.679] [jointLog] [info] iteration = 1,700 | max rel diff. = 0.00495124
[2019-08-17 11:38:07.679] [jointLog] [info] iteration = 1,701 | max rel diff. = 0.00495124
[2019-08-17 11:38:07.683] [jointLog] [info] Finished optimizer
[2019-08-17 11:38:07.683] [jointLog] [info] writing output 
