# Supplementary material for: Impaired Cell Cycle Progression and Self-Renewal of Fetal Neural Stem and Progenitor Cells in a Murine Model of Intrauterine Growth Restriction
Source: Front Cell Dev Biol. 2022 Jul 12;10:821848. doi: 10.3389/fcell.2022.821848 (PMC9314876; doi:10.3389/fcell.2022.821848)
Supplement: Supplementary file 1 [file DataSheet1.ZIP › Data-FigureS4/RNASEQ50/aux_info/ambig_info.tsv]

UniqueCount	AmbigCount
0	0
0	0
0	0
0	0
0	0
0	0
0	0
0	0
0	0
0	0
0	0
0	0
0	0
0	0
0	0
0	0
0	0
0	0
0	0
0	0
0	1
0	1
1	0
0	0
0	0
0	0
0	0
0	0
0	0
0	0
0	0
0	0
0	0
0	0
0	0
0	0
0	0
0	0
0	0
0	0
0	0
0	0
0	0
0	0
0	1
0	0
0	0
0	0
0	0
0	0
0	0
0	0
0	0
0	0
0	1
0	0
1	0
0	0
0	0
0	0
0	0
0	0
0	0
0	0
0	0
0	0
0	0
0	0
0	0
0	0
0	0
0	0
0	0
0	0
0	0
0	0
0	0
0	0
0	0
0	0
0	0
0	0
0	0
0	0
0	0
0	0
0	0
0	0
0	0
0	0
0	0
0	0
0	0
0	0
0	0
0	0
0	0
0	0
0	0
0	0
0	0
0	0
0	0
0	0
0	0
0	0
0	0
0	0
0	0
0	0
0	0
0	0
0	0
0	0
0	0
0	0
0	0
0	0
0	0
0	0
0	0
0	0
0	0
0	0
0	0
0	0
0	0
0	0
0	0
0	0
0	0
0	0
0	0
0	0
0	0
0	0
0	0
0	0
0	0
0	0
0	0
0	0
0	0
0	0
0	0
0	0
0	0
0	0
0	0
0	0
0	0
0	0
0	0
0	0
0	0
0	0
0	0
0	0
0	0
0	0
0	0
0	0
0	0
0	0
0	0
0	0
0	0
0	0
0	0
0	0
0	0
0	0
0	0
0	0
0	0
0	0
0	0
0	0
0	0
0	0
0	0
0	0
0	0
0	0
0	0
0	0
0	0
0	0
0	0
0	0
0	0
1	0
0	0
0	0
0	0
0	0
0	0
0	0
0	0
3	3
0	0
0	0
0	0
0	0
0	8
0	8
0	0
0	0
0	0
0	0
0	0
3	9
0	6
5	9
3	5
0	3
0	0
0	0
1	1
0	0
0	0
0	0
6	5
0	5
0	5
0	1
0	1
0	0
0	1
0	1
0	1
0	1
0	5
0	1
0	3
0	4
2	0
0	0
0	4
0	0
0	0
0	0
0	0
0	0
0	0
0	0
0	0
0	0
0	0
0	0
0	0
0	0
3	9
0	9
0	0
0	0
0	1
0	1
0	0
0	0
0	3
0	3
0	20
7	4
0	20
5	11
0	20
25	69
2	23
0	54
0	32
0	15
0	31
0	0
1	10
0	10
0	0
0	1775
0	178
2	18
0	15
0	18
0	0
0	0
0	0
0	0
0	0
0	0
0	0
0	0
0	0
0	0
0	0
0	0
0	0
0	0
0	0
0	0
0	0
0	0
0	0
0	0
0	0
0	0
0	0
0	0
0	0
0	0
0	0
15	90
0	4
1	3
0	4
0	3
0	4
0	3
0	1
0	1
0	1
0	3
0	0
0	0
0	1
0	42
0	42
5	32
0	4
1	4
0	0
0	0
0	0
0	0
0	0
0	0
0	0
0	0
0	0
0	0
0	0
0	0
0	0
0	0
0	0
0	0
0	0
0	0
0	0
0	0
0	0
0	0
0	0
0	0
1	696
0	764
0	890
0	201
3	377
9	97
0	272
1	87
0	6
0	29
0	0
0	890
0	0
0	0
0	0
0	0
2	0
0	0
0	0
0	0
0	0
0	0
0	0
0	0
0	2
0	2
2	2
0	0
0	0
0	0
0	0
0	0
0	0
0	0
0	0
0	0
0	0
0	0
0	0
0	0
0	0
0	0
0	0
0	0
0	0
0	0
0	0
0	0
0	0
0	0
0	0
0	0
0	0
0	0
0	0
0	0
0	0
1	14
2	14
0	0
0	0
0	0
0	0
0	0
0	0
0	0
1	0
0	0
0	0
0	0
0	0
0	0
0	0
0	0
0	0
0	0
0	0
0	0
0	0
0	0
0	0
0	0
0	0
0	0
0	0
0	0
0	0
0	0
0	0
0	0
0	0
0	0
0	0
0	0
0	0
0	0
0	0
0	0
0	0
0	0
0	0
0	0
0	0
0	0
0	0
0	0
0	0
0	0
0	0
0	0
0	0
0	0
0	0
1	0
0	0
0	0
0	0
0	0
0	0
0	0
0	0
0	0
0	0
0	0
0	0
0	0
0	0
0	0
0	0
0	0
0	0
0	0
0	0
0	0
0	0
0	0
0	0
0	0
0	0
0	0
0	0
0	0
0	0
0	0
0	0
0	0
0	0
0	0
0	0
0	0
0	0
0	0
0	0
0	0
0	0
0	0
0	0
0	0
0	0
0	0
0	0
0	0
0	0
0	0
0	0
0	0
0	0
0	0
0	0
0	0
0	0
0	0
0	0
0	0
0	0
0	0
0	0
0	0
0	0
0	0
0	0
0	0
0	0
0	0
0	0
0	0
0	0
0	0
0	0
0	0
0	0
0	0
0	0
0	0
0	0
0	0
0	0
0	0
0	0
0	0
0	0
0	0
0	0
0	0
0	0
0	0
0	0
0	0
0	0
0	0
0	0
0	0
0	0
0	0
0	0
0	0
0	0
0	0
0	0
0	0
0	0
0	0
0	0
0	0
0	0
0	0
0	0
0	0
0	0
0	0
0	0
0	0
0	0
0	0
0	0
0	0
0	0
0	0
0	0
0	0
0	0
0	0
0	0
0	0
0	0
0	0
0	0
0	0
0	0
0	0
0	0
0	0
0	0
0	0
0	0
0	0
0	0
0	0
0	0
0	0
0	0
0	0
0	0
0	0
0	0
0	0
0	0
0	0
0	0
0	0
0	0
0	0
0	0
0	0
0	0
0	0
0	0
0	0
0	0
0	0
0	0
0	0
0	0
0	0
0	0
0	0
0	0
0	0
0	0
0	0
0	0
0	0
0	0
0	0
0	0
0	0
0	0
0	0
0	0
0	0
0	0
0	0
0	0
0	0
0	0
0	0
0	0
0	0
0	0
0	0
0	0
0	0
0	0
0	0
0	0
0	0
0	0
0	0
0	0
0	0
0	0
0	0
0	0
0	0
0	0
0	0
0	0
0	0
0	0
0	0
0	0
0	0
0	0
0	0
0	0
0	0
0	0
0	0
0	0
0	0
0	0
0	0
0	0
0	0
0	0
0	0
0	0
0	0
0	0
0	0
0	0
0	0
0	0
0	0
0	0
0	0
0	0
0	0
0	0
0	0
0	0
0	0
0	0
0	0
0	0
0	0
0	0
0	0
0	0
0	0
0	0
0	0
0	0
0	0
0	0
0	0
0	0
0	0
0	0
0	0
0	0
0	0
0	0
0	0
0	0
0	0
0	0
0	0
0	0
0	0
0	0
0	0
0	0
0	0
0	0
0	0
0	0
0	0
0	0
0	0
0	0
0	0
0	0
0	0
0	0
0	0
0	0
0	0
0	0
0	0
0	0
0	0
0	0
0	0
0	0
0	0
0	0
0	0
0	0
0	0
0	0
0	0
0	0
0	0
0	0
0	0
0	0
0	0
0	0
0	0
0	0
0	0
0	0
0	0
0	0
0	0
0	0
0	0
0	0
0	0
0	0
0	0
0	0
0	0
0	0
0	0
0	0
0	0
0	0
0	0
0	0
0	0
20728	5
661	0
14826	42
7999	10652
124	2752
3	2201
1	25357
13	23758
4355	4
24	23479
42287	16696
9530	46
20145	0
9	6
0	254
0	282
0	234
8	286
0	46
0	14
1	121
0	227
0	110
0	65
0	90
1	53
3501	1860
7	700
6	371
4	302
11	735
87	8
0	229
4	134
0	215
23	107
1	195
0	32
0	4
1	11
0	54
0	61
2	93
6	30
4	27
65	93
0	19
0	21
0	232
0	0
0	0
0	0
0	0
273	483
22	19
2	90
0	467
2	91
0	64
0	13
1	42
2	39
94	0
518	1699
104	1699
253	207
14	133
0	7
4	60
2	24
12	65
3	130
2	5
0	258
0	113
0	18
3	258
0	231
12	249
1	177
0	231
0	195
2	30
6	16
0	14
6	58
9	172
13	111
0	90
0	47
0	0
3991	2212
9	40
1	35
0	36
190	321
1	313
2	5
1	49
0	218
2	27
0	33
340	73
0	17
0	8
0	32
0	26
5	683
49	765
13	212
9	0
0	20
0	115
4	9
1	7
0	24
0	6
0	8
2	0
4	8
0	578
0	486
0	391
1	79
1	30
0	29
0	25
3	29
8	13
8	2
1	1
0	5
0	3
0	1
1	29
5	29
0	23
2	29
0	0
0	0
36	358
10	356
0	26
0	0
3	97
2	17
0	0
9	986
1	986
29	508
10	606
0	63
1	677
4	46
1	12
3	51
3	43
8	47
38	221
1	221
0	0
0	47
0	45
15	44
0	4
0	41
0	3
1	13
3	13
0	12
0	9
0	4
3	36
0	0
421	400
2	69
0	248
0	392
17	0
0	0
1	0
1	0
0	0
0	0
0	0
0	14
0	15
0	15
0	14
0	12
0	3
0	3
0	4
0	3
0	0
0	0
0	0
0	0
0	0
2	0
0	0
0	0
0	0
2	0
0	6
0	6
0	7
0	2
0	6
0	6
0	0
0	0
0	0
0	0
9078	1253
1	0
2	233
0	631
25	634
0	561
0	859
0	0
151	579
41	311
3	107
78	964
0	407
0	107
0	62
4	115
0	125
8	16
0	58
6	137
230	105
4	4
20	101
0	31
339	31
115	0
0	0
0	0
33	0
89	295
2	42
1	37
317	238
3	57
8	104
0	0
132	63
0	26
0	7
0	51
427	30
5	30
7	405
0	47
0	75
8	125
54	393
0	73
3	73
0	216
0	184
1	91
7	64
24	148
0	0
0	0
0	0
18	7
3	146
0	146
0	3
0	0
49	407
0	230
0	407
1	1
0	5
3	4
1	5
13	521
18	521
0	2
22	110
25	85
0	17
0	0
0	0
0	9
0	3
0	84
0	4
0	49
0	3
0	5
0	0
1	0
0	0
0	0
0	0
0	0
0	0
0	0
0	0
0	0
0	0
0	0
5	176
11	176
0	118
0	0
0	0
0	0
0	0
0	0
0	0
0	0
0	0
0	25
0	24
0	4
0	18
0	11
0	0
0	0
82	240
1	1
1	13
0	7
0	226
0	2
19	8
1	50
2	0
2	0
0	0
0	0
1	148
2	148
0	154
0	8
0	22
0	19
0	0
0	0
0	0
0	0
0	0
0	0
0	0
0	0
134	120
7	42
0	113
6	26
12	893
0	90
0	90
3	12
1	18
0	904
0	0
11	48
0	48
5	75
15	77
0	12
0	25
0	0
0	0
0	0
0	10
1	25
0	0
0	42
20	1009
5	4
15	934
0	1026
78	873
2	319
41	0
647	0
136	33
2	22
0	35
45	0
0	214
0	0
0	13
0	10
0	201
0	15
0	214
251	0
5	0
487	152
4	77
17	19
19	121
270	67
2	5
0	63
3	59
284	670
0	603
0	4
4	195
9	90
2	0
0	68
82	368
4	57
0	355
0	234
1	99
0	556
0	4
3	218
0	156
1	224
1	151
1	52
49	187
2	164
0	165
0	162
3	97
0	106
11	103
0	0
0	55
1	157
6	113
2	75
1	58
5	595
8	589
0	604
22	605
18	0
161	74
36	92
0	74
0	7
0	0
0	0
0	0
0	0
0	0
0	0
0	0
0	0
114	12
0	12
23	128
52	132
32	53
0	15
2	69
0	108
11	10
18	123
0	109
14	51
47	7
0	10
2	10
0	66
0	70
0	49
0	17
0	22
1	19
0	23
0	16
0	17
0	0
47	11
0	11
7	81
0	3
0	238
0	199
0	238
5	137
1	128
2	25
2	103
0	105
14	1
5	30
9	18
0	37
5	19
92	4
14	13
0	9
3	0
7	65
7	10
0	2092
34	265
11	24
5	179
0	21
0	120
0	2086
0	0
0	0
0	298
0	297
3	48
2	47
0	48
0	44
0	30
2	34
4	1
4	0
20	10
0	3
3	9
8	1
0	114
0	31
0	80
0	63
0	9
0	15
1	15
2	58
0	107
0	9
0	35
0	106
16	113
0	65
0	6
0	18
0	14
1	104
0	6
0	13
1	18
1	114
60	1423
0	1453
3	515
7	0
57	78
26	80
0	599
4	658
13	249
173	292
1	21
0	1
1	0
0	0
127	1259
9	1325
4	1230
2	90
0	27
5	15
2	1
35	567
0	272
3	248
0	340
0	274
24	0
98	748
8	338
1	179
3	481
2	104
3	2
0	32
0	326
1	13
2	33
0	23
1	67
1	67
0	681
1	23
0	19
0	10
0	5
0	13
0	3
283	999
49	868
1	59
18	110
6	103
6	179
6	116
0	0
8	4
1	1
0	2
11	9
0	9
0	1
1	1
0	1
229	439
6	359
704	3008
0	2367
0	1486
27	2470
1	1459
0	0
63	1529
17	80
10	467
2	170
1	160
73	1
6	31
35	1013
7	82
12	39
12	77
7	9
35	3
146	46
1	46
1	0
0	1
7	0
178	188
20	103
0	108
37	258
0	201
0	258
0	137
0	13
4	20
3	0
0	251
2	567
50	526
1	436
8	487
14	573
0	15
0	69
0	497
4	10
0	0
0	0
0	0
0	0
1	4
0	0
0	2
0	2
0	2
0	6
0	6
0	0
0	5
8	805
0	1458
0	47
0	69
1208	1445
1	671
0	90
0	4
0	236
1	76
0	21
2	4
29	52
7	7
0	114
0	59
0	589
1	34
274	3
1	3
17	108
0	12
0	12
0	22
25	6
0	16
0	9
5	78
5	33
1	0
0	0
0	0
0	0
0	0
0	0
0	17
9	55
11	55
0	23
21	1317
0	1315
1	1298
9	50
5	203
1	1319
1648	32
34	51
0	19
2	17
0	2
12	507
2	497
0	3
7	495
21	74
2	446
7	489
9	501
1	4
1	4
12	171
0	1
44	170
22	167
2	9
256	111
5	16
5	26
2	46
0	21
615	89
0	27
1	58
0	6
0	6
0	0
0	0
0	0
319	242
0	229
0	29
1	5
0	4
6	15
0	3
0	3
0	1
1	1
0	0
0	3
0	0
2	2596
5	575
37	3933
10	193
204	429
0	125
0	87
24	130
0	7
0	0
2	25
10	5
2	65
0	0
0	0
5	46
0	456
0	20
0	18
7	83
115	632
0	68
5	156
28	91
7	11
0	42
1	298
7	326
0	458
4	441
0	452
1	270
1192	1
0	2
0	2
0	0
0	0
0	0
0	0
0	0
250	152
1	152
2	28
0	29
3	20
0	126
114	47
7	47
0	0
0	0
0	0
0	0
5	114
0	6
0	8
24	24
2	63
0	24
0	103
0	4
0	0
7	23
1	44
0	39
0	1
0	1
0	68
15	178
0	178
0	2926
36	2829
2	1342
4	178
8	100
14	105
12	65
5	28
0	2926
159	706
0	6
14	33
0	19
0	17
0	25
0	26
0	20
1	15
1	3
13	1175
0	1139
2	135
9	386
55	945
1	184
0	114
0	61
0	205
0	29
0	111
16	487
0	80
1	119
2	123
0	308
0	11
0	13
0	44
33	152
142	314
0	16
0	68
16	306
5	22
13	362
3	38
2	114
0	6
176	82
5	82
1	14
0	0
1	426
0	270
0	180
0	51
1	51
0	100
2	0
1	32
1	48
0	369
39	461
35	461
5	0
5	0
0	0
2	0
2	0
1	1
0	1
0	0
0	1
0	0
1	0
0	0
0	0
0	0
0	0
0	0
0	0
21	12
0	12
5	87
0	4
0	2
0	2
0	4
0	0
0	3
1	1
0	1
0	2
0	1
0	1
0	1
0	0
1	31
5	31
123	558
29	18
2	14
0	12
502	168
1	84
0	94
0	0
0	0
0	0
6	29
0	0
0	88
0	97
1	269
2	327
74	51
3	215
8	36
0	12
2	13
0	4
0	14
0	9
0	10
0	14
1	9
0	10
0	3
0	6
0	8
0	3
7	19
0	19
21	8
3	13
28	0
0	0
0	0
0	0
0	0
1	22
0	0
0	0
0	0
0	0
0	0
0	0
0	0
32	395
18	445
11	194
0	0
0	4
1	3
0	1
0	3
66	442
2	442
2	72
6	0
3	336
500	277
20	105
1	204
0	43
10	85
0	10
0	10
5980	157
0	155
8	371
15	371
8	159
9	80
2	44
13	7
1	934
0	831
0	149
2	199
0	984
27	809
1	98
40	279
16	461
0	299
0	68
3	37
0	28
21	20
19	0
0	32
0	107
321	453
5	200
0	138
4	58
1	934
1	6
0	30
18	365
0	10
0	7
0	19
0	11
1	464
4	954
0	141
60	274
2	84
7	26
0	23
0	98
0	24
0	40
3	28
0	106
0	0
0	0
0	0
0	0
0	0
0	0
0	69
0	52
0	0
0	88
0	4
0	0
0	78
0	9
0	3
0	3
0	11
0	0
0	87
2	4
0	8
0	0
0	8
0	0
0	0
891	440
0	152
2	69
3	112
1	107
0	17
93	17
4	15
0	0
0	0
6	802
4	509
56	296
1	804
0	790
0	0
0	0
3	178
0	102
2	146
5	107
10	23
0	1
3	239
0	6
0	0
0	0
0	0
0	0
0	0
25	636
38	561
3	244
4	49
0	57
0	106
14	17
2	52
0	107
53	1562
54	1562
1	65
5	48
10	3
0	0
0	8
1	9
0	9
0	2
0	1
1	0
0	679
2	682
0	719
1	262
0	126
0	549
0	97
0	156
1	149
8	50
4	186
5	168
0	48
0	60
1	14
5	59
1	64
0	54
13	8
0	1
0	0
1	0
0	0
0	0
0	0
0	0
110	0
0	0
0	4
1	4
0	0
0	3
0	0
0	0
0	0
0	0
49	21
2	5
1	19
0	5
0	0
3	17
0	29
8	40
4	14
1	12
2	15
45	0
6	398
4	10
6	378
0	21
5	29
5	8
6	317
12	40
6	0
0	42
3	0
1	14
2	161
2	170
0	176
20	16
0	166
0	146
15	47
1	65
0	25
11	31
1	21
[truncated: 114,547 more rows]
