# Supplementary material for: Impaired Cell Cycle Progression and Self-Renewal of Fetal Neural Stem and Progenitor Cells in a Murine Model of Intrauterine Growth Restriction
Source: Front Cell Dev Biol. 2022 Jul 12;10:821848. doi: 10.3389/fcell.2022.821848 (PMC9314876; doi:10.3389/fcell.2022.821848)
Supplement: Supplementary file 1 [file DataSheet1.ZIP › Data-FigureS4/RNASEQ50/libParams/flenDist.txt]

1.27333e-42	1.89797e-42	2.8245e-42	4.19662e-42	6.22533e-42	9.21999e-42	1.36334e-41	2.01272e-41	2.96665e-41	4.36572e-41	6.41431e-41	9.40913e-41	1.37802e-40	2.01495e-40	2.94157e-40	4.28746e-40	6.23915e-40	9.06475e-40	1.3149e-39	1.90429e-39	2.75347e-39	3.97495e-39	5.72913e-39	8.24424e-39	1.18445e-38	1.69899e-38	2.43315e-38	3.47898e-38	4.96638e-38	7.07837e-38	1.00724e-37	1.43099e-37	2.02976e-37	2.35658e-06	1.2667e-05	3.03253e-05	4.65e-05	5.86815e-05	7.20595e-05	8.84452e-05	0.000102174	0.000107601	0.000111822	0.000122714	0.000133127	0.000140399	0.000154592	0.000174706	0.000189328	0.000198957	0.000214628	0.000241818	0.000276619	0.000310372	0.000328955	0.000329323	0.000334727	0.000361017	0.000401132	0.000444815	0.000482374	0.000513643	0.000544714	0.000577831	0.00061208	0.000642105	0.000672594	0.000715392	0.000771051	0.00082732	0.000876764	0.000930978	0.000990323	0.0010372	0.00107367	0.00111717	0.00117604	0.00124796	0.00132378	0.00139443	0.00145066	0.00149515	0.00155692	0.00164087	0.00171353	0.00177261	0.00185	0.00194747	0.00203359	0.00210484	0.00217854	0.00225778	0.00235911	0.00248721	0.0025998	0.00267001	0.00273638	0.00284746	0.00299657	0.0031311	0.00320016	0.00323738	0.00333176	0.00347138	0.00356922	0.00361763	0.00366569	0.00371608	0.00377134	0.00386567	0.00398107	0.00407502	0.00416971	0.00428725	0.00438628	0.00445564	0.00453137	0.00461009	0.00467168	0.00472915	0.00480258	0.00489521	0.00498953	0.00504457	0.00506099	0.00511191	0.00521475	0.0052927	0.00530577	0.0052999	0.00533076	0.00539175	0.00545279	0.00552431	0.00559467	0.00561967	0.00561187	0.00560253	0.00559539	0.00560863	0.00565802	0.00572369	0.00576244	0.00576371	0.00577355	0.0057941	0.00576754	0.00571569	0.00571786	0.00574915	0.00574438	0.00573729	0.00574814	0.00572904	0.00569772	0.0057016	0.00571003	0.00570661	0.00573986	0.00578397	0.00576409	0.00570845	0.00568166	0.00568027	0.00567082	0.00564731	0.0056344	0.00563363	0.0056027	0.00551927	0.00543338	0.00541306	0.00544683	0.005469	0.0054386	0.00536023	0.00529326	0.00528003	0.00528986	0.00528364	0.00523497	0.00514537	0.00507125	0.00504762	0.00503878	0.00499917	0.00493039	0.00487336	0.0048598	0.00489286	0.00492402	0.00487355	0.00476478	0.00469823	0.00468739	0.0046684	0.0046143	0.00456753	0.00454176	0.00448606	0.00441412	0.00437939	0.00435423	0.00431432	0.00428011	0.00424381	0.00420728	0.00419071	0.00417668	0.00413513	0.00405983	0.0039733	0.00391346	0.003903	0.00391892	0.00390581	0.00385855	0.00381961	0.0037895	0.00374466	0.00369245	0.00364976	0.00362635	0.00361926	0.00359599	0.00354871	0.00352111	0.00351875	0.00351032	0.00348283	0.00342151	0.00334992	0.00332264	0.00331623	0.00327857	0.00322535	0.00318127	0.00314278	0.00310549	0.00307207	0.00304787	0.00302704	0.00301542	0.00302747	0.00302678	0.00296727	0.00287933	0.00281866	0.00280279	0.00281843	0.00281872	0.00279772	0.00279624	0.00278229	0.00272168	0.00266094	0.00263871	0.00265553	0.00268554	0.00268444	0.00263639	0.00256294	0.00249311	0.00244901	0.0024306	0.00242017	0.00241316	0.00240441	0.00238	0.00234183	0.00230493	0.00228251	0.00226716	0.00224357	0.00222149	0.0022075	0.00218436	0.00215314	0.00212628	0.00209361	0.00205896	0.00204064	0.00202244	0.00199821	0.00198823	0.00197461	0.00194408	0.00191831	0.0018918	0.00185388	0.001818	0.00178883	0.00176978	0.00176819	0.00177827	0.00178755	0.00177819	0.00174245	0.00170464	0.00168266	0.00166679	0.00165408	0.00164705	0.00164272	0.00163006	0.00159644	0.00156283	0.00154889	0.00154107	0.00154128	0.00154466	0.00152434	0.00148593	0.00145037	0.00142357	0.00140543	0.00138883	0.00137255	0.00135758	0.00133581	0.00132446	0.00134148	0.00135006	0.00132074	0.00128318	0.00127038	0.00128011	0.0012801	0.00124827	0.00121509	0.00120542	0.00119844	0.00118707	0.00117987	0.00116734	0.0011422	0.00111238	0.0010904	0.00108217	0.00108354	0.00109114	0.00110003	0.00109284	0.00106505	0.00104513	0.00105054	0.00105767	0.00104405	0.00102048	0.000998728	0.000971538	0.000947601	0.000948214	0.000960258	0.000953337	0.000930639	0.000916403	0.000916115	0.000916663	0.000908838	0.000892682	0.000870689	0.000851842	0.000841522	0.000828219	0.000803587	0.000777912	0.000768791	0.000777866	0.000785629	0.000776691	0.000754755	0.000732055	0.000720853	0.000721452	0.00071609	0.000704082	0.000696285	0.000685567	0.000675782	0.00067533	0.000680624	0.000689614	0.000690133	0.000670542	0.000636544	0.000604018	0.000591937	0.000602785	0.000613907	0.000602787	0.000577672	0.000559167	0.000547202	0.000538933	0.000536456	0.000539111	0.000539363	0.000521116	0.000502129	0.000514756	0.00053778	0.00054068	0.000529092	0.000509653	0.000487418	0.000475526	0.000472222	0.00046645	0.000455987	0.000439885	0.000421324	0.000409914	0.000407983	0.0004094	0.000412183	0.000415973	0.000411783	0.000395991	0.000377749	0.000369797	0.000380169	0.00039481	0.000392016	0.000378864	0.000373257	0.000371717	0.000363382	0.000349093	0.000336683	0.000326002	0.000311911	0.000303238	0.000308306	0.000315052	0.000315567	0.000319316	0.000322519	0.000308809	0.000288536	0.000286473	0.000298984	0.000304648	0.000294669	0.000277608	0.000271493	0.000276246	0.000276341	0.000274173	0.000270547	0.000260199	0.000254117	0.000254082	0.000251411	0.000245735	0.000235395	0.00022483	0.000225515	0.000234045	0.000237177	0.000233579	0.000227061	0.000216795	0.000210712	0.000217233	0.000224068	0.00021675	0.000204331	0.000201171	0.000203006	0.000198803	0.000187045	0.000175306	0.000171459	0.000173565	0.000174445	0.000172761	0.000169517	0.00016584	0.000163365	0.000158713	0.00015239	0.000151649	0.000156665	0.000159713	0.000153023	0.000138393	0.000125784	0.000122292	0.00012857	0.000134485	0.000132799	0.000133072	0.000139514	0.000143818	0.000140715	0.000129612	0.000116557	0.000109163	0.000105273	0.000101239	9.9978e-05	0.000103023	0.000106631	0.000106759	0.000103536	0.000100547	9.92708e-05	9.72487e-05	9.39473e-05	9.18201e-05	9.02308e-05	8.93944e-05	9.15025e-05	9.37491e-05	9.19617e-05	8.54621e-05	8.10095e-05	8.5773e-05	9.01905e-05	8.48428e-05	8.04617e-05	8.30977e-05	8.23801e-05	7.41386e-05	6.71781e-05	6.7649e-05	7.00687e-05	6.97088e-05	6.88028e-05	6.61544e-05	6.04879e-05	5.74903e-05	5.97297e-05	6.0999e-05	5.73078e-05	5.26577e-05	5.01068e-05	4.87851e-05	4.91916e-05	5.04793e-05	4.97856e-05	4.78899e-05	4.64544e-05	4.53604e-05	4.46591e-05	4.42299e-05	4.43818e-05	4.35117e-05	3.9201e-05	3.44902e-05	3.56316e-05	4.46738e-05	5.43976e-05	5.48426e-05	4.63842e-05	3.71746e-05	3.22823e-05	3.22018e-05	3.48167e-05	3.6172e-05	3.53759e-05	3.57395e-05	3.71712e-05	3.55011e-05	3.10616e-05	2.80409e-05	2.65363e-05	2.5371e-05	2.59585e-05	2.73511e-05	2.75058e-05	2.76427e-05	2.75931e-05	2.52503e-05	2.36879e-05	2.61674e-05	2.84936e-05	2.7667e-05	2.64573e-05	2.60446e-05	2.50059e-05	2.27197e-05	1.97568e-05	1.71276e-05	1.67438e-05	1.9477e-05	2.10638e-05	1.95043e-05	1.94547e-05	2.11361e-05	2.12371e-05	2.07367e-05	1.97536e-05	1.64548e-05	1.38989e-05	1.59164e-05	1.90765e-05	1.92074e-05	1.71693e-05	1.45705e-05	1.29539e-05	1.27459e-05	1.22636e-05	1.12528e-05	1.15016e-05	1.32808e-05	1.37282e-05	1.17424e-05	1.00946e-05	9.94518e-06	1.06969e-05	1.36906e-05	1.78372e-05	1.76863e-05	1.25675e-05	8.40165e-06	7.87202e-06	8.46832e-06	8.73063e-06	8.48288e-06	7.49377e-06	7.08221e-06	8.00787e-06	9.26801e-06	1.00403e-05	9.56211e-06	7.73705e-06	5.99191e-06	5.12792e-06	4.65358e-06	4.30798e-06	4.831e-06	6.93314e-06	8.58891e-06	8.09152e-06	8.19528e-06	9.72065e-06	9.51621e-06	8.02209e-06	7.69594e-06	7.86155e-06	7.454e-06	6.70872e-06	5.6882e-06	4.32989e-06	3.33441e-06	3.46235e-06	3.63871e-06	2.76211e-06	1.74934e-06	1.79902e-06	3.20055e-06	4.46261e-06	4.28507e-06	4.24726e-06	4.94374e-06	4.97032e-06	4.67921e-06	4.37812e-06	3.46225e-06	2.87835e-06	3.05549e-06	2.94882e-06	2.37853e-06	1.71687e-06	1.06825e-06	9.62584e-07	2.19281e-06	4.06127e-06	5.11214e-06	5.83654e-06	6.23953e-06	4.65076e-06	1.98478e-06	7.32722e-07	1.55122e-06	3.47741e-06	4.29949e-06	3.05572e-06	1.85054e-06	2.37652e-06	3.30936e-06	3.08083e-06	2.47575e-06	2.0958e-06	1.33275e-06	6.21439e-07	4.3935e-07	3.34058e-07	4.70121e-07	1.408e-06	2.80244e-06	3.71839e-06	3.45872e-06	2.22043e-06	1.0589e-06	4.8005e-07	2.7504e-07	4.70225e-07	1.14277e-06	2.00192e-06	2.44202e-06	2.18366e-06	1.93225e-06	2.14201e-06	2.13074e-06	2.07897e-06	2.74879e-06	3.29121e-06	2.97254e-06	2.33455e-06	1.69141e-06	1.23538e-06	1.36571e-06	1.86952e-06	1.85046e-06	1.35122e-06	1.34218e-06	1.54983e-06	1.27824e-06	8.41386e-07	4.98036e-07	2.63775e-07	2.64401e-07	4.52718e-07	9.00572e-07	1.70663e-06	2.05864e-06	1.57181e-06	1.48148e-06	1.90259e-06	1.87653e-06	1.78323e-06	1.88647e-06	1.54228e-06	7.50631e-07	1.75036e-07	7.26184e-08	2.1577e-07	3.9863e-07	7.35464e-07	1.44436e-06	1.84513e-06	1.21647e-06	3.49876e-07	3.66554e-08	1.42633e-07	5.28899e-07	8.10732e-07	6.07861e-07	2.66984e-07	1.33793e-07	1.03203e-07	7.40255e-08	5.23892e-08	1.04133e-07	3.66089e-07	7.37908e-07	8.21239e-07	5.1917e-07	2.10822e-07	1.57719e-07	2.05425e-07	1.64407e-07	2.02458e-07	5.14286e-07	7.48422e-07	5.75538e-07	4.6522e-07	7.76699e-07	9.388e-07	5.67825e-07	1.50974e-07	2.77659e-08	1.86383e-08	4.85355e-09	9.85614e-11	6.62333e-09	9.19515e-08	3.01729e-07	4.40079e-07	3.50726e-07	1.90361e-07	8.92683e-08	3.14124e-08	2.93119e-08	8.98393e-08	1.3343e-07	2.3398e-07	5.91458e-07	8.65425e-07	6.48374e-07	2.9984e-07	1.78231e-07	1.923e-07	2.0817e-07	2.19656e-07	3.26894e-07	4.02623e-07	2.55862e-07	6.38301e-08	1.40787e-08	1.73139e-07	5.8602e-07	8.63616e-07	6.16597e-07	1.976e-07	1.92085e-08	1.26246e-08	4.92214e-08	7.38303e-08	1.68867e-07	6.60264e-07	1.39536e-06	1.49483e-06	7.98107e-07	1.73087e-07	5.48753e-09	3.65856e-09	1.49607e-07	5.94656e-07	8.91963e-07	5.94661e-07	1.48685e-07	6.1557e-08	2.46175e-07	3.73403e-07	3.16583e-07	3.01719e-07	3.64775e-07	3.20605e-07	3.61419e-07	7.23579e-07	1.10849e-06	1.22304e-06	1.07334e-06	6.69231e-07	2.71272e-07	1.25192e-07	9.65416e-08	6.49559e-08	3.56809e-08	1.68633e-08	1.14936e-08	1.72273e-07	6.55698e-07	9.77083e-07	6.50691e-07	1.62673e-07	7.17199e-10	5.96361e-09	4.81895e-08	1.50985e-07	3.83108e-07	8.17805e-07	1.0494e-06	6.80957e-07	1.81702e-07	1.05682e-07	3.85692e-07	5.7494e-07	3.84065e-07	9.84163e-08	2.02604e-08	6.89158e-08	1.01787e-07	7.21456e-08	7.26787e-08	1.91683e-07	2.75513e-07	1.80115e-07	4.44948e-08	1.65728e-13	1.68502e-11	6.72349e-11	9.17165e-08	3.6653e-07	5.49711e-07	3.66463e-07	9.16159e-08	2.48489e-10	2.14959e-07	8.5735e-07	1.28478e-06	8.56109e-07	2.24548e-07	4.24311e-08	6.3964e-08	1.19026e-07	3.14687e-07	4.80041e-07	4.29744e-07	3.3752e-07	4.35976e-07	7.8921e-07	9.92239e-07	6.37882e-07	1.60119e-07	8.53976e-09	2.64465e-08	3.83992e-08	5.25231e-08	1.12173e-07	1.59266e-07	1.1157e-07	3.62732e-08	6.70458e-09	1.67677e-09	7.05747e-08	2.82293e-07	5.45215e-07	7.89776e-07	8.82723e-07	6.09327e-07	2.34658e-07	1.45992e-07	1.88436e-07	1.25624e-07	3.15578e-08	6.07342e-10	9.11013e-10	4.58587e-09	1.60659e-08	2.3999e-08	1.68238e-08	1.1202e-07	4.25625e-07	6.35807e-07	4.23122e-07	1.05681e-07	1.07839e-14	2.69598e-15	1.54122e-29	3.85631e-10	2.07775e-09	9.1165e-09	1.04172e-07	3.53581e-07	5.03808e-07	3.27753e-07	8.07994e-08	1.23031e-10	1.03246e-07	4.12074e-07	6.17698e-07	4.11664e-07	1.02896e-07	9.84087e-08	3.93633e-07	5.90808e-07	3.95094e-07	1.00718e-07	1.78947e-09	7.49876e-10	2.13089e-10	6.59853e-11	7.97691e-11	1.19654e-10	7.97691e-11	1.99423e-11	3.02263e-11	1.20905e-10	6.39615e-08	2.55241e-07	3.82711e-07	2.62146e-07	9.18841e-08	1.37108e-07	4.07911e-07	5.76737e-07	3.79807e-07	9.49518e-08	5.56708e-12	2.22683e-11	3.34025e-11	2.22683e-11	3.32285e-11	6.44764e-08	2.57629e-07	3.86532e-07	2.60071e-07	7.24205e-08	1.15026e-08	1.48498e-08	2.7851e-08	3.65125e-08	2.34671e-08	5.80041e-09	9.26025e-09	3.6825e-08	5.64714e-08	9.20412e-08	2.17569e-07	3.06272e-07	2.02089e-07	2.14334e-07	6.56506e-07	1.89501e-05	7.2518e-05	0.000107956
