# Supplementary material for: Impaired Cell Cycle Progression and Self-Renewal of Fetal Neural Stem and Progenitor Cells in a Murine Model of Intrauterine Growth Restriction
Source: Front Cell Dev Biol. 2022 Jul 12;10:821848. doi: 10.3389/fcell.2022.821848 (PMC9314876; doi:10.3389/fcell.2022.821848)
Supplement: Supplementary file 1 [file DataSheet1.ZIP › Data-FigureS4/RNASEQ51/logs/salmon_quant.log]

[2019-08-17 11:38:10.555] [jointLog] [info] Fragment incompatibility prior below threshold.  Incompatible fragments will be ignored.
[2019-08-17 11:38:10.555] [jointLog] [info] Usage of --validateMappings implies use of minScoreFraction. Since not explicitly specified, it is being set to 0.65
[2019-08-17 11:38:10.555] [jointLog] [info] Usage of --validateMappings implies a default consensus slack of 0.2. Setting consensusSlack to 0.2.
[2019-08-17 11:38:10.555] [jointLog] [info] parsing read library format
[2019-08-17 11:38:10.555] [jointLog] [info] There is 1 library.
[2019-08-17 11:38:10.641] [jointLog] [info] Loading Quasi index
[2019-08-17 11:38:10.644] [jointLog] [info] Loading 32-bit quasi index
[2019-08-17 11:38:37.635] [jointLog] [info] done
[2019-08-17 11:38:37.635] [jointLog] [info] Index contained 116,546 targets
[2019-08-17 11:38:39.490] [jointLog] [info] Automatically detected most likely library type as ISR
[2019-08-17 11:39:51.261] [jointLog] [info] Thread saw mini-batch with a maximum of 1.30% zero probability fragments
[2019-08-17 11:39:51.262] [jointLog] [info] Thread saw mini-batch with a maximum of 1.38% zero probability fragments
[2019-08-17 11:39:51.262] [jointLog] [info] Thread saw mini-batch with a maximum of 1.28% zero probability fragments
[2019-08-17 11:39:51.303] [jointLog] [info] Thread saw mini-batch with a maximum of 1.32% zero probability fragments
[2019-08-17 11:39:51.326] [jointLog] [info] Thread saw mini-batch with a maximum of 1.34% zero probability fragments
[2019-08-17 11:39:51.351] [jointLog] [info] Thread saw mini-batch with a maximum of 1.36% zero probability fragments
[2019-08-17 11:39:51.382] [jointLog] [info] Thread saw mini-batch with a maximum of 1.44% zero probability fragments
[2019-08-17 11:39:51.386] [jointLog] [info] Thread saw mini-batch with a maximum of 1.30% zero probability fragments
[2019-08-17 11:39:51.632] [fileLog] [info] 
At end of round 0
==================
Observed 11820083 total fragments (11820083 in most recent round)

[2019-08-17 11:39:51.632] [jointLog] [info] Computed 296,956 rich equivalence classes for further processing
[2019-08-17 11:39:51.632] [jointLog] [info] Counted 8,388,354 total reads in the equivalence classes 
[2019-08-17 11:39:51.642] [jointLog] [info] Number of mappings discarded because of alignment score : 860,455
[2019-08-17 11:39:51.642] [jointLog] [info] Number of fragments entirely discarded because of alignment score : 305,261
[2019-08-17 11:39:51.642] [jointLog] [info] Number of fragments discarded because they are best-mapped to decoys : 0
[2019-08-17 11:39:51.642] [jointLog] [info] Number of fragments discarded because they have only dovetail (discordant) mappings : 9,689
[2019-08-17 11:39:51.642] [jointLog] [info] Mapping rate = 70.967%

[2019-08-17 11:39:51.642] [jointLog] [info] finished quantifyLibrary()
[2019-08-17 11:39:51.667] [jointLog] [info] Starting optimizer
[2019-08-17 11:39:51.740] [jointLog] [info] Marked 0 weighted equivalence classes as degenerate
[2019-08-17 11:39:51.752] [jointLog] [info] iteration = 0 | max rel diff. = 5942.9
[2019-08-17 11:39:51.882] [jointLog] [info] iteration 11, adjusting effective lengths to account for biases
[2019-08-17 11:40:41.907] [jointLog] [info] Computed expected counts (for bias correction)
[2019-08-17 11:40:41.907] [jointLog] [info] processed bias for 0.0% of the transcripts
[2019-08-17 11:40:48.056] [jointLog] [info] processed bias for 10.0% of the transcripts
[2019-08-17 11:40:54.138] [jointLog] [info] processed bias for 20.0% of the transcripts
[2019-08-17 11:40:59.786] [jointLog] [info] processed bias for 30.0% of the transcripts
[2019-08-17 11:41:06.044] [jointLog] [info] processed bias for 40.0% of the transcripts
[2019-08-17 11:41:12.277] [jointLog] [info] processed bias for 50.0% of the transcripts
[2019-08-17 11:41:18.360] [jointLog] [info] processed bias for 60.0% of the transcripts
[2019-08-17 11:41:18.545] [jointLog] [info] processed bias for 100.0% of the transcripts
[2019-08-17 11:41:19.706] [jointLog] [info] iteration = 100 | max rel diff. = 10.9229
[2019-08-17 11:41:21.056] [jointLog] [info] iteration = 200 | max rel diff. = 12.492
[2019-08-17 11:41:22.327] [jointLog] [info] iteration = 300 | max rel diff. = 15.8921
[2019-08-17 11:41:23.601] [jointLog] [info] iteration = 400 | max rel diff. = 0.575322
[2019-08-17 11:41:25.099] [jointLog] [info] iteration = 500 | max rel diff. = 5.09892
[2019-08-17 11:41:26.329] [jointLog] [info] iteration = 600 | max rel diff. = 0.444894
[2019-08-17 11:41:27.616] [jointLog] [info] iteration = 700 | max rel diff. = 0.077031
[2019-08-17 11:41:28.892] [jointLog] [info] iteration = 800 | max rel diff. = 0.144859
[2019-08-17 11:41:30.266] [jointLog] [info] iteration = 900 | max rel diff. = 0.0668653
[2019-08-17 11:41:31.563] [jointLog] [info] iteration = 1,000 | max rel diff. = 0.366945
[2019-08-17 11:41:32.846] [jointLog] [info] iteration = 1,100 | max rel diff. = 0.0330737
[2019-08-17 11:41:34.118] [jointLog] [info] iteration = 1,200 | max rel diff. = 0.090148
[2019-08-17 11:41:35.343] [jointLog] [info] iteration = 1,294 | max rel diff. = 0.00656734
[2019-08-17 11:41:35.347] [jointLog] [info] Finished optimizer
[2019-08-17 11:41:35.347] [jointLog] [info] writing output 
