# Supplementary material for: Impaired Cell Cycle Progression and Self-Renewal of Fetal Neural Stem and Progenitor Cells in a Murine Model of Intrauterine Growth Restriction
Source: Front Cell Dev Biol. 2022 Jul 12;10:821848. doi: 10.3389/fcell.2022.821848 (PMC9314876; doi:10.3389/fcell.2022.821848)
Supplement: Supplementary file 1 [file DataSheet1.ZIP › Data-FigureS4/RNASEQ51/aux_info/ambig_info.tsv]

UniqueCount	AmbigCount
0	0
0	0
0	0
0	0
0	0
0	0
0	0
0	0
0	0
0	0
0	0
0	0
0	0
0	0
0	0
0	0
0	0
0	0
0	0
0	0
0	0
0	0
0	0
0	0
0	0
0	0
0	0
0	0
0	0
0	0
0	0
0	0
0	0
0	0
0	0
0	0
0	0
0	0
0	0
0	0
0	0
0	0
0	0
0	0
0	0
0	0
0	0
0	0
0	0
0	0
0	0
0	0
0	0
0	0
0	0
0	0
0	0
0	0
0	0
0	0
0	0
0	0
0	0
0	0
0	0
0	0
0	0
0	0
0	0
0	0
0	0
0	0
0	0
0	0
0	0
0	0
0	0
0	0
0	0
0	0
0	0
0	0
0	0
0	0
0	0
0	0
0	0
0	0
0	0
0	0
0	0
0	0
0	0
0	0
0	0
0	0
0	0
0	0
0	0
0	0
0	0
0	0
0	0
0	0
0	0
0	0
0	0
0	0
0	0
0	0
0	0
0	0
0	0
0	0
0	0
0	0
0	0
0	0
0	0
0	0
0	0
0	0
0	0
0	0
0	0
1	0
0	0
0	0
0	0
0	0
0	0
0	0
0	0
0	0
0	0
0	0
0	0
0	0
0	0
0	0
0	0
0	0
0	0
0	0
0	0
0	0
0	0
0	0
0	0
0	0
0	0
0	0
0	0
0	0
0	0
0	0
0	0
0	0
0	0
0	0
0	0
0	0
0	0
0	0
0	0
0	0
0	0
0	0
0	0
0	0
0	0
0	0
0	0
0	0
0	0
0	0
0	0
0	0
0	0
0	0
0	0
0	0
0	0
0	0
0	0
0	0
0	0
0	0
0	0
0	0
0	0
0	0
0	0
0	0
0	0
0	0
0	0
0	0
0	0
2	3
0	0
0	0
0	0
0	0
0	5
0	5
0	0
0	0
0	0
0	0
0	0
2	5
1	2
5	5
2	1
0	1
0	0
0	0
4	2
0	0
0	0
0	0
5	5
0	4
0	5
0	0
0	0
0	0
0	1
0	0
0	1
0	0
0	5
0	0
0	2
0	2
0	1
0	0
0	1
0	0
0	0
0	0
0	0
0	0
0	0
0	0
0	0
0	0
0	0
0	0
0	0
0	0
1	4
0	4
0	0
0	0
0	3
0	3
0	0
0	0
2	0
0	0
0	17
12	1
0	15
0	8
0	17
33	62
3	14
0	54
0	46
0	8
0	35
0	0
2	9
1	8
0	0
1	1736
0	171
1	17
0	13
0	17
0	0
0	0
0	0
0	0
0	0
0	0
0	0
0	0
0	0
0	0
0	0
0	0
0	0
0	0
0	0
0	0
0	0
0	0
0	0
0	0
0	0
0	0
0	0
0	0
0	0
0	0
0	0
17	104
0	1
0	1
0	1
0	1
0	1
0	1
0	0
0	0
0	0
0	1
0	0
0	0
0	0
1	35
0	35
0	27
0	6
0	5
0	0
0	0
0	0
0	0
0	0
0	0
0	0
0	0
0	0
0	0
0	0
0	0
0	0
0	0
0	0
0	0
0	0
0	0
0	0
0	0
0	0
0	0
0	0
0	0
0	701
0	748
0	894
0	198
0	376
13	96
0	286
1	105
0	0
0	38
0	0
0	894
0	0
0	0
0	0
0	0
2	2
1	1
0	1
0	0
0	0
0	0
0	0
0	0
0	0
0	0
2	0
0	0
0	0
0	0
0	0
0	0
0	0
0	0
0	0
0	0
0	0
0	0
0	0
0	0
0	0
0	0
0	0
0	0
0	0
0	0
0	0
0	0
0	0
0	0
0	0
0	0
0	0
0	0
0	0
0	0
0	0
1	8
2	8
0	0
0	0
0	0
0	0
0	0
0	0
0	0
0	0
0	0
0	0
0	0
0	0
0	0
0	0
0	0
0	0
0	0
0	0
0	0
0	0
0	0
0	0
0	0
0	0
0	0
0	0
0	0
0	0
0	0
0	0
0	0
0	0
0	0
0	0
0	0
0	0
0	0
0	0
0	0
0	0
0	0
0	0
0	0
0	0
0	0
0	0
0	0
0	0
0	0
0	0
0	0
0	0
0	0
0	0
0	0
0	0
0	0
0	0
0	0
0	0
0	0
0	0
0	0
0	0
0	0
0	0
0	0
0	0
0	0
0	0
0	0
0	0
0	0
0	0
0	0
0	0
0	0
0	0
0	0
0	0
0	0
0	0
0	0
0	0
0	0
0	0
0	0
0	0
0	0
0	0
0	0
0	0
0	0
0	0
0	0
0	0
0	0
0	0
0	0
0	0
0	0
0	0
0	0
0	0
0	0
0	0
0	0
0	0
0	0
0	0
0	0
0	0
0	0
0	0
0	0
0	0
0	0
0	0
0	0
0	0
0	0
0	0
0	0
0	0
0	0
0	0
0	0
0	0
0	0
0	0
0	0
0	0
0	0
0	0
0	0
0	0
0	0
0	0
0	0
0	0
0	0
0	0
0	0
0	0
0	0
0	0
0	0
0	0
0	0
0	0
0	0
0	0
0	0
0	0
0	0
0	0
0	0
0	0
0	0
0	0
0	0
0	0
0	0
0	0
0	0
0	0
0	0
0	0
0	0
0	0
0	0
0	0
0	0
0	0
0	0
0	0
0	0
0	0
0	0
0	0
0	0
0	0
0	0
0	0
0	0
0	0
0	0
0	0
0	0
0	0
0	0
0	0
0	0
0	0
0	0
0	0
0	0
0	0
0	0
0	0
0	0
0	0
0	0
0	0
0	0
0	0
0	0
0	0
0	0
0	0
0	0
0	0
0	0
0	0
0	0
0	0
0	0
0	0
0	0
0	0
0	0
0	0
0	0
0	0
0	0
0	0
0	0
0	0
0	0
0	0
0	0
0	0
0	0
0	0
0	0
0	0
0	0
0	0
0	0
0	0
0	0
0	0
0	0
0	0
0	0
0	0
0	0
0	0
0	0
0	0
0	0
0	0
0	0
0	0
0	0
0	0
0	0
0	0
0	0
0	0
0	0
0	0
0	0
0	0
0	0
0	0
0	0
0	0
0	0
0	0
0	0
0	0
0	0
0	0
0	0
0	0
0	0
0	0
0	0
0	0
0	0
0	0
0	0
0	0
0	0
0	0
0	0
0	0
0	0
0	0
0	0
0	0
0	0
0	0
0	0
0	0
0	0
0	0
0	0
0	0
0	0
0	0
0	0
0	0
0	0
0	0
0	0
0	0
0	0
0	0
0	0
0	0
0	0
0	0
0	0
0	0
0	0
0	0
0	0
0	0
0	0
0	0
0	0
0	0
0	0
0	0
0	0
0	0
0	0
0	0
0	0
0	0
0	0
0	0
0	0
0	0
0	0
0	0
0	0
0	0
0	0
0	0
0	0
0	0
0	0
0	0
0	0
0	0
0	0
0	0
0	0
0	0
0	0
0	0
0	0
0	0
0	0
0	0
0	0
0	0
0	0
0	0
0	0
0	0
0	0
0	0
0	0
0	0
0	0
0	0
0	0
0	0
0	0
0	0
0	0
0	0
0	0
0	0
0	0
0	0
0	0
0	0
0	0
0	0
0	0
0	0
0	0
0	0
0	0
0	0
0	0
0	0
0	0
20248	10
622	1
13567	32
7981	10595
109	2719
1	2100
0	23739
16	22199
3896	3
22	21896
38928	15109
9864	32
19290	0
8	1
0	232
0	259
0	201
7	274
0	42
0	15
1	112
1	204
0	86
0	49
0	76
2	48
3388	1749
13	690
6	338
6	326
16	680
81	14
0	220
5	130
0	213
20	101
3	189
0	34
0	8
0	14
0	58
0	68
1	85
9	31
2	18
57	87
0	16
0	24
0	225
1	0
0	0
0	0
0	0
307	441
14	5
1	85
1	438
1	83
0	43
0	6
0	30
0	28
101	0
489	1489
90	1489
188	218
24	140
0	13
1	71
0	31
12	80
0	121
2	10
0	231
1	103
0	18
5	231
0	216
12	236
0	170
0	217
0	177
3	30
10	16
0	12
0	44
4	154
6	120
0	93
0	53
0	0
3653	2107
8	28
0	21
0	25
192	320
0	308
2	7
0	53
0	216
1	25
0	23
365	67
1	23
0	13
0	24
3	20
1	663
45	741
19	194
9	0
0	28
0	119
1	13
0	13
0	30
0	5
0	10
10	0
8	7
0	598
0	513
0	411
1	79
3	35
0	25
0	32
0	34
8	7
3	2
1	0
0	7
0	2
0	3
1	27
2	27
1	17
2	27
0	0
0	0
26	288
12	287
0	20
0	0
1	80
7	10
0	0
13	972
2	975
20	514
1	581
0	61
3	689
4	48
1	7
2	41
5	38
11	42
43	223
1	223
0	0
0	45
1	42
6	39
0	1
0	39
0	5
0	8
0	6
0	6
0	6
0	1
0	38
0	1
408	418
1	70
0	244
0	397
20	1
0	0
1	1
0	0
0	0
0	0
0	0
0	7
0	10
0	9
0	6
0	6
0	0
0	1
0	5
0	4
0	2
0	2
0	3
0	2
0	1
0	0
0	0
0	0
0	0
3	0
0	4
0	5
0	4
0	0
0	5
0	4
0	0
0	0
0	0
0	0
7986	1125
0	0
3	197
1	614
29	560
1	516
0	766
0	3
134	507
41	269
2	89
84	866
0	364
1	82
0	48
3	114
1	127
7	8
0	59
4	105
171	99
2	3
15	96
0	33
279	33
113	0
0	0
1	0
23	0
105	295
2	68
3	29
222	219
3	55
11	73
0	1
128	61
0	26
0	2
0	55
405	22
3	22
8	338
0	33
0	68
6	101
64	354
0	69
7	64
0	182
0	149
2	82
14	69
21	127
0	2
0	2
0	0
19	2
9	107
0	107
0	3
2	0
44	359
0	225
1	359
1	0
0	3
3	2
0	1
10	479
10	477
0	1
33	119
13	96
3	13
0	0
0	0
0	9
0	7
2	96
0	6
1	61
0	0
0	6
0	0
0	0
0	0
0	0
0	0
0	0
0	0
0	0
0	0
0	0
0	0
0	0
3	154
4	154
0	92
0	0
0	0
0	0
0	0
0	0
0	0
0	0
0	0
0	21
0	21
0	4
0	19
0	8
0	0
0	0
66	220
0	3
1	14
0	9
3	202
0	3
30	10
0	48
1	1
0	0
0	1
0	0
0	141
5	148
0	148
0	8
0	10
0	13
0	0
0	0
0	0
0	0
0	0
0	0
0	0
0	0
127	96
1	37
0	87
3	22
8	887
0	101
0	90
2	6
0	19
0	895
0	0
4	53
0	53
4	81
14	82
0	11
0	24
0	0
0	0
0	0
1	8
1	24
0	0
0	26
28	884
3	3
16	819
0	900
74	742
0	326
47	1
498	0
121	31
4	24
0	33
51	0
0	213
0	0
0	9
0	8
0	197
0	9
0	213
224	0
0	0
455	145
6	84
8	18
17	106
221	58
1	4
0	54
4	51
287	637
0	574
1	0
5	169
17	61
2	0
0	63
92	320
1	50
2	307
0	200
4	90
1	578
0	6
2	192
0	139
0	199
0	134
0	44
39	189
0	170
0	170
0	169
1	93
0	117
8	104
1	0
0	39
1	139
9	108
0	87
0	73
5	519
5	511
0	528
18	536
13	0
129	63
21	94
0	63
0	5
0	0
0	0
0	0
0	0
0	0
0	0
0	0
0	0
115	14
0	14
22	96
60	130
20	42
0	18
0	77
0	103
7	19
14	129
0	105
7	60
30	10
0	12
1	12
1	48
0	48
0	36
0	19
0	18
0	18
0	12
0	6
0	19
0	0
36	14
0	14
10	61
0	2
0	207
1	177
0	207
8	133
1	126
1	34
1	112
0	91
18	0
3	28
15	13
2	30
7	7
105	12
19	23
0	9
5	2
5	74
2	18
0	1892
28	246
10	32
2	159
0	28
0	118
0	1877
0	0
0	0
0	235
0	233
2	44
4	36
0	40
0	34
0	26
3	23
3	2
7	4
19	14
0	2
0	12
7	2
0	94
0	45
0	69
0	50
0	14
0	12
0	11
1	54
0	85
0	5
0	31
0	84
21	86
3	50
0	6
0	19
0	12
0	81
0	5
0	11
0	18
0	96
73	1504
0	1534
3	531
8	0
51	89
21	86
0	616
8	683
16	293
149	260
1	25
1	1
2	0
1	0
111	1051
3	1102
4	1037
2	60
0	25
1	21
1	0
37	492
0	241
5	221
0	273
0	230
18	0
78	686
2	320
1	143
1	467
0	104
3	9
0	48
0	277
3	17
5	23
0	15
1	56
0	56
0	629
2	18
0	13
0	12
0	0
0	7
0	2
297	896
56	771
3	48
13	101
3	94
4	173
3	108
0	1
5	9
1	0
0	0
12	16
0	15
0	3
1	3
0	0
251	352
6	293
590	2649
0	2035
0	1283
15	2208
2	1274
0	0
48	1398
17	59
17	432
1	145
0	149
64	2
5	35
21	926
4	72
15	24
8	58
2	4
44	3
155	46
2	46
0	3
0	3
11	0
137	160
10	76
1	100
52	221
0	176
0	221
0	126
0	6
2	26
6	0
0	218
1	558
63	543
0	423
14	497
11	550
1	12
1	71
0	472
3	11
0	0
0	0
0	0
0	0
0	2
0	0
0	0
0	0
0	2
0	1
1	1
0	0
0	1
6	791
0	1400
2	60
1	77
1100	1393
4	656
0	99
2	9
0	229
1	67
0	23
1	10
21	68
6	6
0	122
0	63
0	545
0	32
266	0
6	0
7	97
0	12
0	11
0	11
22	9
0	22
0	12
10	73
4	28
0	0
0	0
0	0
0	0
0	0
0	0
0	23
7	64
10	64
0	24
36	1259
0	1258
2	1241
6	45
4	196
0	1270
1423	46
35	48
0	26
2	21
0	2
10	415
3	366
1	1
3	366
12	66
2	368
12	365
11	379
2	3
1	3
9	128
0	1
46	125
13	124
3	9
217	101
6	16
3	21
4	30
2	19
678	61
0	26
1	33
0	5
0	5
0	0
0	0
0	0
303	180
0	172
0	21
0	2
0	2
3	10
0	2
0	2
0	0
0	0
0	0
0	2
0	0
8	2371
13	504
25	3538
9	188
175	397
0	99
1	96
19	134
0	5
0	3
6	28
10	5
2	61
0	1
0	0
2	54
0	433
0	8
0	4
1	50
124	639
1	42
4	120
25	124
10	14
0	42
0	233
7	289
0	435
3	420
0	430
0	297
1021	0
0	2
0	2
0	1
0	0
0	0
0	0
0	0
251	145
5	145
2	29
0	21
3	25
0	112
101	30
3	30
0	0
0	0
0	0
0	0
5	87
0	5
1	11
7	25
1	48
0	28
0	76
0	9
0	2
4	25
0	32
1	27
0	0
0	0
0	58
9	161
0	161
0	2551
35	2476
1	1158
3	177
2	110
21	124
6	53
4	26
0	2551
152	639
0	17
10	29
0	10
0	9
0	19
0	23
0	17
0	10
0	5
17	1093
0	1060
0	151
5	352
50	869
0	197
2	101
0	65
0	172
0	28
0	108
13	478
2	72
0	97
0	113
0	316
0	16
0	17
0	48
30	129
147	255
0	12
4	57
6	312
1	17
11	315
1	28
0	102
0	4
148	60
8	60
1	13
0	0
0	380
5	245
0	173
0	37
0	45
0	91
2	4
0	39
0	42
0	335
41	416
21	416
7	0
4	0
0	0
0	0
0	0
0	0
0	0
0	0
0	0
0	0
0	1
1	1
0	0
0	0
0	0
0	0
0	0
14	8
0	8
1	78
0	3
0	2
0	1
0	3
0	1
0	0
0	0
0	0
0	1
0	0
0	1
0	0
0	0
3	25
2	25
112	464
31	12
0	8
0	7
434	119
0	48
5	74
0	0
0	0
0	0
1	58
0	0
0	91
0	85
4	236
1	283
47	35
1	194
6	37
0	7
1	8
0	2
0	8
0	7
1	5
0	9
0	8
0	4
0	1
0	9
0	6
0	4
2	28
0	28
13	1
2	6
20	0
0	0
0	0
0	0
0	0
1	11
0	0
0	0
0	1
0	1
0	1
0	1
0	0
38	366
20	409
19	166
0	0
0	1
0	1
0	0
0	1
47	395
1	395
1	58
5	0
1	314
501	255
17	88
1	198
0	41
8	63
0	4
0	4
5122	133
0	129
7	342
23	342
12	135
7	49
1	49
14	8
0	867
0	809
0	153
0	217
0	927
26	710
1	69
37	251
16	415
0	261
1	82
1	37
0	28
19	14
13	0
0	30
0	111
302	449
4	187
0	163
6	50
0	995
2	14
0	41
23	316
0	22
0	7
0	13
0	9
0	508
6	1014
0	127
44	246
3	91
8	20
0	16
1	89
0	16
0	41
7	26
0	88
0	0
0	0
0	0
0	0
0	0
0	0
0	46
1	33
0	0
1	61
1	4
0	0
0	56
0	5
0	2
2	2
0	8
0	0
1	63
0	3
0	4
0	0
0	4
0	0
0	0
863	373
1	123
4	71
1	93
0	86
1	19
93	19
4	13
1	1
0	1
4	693
4	450
64	264
5	696
2	684
0	0
0	0
0	172
0	87
1	133
3	111
8	21
0	1
4	247
0	7
0	0
0	0
0	0
0	0
0	0
31	508
29	453
5	182
0	49
0	57
0	78
11	12
6	44
1	100
43	1522
33	1522
1	57
9	44
4	2
1	0
0	9
0	11
0	11
0	1
0	4
0	0
1	625
2	624
0	663
1	184
0	78
0	512
0	52
0	136
3	123
6	45
5	187
0	183
0	63
2	62
1	3
6	51
0	51
0	50
9	2
1	4
0	2
1	2
0	1
0	2
0	0
0	0
95	0
0	0
0	2
0	2
0	0
0	0
0	0
0	2
0	0
0	0
33	16
2	3
0	14
0	3
0	0
1	16
1	19
7	26
4	9
0	8
3	12
48	0
7	261
1	10
2	253
0	12
2	16
4	2
8	204
11	22
3	1
0	12
1	0
0	16
1	144
0	151
0	156
10	22
0	146
0	121
8	35
0	60
0	23
13	32
0	27
[truncated: 114,547 more rows]
