# Supplementary material for: Impaired Cell Cycle Progression and Self-Renewal of Fetal Neural Stem and Progenitor Cells in a Murine Model of Intrauterine Growth Restriction
Source: Front Cell Dev Biol. 2022 Jul 12;10:821848. doi: 10.3389/fcell.2022.821848 (PMC9314876; doi:10.3389/fcell.2022.821848)
Supplement: Supplementary file 1 [file DataSheet1.ZIP › Data-FigureS4/RNASEQ51/libParams/flenDist.txt]

9.57161e-43	1.4267e-42	2.12317e-42	3.15459e-42	4.67956e-42	6.93064e-42	1.02482e-41	1.51295e-41	2.23002e-41	3.2817e-41	4.82162e-41	7.07281e-41	1.03585e-40	1.51463e-40	2.21117e-40	3.22287e-40	4.68995e-40	6.81395e-40	9.88405e-40	1.43145e-39	2.06977e-39	2.98796e-39	4.30657e-39	6.19717e-39	8.90351e-39	1.27713e-38	1.82899e-38	2.61514e-38	3.73321e-38	5.32079e-38	1.9887e-11	1.53099e-07	6.36924e-07	4.0654e-06	1.57316e-05	3.25017e-05	4.39084e-05	5.16444e-05	6.56037e-05	8.39141e-05	0.00010181	0.000124116	0.000147165	0.00015873	0.000160802	0.000162537	0.000166538	0.00017602	0.000196412	0.000222126	0.000241977	0.000266204	0.000309899	0.000351993	0.00036595	0.00036568	0.000379596	0.00041307	0.000451081	0.000486953	0.000524564	0.000561061	0.000597454	0.000632652	0.000664853	0.000705736	0.000754252	0.000800058	0.000848837	0.00090301	0.000951998	0.00099917	0.00105505	0.00111228	0.00116928	0.00123878	0.00131561	0.00138377	0.00145408	0.00153462	0.00160726	0.00167695	0.00175203	0.00183501	0.0019439	0.00204272	0.00209236	0.00215173	0.00226554	0.00239035	0.00248854	0.00255783	0.00261607	0.00269622	0.00279238	0.00288942	0.00299606	0.00308053	0.00312619	0.00318325	0.00328073	0.00341066	0.00354808	0.00364438	0.00369636	0.00376412	0.00387105	0.00398122	0.00407926	0.00418565	0.00429995	0.00439236	0.0044497	0.00450255	0.00457713	0.0046437	0.00470156	0.0048043	0.00492445	0.00500587	0.00508707	0.00519547	0.00528296	0.00532618	0.00535972	0.00540854	0.00544999	0.0054518	0.0054407	0.00546401	0.00551851	0.0056012	0.00569575	0.00575515	0.00579813	0.00586111	0.00589952	0.00587256	0.0058211	0.00579141	0.0057949	0.00582865	0.0058658	0.00590838	0.00596763	0.00599704	0.00598942	0.00597652	0.00593322	0.00586578	0.0058341	0.0058417	0.00587341	0.00592167	0.00593389	0.00590849	0.00590137	0.00588196	0.00582284	0.0057781	0.00575355	0.00573247	0.00573669	0.00574906	0.00573401	0.00570869	0.00569102	0.00565516	0.00560087	0.00556658	0.00553952	0.00547004	0.00537374	0.0053212	0.00532982	0.00535014	0.00535195	0.00533445	0.00529222	0.00524243	0.00521775	0.00520367	0.00516009	0.00507644	0.00498353	0.00493138	0.00492337	0.00492668	0.0049342	0.00494921	0.00493219	0.00484375	0.00474667	0.00470754	0.00466878	0.00458369	0.00451426	0.00449276	0.00446657	0.00442486	0.00438986	0.00434533	0.0043094	0.00429695	0.00425864	0.00419489	0.00415111	0.00412819	0.00411568	0.00410202	0.00406509	0.00402179	0.0040043	0.00398684	0.00393434	0.0038731	0.00383526	0.00380982	0.00378135	0.00374811	0.00370355	0.00364585	0.00358224	0.00351273	0.00345383	0.00343663	0.00344798	0.0034434	0.00341125	0.00337793	0.00336142	0.00335154	0.00333279	0.00330075	0.0032572	0.00320513	0.00315844	0.00312104	0.00308774	0.00307066	0.00305602	0.00301461	0.00297215	0.00296003	0.00294075	0.00289112	0.00285157	0.00281951	0.00276542	0.00271578	0.00268733	0.00265866	0.00262563	0.00259833	0.00257829	0.00255087	0.00251038	0.0024878	0.00249911	0.00251484	0.00250571	0.00246264	0.00239894	0.00234782	0.00232907	0.00233498	0.00233049	0.00227974	0.0022138	0.00219504	0.00221179	0.00222041	0.00222355	0.00221748	0.0021753	0.00210976	0.0020606	0.0020359	0.00201353	0.00198091	0.00194389	0.00191449	0.00191152	0.00192923	0.00192698	0.00189148	0.00184481	0.00181314	0.00180789	0.00180563	0.00178299	0.00174179	0.00169674	0.00166827	0.0016625	0.00167728	0.00169931	0.00168926	0.00163732	0.00159427	0.00158847	0.00158053	0.0015425	0.00150395	0.00149987	0.00151628	0.00151986	0.00150776	0.00147667	0.00142578	0.00138757	0.00137368	0.00136565	0.00136346	0.00136033	0.00133479	0.00130387	0.00130042	0.00130744	0.00129262	0.00126787	0.00125265	0.0012433	0.00123291	0.00121352	0.00118868	0.0011778	0.0011825	0.001182	0.00116587	0.00113838	0.00110123	0.00105864	0.00102537	0.00101718	0.00102492	0.00102692	0.00102663	0.00102195	0.00100544	0.000997769	0.000995303	0.00097186	0.000939152	0.000916792	0.000902805	0.000900264	0.000913563	0.000925236	0.000913424	0.000880649	0.000854989	0.000855077	0.000853435	0.000825221	0.000798673	0.00079287	0.000790104	0.000793498	0.000802329	0.000787419	0.000760274	0.000754127	0.000761205	0.000757402	0.000734956	0.000714899	0.000717222	0.000721538	0.000707408	0.000681391	0.000656096	0.000648055	0.000656975	0.000664249	0.000669868	0.000676061	0.000670527	0.000655188	0.000639437	0.000621143	0.000603342	0.000595674	0.000593245	0.000586861	0.000581015	0.00057568	0.000564554	0.000554127	0.000544663	0.00052793	0.000517062	0.000515242	0.000500857	0.000480944	0.00047477	0.000473314	0.000465622	0.00045464	0.00044909	0.000450896	0.000449486	0.000441032	0.000429136	0.000417976	0.000417385	0.000425306	0.000427335	0.000423647	0.000422509	0.000423288	0.000419708	0.000403059	0.00037629	0.000360938	0.000365045	0.000367679	0.00035899	0.000360039	0.000375578	0.000379685	0.000367068	0.00034986	0.0003281	0.000314206	0.000321605	0.000333119	0.000332646	0.000328727	0.000328314	0.000322235	0.000307713	0.000293456	0.000281167	0.00027421	0.000278454	0.000284579	0.000286093	0.000290091	0.00029114	0.000278016	0.00026015	0.000250629	0.000248302	0.000253266	0.00026273	0.000261414	0.000248307	0.000239175	0.000236619	0.000233334	0.000228374	0.000223627	0.000221454	0.000221065	0.000216039	0.000207512	0.000204535	0.000208738	0.00021149	0.000206248	0.000197165	0.000190594	0.000189655	0.000190259	0.000183198	0.000173681	0.000174405	0.000180952	0.000178811	0.000163922	0.000147259	0.000142491	0.000147193	0.000149095	0.000148192	0.000151849	0.000157312	0.000153792	0.000140611	0.000129435	0.000128376	0.000133711	0.000134934	0.000130285	0.000128621	0.000133844	0.00013608	0.000126211	0.000113355	0.000107372	0.000107426	0.000112161	0.000117581	0.000118066	0.000111968	0.000104373	0.000102408	0.000104902	0.000106839	0.000105375	0.000100552	9.53358e-05	9.08646e-05	8.87042e-05	8.9818e-05	9.13044e-05	9.25945e-05	9.23897e-05	8.82128e-05	8.3239e-05	8.01535e-05	7.79752e-05	7.59706e-05	7.48156e-05	7.82516e-05	8.55297e-05	8.76811e-05	8.17071e-05	7.34432e-05	6.68485e-05	6.23864e-05	5.9042e-05	5.58855e-05	5.5958e-05	6.09695e-05	6.3788e-05	5.84952e-05	5.05472e-05	4.8539e-05	5.26703e-05	5.63434e-05	5.62043e-05	5.38999e-05	5.06118e-05	4.69971e-05	4.63351e-05	4.96575e-05	5.08385e-05	4.914e-05	5.1487e-05	5.38821e-05	4.9221e-05	4.47967e-05	4.65861e-05	4.71485e-05	4.31452e-05	4.18296e-05	4.30861e-05	4.07974e-05	3.7235e-05	3.49931e-05	3.29745e-05	3.18421e-05	3.10929e-05	3.00034e-05	2.93397e-05	2.93593e-05	2.93201e-05	2.97854e-05	3.30516e-05	3.64012e-05	3.40074e-05	2.82258e-05	2.53133e-05	2.51137e-05	2.60153e-05	2.80455e-05	2.86645e-05	2.7357e-05	2.81223e-05	3.13573e-05	3.18717e-05	2.76646e-05	2.31038e-05	2.10706e-05	2.06644e-05	2.16501e-05	2.30752e-05	2.31076e-05	2.22805e-05	2.18911e-05	2.17417e-05	2.08162e-05	1.91544e-05	1.87588e-05	1.96163e-05	1.88392e-05	1.64587e-05	1.41425e-05	1.1913e-05	1.05313e-05	1.08538e-05	1.19015e-05	1.21315e-05	1.16102e-05	1.16926e-05	1.30417e-05	1.46047e-05	1.39103e-05	1.12e-05	1.00484e-05	1.09655e-05	1.12708e-05	1.02697e-05	9.26e-06	8.78609e-06	8.55333e-06	8.70459e-06	9.20195e-06	9.60321e-06	9.89797e-06	9.36038e-06	7.86746e-06	7.99726e-06	1.01819e-05	1.10427e-05	9.85064e-06	8.73526e-06	7.94884e-06	6.95369e-06	6.14814e-06	6.06918e-06	6.91407e-06	7.79123e-06	7.4579e-06	5.9886e-06	4.94371e-06	5.85756e-06	7.82716e-06	8.41744e-06	7.46366e-06	6.73755e-06	6.60294e-06	5.95665e-06	4.70437e-06	4.101e-06	4.39976e-06	4.37166e-06	3.86001e-06	3.83085e-06	4.00524e-06	3.97684e-06	4.23496e-06	4.48249e-06	3.97412e-06	2.92087e-06	2.34567e-06	2.63011e-06	3.28413e-06	4.31963e-06	5.63569e-06	5.91065e-06	4.67637e-06	3.57505e-06	3.33127e-06	2.79555e-06	1.88165e-06	1.81633e-06	2.9105e-06	3.79758e-06	3.25203e-06	2.30223e-06	2.15038e-06	2.09781e-06	1.79624e-06	1.89628e-06	2.2044e-06	2.00368e-06	1.52313e-06	1.58165e-06	2.33127e-06	3.36058e-06	4.19576e-06	4.24843e-06	3.28068e-06	2.05157e-06	1.78144e-06	2.44393e-06	2.62015e-06	1.84917e-06	1.37352e-06	1.76294e-06	2.05977e-06	1.82102e-06	1.51092e-06	1.30369e-06	1.42889e-06	2.15852e-06	2.76983e-06	2.48052e-06	1.85909e-06	1.5939e-06	1.37701e-06	9.56313e-07	7.60065e-07	1.03132e-06	1.37065e-06	1.93762e-06	3.03633e-06	3.38199e-06	2.23202e-06	1.033e-06	8.01489e-07	1.00047e-06	9.84312e-07	7.55893e-07	6.06643e-07	5.48644e-07	3.88182e-07	2.68126e-07	4.48626e-07	6.45675e-07	5.19701e-07	4.31411e-07	7.67759e-07	1.13067e-06	1.20292e-06	1.25369e-06	1.12777e-06	6.71829e-07	5.12292e-07	8.47214e-07	1.11425e-06	1.09169e-06	8.62407e-07	4.86097e-07	2.7133e-07	3.26245e-07	4.80589e-07	8.7997e-07	1.35113e-06	1.25015e-06	6.56538e-07	1.95006e-07	4.41913e-08	2.21655e-07	8.45335e-07	1.37104e-06	1.0914e-06	5.07472e-07	5.18672e-07	1.10359e-06	1.5989e-06	1.42096e-06	8.61065e-07	9.00557e-07	1.55183e-06	1.83602e-06	1.60168e-06	1.47627e-06	1.42008e-06	1.19788e-06	1.23823e-06	1.55256e-06	1.59423e-06	1.34046e-06	1.01623e-06	6.46742e-07	3.1688e-07	1.72519e-07	1.52374e-07	9.56282e-08	2.32182e-08	1.45716e-10	1.31847e-08	1.09981e-07	4.28775e-07	1.0076e-06	1.62556e-06	1.90765e-06	1.58135e-06	8.36459e-07	2.40582e-07	3.15608e-08	5.22235e-09	1.71097e-08	6.31048e-08	9.46597e-08	6.51372e-08	1.03862e-07	3.34947e-07	5.26904e-07	4.54111e-07	2.7564e-07	1.40601e-07	8.95263e-08	2.52892e-07	5.62826e-07	6.48605e-07	4.0356e-07	1.80322e-07	1.70592e-07	2.56106e-07	3.9142e-07	4.59793e-07	3.00224e-07	1.50615e-07	2.75723e-07	4.0911e-07	3.75698e-07	4.78968e-07	6.18849e-07	5.75515e-07	8.22902e-07	1.29361e-06	1.16261e-06	5.19009e-07	2.25288e-07	5.34991e-07	9.69003e-07	1.22598e-06	1.23682e-06	8.25882e-07	4.4858e-07	7.97877e-07	1.36966e-06	1.2522e-06	6.39063e-07	1.92947e-07	3.55952e-08	3.85539e-09	8.43502e-08	3.24639e-07	4.82743e-07	3.23131e-07	8.31434e-08	1.08273e-09	1.9219e-17	2.93389e-08	1.17761e-07	1.82222e-07	1.38058e-07	5.83701e-08	2.84241e-08	2.01455e-07	6.90135e-07	1.09468e-06	1.19323e-06	1.34878e-06	1.40906e-06	9.77325e-07	3.81026e-07	6.55765e-08	3.80023e-10	4.87396e-09	3.6996e-08	1.05591e-07	1.72811e-07	2.22634e-07	2.25416e-07	3.45291e-07	8.68584e-07	1.26535e-06	9.06733e-07	3.88391e-07	2.73087e-07	2.56536e-07	1.86941e-07	2.43007e-07	3.48454e-07	3.11938e-07	1.89685e-07	8.66251e-08	2.27856e-08	1.54741e-07	6.08219e-07	9.09957e-07	6.07124e-07	1.52556e-07	3.45503e-10	1.81766e-08	1.69156e-07	5.11402e-07	7.17277e-07	5.02552e-07	1.62865e-07	1.95337e-08	4.69865e-09	3.15453e-09	1.07661e-09	9.12255e-10	1.23695e-09	9.93846e-10	1.85073e-09	1.099e-07	4.27426e-07	6.36515e-07	4.23518e-07	1.0618e-07	2.15817e-10	2.27828e-08	9.11533e-08	2.56148e-07	5.684e-07	7.42826e-07	4.94543e-07	1.45265e-07	3.37034e-08	9.08973e-08	1.8142e-07	1.9427e-07	1.17362e-07	4.89862e-08	2.05565e-08	6.58479e-09	1.39797e-07	6.39357e-07	1.16554e-06	1.05236e-06	5.03353e-07	2.22301e-07	2.3018e-07	1.98913e-07	1.06282e-07	4.06896e-08	9.28075e-09	1.56401e-08	6.13127e-08	1.65137e-07	3.54856e-07	4.56059e-07	2.94351e-07	7.43708e-08	7.61673e-10	5.48198e-08	2.17842e-07	3.26552e-07	2.17674e-07	5.44191e-08	2.34387e-13	1.15853e-29	7.84476e-10	3.1379e-09	5.13043e-09	4.8322e-09	1.59017e-07	6.24457e-07	9.63395e-07	7.38831e-07	3.31687e-07	1.19856e-07	4.76222e-08	7.54865e-08	1.41285e-07	1.33136e-07	6.25298e-08	1.17389e-08	4.69931e-11	4.05189e-11	6.18459e-08	2.47289e-07	3.70924e-07	2.47283e-07	6.23529e-08	2.13156e-09	3.20393e-09	2.76148e-09	3.00967e-09	5.34455e-09	9.03329e-09	1.05262e-08	2.9316e-08	9.20421e-08	1.35302e-07	9.07405e-08	2.50661e-08	2.67768e-08	1.08615e-07	1.95756e-07	1.92239e-07	1.35965e-07	9.65563e-08	5.43509e-08	1.35847e-08	2.25025e-10	4.65159e-08	1.84983e-07	2.83177e-07	2.08671e-07	8.20554e-08	2.39107e-08	5.97765e-09	6.35693e-10	2.54277e-09	3.87234e-09	2.77575e-09	9.85745e-10	5.51963e-08	2.24196e-07	3.46925e-07	2.45576e-07	7.228e-08	4.95356e-09	1.00212e-09	6.79891e-10	1.87672e-10	1.29897e-07	1.748e-05	6.86213e-05	0.000102283
