# Supplementary material for: Impaired Cell Cycle Progression and Self-Renewal of Fetal Neural Stem and Progenitor Cells in a Murine Model of Intrauterine Growth Restriction
Source: Front Cell Dev Biol. 2022 Jul 12;10:821848. doi: 10.3389/fcell.2022.821848 (PMC9314876; doi:10.3389/fcell.2022.821848)
Supplement: Supplementary file 3 [file DataSheet2.ZIP]

Archive with 445 entries (392 files):
- Data-FigureS5/
- __MACOSX/._Data-FigureS5
- Data-FigureS5/RNASEQ83/
- __MACOSX/Data-FigureS5/._RNASEQ83
- Data-FigureS5/RNASEQ84/
- __MACOSX/Data-FigureS5/._RNASEQ84
- Data-FigureS5/RNASEQ85/
- __MACOSX/Data-FigureS5/._RNASEQ85
- Data-FigureS5/RNASEQ82/
- __MACOSX/Data-FigureS5/._RNASEQ82
- Data-FigureS5/RNASEQ91/
- __MACOSX/Data-FigureS5/._RNASEQ91
- Data-FigureS5/RNASEQ90/
- __MACOSX/Data-FigureS5/._RNASEQ90
- Data-FigureS5/RNASEQ89/
- __MACOSX/Data-FigureS5/._RNASEQ89
- Data-FigureS5/RNASEQ87/
- __MACOSX/Data-FigureS5/._RNASEQ87
- Data-FigureS5/RNASEQ80/
- __MACOSX/Data-FigureS5/._RNASEQ80
- Data-FigureS5/RNASEQ81/
- __MACOSX/Data-FigureS5/._RNASEQ81
- Data-FigureS5/RNASEQ86/
- __MACOSX/Data-FigureS5/._RNASEQ86
- Data-FigureS5/RNASEQ88/
- __MACOSX/Data-FigureS5/._RNASEQ88
- Data-FigureS5/RNASEQ92/
- __MACOSX/Data-FigureS5/._RNASEQ92
- Data-FigureS5/RNASEQ83/cmd_info.json
- __MACOSX/Data-FigureS5/RNASEQ83/._cmd_info.json
- Data-FigureS5/RNASEQ83/quant.sf
- __MACOSX/Data-FigureS5/RNASEQ83/._quant.sf
- Data-FigureS5/RNASEQ83/lib_format_counts.json
- __MACOSX/Data-FigureS5/RNASEQ83/._lib_format_counts.json
- Data-FigureS5/RNASEQ83/logs/
- __MACOSX/Data-FigureS5/RNASEQ83/._logs
- Data-FigureS5/RNASEQ83/aux_info/
- __MACOSX/Data-FigureS5/RNASEQ83/._aux_info
- Data-FigureS5/RNASEQ83/libParams/
- __MACOSX/Data-FigureS5/RNASEQ83/._libParams
- Data-FigureS5/RNASEQ84/cmd_info.json
- __MACOSX/Data-FigureS5/RNASEQ84/._cmd_info.json
- Data-FigureS5/RNASEQ84/quant.sf
- __MACOSX/Data-FigureS5/RNASEQ84/._quant.sf
- Data-FigureS5/RNASEQ84/lib_format_counts.json
- __MACOSX/Data-FigureS5/RNASEQ84/._lib_format_counts.json
- Data-FigureS5/RNASEQ84/logs/
- __MACOSX/Data-FigureS5/RNASEQ84/._logs
- Data-FigureS5/RNASEQ84/aux_info/
- __MACOSX/Data-FigureS5/RNASEQ84/._aux_info
- Data-FigureS5/RNASEQ84/libParams/
- __MACOSX/Data-FigureS5/RNASEQ84/._libParams
- Data-FigureS5/RNASEQ85/cmd_info.json
- __MACOSX/Data-FigureS5/RNASEQ85/._cmd_info.json
- Data-FigureS5/RNASEQ85/quant.sf
- __MACOSX/Data-FigureS5/RNASEQ85/._quant.sf
- Data-FigureS5/RNASEQ85/lib_format_counts.json
- __MACOSX/Data-FigureS5/RNASEQ85/._lib_format_counts.json
- Data-FigureS5/RNASEQ85/logs/
- __MACOSX/Data-FigureS5/RNASEQ85/._logs
- Data-FigureS5/RNASEQ85/aux_info/
- __MACOSX/Data-FigureS5/RNASEQ85/._aux_info
- Data-FigureS5/RNASEQ85/libParams/
- __MACOSX/Data-FigureS5/RNASEQ85/._libParams
- Data-FigureS5/RNASEQ82/cmd_info.json
- __MACOSX/Data-FigureS5/RNASEQ82/._cmd_info.json
- Data-FigureS5/RNASEQ82/quant.sf
- __MACOSX/Data-FigureS5/RNASEQ82/._quant.sf
- Data-FigureS5/RNASEQ82/lib_format_counts.json
- __MACOSX/Data-FigureS5/RNASEQ82/._lib_format_counts.json
- Data-FigureS5/RNASEQ82/logs/
- __MACOSX/Data-FigureS5/RNASEQ82/._logs
- Data-FigureS5/RNASEQ82/aux_info/
- __MACOSX/Data-FigureS5/RNASEQ82/._aux_info
- Data-FigureS5/RNASEQ82/libParams/
- __MACOSX/Data-FigureS5/RNASEQ82/._libParams
- Data-FigureS5/RNASEQ91/cmd_info.json
- __MACOSX/Data-FigureS5/RNASEQ91/._cmd_info.json
- Data-FigureS5/RNASEQ91/quant.sf
- __MACOSX/Data-FigureS5/RNASEQ91/._quant.sf
- Data-FigureS5/RNASEQ91/lib_format_counts.json
- __MACOSX/Data-FigureS5/RNASEQ91/._lib_format_counts.json
- Data-FigureS5/RNASEQ91/logs/
- __MACOSX/Data-FigureS5/RNASEQ91/._logs
- Data-FigureS5/RNASEQ91/aux_info/
- __MACOSX/Data-FigureS5/RNASEQ91/._aux_info
- Data-FigureS5/RNASEQ91/libParams/
- __MACOSX/Data-FigureS5/RNASEQ91/._libParams
- Data-FigureS5/RNASEQ90/cmd_info.json
- __MACOSX/Data-FigureS5/RNASEQ90/._cmd_info.json
- Data-FigureS5/RNASEQ90/quant.sf
- __MACOSX/Data-FigureS5/RNASEQ90/._quant.sf
- Data-FigureS5/RNASEQ90/lib_format_counts.json
- __MACOSX/Data-FigureS5/RNASEQ90/._lib_format_counts.json
- Data-FigureS5/RNASEQ90/logs/
- __MACOSX/Data-FigureS5/RNASEQ90/._logs
- Data-FigureS5/RNASEQ90/aux_info/
- __MACOSX/Data-FigureS5/RNASEQ90/._aux_info
- Data-FigureS5/RNASEQ90/libParams/
- __MACOSX/Data-FigureS5/RNASEQ90/._libParams
- Data-FigureS5/RNASEQ89/cmd_info.json
- __MACOSX/Data-FigureS5/RNASEQ89/._cmd_info.json
- Data-FigureS5/RNASEQ89/quant.sf
- __MACOSX/Data-FigureS5/RNASEQ89/._quant.sf
- Data-FigureS5/RNASEQ89/lib_format_counts.json
- __MACOSX/Data-FigureS5/RNASEQ89/._lib_format_counts.json
- Data-FigureS5/RNASEQ89/logs/
- __MACOSX/Data-FigureS5/RNASEQ89/._logs
- Data-FigureS5/RNASEQ89/aux_info/
- __MACOSX/Data-FigureS5/RNASEQ89/._aux_info
- Data-FigureS5/RNASEQ89/libParams/
- __MACOSX/Data-FigureS5/RNASEQ89/._libParams
- Data-FigureS5/RNASEQ87/cmd_info.json
- __MACOSX/Data-FigureS5/RNASEQ87/._cmd_info.json
- Data-FigureS5/RNASEQ87/quant.sf
- __MACOSX/Data-FigureS5/RNASEQ87/._quant.sf
- Data-FigureS5/RNASEQ87/lib_format_counts.json
- __MACOSX/Data-FigureS5/RNASEQ87/._lib_format_counts.json
- Data-FigureS5/RNASEQ87/logs/
- __MACOSX/Data-FigureS5/RNASEQ87/._logs
- Data-FigureS5/RNASEQ87/aux_info/
- __MACOSX/Data-FigureS5/RNASEQ87/._aux_info
- Data-FigureS5/RNASEQ87/libParams/
- __MACOSX/Data-FigureS5/RNASEQ87/._libParams
- Data-FigureS5/RNASEQ80/cmd_info.json
- __MACOSX/Data-FigureS5/RNASEQ80/._cmd_info.json
- Data-FigureS5/RNASEQ80/.DS_Store
- Data-FigureS5/RNASEQ80/quant.sf
- __MACOSX/Data-FigureS5/RNASEQ80/._quant.sf
- Data-FigureS5/RNASEQ80/lib_format_counts.json
- __MACOSX/Data-FigureS5/RNASEQ80/._lib_format_counts.json
- Data-FigureS5/RNASEQ80/logs/
- __MACOSX/Data-FigureS5/RNASEQ80/._logs
- Data-FigureS5/RNASEQ80/aux_info/
- __MACOSX/Data-FigureS5/RNASEQ80/._aux_info
- Data-FigureS5/RNASEQ80/libParams/
- __MACOSX/Data-FigureS5/RNASEQ80/._libParams
- Data-FigureS5/RNASEQ81/cmd_info.json
- __MACOSX/Data-FigureS5/RNASEQ81/._cmd_info.json
- Data-FigureS5/RNASEQ81/quant.sf
- __MACOSX/Data-FigureS5/RNASEQ81/._quant.sf
- Data-FigureS5/RNASEQ81/lib_format_counts.json
- __MACOSX/Data-FigureS5/RNASEQ81/._lib_format_counts.json
- Data-FigureS5/RNASEQ81/logs/
- __MACOSX/Data-FigureS5/RNASEQ81/._logs
- Data-FigureS5/RNASEQ81/aux_info/
- __MACOSX/Data-FigureS5/RNASEQ81/._aux_info
- Data-FigureS5/RNASEQ81/libParams/
- __MACOSX/Data-FigureS5/RNASEQ81/._libParams
- Data-FigureS5/RNASEQ86/cmd_info.json
- __MACOSX/Data-FigureS5/RNASEQ86/._cmd_info.json
- Data-FigureS5/RNASEQ86/quant.sf
- __MACOSX/Data-FigureS5/RNASEQ86/._quant.sf
- Data-FigureS5/RNASEQ86/lib_format_counts.json
- __MACOSX/Data-FigureS5/RNASEQ86/._lib_format_counts.json
- Data-FigureS5/RNASEQ86/logs/
- __MACOSX/Data-FigureS5/RNASEQ86/._logs
- Data-FigureS5/RNASEQ86/aux_info/
- __MACOSX/Data-FigureS5/RNASEQ86/._aux_info
- Data-FigureS5/RNASEQ86/libParams/
- __MACOSX/Data-FigureS5/RNASEQ86/._libParams
- Data-FigureS5/RNASEQ88/cmd_info.json
- __MACOSX/Data-FigureS5/RNASEQ88/._cmd_info.json
- Data-FigureS5/RNASEQ88/quant.sf
- __MACOSX/Data-FigureS5/RNASEQ88/._quant.sf
- Data-FigureS5/RNASEQ88/lib_format_counts.json
- __MACOSX/Data-FigureS5/RNASEQ88/._lib_format_counts.json
- Data-FigureS5/RNASEQ88/logs/
- __MACOSX/Data-FigureS5/RNASEQ88/._logs
- Data-FigureS5/RNASEQ88/aux_info/
- __MACOSX/Data-FigureS5/RNASEQ88/._aux_info
- Data-FigureS5/RNASEQ88/libParams/
- __MACOSX/Data-FigureS5/RNASEQ88/._libParams
- Data-FigureS5/RNASEQ92/cmd_info.json
- __MACOSX/Data-FigureS5/RNASEQ92/._cmd_info.json
- Data-FigureS5/RNASEQ92/quant.sf
- __MACOSX/Data-FigureS5/RNASEQ92/._quant.sf
- Data-FigureS5/RNASEQ92/lib_format_counts.json
- __MACOSX/Data-FigureS5/RNASEQ92/._lib_format_counts.json
- Data-FigureS5/RNASEQ92/logs/
- __MACOSX/Data-FigureS5/RNASEQ92/._logs
- Data-FigureS5/RNASEQ92/aux_info/
- __MACOSX/Data-FigureS5/RNASEQ92/._aux_info
- Data-FigureS5/RNASEQ92/libParams/
- __MACOSX/Data-FigureS5/RNASEQ92/._libParams
- Data-FigureS5/RNASEQ83/logs/salmon_quant.log
- __MACOSX/Data-FigureS5/RNASEQ83/logs/._salmon_quant.log
- Data-FigureS5/RNASEQ83/aux_info/expected_bias.gz
- __MACOSX/Data-FigureS5/RNASEQ83/aux_info/._expected_bias.gz
- Data-FigureS5/RNASEQ83/aux_info/obs_gc.gz
- __MACOSX/Data-FigureS5/RNASEQ83/aux_info/._obs_gc.gz
- Data-FigureS5/RNASEQ83/aux_info/exp_gc.gz
- __MACOSX/Data-FigureS5/RNASEQ83/aux_info/._exp_gc.gz
- Data-FigureS5/RNASEQ83/aux_info/observed_bias_3p.gz
- __MACOSX/Data-FigureS5/RNASEQ83/aux_info/._observed_bias_3p.gz
- Data-FigureS5/RNASEQ83/aux_info/meta_info.json
- __MACOSX/Data-FigureS5/RNASEQ83/aux_info/._meta_info.json
- Data-FigureS5/RNASEQ83/aux_info/fld.gz
- __MACOSX/Data-FigureS5/RNASEQ83/aux_info/._fld.gz
- Data-FigureS5/RNASEQ83/aux_info/ambig_info.tsv
- __MACOSX/Data-FigureS5/RNASEQ83/aux_info/._ambig_info.tsv
- Data-FigureS5/RNASEQ83/aux_info/observed_bias.gz
- __MACOSX/Data-FigureS5/RNASEQ83/aux_info/._observed_bias.gz
- Data-FigureS5/RNASEQ83/libParams/flenDist.txt
- __MACOSX/Data-FigureS5/RNASEQ83/libParams/._flenDist.txt
- Data-FigureS5/RNASEQ84/logs/salmon_quant.log
- __MACOSX/Data-FigureS5/RNASEQ84/logs/._salmon_quant.log
- Data-FigureS5/RNASEQ84/aux_info/expected_bias.gz
- __MACOSX/Data-FigureS5/RNASEQ84/aux_info/._expected_bias.gz
- Data-FigureS5/RNASEQ84/aux_info/obs_gc.gz
- __MACOSX/Data-FigureS5/RNASEQ84/aux_info/._obs_gc.gz
- Data-FigureS5/RNASEQ84/aux_info/exp_gc.gz
- __MACOSX/Data-FigureS5/RNASEQ84/aux_info/._exp_gc.gz
- Data-FigureS5/RNASEQ84/aux_info/observed_bias_3p.gz
- __MACOSX/Data-FigureS5/RNASEQ84/aux_info/._observed_bias_3p.gz
- Data-FigureS5/RNASEQ84/aux_info/meta_info.json
- __MACOSX/Data-FigureS5/RNASEQ84/aux_info/._meta_info.json
- Data-FigureS5/RNASEQ84/aux_info/fld.gz
- __MACOSX/Data-FigureS5/RNASEQ84/aux_info/._fld.gz
- Data-FigureS5/RNASEQ84/aux_info/ambig_info.tsv
- __MACOSX/Data-FigureS5/RNASEQ84/aux_info/._ambig_info.tsv
- Data-FigureS5/RNASEQ84/aux_info/observed_bias.gz
- __MACOSX/Data-FigureS5/RNASEQ84/aux_info/._observed_bias.gz
- Data-FigureS5/RNASEQ84/libParams/flenDist.txt
- __MACOSX/Data-FigureS5/RNASEQ84/libParams/._flenDist.txt
- Data-FigureS5/RNASEQ85/logs/salmon_quant.log
- __MACOSX/Data-FigureS5/RNASEQ85/logs/._salmon_quant.log
- Data-FigureS5/RNASEQ85/aux_info/expected_bias.gz
- __MACOSX/Data-FigureS5/RNASEQ85/aux_info/._expected_bias.gz
- Data-FigureS5/RNASEQ85/aux_info/obs_gc.gz
- __MACOSX/Data-FigureS5/RNASEQ85/aux_info/._obs_gc.gz
- Data-FigureS5/RNASEQ85/aux_info/exp_gc.gz
- __MACOSX/Data-FigureS5/RNASEQ85/aux_info/._exp_gc.gz
- Data-FigureS5/RNASEQ85/aux_info/observed_bias_3p.gz
- __MACOSX/Data-FigureS5/RNASEQ85/aux_info/._observed_bias_3p.gz
- Data-FigureS5/RNASEQ85/aux_info/meta_info.json
- __MACOSX/Data-FigureS5/RNASEQ85/aux_info/._meta_info.json
- Data-FigureS5/RNASEQ85/aux_info/fld.gz
- __MACOSX/Data-FigureS5/RNASEQ85/aux_info/._fld.gz
- Data-FigureS5/RNASEQ85/aux_info/ambig_info.tsv
- __MACOSX/Data-FigureS5/RNASEQ85/aux_info/._ambig_info.tsv
- Data-FigureS5/RNASEQ85/aux_info/observed_bias.gz
- __MACOSX/Data-FigureS5/RNASEQ85/aux_info/._observed_bias.gz
- Data-FigureS5/RNASEQ85/libParams/flenDist.txt
- __MACOSX/Data-FigureS5/RNASEQ85/libParams/._flenDist.txt
- Data-FigureS5/RNASEQ82/logs/salmon_quant.log
- __MACOSX/Data-FigureS5/RNASEQ82/logs/._salmon_quant.log
- Data-FigureS5/RNASEQ82/aux_info/expected_bias.gz
- __MACOSX/Data-FigureS5/RNASEQ82/aux_info/._expected_bias.gz
- Data-FigureS5/RNASEQ82/aux_info/obs_gc.gz
- __MACOSX/Data-FigureS5/RNASEQ82/aux_info/._obs_gc.gz
- Data-FigureS5/RNASEQ82/aux_info/exp_gc.gz
- __MACOSX/Data-FigureS5/RNASEQ82/aux_info/._exp_gc.gz
- Data-FigureS5/RNASEQ82/aux_info/observed_bias_3p.gz
- __MACOSX/Data-FigureS5/RNASEQ82/aux_info/._observed_bias_3p.gz
- Data-FigureS5/RNASEQ82/aux_info/meta_info.json
- __MACOSX/Data-FigureS5/RNASEQ82/aux_info/._meta_info.json
- Data-FigureS5/RNASEQ82/aux_info/fld.gz
- __MACOSX/Data-FigureS5/RNASEQ82/aux_info/._fld.gz
- Data-FigureS5/RNASEQ82/aux_info/ambig_info.tsv
- __MACOSX/Data-FigureS5/RNASEQ82/aux_info/._ambig_info.tsv
- Data-FigureS5/RNASEQ82/aux_info/observed_bias.gz
- __MACOSX/Data-FigureS5/RNASEQ82/aux_info/._observed_bias.gz
- Data-FigureS5/RNASEQ82/libParams/flenDist.txt
- __MACOSX/Data-FigureS5/RNASEQ82/libParams/._flenDist.txt
- Data-FigureS5/RNASEQ91/logs/salmon_quant.log
- __MACOSX/Data-FigureS5/RNASEQ91/logs/._salmon_quant.log
- Data-FigureS5/RNASEQ91/aux_info/expected_bias.gz
- __MACOSX/Data-FigureS5/RNASEQ91/aux_info/._expected_bias.gz
- Data-FigureS5/RNASEQ91/aux_info/obs_gc.gz
- __MACOSX/Data-FigureS5/RNASEQ91/aux_info/._obs_gc.gz
- Data-FigureS5/RNASEQ91/aux_info/exp_gc.gz
- __MACOSX/Data-FigureS5/RNASEQ91/aux_info/._exp_gc.gz
- Data-FigureS5/RNASEQ91/aux_info/observed_bias_3p.gz
- __MACOSX/Data-FigureS5/RNASEQ91/aux_info/._observed_bias_3p.gz
- Data-FigureS5/RNASEQ91/aux_info/meta_info.json
- __MACOSX/Data-FigureS5/RNASEQ91/aux_info/._meta_info.json
- Data-FigureS5/RNASEQ91/aux_info/fld.gz
- __MACOSX/Data-FigureS5/RNASEQ91/aux_info/._fld.gz
- Data-FigureS5/RNASEQ91/aux_info/ambig_info.tsv
- __MACOSX/Data-FigureS5/RNASEQ91/aux_info/._ambig_info.tsv
- Data-FigureS5/RNASEQ91/aux_info/observed_bias.gz
- __MACOSX/Data-FigureS5/RNASEQ91/aux_info/._observed_bias.gz
- Data-FigureS5/RNASEQ91/libParams/flenDist.txt
- __MACOSX/Data-FigureS5/RNASEQ91/libParams/._flenDist.txt
- Data-FigureS5/RNASEQ90/logs/salmon_quant.log
- __MACOSX/Data-FigureS5/RNASEQ90/logs/._salmon_quant.log
- Data-FigureS5/RNASEQ90/aux_info/expected_bias.gz
- __MACOSX/Data-FigureS5/RNASEQ90/aux_info/._expected_bias.gz
- Data-FigureS5/RNASEQ90/aux_info/obs_gc.gz
- __MACOSX/Data-FigureS5/RNASEQ90/aux_info/._obs_gc.gz
- Data-FigureS5/RNASEQ90/aux_info/exp_gc.gz
- __MACOSX/Data-FigureS5/RNASEQ90/aux_info/._exp_gc.gz
- Data-FigureS5/RNASEQ90/aux_info/observed_bias_3p.gz
- __MACOSX/Data-FigureS5/RNASEQ90/aux_info/._observed_bias_3p.gz
- Data-FigureS5/RNASEQ90/aux_info/meta_info.json
- __MACOSX/Data-FigureS5/RNASEQ90/aux_info/._meta_info.json
- Data-FigureS5/RNASEQ90/aux_info/fld.gz
- __MACOSX/Data-FigureS5/RNASEQ90/aux_info/._fld.gz
- Data-FigureS5/RNASEQ90/aux_info/ambig_info.tsv
[truncated: 145 more entries]
