# Supplementary material for: Impaired Cell Cycle Progression and Self-Renewal of Fetal Neural Stem and Progenitor Cells in a Murine Model of Intrauterine Growth Restriction
Source: Front Cell Dev Biol. 2022 Jul 12;10:821848. doi: 10.3389/fcell.2022.821848 (PMC9314876; doi:10.3389/fcell.2022.821848)
Supplement: Supplementary file 3 [file DataSheet2.ZIP › Data-FigureS5/RNASEQ83/quant.sf]

Name	Length	EffectiveLength	TPM	NumReads
ENSMUST00000196221.1	9	10.000	0.000000	0.000
ENSMUST00000179664.1	11	12.000	0.000000	0.000
ENSMUST00000177564.1	16	17.000	0.000000	0.000
ENSMUST00000178537.1	12	13.000	0.000000	0.000
ENSMUST00000178862.1	14	15.000	0.000000	0.000
ENSMUST00000179520.1	11	12.000	0.000000	0.000
ENSMUST00000179883.1	16	17.000	0.000000	0.000
ENSMUST00000195858.1	10	11.000	0.000000	0.000
ENSMUST00000179932.1	12	13.000	0.000000	0.000
ENSMUST00000180001.1	17	17.000	0.000000	0.000
ENSMUST00000178815.1	10	11.000	0.000000	0.000
ENSMUST00000177965.1	17	17.000	0.000000	0.000
ENSMUST00000178909.1	29	30.000	0.000000	0.000
ENSMUST00000178230.1	17	17.000	0.000000	0.000
ENSMUST00000178483.1	29	30.000	0.000000	0.000
ENSMUST00000179560.1	17	17.000	0.000000	0.000
ENSMUST00000177839.1	17	17.000	0.000000	0.000
ENSMUST00000103439.1	23	24.000	0.000000	0.000
ENSMUST00000180266.1	17	17.000	0.000000	0.000
ENSMUST00000103441.1	23	24.000	0.000000	0.000
ENSMUST00000103567.5	371	205.000	0.000000	0.000
ENSMUST00000185651.1	329	165.000	0.000000	0.000
ENSMUST00000196939.1	423	255.000	0.000000	0.000
ENSMUST00000103568.2	325	161.000	0.000000	0.000
ENSMUST00000103569.2	385	218.000	0.000000	0.000
ENSMUST00000103570.1	343	178.000	0.000000	0.000
ENSMUST00000103571.1	338	174.000	0.000000	0.000
ENSMUST00000198019.1	337	173.000	0.000000	0.000
ENSMUST00000198058.1	341	176.000	0.000000	0.000
ENSMUST00000103573.2	338	174.000	0.000000	0.000
ENSMUST00000200127.1	337	173.000	0.000000	0.000
ENSMUST00000181483.2	347	182.000	0.000000	0.000
ENSMUST00000184883.1	308	146.000	0.000000	0.000
ENSMUST00000179789.3	402	235.000	0.000000	0.000
ENSMUST00000180717.2	378	212.000	0.000000	0.000
ENSMUST00000183820.1	338	174.000	0.000000	0.000
ENSMUST00000178768.3	451	283.000	0.000000	0.000
ENSMUST00000103580.3	400	233.000	0.000000	0.000
ENSMUST00000178426.3	337	173.000	0.000000	0.000
ENSMUST00000180687.2	338	174.000	0.000000	0.000
ENSMUST00000103646.4	406	239.000	0.000000	0.000
ENSMUST00000197754.1	344	179.000	0.000000	0.000
ENSMUST00000103648.3	342	177.000	0.000000	0.000
ENSMUST00000197128.1	340	175.000	0.000000	0.000
ENSMUST00000181360.2	436	268.000	0.000000	0.000
ENSMUST00000183652.1	344	179.000	0.000000	0.000
ENSMUST00000103588.3	396	229.000	0.000000	0.000
ENSMUST00000181038.2	415	248.000	0.000000	0.000
ENSMUST00000187138.1	340	175.000	0.000000	0.000
ENSMUST00000103616.4	418	250.000	0.000000	0.000
ENSMUST00000186370.1	349	184.000	0.000000	0.000
ENSMUST00000199746.4	340	175.000	0.000000	0.000
ENSMUST00000178824.1	337	173.000	0.000000	0.000
ENSMUST00000103592.1	331	167.000	0.000000	0.000
ENSMUST00000197007.1	454	286.000	0.000000	0.000
ENSMUST00000103593.2	341	176.000	0.000000	0.000
ENSMUST00000178252.2	575	407.000	0.000000	0.000
ENSMUST00000177703.2	347	182.000	0.000000	0.000
ENSMUST00000197954.1	331	167.000	0.000000	0.000
ENSMUST00000103596.2	264	108.000	0.000000	0.000
ENSMUST00000196802.1	464	296.000	0.000000	0.000
ENSMUST00000103597.2	276	118.000	0.000000	0.000
ENSMUST00000199800.1	398	231.000	0.000000	0.000
ENSMUST00000196023.1	427	259.000	0.000000	0.000
ENSMUST00000103599.2	276	118.000	0.000000	0.000
ENSMUST00000200548.1	565	397.000	0.000000	0.000
ENSMUST00000167409.1	307	145.000	0.000000	0.000
ENSMUST00000103600.2	354	189.000	0.000000	0.000
ENSMUST00000179701.1	343	178.000	0.000000	0.000
ENSMUST00000178650.2	358	192.000	0.000000	0.000
ENSMUST00000196756.1	380	213.000	0.000000	0.000
ENSMUST00000179512.2	391	224.000	0.000000	0.000
ENSMUST00000198439.4	337	173.000	0.000000	0.000
ENSMUST00000103605.2	334	170.000	0.000000	0.000
ENSMUST00000103606.1	353	188.000	0.000000	0.000
ENSMUST00000196079.1	331	167.000	0.000000	0.000
ENSMUST00000103607.2	264	108.000	0.000000	0.000
ENSMUST00000103608.3	456	288.000	0.000000	0.000
ENSMUST00000103609.1	341	176.000	0.000000	0.000
ENSMUST00000103611.1	338	174.000	0.000000	0.000
ENSMUST00000103612.1	343	178.000	0.000000	0.000
ENSMUST00000181793.2	365	199.000	0.000000	0.000
ENSMUST00000103613.2	287	127.000	0.000000	0.000
ENSMUST00000198359.1	331	167.000	0.000000	0.000
ENSMUST00000197433.4	352	187.000	0.000000	0.000
ENSMUST00000179583.2	353	188.000	0.000000	0.000
ENSMUST00000103626.2	595	427.000	0.000000	0.000
ENSMUST00000178100.2	381	214.000	0.000000	0.000
ENSMUST00000179580.2	337	173.000	0.000000	0.000
ENSMUST00000103632.3	408	241.000	0.000000	0.000
ENSMUST00000199280.1	412	245.000	0.000000	0.000
ENSMUST00000103633.1	353	188.000	0.000000	0.000
ENSMUST00000196105.1	432	264.000	0.000000	0.000
ENSMUST00000103634.2	267	110.000	0.000000	0.000
ENSMUST00000103652.4	361	195.000	0.000000	0.000
ENSMUST00000103635.2	280	121.000	0.000000	0.000
ENSMUST00000103636.3	336	172.000	0.000000	0.000
ENSMUST00000103637.5	370	204.000	0.000000	0.000
ENSMUST00000180549.2	388	221.000	0.000000	0.000
ENSMUST00000183604.1	305	143.000	0.000000	0.000
ENSMUST00000177622.3	402	235.000	0.000000	0.000
ENSMUST00000180711.2	378	212.000	0.000000	0.000
ENSMUST00000184650.1	338	174.000	0.000000	0.000
ENSMUST00000181728.2	451	283.000	0.000000	0.000
ENSMUST00000103643.3	328	164.000	0.000000	0.000
ENSMUST00000103581.5	398	231.000	0.000000	0.000
ENSMUST00000181210.2	375	209.000	0.000000	0.000
ENSMUST00000183488.1	335	171.000	0.000000	0.000
ENSMUST00000103583.4	406	239.000	0.000000	0.000
ENSMUST00000103585.3	343	178.000	0.000000	0.000
ENSMUST00000200609.1	337	173.000	0.000000	0.000
ENSMUST00000200115.1	416	249.000	0.000000	0.000
ENSMUST00000103650.2	344	179.000	0.000000	0.000
ENSMUST00000103651.3	331	167.000	0.000000	0.000
ENSMUST00000198297.1	399	232.000	0.000000	0.000
ENSMUST00000200101.1	396	229.000	0.000000	0.000
ENSMUST00000103653.2	349	184.000	0.000000	0.000
ENSMUST00000103654.2	563	395.000	0.000000	0.000
ENSMUST00000103655.2	411	244.000	0.000000	0.000
ENSMUST00000180972.2	426	258.000	0.000000	0.000
ENSMUST00000103657.5	442	274.000	0.000000	0.000
ENSMUST00000103658.3	390	223.000	0.000000	0.000
ENSMUST00000179267.3	387	220.000	0.000000	0.000
ENSMUST00000184874.1	276	118.000	0.000000	0.000
ENSMUST00000103660.3	370	204.000	0.000000	0.000
ENSMUST00000181768.2	419	251.000	0.000000	0.000
ENSMUST00000183835.1	276	118.000	0.000000	0.000
ENSMUST00000103662.5	395	228.000	0.000000	0.000
ENSMUST00000103663.5	361	195.000	0.000000	0.000
ENSMUST00000103664.5	343	178.000	0.000000	0.000
ENSMUST00000103638.5	379	212.000	0.000000	0.000
ENSMUST00000103641.5	381	214.000	0.000000	0.000
ENSMUST00000184687.1	275	117.000	0.000000	0.000
ENSMUST00000103667.5	420	252.000	0.000000	0.000
ENSMUST00000180380.2	385	218.000	0.000000	0.000
ENSMUST00000184905.1	264	108.000	0.000000	0.000
ENSMUST00000103589.5	384	217.000	0.000000	0.000
ENSMUST00000103670.3	458	290.000	0.000000	0.000
ENSMUST00000103671.3	426	258.000	0.000000	0.000
ENSMUST00000103672.8	341	176.000	0.000000	0.000
ENSMUST00000186545.1	338	174.000	0.000000	0.000
ENSMUST00000103673.10	328	164.000	0.000000	0.000
ENSMUST00000186573.1	325	161.000	0.000000	0.000
ENSMUST00000103674.5	446	278.000	0.000000	0.000
ENSMUST00000180938.2	360	194.000	0.000000	0.000
ENSMUST00000103676.8	337	173.000	0.000000	0.000
ENSMUST00000187163.1	334	170.000	0.000000	0.000
ENSMUST00000103678.3	397	230.000	0.000000	0.000
ENSMUST00000197130.4	348	183.000	0.000000	0.000
ENSMUST00000103677.2	345	180.000	0.000000	0.000
ENSMUST00000199137.1	347	182.000	0.000000	0.000
ENSMUST00000103679.2	444	276.000	0.000000	0.000
ENSMUST00000103685.2	438	270.000	0.000000	0.000
ENSMUST00000198330.1	376	210.000	0.000000	0.000
ENSMUST00000103555.2	403	236.000	0.000000	0.000
ENSMUST00000103554.4	426	258.000	0.000000	0.000
ENSMUST00000103553.2	368	202.000	0.000000	0.000
ENSMUST00000199017.1	341	176.000	0.000000	0.000
ENSMUST00000103556.2	293	133.000	0.000000	0.000
ENSMUST00000198663.4	353	188.000	0.000000	0.000
ENSMUST00000103559.2	350	185.000	0.000000	0.000
ENSMUST00000103563.2	491	323.000	0.000000	0.000
ENSMUST00000103564.2	374	208.000	0.000000	0.000
ENSMUST00000103262.2	417	249.000	0.000000	0.000
ENSMUST00000103263.2	560	392.000	0.000000	0.000
ENSMUST00000103264.2	455	287.000	0.000000	0.000
ENSMUST00000103266.2	368	202.000	0.000000	0.000
ENSMUST00000103265.4	393	226.000	0.000000	0.000
ENSMUST00000103267.2	389	222.000	0.000000	0.000
ENSMUST00000194399.1	366	200.000	0.000000	0.000
ENSMUST00000103268.2	334	170.000	0.000000	0.000
ENSMUST00000103269.2	385	218.000	0.000000	0.000
ENSMUST00000103270.3	340	175.000	0.000000	0.000
ENSMUST00000103271.1	340	175.000	0.000000	0.000
ENSMUST00000103272.3	368	202.000	0.000000	0.000
ENSMUST00000103273.2	370	204.000	0.000000	0.000
ENSMUST00000103274.3	398	231.000	0.000000	0.000
ENSMUST00000103275.3	374	208.000	0.000000	0.000
ENSMUST00000103276.2	566	398.000	0.000000	0.000
ENSMUST00000103277.1	335	171.000	0.000000	0.000
ENSMUST00000195087.1	381	214.000	0.000000	0.000
ENSMUST00000103278.2	290	130.000	0.000000	0.000
ENSMUST00000193997.5	347	182.000	0.000000	0.000
ENSMUST00000103279.2	344	179.000	0.000000	0.000
ENSMUST00000193064.1	367	201.000	0.000000	0.000
ENSMUST00000103280.2	344	179.000	0.000000	0.000
ENSMUST00000103281.2	353	188.000	0.000000	0.000
ENSMUST00000191646.5	335	171.000	0.000000	0.000
ENSMUST00000103282.2	332	168.000	0.000000	0.000
ENSMUST00000193003.1	416	249.000	0.000000	0.000
ENSMUST00000103300.2	334	170.000	0.000000	0.000
ENSMUST00000174262.3	2395	2226.000	0.000000	0.000
ENSMUST00000173904.3	1102	933.000	0.000000	0.000
ENSMUST00000208396.1	925	756.000	0.000000	0.000
ENSMUST00000213225.2	1212	1043.000	0.000000	0.000
ENSMUST00000117704.1	943	774.000	0.000000	0.000
ENSMUST00000208175.1	2235	2066.000	0.000000	0.000
ENSMUST00000208760.1	923	754.000	0.000000	0.000
ENSMUST00000207287.2	1208	1039.000	0.000000	0.000
ENSMUST00000173185.1	1458	1351.183	1.199730	10.298
ENSMUST00000195589.5	2272	2103.000	0.000000	0.000
ENSMUST00000184581.2	707	539.000	0.000000	0.000
ENSMUST00000184861.3	655	487.000	0.000000	0.000
ENSMUST00000112076.8	2277	2108.000	0.000000	0.000
ENSMUST00000209871.2	2792	2623.000	0.000000	0.000
ENSMUST00000210949.2	2821	2652.000	0.000000	0.000
ENSMUST00000223545.1	939	770.000	0.000000	0.000
ENSMUST00000182198.7	1265	1096.000	0.000000	0.000
ENSMUST00000172762.1	3466	3297.000	0.000000	0.000
ENSMUST00000194951.1	1194	1094.043	0.143883	1.000
ENSMUST00000173420.1	1257	1088.000	0.000000	0.000
ENSMUST00000174177.1	915	749.369	1.788246	8.513
ENSMUST00000174248.7	519	351.000	0.000000	0.000
ENSMUST00000173567.1	1252	1096.546	2.223233	15.487
ENSMUST00000174854.2	1156	905.275	1.533548	8.819
ENSMUST00000172979.3	998	829.000	0.000000	0.000
ENSMUST00000116010.2	172	43.000	0.000000	0.000
ENSMUST00000118957.1	930	761.000	0.000000	0.000
ENSMUST00000117787.3	2501	2332.000	0.000000	0.000
ENSMUST00000214356.2	4698	4529.000	0.000000	0.000
ENSMUST00000217651.1	2011	1842.000	0.000000	0.000
ENSMUST00000034492.5	2022	1853.000	0.000000	0.000
ENSMUST00000135184.7	2967	3064.811	0.308170	6.000
ENSMUST00000155233.7	2790	2621.000	0.000000	0.000
ENSMUST00000113768.7	2695	2526.000	0.000000	0.000
ENSMUST00000238205.1	1418	1249.000	0.000000	0.000
ENSMUST00000238262.1	925	756.000	0.000000	0.000
ENSMUST00000231995.1	352	187.000	0.000000	0.000
ENSMUST00000231461.1	755	586.000	0.000000	0.000
ENSMUST00000231455.1	409	242.000	0.000000	0.000
ENSMUST00000142883.2	481	313.000	0.000000	0.000
ENSMUST00000232193.2	908	739.000	0.000000	0.000
ENSMUST00000023655.12	3385	3216.000	0.000000	0.000
ENSMUST00000232282.2	1401	1232.000	0.000000	0.000
ENSMUST00000190447.7	2476	2433.919	0.000000	0.000
ENSMUST00000188251.6	2421	2408.472	0.392150	6.000
ENSMUST00000190097.1	649	481.000	0.000000	0.000
ENSMUST00000191103.1	537	369.000	0.000000	0.000
ENSMUST00000024112.7	2417	2248.000	0.000000	0.000
ENSMUST00000121614.1	952	877.956	0.179296	1.000
ENSMUST00000217546.1	852	683.000	0.000000	0.000
ENSMUST00000216912.1	937	768.000	0.000000	0.000
ENSMUST00000178303.1	936	767.000	0.000000	0.000
ENSMUST00000135748.1	788	619.000	0.000000	0.000
ENSMUST00000134898.1	462	294.000	0.000000	0.000
ENSMUST00000147728.1	557	389.000	0.000000	0.000
ENSMUST00000077582.13	784	615.000	0.000000	0.000
ENSMUST00000213073.1	929	760.000	0.000000	0.000
ENSMUST00000214075.2	2165	1996.000	0.000000	0.000
ENSMUST00000214936.1	2168	1999.000	0.000000	0.000
ENSMUST00000215471.1	2177	2008.000	0.000000	0.000
ENSMUST00000215546.1	949	780.000	0.000000	0.000
ENSMUST00000201125.3	1352	1225.372	2.803941	21.827
ENSMUST00000006814.8	1309	1181.006	2.555532	19.173
ENSMUST00000182769.9	1477	1308.000	0.000000	0.000
ENSMUST00000088673.4	531	363.000	0.000000	0.000
ENSMUST00000122808.1	3794	3674.928	0.042835	1.000
ENSMUST00000077820.5	1581	1412.000	0.000000	0.000
ENSMUST00000213169.1	2658	2674.158	0.058865	1.000
ENSMUST00000055276.5	1260	1091.000	0.000000	0.000
ENSMUST00000100960.10	2692	2659.022	0.355200	6.000
ENSMUST00000171587.1	1329	1160.000	0.000000	0.000
ENSMUST00000194248.1	936	642.183	0.000000	0.000
ENSMUST00000179719.1	1296	1012.851	0.482081	3.102
ENSMUST00000106393.7	843	577.090	0.000000	0.000
ENSMUST00000132882.1	741	573.000	0.000000	0.000
ENSMUST00000006562.5	910	628.946	7.733250	30.898
ENSMUST00000126664.7	6052	6167.463	2.004476	78.535
ENSMUST00000156937.1	2191	2100.826	0.085171	1.137
ENSMUST00000136350.7	3488	3425.591	0.935634	20.361
ENSMUST00000146393.7	2484	2340.074	0.000000	0.000
ENSMUST00000169617.2	761	592.000	0.000000	0.000
ENSMUST00000094710.7	2365	2215.794	0.000000	0.000
ENSMUST00000217577.1	914	745.000	0.000000	0.000
ENSMUST00000096114.12	1597	1290.141	1.905669	15.619
ENSMUST00000163093.1	1378	1020.315	0.428118	2.775
ENSMUST00000217438.1	943	774.000	0.000000	0.000
ENSMUST00000195764.1	4615	4626.441	4.205691	123.606
ENSMUST00000208907.1	2796	2722.264	0.000000	0.000
ENSMUST00000194208.5	1527	1456.681	0.545976	5.052
ENSMUST00000192481.1	1131	1019.548	1.089077	7.054
ENSMUST00000041920.4	1243	1074.000	0.000000	0.000
ENSMUST00000134042.2	687	519.000	0.000000	0.000
ENSMUST00000235482.1	1036	867.000	0.000000	0.000
ENSMUST00000117959.2	963	794.000	0.000000	0.000
ENSMUST00000210779.1	951	782.000	0.000000	0.000
ENSMUST00000118378.1	948	779.000	0.000000	0.000
ENSMUST00000209201.1	477	309.000	0.000000	0.000
ENSMUST00000094105.4	946	777.000	0.000000	0.000
ENSMUST00000134011.3	1136	967.000	0.000000	0.000
ENSMUST00000117349.7	934	765.000	0.000000	0.000
ENSMUST00000134773.3	1513	1344.000	0.000000	0.000
ENSMUST00000118336.3	2129	1960.000	0.000000	0.000
ENSMUST00000119267.1	955	786.000	0.000000	0.000
ENSMUST00000143750.3	1675	1506.000	0.000000	0.000
ENSMUST00000205791.1	633	465.000	0.000000	0.000
ENSMUST00000115991.3	1237	1068.000	0.000000	0.000
ENSMUST00000121340.1	945	776.000	0.000000	0.000
ENSMUST00000121432.3	2321	2306.064	0.273043	4.000
ENSMUST00000121065.2	972	803.000	0.000000	0.000
ENSMUST00000118809.2	971	802.000	0.000000	0.000
ENSMUST00000216831.2	1270	1101.000	0.000000	0.000
ENSMUST00000121914.2	1042	873.000	0.000000	0.000
ENSMUST00000209914.1	959	790.000	0.000000	0.000
ENSMUST00000072887.4	966	797.000	0.000000	0.000
ENSMUST00000211596.1	921	752.000	0.000000	0.000
ENSMUST00000071242.4	934	765.000	0.000000	0.000
ENSMUST00000214399.3	897	728.000	0.000000	0.000
ENSMUST00000179386.1	1050	881.000	0.000000	0.000
ENSMUST00000184850.7	1072	923.882	2.745912	16.116
ENSMUST00000173080.9	1138	969.000	0.000000	0.000
ENSMUST00000185167.7	836	667.000	0.000000	0.000
ENSMUST00000195838.5	1105	936.000	0.000000	0.000
ENSMUST00000194244.5	862	693.000	0.000000	0.000
ENSMUST00000185087.7	1064	895.000	0.000000	0.000
ENSMUST00000195833.5	829	660.000	0.000000	0.000
ENSMUST00000184502.7	862	693.000	0.000000	0.000
ENSMUST00000183560.7	316	153.000	0.000000	0.000
ENSMUST00000183999.7	358	192.000	0.000000	0.000
ENSMUST00000192532.1	995	810.243	0.616591	3.174
ENSMUST00000216665.2	4530	4361.000	0.000000	0.000
ENSMUST00000149775.2	1209	1040.000	0.000000	0.000
ENSMUST00000182725.1	558	390.000	0.000000	0.000
ENSMUST00000183291.1	1837	1768.170	0.000000	0.000
ENSMUST00000086377.8	1832	1763.900	1.736317	19.456
ENSMUST00000174625.7	3389	3358.879	0.268568	5.731
ENSMUST00000174382.7	1699	1530.000	0.000000	0.000
ENSMUST00000166442.2	1481	1368.934	0.798031	6.940
ENSMUST00000213589.1	935	766.000	0.000000	0.000
ENSMUST00000215139.1	932	763.000	0.000000	0.000
ENSMUST00000215291.1	572	404.000	0.000000	0.000
ENSMUST00000215191.1	933	764.000	0.000000	0.000
ENSMUST00000117860.1	950	781.000	0.000000	0.000
ENSMUST00000206214.2	1054	885.000	0.000000	0.000
ENSMUST00000205727.2	1141	972.000	0.000000	0.000
ENSMUST00000118068.2	3462	3293.000	0.000000	0.000
ENSMUST00000207772.2	1320	1151.000	0.000000	0.000
ENSMUST00000080031.2	926	757.000	0.000000	0.000
ENSMUST00000175971.2	2721	2552.000	0.000000	0.000
ENSMUST00000234658.1	1287	1118.000	0.000000	0.000
ENSMUST00000177481.3	2573	2404.000	0.000000	0.000
ENSMUST00000211998.1	932	763.000	0.000000	0.000
ENSMUST00000211893.1	1128	959.000	0.000000	0.000
ENSMUST00000221099.1	929	760.000	0.000000	0.000
ENSMUST00000222301.1	929	760.000	0.000000	0.000
ENSMUST00000069063.4	390	223.000	0.000000	0.000
ENSMUST00000208970.2	2764	2595.000	0.000000	0.000
ENSMUST00000219487.1	2956	2787.000	0.000000	0.000
ENSMUST00000174025.2	3121	2952.000	0.000000	0.000
ENSMUST00000174673.2	919	750.000	0.000000	0.000
ENSMUST00000202355.1	928	759.000	0.000000	0.000
ENSMUST00000117982.1	932	763.000	0.000000	0.000
ENSMUST00000086854.9	6630	6901.697	0.000000	0.000
ENSMUST00000112848.7	6761	7051.488	0.000000	0.000
ENSMUST00000112847.8	7196	7517.023	15.729998	751.158
ENSMUST00000141573.7	1502	1445.069	7.655235	70.275
ENSMUST00000112846.7	2617	2525.106	8.115661	130.185
ENSMUST00000128869.7	2518	2199.963	2.854620	39.895
ENSMUST00000133069.7	2732	2431.554	0.000000	0.000
ENSMUST00000152609.1	968	799.000	0.000000	0.000
ENSMUST00000142444.1	265	109.000	0.000000	0.000
ENSMUST00000135134.1	342	192.817	8.461150	10.364
ENSMUST00000136595.1	300	139.000	0.000000	0.000
ENSMUST00000170792.8	7198	7519.147	5.613157	268.122
ENSMUST00000189634.6	651	483.000	0.000000	0.000
ENSMUST00000056590.5	650	482.000	0.000000	0.000
ENSMUST00000205127.1	936	767.000	0.000000	0.000
ENSMUST00000118736.3	984	815.000	0.000000	0.000
ENSMUST00000196323.1	3865	4051.765	0.116552	3.000
ENSMUST00000198398.4	935	771.715	0.203979	1.000
ENSMUST00000103740.1	413	246.000	0.000000	0.000
ENSMUST00000103558.2	924	755.000	0.000000	0.000
ENSMUST00000198163.1	648	480.000	0.000000	0.000
ENSMUST00000164407.1	519	351.000	0.000000	0.000
ENSMUST00000103561.2	914	745.000	0.000000	0.000
ENSMUST00000179181.2	985	816.000	0.000000	0.000
ENSMUST00000192856.5	737	569.000	0.000000	0.000
ENSMUST00000103291.1	512	344.000	0.000000	0.000
ENSMUST00000103299.2	692	549.394	0.286523	1.000
ENSMUST00000103427.1	54	7.000	0.000000	0.000
ENSMUST00000103428.1	48	5.000	0.000000	0.000
ENSMUST00000192746.1	48	5.000	0.000000	0.000
ENSMUST00000103429.1	54	7.000	0.000000	0.000
ENSMUST00000103430.1	53	6.000	0.000000	0.000
ENSMUST00000199490.1	38	2.000	0.000000	0.000
ENSMUST00000200211.1	38	2.000	0.000000	0.000
ENSMUST00000200074.1	38	2.000	0.000000	0.000
ENSMUST00000198313.1	42	3.000	0.000000	0.000
ENSMUST00000197969.1	38	2.000	0.000000	0.000
ENSMUST00000103405.1	38	2.000	0.000000	0.000
ENSMUST00000199487.1	38	2.000	0.000000	0.000
ENSMUST00000103407.2	36	1.000	0.000000	0.000
ENSMUST00000199459.1	38	2.000	0.000000	0.000
ENSMUST00000103409.1	42	3.000	0.000000	0.000
ENSMUST00000103408.1	38	2.000	0.000000	0.000
ENSMUST00000198234.1	39	2.000	0.000000	0.000
ENSMUST00000103406.1	43	4.000	0.000000	0.000
ENSMUST00000223335.1	1460	1291.000	0.000000	0.000
ENSMUST00000137336.2	1367	1198.000	0.000000	0.000
ENSMUST00000103416.8	1214	1045.000	0.000000	0.000
ENSMUST00000195192.1	1111	942.000	0.000000	0.000
ENSMUST00000192188.2	2566	2397.000	0.000000	0.000
ENSMUST00000103418.2	1114	945.000	0.000000	0.000
ENSMUST00000103420.2	1076	907.000	0.000000	0.000
ENSMUST00000194304.5	2482	2313.000	0.000000	0.000
ENSMUST00000223179.1	2414	2245.000	0.000000	0.000
ENSMUST00000103423.2	1082	913.000	0.000000	0.000
ENSMUST00000194162.5	1806	1637.000	0.000000	0.000
ENSMUST00000192250.1	802	633.000	0.000000	0.000
ENSMUST00000177715.7	1698	1630.839	2.895698	30.000
ENSMUST00000103426.2	1493	1410.172	0.000000	0.000
ENSMUST00000194738.5	2540	2371.000	0.000000	0.000
ENSMUST00000178282.2	1100	931.000	0.000000	0.000
ENSMUST00000200235.1	452	284.000	0.000000	0.000
ENSMUST00000200568.1	454	286.000	0.000000	0.000
ENSMUST00000197046.1	314	151.000	0.000000	0.000
ENSMUST00000198182.1	458	290.000	0.000000	0.000
ENSMUST00000103749.2	606	438.000	0.000000	0.000
ENSMUST00000103410.2	532	364.000	0.000000	0.000
ENSMUST00000195735.1	351	186.000	0.000000	0.000
ENSMUST00000103511.1	294	133.000	0.000000	0.000
ENSMUST00000103372.2	359	193.000	0.000000	0.000
ENSMUST00000200160.4	341	176.000	0.000000	0.000
ENSMUST00000103373.2	344	179.000	0.000000	0.000
ENSMUST00000197820.4	362	196.000	0.000000	0.000
ENSMUST00000103374.2	359	193.000	0.000000	0.000
ENSMUST00000196959.1	365	199.000	0.000000	0.000
ENSMUST00000197429.4	365	199.000	0.000000	0.000
ENSMUST00000103376.2	362	196.000	0.000000	0.000
ENSMUST00000103377.2	366	200.000	0.000000	0.000
ENSMUST00000103378.2	368	202.000	0.000000	0.000
ENSMUST00000197371.1	375	209.000	0.000000	0.000
ENSMUST00000103379.2	344	179.000	0.000000	0.000
ENSMUST00000197525.1	370	204.000	0.000000	0.000
ENSMUST00000103380.2	305	143.000	0.000000	0.000
ENSMUST00000103512.2	388	221.000	0.000000	0.000
ENSMUST00000191862.5	351	186.000	0.000000	0.000
ENSMUST00000103513.2	348	183.000	0.000000	0.000
ENSMUST00000193950.5	351	186.000	0.000000	0.000
ENSMUST00000103514.2	348	183.000	0.000000	0.000
ENSMUST00000197272.1	360	194.000	0.000000	0.000
ENSMUST00000103381.2	300	139.000	0.000000	0.000
ENSMUST00000103382.1	371	205.000	0.000000	0.000
ENSMUST00000103515.1	351	186.000	0.000000	0.000
ENSMUST00000103383.2	380	213.000	0.000000	0.000
ENSMUST00000103384.1	365	199.000	0.000000	0.000
ENSMUST00000196275.1	344	179.000	0.000000	0.000
ENSMUST00000103386.2	369	203.000	0.000000	0.000
ENSMUST00000103387.2	382	215.000	0.000000	0.000
ENSMUST00000103388.3	375	209.000	0.000000	0.000
ENSMUST00000191868.1	351	186.000	0.000000	0.000
ENSMUST00000103516.1	294	133.000	0.000000	0.000
ENSMUST00000195417.1	351	186.000	0.000000	0.000
ENSMUST00000103517.1	294	133.000	0.000000	0.000
ENSMUST00000196599.1	370	204.000	0.000000	0.000
ENSMUST00000103389.2	305	143.000	0.000000	0.000
ENSMUST00000103390.2	395	228.000	0.000000	0.000
ENSMUST00000103746.2	391	224.000	0.000000	0.000
ENSMUST00000103391.3	377	211.000	0.000000	0.000
ENSMUST00000195945.1	379	212.000	0.000000	0.000
ENSMUST00000103392.2	362	196.000	0.000000	0.000
ENSMUST00000103393.1	347	182.000	0.000000	0.000
ENSMUST00000103394.1	347	182.000	0.000000	0.000
ENSMUST00000194865.1	397	230.000	0.000000	0.000
ENSMUST00000103518.1	294	133.000	0.000000	0.000
ENSMUST00000198184.1	359	193.000	0.000000	0.000
ENSMUST00000103395.1	287	127.000	0.000000	0.000
ENSMUST00000192298.1	351	186.000	0.000000	0.000
ENSMUST00000178949.1	294	133.000	0.000000	0.000
ENSMUST00000192724.1	351	186.000	0.000000	0.000
ENSMUST00000103519.1	294	133.000	0.000000	0.000
ENSMUST00000194257.1	358	192.000	0.000000	0.000
ENSMUST00000103521.2	390	223.000	0.000000	0.000
ENSMUST00000192554.5	351	186.000	0.000000	0.000
ENSMUST00000103522.2	348	183.000	0.000000	0.000
ENSMUST00000103523.1	351	186.000	0.000000	0.000
ENSMUST00000193145.1	354	189.000	0.000000	0.000
ENSMUST00000103524.1	301	140.000	0.000000	0.000
ENSMUST00000103525.2	377	211.000	0.000000	0.000
ENSMUST00000103526.2	415	248.000	0.000000	0.000
ENSMUST00000103751.2	381	214.000	0.000000	0.000
ENSMUST00000197518.1	366	200.000	0.000000	0.000
ENSMUST00000103752.2	348	183.000	0.000000	0.000
ENSMUST00000103396.1	359	193.000	0.000000	0.000
ENSMUST00000194071.1	351	186.000	0.000000	0.000
ENSMUST00000103527.1	294	133.000	0.000000	0.000
ENSMUST00000196940.1	359	193.000	0.000000	0.000
ENSMUST00000103397.2	356	190.000	0.000000	0.000
ENSMUST00000103398.1	359	193.000	0.000000	0.000
ENSMUST00000192591.1	358	192.000	0.000000	0.000
ENSMUST00000103529.3	351	186.000	0.000000	0.000
ENSMUST00000197560.1	359	193.000	0.000000	0.000
ENSMUST00000103399.2	299	138.000	0.000000	0.000
ENSMUST00000103400.2	382	215.000	0.000000	0.000
ENSMUST00000103401.2	360	194.000	0.000000	0.000
ENSMUST00000103402.1	359	193.000	0.000000	0.000
ENSMUST00000103403.2	378	212.000	0.000000	0.000
ENSMUST00000195359.5	351	186.000	0.000000	0.000
ENSMUST00000103530.2	348	183.000	0.000000	0.000
ENSMUST00000103404.1	359	193.000	0.000000	0.000
ENSMUST00000103531.3	351	186.000	0.000000	0.000
ENSMUST00000103503.3	349	184.000	0.000000	0.000
ENSMUST00000171270.1	90	13.000	0.000000	0.000
ENSMUST00000103302.2	501	333.000	0.000000	0.000
ENSMUST00000103303.2	394	227.000	0.000000	0.000
ENSMUST00000103304.2	374	208.000	0.000000	0.000
ENSMUST00000103305.1	362	196.000	0.000000	0.000
ENSMUST00000103306.1	362	196.000	0.000000	0.000
ENSMUST00000196006.4	353	188.000	0.000000	0.000
ENSMUST00000103307.2	350	185.000	0.000000	0.000
ENSMUST00000200578.4	353	188.000	0.000000	0.000
ENSMUST00000103308.2	350	185.000	0.000000	0.000
ENSMUST00000200586.1	359	193.000	0.000000	0.000
ENSMUST00000103309.2	341	176.000	0.000000	0.000
ENSMUST00000103310.2	358	192.000	0.000000	0.000
ENSMUST00000197406.4	353	188.000	0.000000	0.000
ENSMUST00000103311.2	350	185.000	0.000000	0.000
ENSMUST00000196768.1	353	188.000	0.000000	0.000
ENSMUST00000103312.2	287	127.000	0.000000	0.000
ENSMUST00000103313.2	377	211.000	0.000000	0.000
ENSMUST00000103314.2	383	216.000	0.000000	0.000
ENSMUST00000197515.1	359	193.000	0.000000	0.000
ENSMUST00000103315.2	350	185.000	0.000000	0.000
ENSMUST00000103316.1	353	188.000	0.000000	0.000
ENSMUST00000194581.1	378	212.000	0.000000	0.000
ENSMUST00000163467.1	302	141.000	0.000000	0.000
ENSMUST00000103532.2	405	238.000	0.000000	0.000
ENSMUST00000197803.1	363	197.000	0.000000	0.000
ENSMUST00000103533.1	301	140.000	0.000000	0.000
ENSMUST00000103317.2	404	237.000	0.000000	0.000
ENSMUST00000103534.1	351	186.000	0.000000	0.000
ENSMUST00000103535.2	405	238.000	0.000000	0.000
ENSMUST00000103318.5	361	195.000	0.000000	0.000
ENSMUST00000103319.2	358	192.000	0.000000	0.000
ENSMUST00000103320.2	368	202.000	0.000000	0.000
ENSMUST00000103536.3	358	192.000	0.000000	0.000
ENSMUST00000103321.2	401	234.000	0.000000	0.000
ENSMUST00000103322.2	374	208.000	0.000000	0.000
ENSMUST00000103323.2	378	212.000	0.000000	0.000
ENSMUST00000103324.2	375	209.000	0.000000	0.000
ENSMUST00000200406.1	339	174.000	0.000000	0.000
ENSMUST00000103537.2	399	232.000	0.000000	0.000
ENSMUST00000199510.4	353	188.000	0.000000	0.000
ENSMUST00000103325.2	350	185.000	0.000000	0.000
ENSMUST00000198646.1	351	186.000	0.000000	0.000
ENSMUST00000103538.2	294	133.000	0.000000	0.000
ENSMUST00000168090.2	376	210.000	0.000000	0.000
ENSMUST00000103326.2	359	193.000	0.000000	0.000
ENSMUST00000196839.4	347	182.000	0.000000	0.000
ENSMUST00000103327.2	344	179.000	0.000000	0.000
ENSMUST00000199933.4	351	186.000	0.000000	0.000
ENSMUST00000103539.2	348	183.000	0.000000	0.000
ENSMUST00000199266.1	358	192.000	0.000000	0.000
ENSMUST00000103540.2	315	152.000	0.000000	0.000
ENSMUST00000103328.2	359	193.000	0.000000	0.000
ENSMUST00000198735.1	347	182.000	0.000000	0.000
ENSMUST00000103329.2	287	127.000	0.000000	0.000
ENSMUST00000196690.1	359	193.000	0.000000	0.000
ENSMUST00000103541.2	396	229.000	0.000000	0.000
ENSMUST00000164041.2	299	138.000	0.000000	0.000
ENSMUST00000103542.1	303	141.000	0.000000	0.000
ENSMUST00000103330.1	347	182.000	0.000000	0.000
ENSMUST00000196863.1	363	197.000	0.000000	0.000
ENSMUST00000183936.1	344	179.000	0.000000	0.000
ENSMUST00000103332.1	351	186.000	0.000000	0.000
ENSMUST00000196587.4	351	186.000	0.000000	0.000
ENSMUST00000103543.2	348	183.000	0.000000	0.000
ENSMUST00000103333.3	358	192.000	0.000000	0.000
ENSMUST00000103544.2	373	207.000	0.000000	0.000
ENSMUST00000103334.3	352	187.000	0.000000	0.000
ENSMUST00000197537.1	368	202.000	0.000000	0.000
ENSMUST00000169155.1	294	133.000	0.000000	0.000
ENSMUST00000198777.1	406	239.000	0.000000	0.000
ENSMUST00000170551.1	294	133.000	0.000000	0.000
ENSMUST00000199373.1	376	210.000	0.000000	0.000
ENSMUST00000163670.1	294	133.000	0.000000	0.000
ENSMUST00000103547.1	351	186.000	0.000000	0.000
ENSMUST00000103548.2	351	186.000	0.000000	0.000
ENSMUST00000199143.4	338	174.000	0.000000	0.000
ENSMUST00000103335.2	335	171.000	0.000000	0.000
ENSMUST00000103336.1	362	196.000	0.000000	0.000
ENSMUST00000196991.1	386	219.000	0.000000	0.000
ENSMUST00000103549.1	294	133.000	0.000000	0.000
ENSMUST00000198756.1	353	188.000	0.000000	0.000
ENSMUST00000103551.1	351	186.000	0.000000	0.000
ENSMUST00000103552.1	351	186.000	0.000000	0.000
ENSMUST00000193936.1	357	191.000	0.000000	0.000
ENSMUST00000179796.1	297	136.000	0.000000	0.000
ENSMUST00000103489.1	357	191.000	0.000000	0.000
ENSMUST00000193397.1	357	191.000	0.000000	0.000
ENSMUST00000195037.1	359	193.000	0.000000	0.000
ENSMUST00000103492.1	359	193.000	0.000000	0.000
ENSMUST00000103493.2	351	186.000	0.000000	0.000
ENSMUST00000191803.1	395	228.000	0.000000	0.000
ENSMUST00000103494.1	294	133.000	0.000000	0.000
ENSMUST00000103363.1	352	187.000	0.000000	0.000
ENSMUST00000103364.2	360	194.000	0.000000	0.000
ENSMUST00000103365.2	377	211.000	0.000000	0.000
ENSMUST00000103366.2	385	218.000	0.000000	0.000
ENSMUST00000103367.2	401	234.000	0.000000	0.000
ENSMUST00000103368.2	379	212.000	0.000000	0.000
ENSMUST00000103369.1	347	182.000	0.000000	0.000
ENSMUST00000103495.2	377	211.000	0.000000	0.000
ENSMUST00000197290.1	347	182.000	0.000000	0.000
ENSMUST00000103370.2	287	127.000	0.000000	0.000
ENSMUST00000198880.4	347	182.000	0.000000	0.000
ENSMUST00000103371.2	344	179.000	0.000000	0.000
ENSMUST00000103496.3	388	221.000	0.000000	0.000
ENSMUST00000195337.1	354	189.000	0.000000	0.000
ENSMUST00000103497.1	351	186.000	0.000000	0.000
ENSMUST00000193893.5	351	186.000	0.000000	0.000
ENSMUST00000103498.2	348	183.000	0.000000	0.000
ENSMUST00000191801.1	351	186.000	0.000000	0.000
ENSMUST00000195469.5	386	219.000	0.000000	0.000
ENSMUST00000109711.3	215	70.000	0.000000	0.000
ENSMUST00000103500.1	294	133.000	0.000000	0.000
ENSMUST00000192077.1	351	186.000	0.000000	0.000
ENSMUST00000103501.2	294	133.000	0.000000	0.000
ENSMUST00000194350.5	351	186.000	0.000000	0.000
ENSMUST00000103504.2	306	144.000	0.000000	0.000
ENSMUST00000193855.1	405	238.000	0.000000	0.000
ENSMUST00000103505.2	348	183.000	0.000000	0.000
ENSMUST00000194968.5	351	186.000	0.000000	0.000
ENSMUST00000103506.2	348	183.000	0.000000	0.000
ENSMUST00000103507.1	351	186.000	0.000000	0.000
ENSMUST00000194625.1	351	186.000	0.000000	0.000
ENSMUST00000191861.1	351	186.000	0.000000	0.000
ENSMUST00000103509.1	294	133.000	0.000000	0.000
ENSMUST00000103510.1	351	186.000	0.000000	0.000
ENSMUST00000191918.1	357	191.000	0.000000	0.000
ENSMUST00000177949.1	297	136.000	0.000000	0.000
ENSMUST00000103466.1	353	188.000	0.000000	0.000
ENSMUST00000103467.1	351	186.000	0.000000	0.000
ENSMUST00000103468.2	461	293.000	0.000000	0.000
ENSMUST00000103469.3	399	232.000	0.000000	0.000
ENSMUST00000195641.1	353	188.000	0.000000	0.000
ENSMUST00000103470.1	299	138.000	0.000000	0.000
ENSMUST00000195884.1	351	186.000	0.000000	0.000
ENSMUST00000103471.1	294	133.000	0.000000	0.000
ENSMUST00000103472.3	351	186.000	0.000000	0.000
ENSMUST00000103473.1	351	186.000	0.000000	0.000
ENSMUST00000103461.4	361	195.000	0.000000	0.000
ENSMUST00000195706.1	351	186.000	0.000000	0.000
ENSMUST00000103475.1	333	169.000	0.000000	0.000
ENSMUST00000191693.1	350	185.000	0.000000	0.000
ENSMUST00000103476.1	296	135.000	0.000000	0.000
ENSMUST00000192499.2	437	269.000	0.000000	0.000
ENSMUST00000103477.3	360	194.000	0.000000	0.000
ENSMUST00000193408.1	353	188.000	0.000000	0.000
ENSMUST00000195619.1	353	188.000	0.000000	0.000
ENSMUST00000103479.3	299	138.000	0.000000	0.000
ENSMUST00000196595.1	352	187.000	0.000000	0.000
ENSMUST00000103351.2	286	126.000	0.000000	0.000
ENSMUST00000198345.1	352	187.000	0.000000	0.000
ENSMUST00000177795.1	288	128.000	0.000000	0.000
ENSMUST00000199160.1	382	215.000	0.000000	0.000
ENSMUST00000103353.2	284	125.000	0.000000	0.000
ENSMUST00000103354.2	368	202.000	0.000000	0.000
ENSMUST00000197448.1	358	192.000	0.000000	0.000
ENSMUST00000103355.2	292	132.000	0.000000	0.000
ENSMUST00000195124.5	350	185.000	0.000000	0.000
ENSMUST00000103481.2	342	177.000	0.000000	0.000
ENSMUST00000103356.3	373	207.000	0.000000	0.000
ENSMUST00000103357.3	352	187.000	0.000000	0.000
ENSMUST00000194159.1	351	186.000	0.000000	0.000
ENSMUST00000103482.1	294	133.000	0.000000	0.000
ENSMUST00000103483.2	394	227.000	0.000000	0.000
ENSMUST00000125484.2	359	193.000	0.000000	0.000
ENSMUST00000183954.3	302	141.000	0.000000	0.000
ENSMUST00000103485.2	353	188.000	0.000000	0.000
ENSMUST00000103486.1	356	190.000	0.000000	0.000
ENSMUST00000103359.2	379	212.000	0.000000	0.000
ENSMUST00000199437.1	352	187.000	0.000000	0.000
ENSMUST00000177697.1	288	128.000	0.000000	0.000
ENSMUST00000198328.1	367	201.000	0.000000	0.000
ENSMUST00000166380.1	292	132.000	0.000000	0.000
ENSMUST00000103345.3	394	227.000	0.000000	0.000
ENSMUST00000103478.3	350	185.000	0.000000	0.000
ENSMUST00000200454.1	378	212.000	0.000000	0.000
ENSMUST00000103337.2	340	175.000	0.000000	0.000
ENSMUST00000114212.3	347	182.000	0.000000	0.000
ENSMUST00000103339.1	347	182.000	0.000000	0.000
ENSMUST00000197966.1	358	192.000	0.000000	0.000
ENSMUST00000103340.2	290	130.000	0.000000	0.000
ENSMUST00000103341.3	348	183.000	0.000000	0.000
ENSMUST00000195468.5	353	188.000	0.000000	0.000
ENSMUST00000103442.2	350	185.000	0.000000	0.000
ENSMUST00000103443.2	352	187.000	0.000000	0.000
ENSMUST00000103444.2	425	257.000	0.000000	0.000
ENSMUST00000178229.2	347	182.000	0.000000	0.000
ENSMUST00000103446.1	353	188.000	0.000000	0.000
ENSMUST00000103447.1	350	185.000	0.000000	0.000
ENSMUST00000103448.2	418	250.000	0.000000	0.000
ENSMUST00000195707.2	480	312.000	0.000000	0.000
ENSMUST00000103449.3	347	182.000	0.000000	0.000
ENSMUST00000103450.3	353	188.000	0.000000	0.000
ENSMUST00000179657.1	350	185.000	0.000000	0.000
ENSMUST00000192264.1	413	246.000	0.000000	0.000
ENSMUST00000103452.2	350	185.000	0.000000	0.000
ENSMUST00000195381.1	353	188.000	0.000000	0.000
ENSMUST00000103342.3	358	192.000	0.000000	0.000
ENSMUST00000103343.3	358	192.000	0.000000	0.000
ENSMUST00000180013.2	369	203.000	0.000000	0.000
ENSMUST00000103344.2	394	227.000	0.000000	0.000
ENSMUST00000192911.1	350	185.000	0.000000	0.000
ENSMUST00000103455.2	342	177.000	0.000000	0.000
ENSMUST00000103346.2	402	235.000	0.000000	0.000
ENSMUST00000196201.1	352	187.000	0.000000	0.000
ENSMUST00000101325.3	288	128.000	0.000000	0.000
ENSMUST00000103456.3	355	190.000	0.000000	0.000
ENSMUST00000103348.2	379	212.000	0.000000	0.000
ENSMUST00000192877.1	361	195.000	0.000000	0.000
ENSMUST00000103457.2	350	185.000	0.000000	0.000
ENSMUST00000103349.1	348	183.000	0.000000	0.000
ENSMUST00000103350.2	394	227.000	0.000000	0.000
ENSMUST00000193652.1	380	213.000	0.000000	0.000
ENSMUST00000103458.2	350	185.000	0.000000	0.000
ENSMUST00000103459.4	405	238.000	0.000000	0.000
ENSMUST00000103451.4	362	196.000	0.000000	0.000
ENSMUST00000103474.4	363	197.000	0.000000	0.000
ENSMUST00000193133.2	357	191.000	0.000000	0.000
ENSMUST00000103462.3	354	189.000	0.000000	0.000
ENSMUST00000103463.2	351	186.000	0.000000	0.000
ENSMUST00000103464.2	414	247.000	0.000000	0.000
ENSMUST00000167638.1	352	187.000	0.000000	0.000
ENSMUST00000166255.1	278	120.000	0.000000	0.000
ENSMUST00000103301.2	359	193.000	0.000000	0.000
ENSMUST00000095364.2	294	133.000	0.000000	0.000
ENSMUST00000103682.2	51	6.000	0.000000	0.000
ENSMUST00000103683.1	59	8.000	0.000000	0.000
ENSMUST00000197589.1	62	8.000	0.000000	0.000
ENSMUST00000103686.1	64	9.000	0.000000	0.000
ENSMUST00000103687.1	63	9.000	0.000000	0.000
ENSMUST00000196977.1	63	9.000	0.000000	0.000
ENSMUST00000103688.2	65	9.000	0.000000	0.000
ENSMUST00000103689.1	63	9.000	0.000000	0.000
ENSMUST00000103690.1	66	9.000	0.000000	0.000
ENSMUST00000103691.1	66	9.000	0.000000	0.000
ENSMUST00000103693.1	63	9.000	0.000000	0.000
ENSMUST00000199452.1	62	8.000	0.000000	0.000
ENSMUST00000103694.2	59	8.000	0.000000	0.000
ENSMUST00000200046.1	61	8.000	0.000000	0.000
ENSMUST00000103695.1	60	8.000	0.000000	0.000
ENSMUST00000197949.1	57	7.000	0.000000	0.000
ENSMUST00000103696.1	63	9.000	0.000000	0.000
ENSMUST00000103697.1	63	9.000	0.000000	0.000
ENSMUST00000103698.1	61	8.000	0.000000	0.000
ENSMUST00000103699.1	57	7.000	0.000000	0.000
ENSMUST00000103700.1	64	9.000	0.000000	0.000
ENSMUST00000103701.1	55	7.000	0.000000	0.000
ENSMUST00000103702.1	61	8.000	0.000000	0.000
ENSMUST00000103703.1	63	9.000	0.000000	0.000
ENSMUST00000103704.1	62	8.000	0.000000	0.000
ENSMUST00000103705.1	60	8.000	0.000000	0.000
ENSMUST00000103706.1	65	9.000	0.000000	0.000
ENSMUST00000103707.1	58	7.000	0.000000	0.000
ENSMUST00000103708.1	57	7.000	0.000000	0.000
ENSMUST00000103709.1	66	9.000	0.000000	0.000
ENSMUST00000103710.1	57	7.000	0.000000	0.000
ENSMUST00000103711.1	59	8.000	0.000000	0.000
ENSMUST00000103712.1	60	8.000	0.000000	0.000
ENSMUST00000103713.1	65	9.000	0.000000	0.000
ENSMUST00000103714.1	59	8.000	0.000000	0.000
ENSMUST00000103715.1	60	8.000	0.000000	0.000
ENSMUST00000103716.2	57	7.000	0.000000	0.000
ENSMUST00000103717.2	63	9.000	0.000000	0.000
ENSMUST00000103718.1	60	8.000	0.000000	0.000
ENSMUST00000103719.1	60	8.000	0.000000	0.000
ENSMUST00000103720.1	57	7.000	0.000000	0.000
ENSMUST00000103721.2	58	7.000	0.000000	0.000
ENSMUST00000103722.1	61	8.000	0.000000	0.000
ENSMUST00000103723.1	66	9.000	0.000000	0.000
ENSMUST00000103724.1	63	9.000	0.000000	0.000
ENSMUST00000103725.1	61	8.000	0.000000	0.000
ENSMUST00000103726.1	60	8.000	0.000000	0.000
ENSMUST00000103728.1	57	7.000	0.000000	0.000
ENSMUST00000103729.1	58	7.000	0.000000	0.000
ENSMUST00000103730.1	59	8.000	0.000000	0.000
ENSMUST00000103731.1	58	7.000	0.000000	0.000
ENSMUST00000103733.1	59	8.000	0.000000	0.000
ENSMUST00000103734.1	62	8.000	0.000000	0.000
ENSMUST00000103735.1	62	8.000	0.000000	0.000
ENSMUST00000103736.1	63	9.000	0.000000	0.000
ENSMUST00000103737.2	66	9.000	0.000000	0.000
ENSMUST00000103738.1	66	9.000	0.000000	0.000
ENSMUST00000200495.1	60	8.000	0.000000	0.000
ENSMUST00000103562.2	60	8.000	0.000000	0.000
ENSMUST00000197113.1	60	8.000	0.000000	0.000
ENSMUST00000184430.1	61	8.000	0.000000	0.000
ENSMUST00000103284.1	48	5.000	0.000000	0.000
ENSMUST00000103285.1	48	5.000	0.000000	0.000
ENSMUST00000192366.1	50	6.000	0.000000	0.000
ENSMUST00000103286.1	54	7.000	0.000000	0.000
ENSMUST00000103287.1	51	6.000	0.000000	0.000
ENSMUST00000103288.1	50	6.000	0.000000	0.000
ENSMUST00000103289.1	53	6.000	0.000000	0.000
ENSMUST00000193061.1	46	5.000	0.000000	0.000
ENSMUST00000103290.1	45	4.000	0.000000	0.000
ENSMUST00000103293.1	50	6.000	0.000000	0.000
ENSMUST00000103294.1	51	6.000	0.000000	0.000
ENSMUST00000103295.1	49	5.000	0.000000	0.000
ENSMUST00000103296.1	49	5.000	0.000000	0.000
ENSMUST00000103297.1	49	5.000	0.000000	0.000
ENSMUST00000103298.1	47	5.000	0.000000	0.000
ENSMUST00000082421.1	1144	1007.095	7089.838804	45359.000
ENSMUST00000082419.1	519	260.600	363.030283	601.000
ENSMUST00000082418.1	1824	1522.382	1194.680570	11554.000
ENSMUST00000082414.1	1378	926.909	5089.705911	29970.000
ENSMUST00000084013.1	297	143.501	4907.905180	4474.135
ENSMUST00000082411.1	348	165.000	44.018244	46.140
ENSMUST00000082409.1	784	619.324	1978.528152	7784.257
ENSMUST00000082408.1	681	435.251	3358.403620	9286.010
ENSMUST00000082407.1	204	62.000	7149.638458	2816.000
ENSMUST00000082405.1	684	488.011	2104.534296	6524.425
ENSMUST00000082402.1	1545	1428.508	9905.214183	89888.382
ENSMUST00000082396.1	1038	647.193	3141.255904	12914.995
ENSMUST00000082392.1	957	713.212	5721.938764	25925.000
ENSMUST00000124112.1	574	399.586	4.000349	10.155
ENSMUST00000084954.12	1732	1568.137	0.000000	0.000
ENSMUST00000108568.9	1777	1616.512	20.861144	214.227
ENSMUST00000079056.8	1443	1292.701	0.000000	0.000
ENSMUST00000102564.10	1848	1714.553	26.131258	284.622
ENSMUST00000124943.7	662	502.835	0.642276	2.052
ENSMUST00000150076.7	370	196.014	1.192200	1.485
ENSMUST00000128748.7	957	814.662	2.660200	13.767
ENSMUST00000102563.1	1352	1218.684	0.000000	0.000
ENSMUST00000138006.7	1073	919.450	1.137744	6.646
ENSMUST00000125441.7	756	606.243	4.886842	18.821
ENSMUST00000143232.1	603	453.616	5.183828	14.938
ENSMUST00000144454.1	488	318.093	14.989054	30.289
ENSMUST00000041683.8	4434	4369.330	214.253678	5947.028
ENSMUST00000173525.1	930	802.543	10.799955	55.061
ENSMUST00000174035.1	520	370.527	32.349322	76.145
ENSMUST00000174301.7	657	524.189	1.526672	5.084
ENSMUST00000174220.1	889	671.590	6.722667	28.682
ENSMUST00000199435.1	3794	3196.110	2.314864	47.001
ENSMUST00000098538.8	2564	2119.574	0.000000	0.000
ENSMUST00000199307.4	1944	1664.538	1.356649	14.346
ENSMUST00000098539.6	2261	1784.796	0.000000	0.000
ENSMUST00000196898.4	3323	2835.812	0.935478	16.853
ENSMUST00000029920.14	2239	1808.061	3.346741	38.441
ENSMUST00000196552.4	705	537.000	0.000000	0.000
ENSMUST00000197657.1	425	257.000	0.000000	0.000
ENSMUST00000199124.4	599	471.903	0.445535	1.336
ENSMUST00000196857.4	701	506.915	0.000000	0.000
ENSMUST00000198764.1	764	589.634	7.141121	26.749
ENSMUST00000199045.4	913	689.148	0.000000	0.000
ENSMUST00000196426.4	674	448.828	10.009276	28.539
ENSMUST00000200014.4	740	558.588	1.385701	4.917
ENSMUST00000198808.4	3747	3181.789	4.296770	86.850
ENSMUST00000195926.1	464	305.788	0.704724	1.369
ENSMUST00000200353.1	485	261.452	0.000000	0.000
ENSMUST00000106192.8	2425	1907.777	16.056817	194.600
ENSMUST00000178858.2	804	635.000	0.000000	0.000
ENSMUST00000169137.2	616	448.000	0.000000	0.000
ENSMUST00000113529.3	442	274.000	0.000000	0.000
ENSMUST00000208801.1	437	269.000	0.000000	0.000
ENSMUST00000031309.15	2421	2198.083	80.967555	1130.608
ENSMUST00000125522.1	3357	3307.952	0.863904	18.154
ENSMUST00000138071.1	585	417.000	0.000000	0.000
ENSMUST00000111959.1	1526	1394.024	0.000000	0.000
ENSMUST00000149669.7	600	449.019	0.783608	2.235
ENSMUST00000136895.1	392	228.712	0.000000	0.000
ENSMUST00000118865.7	768	519.350	0.000000	0.000
ENSMUST00000061587.12	1996	1838.596	3.497946	40.856
ENSMUST00000121504.1	2141	1986.745	0.962190	12.144
ENSMUST00000081035.8	4334	4604.187	3.521498	103.000
ENSMUST00000025989.9	8096	6964.296	15.676841	693.574
ENSMUST00000237871.1	3170	2603.459	83.223377	1376.426
ENSMUST00000028807.5	3665	3733.393	22.374508	530.657
ENSMUST00000126082.1	897	770.210	4.018420	19.662
ENSMUST00000141836.1	266	115.314	3.701656	2.712
ENSMUST00000150162.7	606	468.014	2.741694	8.151
ENSMUST00000140282.1	446	302.172	1.968269	3.778
ENSMUST00000125766.7	936	799.831	3.547568	18.025
ENSMUST00000152191.7	1010	861.155	10.301632	56.357
ENSMUST00000154104.1	668	513.880	0.669919	2.187
ENSMUST00000117392.8	6625	6321.045	0.000000	0.000
ENSMUST00000132442.1	3088	2889.585	1.756667	32.246
ENSMUST00000135804.1	634	458.882	0.603159	1.758
ENSMUST00000173320.7	6908	6521.904	6.613202	273.995
ENSMUST00000112524.8	3089	2989.364	0.000000	0.000
ENSMUST00000141118.8	3399	3230.444	1.193186	24.487
ENSMUST00000133617.2	1902	1780.596	0.358733	4.058
ENSMUST00000074082.12	2129	2015.846	0.000000	0.000
ENSMUST00000134053.7	1905	1784.620	16.946176	192.121
ENSMUST00000143125.1	794	625.677	0.960281	3.817
ENSMUST00000123115.1	807	650.463	4.676053	19.322
ENSMUST00000214989.1	500	332.000	0.000000	0.000
ENSMUST00000123601.1	878	771.079	4.053461	19.856
ENSMUST00000214249.1	1693	1548.974	1.645982	16.197
ENSMUST00000219340.1	1718	1633.895	2.072740	21.514
ENSMUST00000219129.1	1546	1377.000	0.000000	0.000
ENSMUST00000215222.1	460	294.949	19.015261	35.629
ENSMUST00000170255.1	1590	1421.000	0.000000	0.000
ENSMUST00000020488.8	123179	126838.562	4.492333	3619.763
ENSMUST00000076316.5	3084	3020.312	5.211843	100.000
ENSMUST00000210922.1	2208	2227.276	0.000000	0.000
ENSMUST00000210519.1	2295	2304.838	0.000000	0.000
ENSMUST00000020497.13	6027	6199.307	13.969862	550.164
ENSMUST00000146640.7	3938	4127.135	0.000000	0.000
ENSMUST00000147381.1	347	192.872	1.144653	1.402
ENSMUST00000141184.1	1383	1308.804	4.435315	36.877
ENSMUST00000138858.7	3505	3587.845	0.000000	0.000
ENSMUST00000143793.7	804	663.550	0.906410	3.821
ENSMUST00000125193.1	692	524.000	0.000000	0.000
ENSMUST00000028944.3	3618	3547.351	31.471159	709.208
ENSMUST00000154328.7	547	397.935	0.596407	1.508
ENSMUST00000147135.1	392	225.000	0.000000	0.000
ENSMUST00000141500.1	656	488.000	0.000000	0.000
ENSMUST00000141785.1	658	451.131	0.448029	1.284
ENSMUST00000084512.10	6471	6412.634	8.699735	354.405
ENSMUST00000084030.5	7788	7735.810	12.017598	590.582
ENSMUST00000209441.1	3469	3478.663	1.132571	25.028
ENSMUST00000210645.1	797	674.882	1.166233	5.000
ENSMUST00000210016.1	656	488.000	0.000000	0.000
ENSMUST00000211622.1	1661	1464.010	0.000000	0.000
ENSMUST00000210933.1	375	209.000	0.000000	0.000
ENSMUST00000210767.1	552	384.000	0.000000	0.000
ENSMUST00000210488.1	479	321.577	0.000000	0.000
ENSMUST00000209827.1	515	365.144	0.490903	1.139
ENSMUST00000211584.1	457	232.538	2.256598	3.334
ENSMUST00000209633.1	1050	928.914	2.541901	15.000
ENSMUST00000211218.1	943	671.570	2.698470	11.512
ENSMUST00000021133.15	2526	2443.314	55.986528	869.000
ENSMUST00000106425.3	2330	2252.400	0.000000	0.000
ENSMUST00000127205.7	1979	1855.702	0.000000	0.000
ENSMUST00000128808.1	703	553.584	0.000000	0.000
ENSMUST00000110893.9	1242	1178.256	1.402707	10.499
ENSMUST00000085633.11	1089	920.000	0.000000	0.000
ENSMUST00000110891.7	1214	1045.000	0.000000	0.000
ENSMUST00000027945.5	1196	1130.064	3.595593	25.813
ENSMUST00000156341.1	1028	934.285	0.915750	5.435
ENSMUST00000153757.1	498	360.252	1.858337	4.253
ENSMUST00000124497.1	741	573.000	0.000000	0.000
ENSMUST00000143876.7	342	177.000	0.000000	0.000
ENSMUST00000156527.1	261	105.000	0.000000	0.000
ENSMUST00000198858.4	453	285.000	0.000000	0.000
ENSMUST00000197248.4	3184	3302.408	0.412997	8.664
ENSMUST00000061155.11	2956	2978.305	0.670804	12.692
ENSMUST00000198043.4	2233	2260.970	0.289289	4.155
ENSMUST00000084952.7	2713	2797.268	0.759071	13.489
ENSMUST00000109332.7	617	449.000	0.000000	0.000
ENSMUST00000167694.1	249	96.000	0.000000	0.000
ENSMUST00000086461.12	2796	2726.207	19.312648	334.470
ENSMUST00000150962.7	3751	3752.105	1.711457	40.794
ENSMUST00000129369.1	375	218.440	6.096364	8.460
ENSMUST00000123392.1	264	108.981	1.444421	1.000
ENSMUST00000126262.1	1256	1143.405	4.698273	34.127
ENSMUST00000111953.1	772	608.995	2.603051	10.071
ENSMUST00000088260.1	1074	905.000	0.000000	0.000
ENSMUST00000033818.9	7549	7278.390	16.136482	746.107
ENSMUST00000091237.11	7443	7176.402	0.000000	0.000
ENSMUST00000133338.7	4028	3922.271	3.058198	76.201
ENSMUST00000125031.1	2295	2004.671	1.887230	24.034
ENSMUST00000127197.1	755	586.000	0.000000	0.000
ENSMUST00000132974.7	5528	5362.063	7.344005	250.162
ENSMUST00000152273.1	692	566.368	0.790045	2.843
ENSMUST00000136918.1	290	143.063	2.423200	2.202
ENSMUST00000143359.7	604	449.543	9.908020	28.295
ENSMUST00000131804.1	567	413.261	5.379236	14.122
ENSMUST00000139545.1	811	637.021	4.915388	19.892
ENSMUST00000001256.10	3736	2883.062	16.156628	295.911
ENSMUST00000167545.2	3156	2395.707	5.459484	83.089
ENSMUST00000017454.7	751	582.000	0.000000	0.000
ENSMUST00000046863.11	1828	1659.000	0.000000	0.000
ENSMUST00000132702.7	1899	1770.958	0.000000	0.000
ENSMUST00000144748.7	2286	2161.553	1.879070	25.803
ENSMUST00000206674.1	531	363.000	0.000000	0.000
ENSMUST00000106272.7	1725	1556.000	0.000000	0.000
ENSMUST00000125188.7	473	305.000	0.000000	0.000
ENSMUST00000155005.2	710	542.000	0.000000	0.000
ENSMUST00000206995.1	1000	840.344	0.635828	3.394
ENSMUST00000124631.7	782	613.000	0.000000	0.000
ENSMUST00000136597.2	809	640.000	0.000000	0.000
ENSMUST00000139068.7	364	198.000	0.000000	0.000
ENSMUST00000106271.1	1713	1584.868	1.681622	16.931
ENSMUST00000138432.1	288	128.000	0.000000	0.000
ENSMUST00000084935.10	8834	7545.704	17.122175	820.759
ENSMUST00000208158.1	1551	1469.296	0.297934	2.781
ENSMUST00000162108.7	2433	2335.091	0.000000	0.000
ENSMUST00000054436.8	4060	3750.080	2.917194	69.496
ENSMUST00000035115.4	4902	4754.637	0.629042	19.000
ENSMUST00000213272.1	508	281.203	0.559787	1.000
ENSMUST00000139189.1	412	245.000	0.000000	0.000
ENSMUST00000129394.1	763	594.000	0.000000	0.000
ENSMUST00000149959.1	224	76.000	0.000000	0.000
ENSMUST00000103097.9	443	275.000	0.000000	0.000
ENSMUST00000180193.1	443	275.000	0.000000	0.000
ENSMUST00000199470.4	2392	2223.000	0.000000	0.000
ENSMUST00000046045.12	2564	2337.240	0.421771	6.262
ENSMUST00000199423.4	2016	1852.195	1.847434	21.738
ENSMUST00000196529.4	1460	1261.922	0.000000	0.000
ENSMUST00000198460.4	1785	1616.000	0.000000	0.000
ENSMUST00000199983.1	479	311.000	0.000000	0.000
ENSMUST00000198734.1	452	284.000	0.000000	0.000
ENSMUST00000200589.4	1174	1081.851	0.000000	0.000
ENSMUST00000198750.4	870	701.000	0.000000	0.000
ENSMUST00000198404.1	368	202.000	0.000000	0.000
ENSMUST00000196815.4	574	406.000	0.000000	0.000
ENSMUST00000198648.4	810	641.000	0.000000	0.000
ENSMUST00000196504.4	608	440.000	0.000000	0.000
ENSMUST00000199685.1	604	436.000	0.000000	0.000
ENSMUST00000197282.1	655	487.000	0.000000	0.000
ENSMUST00000199752.1	275	117.000	0.000000	0.000
ENSMUST00000103096.9	911	742.000	0.000000	0.000
ENSMUST00000109328.7	726	569.111	0.276596	1.000
ENSMUST00000130227.1	1619	1448.881	0.434581	4.000
ENSMUST00000063824.13	3681	3259.393	0.216582	4.485
ENSMUST00000136375.7	3691	3522.000	0.000000	0.000
ENSMUST00000142203.7	3849	3449.008	0.000000	0.000
ENSMUST00000141714.1	492	324.000	0.000000	0.000
ENSMUST00000135618.7	3293	3124.000	0.000000	0.000
ENSMUST00000137458.1	3272	3103.000	0.000000	0.000
ENSMUST00000134723.1	354	189.000	0.000000	0.000
ENSMUST00000143808.1	554	386.000	0.000000	0.000
ENSMUST00000135968.1	762	593.000	0.000000	0.000
ENSMUST00000135560.1	1156	976.790	0.405379	2.515
ENSMUST00000000188.11	6330	6239.780	364.598358	14452.429
ENSMUST00000201564.1	127	23.000	0.000000	0.000
ENSMUST00000201985.1	415	248.000	0.000000	0.000
ENSMUST00000201902.3	627	459.823	0.000000	0.000
ENSMUST00000202363.1	3506	3422.079	1.136608	24.709
ENSMUST00000201066.1	983	844.414	0.000000	0.000
ENSMUST00000201637.1	1006	882.930	2.827976	15.862
ENSMUST00000201857.1	115	19.000	0.000000	0.000
ENSMUST00000062904.10	3151	3124.249	37.915436	752.521
ENSMUST00000139555.7	3841	3825.786	3.017426	73.335
ENSMUST00000133959.7	688	554.456	0.494584	1.742
ENSMUST00000128582.7	5607	5666.845	4.942152	177.916
ENSMUST00000139069.7	2300	2221.619	0.383193	5.408
ENSMUST00000147625.1	595	451.770	0.000000	0.000
ENSMUST00000123551.7	710	569.971	1.583460	5.733
ENSMUST00000142198.7	823	682.270	0.000000	0.000
ENSMUST00000148048.1	786	628.109	4.952330	19.761
ENSMUST00000138738.1	837	694.816	2.359316	10.414
ENSMUST00000149337.1	653	513.742	3.951156	12.895
ENSMUST00000124955.1	830	692.884	3.552592	15.637
ENSMUST00000015003.9	1993	1788.009	37.578552	426.842
ENSMUST00000212037.1	358	174.229	5.529934	6.121
ENSMUST00000212572.1	1151	1000.577	12.119828	77.038
ENSMUST00000151162.1	662	432.202	1.720166	4.723
ENSMUST00000036578.6	4594	3932.494	17.543805	438.277
ENSMUST00000073935.6	3923	3558.604	5.529343	125.000
ENSMUST00000055872.2	1940	1771.000	0.000000	0.000
ENSMUST00000154277.1	1632	1463.000	0.000000	0.000
ENSMUST00000057773.4	1308	992.190	6.028812	38.000
ENSMUST00000024657.11	1663	1588.329	51.659470	521.251
ENSMUST00000171526.1	534	414.554	4.301390	11.328
ENSMUST00000172054.1	441	303.476	4.038243	7.785
ENSMUST00000168938.2	3901	3368.745	18.448665	394.812
ENSMUST00000167805.1	597	346.078	1.739261	3.824
ENSMUST00000077502.4	3257	3167.330	1.324328	26.647
ENSMUST00000204803.1	1032	863.000	0.000000	0.000
ENSMUST00000104984.3	6905	5512.627	5.663264	198.327
ENSMUST00000210367.1	1324	1155.000	0.000000	0.000
ENSMUST00000211489.1	575	407.000	0.000000	0.000
ENSMUST00000211207.1	1866	1776.500	0.000000	0.000
ENSMUST00000080065.2	4054	3834.326	24.644245	600.290
ENSMUST00000136444.1	722	587.878	2.332134	8.710
ENSMUST00000032326.10	1764	1741.786	47.437641	524.898
ENSMUST00000130851.7	435	267.000	0.000000	0.000
ENSMUST00000205244.2	607	500.374	0.000000	0.000
ENSMUST00000131719.7	978	876.810	3.637424	20.261
ENSMUST00000155277.7	4006	4221.883	7.189001	192.811
ENSMUST00000205055.2	551	383.000	0.000000	0.000
ENSMUST00000155698.1	620	477.615	2.076815	6.301
ENSMUST00000204646.2	1139	1070.528	0.000000	0.000
ENSMUST00000154558.2	1078	1011.676	0.000000	0.000
ENSMUST00000123022.7	693	525.000	0.000000	0.000
ENSMUST00000134549.1	791	684.812	5.989730	26.058
ENSMUST00000155022.2	3269	3349.449	3.039359	64.671
ENSMUST00000159715.7	3796	3627.000	0.000000	0.000
ENSMUST00000052069.11	3798	3629.000	0.000000	0.000
ENSMUST00000161514.1	2746	2627.213	0.059917	1.000
ENSMUST00000027809.7	1913	1549.184	2.913466	28.673
ENSMUST00000046548.13	5060	4322.301	5.062242	139.000
ENSMUST00000111037.2	4988	4231.068	0.000000	0.000
ENSMUST00000152584.1	750	581.000	0.000000	0.000
ENSMUST00000142869.1	635	463.353	0.339727	1.000
ENSMUST00000044332.15	4518	4219.943	18.300016	490.586
ENSMUST00000156546.1	2162	2087.715	1.463836	19.414
ENSMUST00000150767.7	3896	3907.276	0.000000	0.000
ENSMUST00000124718.7	564	396.000	0.000000	0.000
ENSMUST00000043598.13	1153	984.000	0.000000	0.000
ENSMUST00000108435.1	1112	989.080	2.705581	17.000
ENSMUST00000153236.1	847	689.784	0.456433	2.000
ENSMUST00000027727.14	3123	2930.815	29.435630	548.048
ENSMUST00000112237.1	3446	3101.663	11.273906	222.140
ENSMUST00000156433.1	363	197.000	0.000000	0.000
ENSMUST00000148822.1	2231	2051.245	1.695442	22.093
ENSMUST00000034046.12	3897	3901.608	3.565593	88.376
ENSMUST00000128746.2	5676	5397.788	0.061577	2.112
ENSMUST00000211644.1	343	178.000	0.000000	0.000
ENSMUST00000211289.1	1253	1084.000	0.000000	0.000
ENSMUST00000135955.7	673	505.000	0.000000	0.000
ENSMUST00000210929.1	474	306.000	0.000000	0.000
ENSMUST00000110372.8	3429	3536.278	1.491793	33.513
ENSMUST00000130563.1	368	202.000	0.000000	0.000
ENSMUST00000110371.7	2100	2106.622	0.000000	0.000
ENSMUST00000133161.1	573	415.882	0.757012	2.000
ENSMUST00000152423.1	441	273.000	0.000000	0.000
ENSMUST00000223838.1	420	252.000	0.000000	0.000
ENSMUST00000046095.9	3791	3622.000	0.000000	0.000
ENSMUST00000099885.1	942	773.000	0.000000	0.000
ENSMUST00000105931.7	472	304.000	0.000000	0.000
ENSMUST00000105934.7	480	312.000	0.000000	0.000
ENSMUST00000210288.1	918	749.000	0.000000	0.000
ENSMUST00000105930.7	583	415.000	0.000000	0.000
ENSMUST00000105933.7	552	384.000	0.000000	0.000
ENSMUST00000000220.2	478	310.000	0.000000	0.000
ENSMUST00000105932.1	455	277.280	0.567708	1.000
ENSMUST00000125933.1	259	104.000	0.000000	0.000
ENSMUST00000162317.1	297	136.000	0.000000	0.000
ENSMUST00000052691.8	2506	2090.752	7.713993	102.456
ENSMUST00000164837.2	2523	2118.050	12.526204	168.544
ENSMUST00000174004.1	1466	1246.039	0.000000	0.000
ENSMUST00000174163.1	772	657.759	0.239318	1.000
ENSMUST00000115349.8	1577	1408.000	0.000000	0.000
ENSMUST00000231872.1	509	341.000	0.000000	0.000
ENSMUST00000039338.12	1591	1422.000	0.000000	0.000
ENSMUST00000100046.8	2294	2125.000	0.000000	0.000
ENSMUST00000160243.1	1490	1321.000	0.000000	0.000
ENSMUST00000232459.1	742	573.000	0.000000	0.000
ENSMUST00000231835.1	533	365.000	0.000000	0.000
ENSMUST00000057023.11	2361	2245.284	1.537303	21.927
ENSMUST00000139790.7	2403	2266.722	0.000000	0.000
ENSMUST00000148620.1	1342	1198.771	0.639140	4.867
ENSMUST00000138465.2	1884	1817.694	0.770618	8.898
ENSMUST00000208565.1	1215	1080.988	1.209635	8.307
ENSMUST00000217292.2	1854	1685.000	0.000000	0.000
ENSMUST00000216534.1	942	773.000	0.000000	0.000
ENSMUST00000037528.9	4611	4283.470	10.650772	289.824
ENSMUST00000207617.1	412	245.000	0.000000	0.000
ENSMUST00000207530.1	369	203.000	0.000000	0.000
ENSMUST00000208800.1	446	278.000	0.000000	0.000
ENSMUST00000213887.1	2711	2513.707	13.766968	219.842
ENSMUST00000207238.1	396	229.000	0.000000	0.000
ENSMUST00000208947.1	1865	1727.248	2.447050	26.851
ENSMUST00000208061.1	938	737.946	1.351315	6.335
ENSMUST00000029671.8	2910	2506.363	0.188401	3.000
ENSMUST00000149919.7	531	363.000	0.000000	0.000
ENSMUST00000133888.1	4064	3895.000	0.000000	0.000
ENSMUST00000127733.1	405	238.000	0.000000	0.000
ENSMUST00000212929.1	3474	3097.463	0.000000	0.000
ENSMUST00000093099.12	3236	2861.742	5.064758	92.076
ENSMUST00000147964.7	3309	2934.249	6.809106	126.924
ENSMUST00000131652.1	441	273.000	0.000000	0.000
ENSMUST00000144379.7	698	530.000	0.000000	0.000
ENSMUST00000126547.1	577	349.565	0.000000	0.000
ENSMUST00000195794.1	1392	1223.000	0.000000	0.000
ENSMUST00000194087.5	3225	3056.000	0.000000	0.000
ENSMUST00000194783.1	2161	1992.000	0.000000	0.000
ENSMUST00000094288.9	3817	3648.000	0.000000	0.000
ENSMUST00000171939.7	3823	3654.000	0.000000	0.000
ENSMUST00000058806.6	2069	1900.000	0.000000	0.000
ENSMUST00000224534.1	2016	1847.000	0.000000	0.000
ENSMUST00000076263.1	942	773.000	0.000000	0.000
ENSMUST00000017443.13	1664	1511.312	30.092038	288.910
ENSMUST00000109326.9	476	282.054	1.807439	3.239
ENSMUST00000109327.3	656	471.375	5.004457	14.986
ENSMUST00000135458.1	560	413.448	4.517635	11.866
ENSMUST00000047075.13	6487	6212.091	2.168346	85.570
ENSMUST00000144406.7	916	747.000	0.000000	0.000
ENSMUST00000126761.7	730	562.000	0.000000	0.000
ENSMUST00000143951.1	315	152.000	0.000000	0.000
ENSMUST00000141439.1	389	222.000	0.000000	0.000
ENSMUST00000047157.12	5927	5741.597	29.293265	1068.458
ENSMUST00000205501.1	647	386.432	0.814705	2.000
ENSMUST00000099546.5	2090	1831.392	5.071237	59.000
ENSMUST00000110837.1	1991	1735.151	0.000000	0.000
ENSMUST00000204239.2	4804	4734.671	2.307017	69.390
ENSMUST00000002976.4	7752	7931.653	1.361652	68.610
ENSMUST00000204078.1	805	636.000	0.000000	0.000
ENSMUST00000141137.6	13862	14358.995	0.117205	10.691
ENSMUST00000198055.1	431	263.000	0.000000	0.000
ENSMUST00000126998.2	550	382.000	0.000000	0.000
ENSMUST00000197824.1	735	567.000	0.000000	0.000
ENSMUST00000196708.1	6341	6443.190	0.105250	4.308
ENSMUST00000058440.11	14038	14560.515	0.000008	0.001
ENSMUST00000229223.1	346	181.000	0.000000	0.000
ENSMUST00000230769.1	346	181.000	0.000000	0.000
ENSMUST00000109150.8	2513	2274.023	28.189603	407.231
ENSMUST00000229282.1	376	211.072	2.983133	4.000
ENSMUST00000003442.8	2734	2236.332	3.118768	44.307
ENSMUST00000230490.1	2477	2230.425	65.085305	922.205
ENSMUST00000230064.1	2714	2496.287	25.050693	397.257
ENSMUST00000233649.1	4007	4098.046	0.047475	1.236
ENSMUST00000077788.6	2379	2285.623	7.300361	106.000
ENSMUST00000045521.8	5226	5134.774	26.272575	857.000
ENSMUST00000036470.13	1870	1780.378	19.007011	214.972
ENSMUST00000110834.7	828	736.569	2.570431	12.028
ENSMUST00000110833.1	732	564.000	0.000000	0.000
ENSMUST00000042299.3	4058	3849.589	1.553861	38.000
ENSMUST00000224726.2	4061	3885.586	12.183177	300.728
ENSMUST00000223659.1	275	117.000	0.000000	0.000
ENSMUST00000225189.2	595	445.669	0.453571	1.284
ENSMUST00000236457.1	393	226.000	0.000000	0.000
ENSMUST00000113825.3	4044	3873.782	0.000000	0.000
ENSMUST00000238089.1	414	247.000	0.000000	0.000
ENSMUST00000068004.12	4148	3975.867	1.028918	25.988
ENSMUST00000178687.1	4869	4118.385	13.492453	353.000
ENSMUST00000093100.2	2821	2668.605	0.117975	2.000
ENSMUST00000021940.7	4315	4308.556	38.126475	1043.555
ENSMUST00000224517.1	787	620.615	9.100490	35.879
ENSMUST00000225066.1	645	494.864	4.862734	15.287
ENSMUST00000225366.1	3331	3367.520	1.363565	29.170
ENSMUST00000022782.9	4228	3863.843	14.438477	354.403
ENSMUST00000227760.1	323	160.000	0.000000	0.000
ENSMUST00000228407.1	818	610.252	0.000000	0.000
ENSMUST00000226472.1	823	619.576	7.011429	27.597
ENSMUST00000075941.11	6786	6391.373	25.798532	1047.481
ENSMUST00000066773.8	4461	4424.333	4.903201	137.811
ENSMUST00000185719.1	317	154.000	0.000000	0.000
ENSMUST00000188612.1	2333	2078.181	0.479547	6.331
ENSMUST00000185887.1	2227	1940.574	0.656656	8.095
ENSMUST00000185735.1	3079	2051.090	0.076746	1.000
ENSMUST00000191226.1	807	659.155	0.000000	0.000
ENSMUST00000006774.10	2736	2633.453	32.455104	542.957
ENSMUST00000165031.7	673	525.026	3.610751	12.043
ENSMUST00000107644.1	2187	2223.250	0.000000	0.000
ENSMUST00000128420.8	1451	1408.288	0.000000	0.000
ENSMUST00000144708.1	739	630.191	0.000000	0.000
ENSMUST00000154987.7	5188	5056.477	2.267718	72.844
ENSMUST00000136823.7	536	368.000	0.000000	0.000
ENSMUST00000212072.1	1930	1780.748	3.839825	43.438
ENSMUST00000212206.1	1636	1522.104	2.532589	24.489
ENSMUST00000077791.7	1811	1675.020	23.764587	252.876
ENSMUST00000211926.1	1409	1298.456	0.000000	0.000
ENSMUST00000113917.7	805	708.744	0.711422	3.203
ENSMUST00000113910.7	966	716.124	47.504507	216.113
ENSMUST00000113906.8	745	531.773	0.000000	0.000
ENSMUST00000113914.7	912	596.880	0.000000	0.000
ENSMUST00000113905.7	758	541.078	0.000000	0.000
ENSMUST00000146924.1	499	267.297	34.641524	58.823
ENSMUST00000232294.1	548	428.828	7.569212	20.620
ENSMUST00000138514.1	695	510.968	8.084090	26.241
ENSMUST00000124281.1	429	261.000	0.000000	0.000
ENSMUST00000133468.1	370	205.787	0.000000	0.000
ENSMUST00000126731.7	864	700.898	12.022712	53.532
ENSMUST00000136417.1	778	635.162	15.225289	61.434
ENSMUST00000155288.1	749	606.305	3.328934	12.822
ENSMUST00000141938.7	673	543.706	0.000000	0.000
ENSMUST00000139699.7	3449	3356.873	3.475860	74.123
ENSMUST00000106411.9	3205	3109.195	12.684905	250.549
ENSMUST00000106413.9	3298	3212.491	0.000000	0.000
ENSMUST00000021147.13	3337	3257.335	17.810074	368.540
ENSMUST00000051312.4	3256	2191.224	1.652282	23.000
ENSMUST00000094467.5	2540	2413.332	17.160887	263.096
ENSMUST00000147223.7	2893	2827.027	2.991999	53.734
ENSMUST00000146517.1	1135	947.591	1.244374	7.491
ENSMUST00000139723.1	352	193.244	0.852058	1.046
ENSMUST00000236386.1	2817	2648.000	0.000000	0.000
ENSMUST00000170392.8	1807	1638.000	0.000000	0.000
ENSMUST00000237082.1	1680	1511.000	0.000000	0.000
ENSMUST00000237165.1	1469	1300.000	0.000000	0.000
ENSMUST00000237130.1	1543	1374.000	0.000000	0.000
ENSMUST00000235892.1	1653	1484.000	0.000000	0.000
ENSMUST00000114455.2	1765	1596.000	0.000000	0.000
ENSMUST00000236703.1	1863	1694.000	0.000000	0.000
ENSMUST00000063414.8	3229	3141.056	9.120924	182.000
ENSMUST00000229242.1	736	568.000	0.000000	0.000
ENSMUST00000195026.1	4015	3011.987	0.894469	17.115
ENSMUST00000027853.5	1025	736.689	64.258476	300.726
ENSMUST00000128633.1	3029	2681.352	1.456549	24.811
ENSMUST00000193575.1	468	300.000	0.000000	0.000
ENSMUST00000138999.1	493	338.081	3.451432	7.413
ENSMUST00000098090.9	1215	1046.000	0.000000	0.000
ENSMUST00000207046.1	2733	2686.643	0.777946	13.278
ENSMUST00000032887.3	914	775.620	39.909042	196.642
ENSMUST00000209146.1	799	659.613	0.000000	0.000
ENSMUST00000127700.1	3070	3107.124	0.966644	19.080
ENSMUST00000086639.5	5454	5051.241	1.481934	47.554
ENSMUST00000232891.1	2575	2406.000	0.000000	0.000
ENSMUST00000232804.1	2902	2659.562	0.144794	2.446
ENSMUST00000074618.9	6637	6196.598	1.419607	55.883
ENSMUST00000109184.7	6828	6354.667	0.000000	0.000
ENSMUST00000151292.7	5399	5250.346	0.952071	31.755
ENSMUST00000099067.9	2727	2441.820	0.624241	9.683
ENSMUST00000029057.12	2310	2141.000	0.000000	0.000
ENSMUST00000137451.1	2369	2200.000	0.000000	0.000
ENSMUST00000140137.7	3309	3140.000	0.000000	0.000
ENSMUST00000138546.1	2174	1746.230	0.151331	1.679
ENSMUST00000171689.7	2742	2443.135	0.000000	0.000
ENSMUST00000050771.7	1239	1070.000	0.000000	0.000
ENSMUST00000041003.7	1402	1318.117	9.750059	81.643
ENSMUST00000232131.1	485	317.000	0.000000	0.000
ENSMUST00000232051.1	2419	2085.185	1.290484	17.094
ENSMUST00000139270.7	386	219.000	0.000000	0.000
ENSMUST00000144662.7	3912	3846.158	0.000000	0.000
ENSMUST00000151307.7	3687	3626.309	0.000000	0.000
ENSMUST00000025595.4	3267	3156.711	17.004454	341.000
ENSMUST00000037376.13	1405	1246.758	10.833495	85.804
ENSMUST00000113851.7	1323	1175.984	8.167477	61.016
ENSMUST00000150322.7	803	617.350	4.627438	18.148
ENSMUST00000146117.7	1049	887.462	10.082043	56.840
ENSMUST00000113850.1	1918	1749.000	0.000000	0.000
ENSMUST00000205681.1	752	652.256	4.102737	17.000
ENSMUST00000151147.7	676	510.358	1.903376	6.171
ENSMUST00000128262.1	970	873.688	3.595715	19.957
ENSMUST00000141611.1	533	390.044	2.643858	6.551
ENSMUST00000205599.1	1871	1817.133	0.564144	6.512
ENSMUST00000075303.6	1928	1787.891	13.721587	155.848
ENSMUST00000141029.1	1882	1692.890	2.967874	31.918
ENSMUST00000125666.1	639	471.000	0.000000	0.000
ENSMUST00000204390.1	1356	1067.203	0.772019	5.234
ENSMUST00000133811.2	889	776.740	3.775468	18.630
ENSMUST00000184534.1	3412	3148.430	0.470483	9.410
ENSMUST00000103201.7	9513	10297.634	0.890964	58.285
ENSMUST00000183548.2	5199	4548.121	1.393861	40.272
ENSMUST00000137500.8	431	286.031	3.149840	5.723
ENSMUST00000130012.8	1058	889.000	0.000000	0.000
ENSMUST00000136463.8	452	284.000	0.000000	0.000
ENSMUST00000183887.1	684	578.766	0.000000	0.000
ENSMUST00000020843.12	9026	9741.919	31.549184	1952.493
ENSMUST00000088955.11	1669	1500.000	0.000000	0.000
ENSMUST00000135501.2	870	701.000	0.000000	0.000
ENSMUST00000175774.8	7047	6357.472	8.292953	334.927
ENSMUST00000108415.9	7095	6387.252	0.000000	0.000
ENSMUST00000098679.9	2340	1946.451	1.824641	22.562
ENSMUST00000108418.10	1934	1576.158	1.734283	17.365
ENSMUST00000108417.9	1937	1768.000	0.000000	0.000
ENSMUST00000108416.9	1754	1585.000	0.000000	0.000
ENSMUST00000108413.7	1599	1430.000	0.000000	0.000
ENSMUST00000176408.7	1697	1380.296	0.565881	4.962
ENSMUST00000147146.1	609	304.723	2.884795	5.584
ENSMUST00000175754.3	455	287.626	1.699290	3.105
ENSMUST00000037359.8	1954	1075.047	3.321210	22.682
ENSMUST00000153736.1	363	166.000	3.146418	3.318
ENSMUST00000142339.1	702	534.000	0.000000	0.000
ENSMUST00000152424.1	646	510.552	1.233285	4.000
ENSMUST00000041717.13	3590	3132.076	1.195497	23.787
ENSMUST00000111654.7	3059	2652.953	0.442715	7.461
ENSMUST00000111658.9	3012	2665.251	0.000000	0.000
ENSMUST00000111659.8	2324	2096.515	0.000000	0.000
ENSMUST00000111652.8	1087	907.000	0.000000	0.000
ENSMUST00000111649.7	982	813.000	0.000000	0.000
ENSMUST00000111651.7	1127	975.801	0.231379	1.434
ENSMUST00000153888.8	2318	2107.431	0.504712	6.757
ENSMUST00000127233.8	3220	2773.831	0.000000	0.000
ENSMUST00000126434.7	2683	2514.000	0.000000	0.000
ENSMUST00000111653.7	2629	2460.000	0.000000	0.000
ENSMUST00000061496.16	3193	2726.857	0.000000	0.000
ENSMUST00000111656.7	3629	3042.336	5.203788	100.574
ENSMUST00000111657.10	2135	1919.606	0.221891	2.706
ENSMUST00000133008.7	691	523.000	0.000000	0.000
ENSMUST00000145249.7	830	661.000	0.000000	0.000
ENSMUST00000142291.7	729	585.357	0.408477	1.519
ENSMUST00000111646.7	2839	2362.338	0.000000	0.000
ENSMUST00000127653.7	395	228.000	0.000000	0.000
ENSMUST00000143334.1	746	600.003	1.636459	6.238
ENSMUST00000148666.1	800	652.501	1.058041	4.386
ENSMUST00000111662.10	3715	3275.401	1.256222	26.139
ENSMUST00000169838.8	5725	5808.758	39.498608	1457.545
ENSMUST00000072156.6	6127	6189.618	11.321937	445.186
ENSMUST00000226905.1	3303	2887.079	0.541042	9.923
ENSMUST00000226748.1	1133	964.000	0.000000	0.000
ENSMUST00000227405.1	2827	2913.468	2.856162	52.863
ENSMUST00000227604.1	929	820.260	5.842245	30.443
ENSMUST00000226997.1	2131	2043.957	19.386925	251.732
ENSMUST00000226913.1	3184	3063.282	0.000000	0.000
ENSMUST00000226434.1	2278	2284.749	2.840523	41.228
ENSMUST00000019723.7	1710	1630.189	30.616143	317.063
ENSMUST00000140885.7	464	295.397	0.000000	0.000
ENSMUST00000151093.1	445	277.000	0.000000	0.000
ENSMUST00000120717.7	2591	2566.380	0.156043	2.544
ENSMUST00000151350.1	588	458.528	0.499837	1.456
ENSMUST00000102592.9	7049	6914.390	13.348437	586.329
ENSMUST00000032729.7	6102	6296.907	22.439198	897.618
ENSMUST00000206612.1	5938	6119.067	2.467935	95.935
ENSMUST00000132036.1	699	586.726	5.368737	20.011
ENSMUST00000144961.1	385	218.000	0.000000	0.000
ENSMUST00000206228.1	551	419.153	3.420497	9.108
ENSMUST00000206438.1	451	283.000	0.000000	0.000
ENSMUST00000102578.10	3717	3199.249	35.651311	724.570
ENSMUST00000140604.1	2558	2167.654	0.000000	0.000
ENSMUST00000137519.1	1361	1266.896	7.135768	57.430
ENSMUST00000129001.7	2637	2493.219	0.000000	0.000
ENSMUST00000131803.1	2233	2051.976	0.000000	0.000
ENSMUST00000200704.1	1993	1924.985	1.799030	22.000
ENSMUST00000051777.14	7803	8140.664	19.356928	1001.044
ENSMUST00000133464.7	4167	4376.872	0.000000	0.000
ENSMUST00000156559.7	1909	1902.661	0.393470	4.756
ENSMUST00000119647.8	4840	5062.211	0.852376	27.411
ENSMUST00000208753.1	1304	1268.844	0.298674	2.407
ENSMUST00000184753.1	2576	2224.081	0.428742	6.058
ENSMUST00000185051.1	788	619.000	0.000000	0.000
ENSMUST00000120196.8	3391	3315.274	0.000000	0.000
ENSMUST00000184779.1	660	513.549	1.280580	4.178
ENSMUST00000185084.1	600	432.000	0.000000	0.000
ENSMUST00000184657.1	639	471.000	0.000000	0.000
ENSMUST00000151573.2	879	673.035	0.000000	0.000
ENSMUST00000208018.1	925	719.892	6.154506	28.146
ENSMUST00000098259.10	6602	6951.803	0.000000	0.000
ENSMUST00000000219.9	1829	1663.874	2.929194	30.962
ENSMUST00000105929.10	1950	1849.888	0.000000	0.000
ENSMUST00000124951.7	1280	1111.000	0.000000	0.000
ENSMUST00000138482.8	483	315.000	0.000000	0.000
ENSMUST00000123057.1	990	828.208	0.767533	4.038
ENSMUST00000140344.1	1012	843.000	0.000000	0.000
ENSMUST00000005493.13	4163	4109.123	57.756677	1507.677
ENSMUST00000125997.1	4435	4453.275	3.530892	99.890
ENSMUST00000128879.1	469	315.383	1.012067	2.028
ENSMUST00000153455.7	1252	1115.254	1.495637	10.596
ENSMUST00000157065.1	728	560.000	0.000000	0.000
ENSMUST00000129325.1	964	781.058	2.150440	10.670
ENSMUST00000133309.1	1373	1264.181	0.573491	4.606
ENSMUST00000126747.1	402	235.000	0.000000	0.000
ENSMUST00000098545.11	2897	2521.232	0.530018	8.489
ENSMUST00000147819.7	457	289.000	0.000000	0.000
ENSMUST00000145507.7	462	294.000	0.000000	0.000
ENSMUST00000092880.13	2700	2660.525	3.727654	63.003
ENSMUST00000127587.7	1412	1243.000	0.000000	0.000
ENSMUST00000141578.1	564	396.000	0.000000	0.000
ENSMUST00000108338.1	714	546.000	0.000000	0.000
ENSMUST00000140379.1	408	270.098	0.878938	1.508
ENSMUST00000088248.12	967	816.539	211.208207	1095.581
ENSMUST00000001439.6	2191	2070.552	0.472748	6.218
ENSMUST00000032998.12	1908	1903.432	350.209140	4234.690
ENSMUST00000107096.1	952	858.112	0.000000	0.000
ENSMUST00000208532.1	489	341.022	499.550729	1082.228
ENSMUST00000128725.1	3183	3338.813	3.180383	67.457
ENSMUST00000128174.1	932	828.164	0.688848	3.624
ENSMUST00000036424.2	2431	2262.000	0.000000	0.000
ENSMUST00000084820.5	7583	7649.013	14.533937	706.229
ENSMUST00000212593.1	2309	2162.396	0.701419	9.635
ENSMUST00000212097.1	2858	2878.902	5.310504	97.122
ENSMUST00000212461.1	1363	1299.531	0.237243	1.959
ENSMUST00000212183.1	1237	1176.222	0.371236	2.774
ENSMUST00000212620.1	2963	2760.497	2.839924	49.802
ENSMUST00000212913.1	582	438.379	0.465960	1.298
ENSMUST00000211840.1	4461	4486.707	25.210770	718.573
ENSMUST00000212274.1	615	496.655	3.824125	12.065
ENSMUST00000212151.1	611	478.438	3.487515	10.600
ENSMUST00000211846.1	796	691.970	6.706714	29.482
ENSMUST00000211838.1	362	218.639	0.976702	1.357
ENSMUST00000211826.1	687	514.091	11.667477	38.104
ENSMUST00000108492.8	6402	6467.151	7.798009	320.371
ENSMUST00000037762.10	2206	1885.262	0.214908	2.574
ENSMUST00000139224.2	371	209.234	0.793599	1.055
ENSMUST00000153833.1	461	293.000	0.000000	0.000
ENSMUST00000030949.3	3523	3475.576	1.041704	23.000
ENSMUST00000023117.9	1663	1525.046	49.084417	475.536
ENSMUST00000230134.1	854	746.368	12.733944	60.377
ENSMUST00000160415.1	471	324.772	64.990599	134.087
ENSMUST00000151288.7	7509	7345.610	3.472687	162.050
ENSMUST00000144936.7	3639	3291.757	0.923266	19.307
ENSMUST00000076224.11	4240	3919.888	7.076722	176.223
ENSMUST00000132607.1	2457	2186.779	0.246158	3.420
ENSMUST00000152558.1	438	270.000	0.000000	0.000
ENSMUST00000130765.1	753	423.658	0.000000	0.000
ENSMUST00000150409.1	581	403.991	0.779294	2.000
ENSMUST00000054266.12	4664	4373.936	0.000000	0.000
ENSMUST00000030948.15	3358	2824.361	25.824742	463.354
ENSMUST00000156997.7	4774	4288.291	6.952231	189.394
ENSMUST00000133184.7	2797	2428.919	2.993373	46.188
ENSMUST00000141539.7	3286	2911.007	5.417119	100.177
ENSMUST00000143457.7	3284	2952.932	7.099743	133.184
ENSMUST00000140529.1	393	197.869	2.150035	2.703
ENSMUST00000129450.1	707	491.426	0.000000	0.000
ENSMUST00000168552.1	2776	2368.701	0.000000	0.000
ENSMUST00000032518.6	2160	1953.349	0.080587	1.000
ENSMUST00000205225.2	1114	945.000	0.000000	0.000
ENSMUST00000204416.1	386	219.000	0.000000	0.000
ENSMUST00000204728.1	691	523.000	0.000000	0.000
ENSMUST00000139416.1	435	267.000	0.000000	0.000
ENSMUST00000103194.9	1256	1168.656	1.346966	10.000
ENSMUST00000138331.1	443	283.451	0.555347	1.000
ENSMUST00000150596.7	692	524.000	0.000000	0.000
ENSMUST00000127827.1	516	348.000	0.000000	0.000
ENSMUST00000108076.2	732	564.000	0.000000	0.000
ENSMUST00000120397.7	1172	1095.329	1.293425	9.000
ENSMUST00000029817.10	1059	890.000	0.000000	0.000
ENSMUST00000198491.1	3134	2965.000	0.000000	0.000
ENSMUST00000154869.3	819	702.797	0.000000	0.000
ENSMUST00000202945.3	3889	2807.160	0.406090	7.242
ENSMUST00000107537.4	4911	3786.492	10.900712	262.210
ENSMUST00000201794.3	616	320.178	0.609970	1.241
ENSMUST00000202440.3	729	446.301	0.978237	2.774
ENSMUST00000200758.3	9856	7259.061	49.020968	2260.577
ENSMUST00000202207.3	3586	2517.149	0.365726	5.848
ENSMUST00000200781.3	742	573.000	0.000000	0.000
ENSMUST00000201480.1	549	381.000	0.000000	0.000
ENSMUST00000201409.3	1119	927.403	0.000000	0.000
ENSMUST00000207686.1	797	628.000	0.000000	0.000
ENSMUST00000208313.1	441	273.000	0.000000	0.000
ENSMUST00000200709.1	664	496.000	0.000000	0.000
ENSMUST00000200949.1	4254	2101.646	2.246549	29.994
ENSMUST00000202776.1	3348	1614.605	0.888124	9.110
ENSMUST00000202247.3	579	414.384	0.000000	0.000
ENSMUST00000202288.1	442	277.460	0.000000	0.000
ENSMUST00000201162.1	2129	1342.084	0.000000	0.000
ENSMUST00000202685.1	436	268.000	0.000000	0.000
ENSMUST00000058030.9	2797	2589.774	25.273612	415.801
ENSMUST00000204571.1	559	443.424	1.490468	4.199
ENSMUST00000000940.14	2243	2092.871	11.951951	158.905
ENSMUST00000127746.1	415	248.000	0.000000	0.000
ENSMUST00000170342.4	385	218.000	0.000000	0.000
ENSMUST00000202422.1	597	418.605	1.116512	2.969
ENSMUST00000202792.1	1965	1928.311	3.057171	37.450
ENSMUST00000141867.1	729	596.905	0.000000	0.000
ENSMUST00000126454.1	668	500.000	0.000000	0.000
ENSMUST00000131863.7	1991	1876.397	0.801494	9.554
ENSMUST00000124453.2	952	782.350	5.457048	27.122
ENSMUST00000103095.4	700	558.147	0.282030	1.000
ENSMUST00000155443.1	296	135.000	0.000000	0.000
ENSMUST00000088950.7	1821	1652.000	0.000000	0.000
ENSMUST00000109760.1	1741	1572.000	0.000000	0.000
ENSMUST00000057814.4	1480	1311.000	0.000000	0.000
ENSMUST00000123431.1	748	579.000	0.000000	0.000
ENSMUST00000165246.1	380	228.892	0.000000	0.000
ENSMUST00000171183.1	883	675.901	7.904814	33.942
ENSMUST00000056078.8	722	497.624	40.825170	129.058
ENSMUST00000165004.1	455	287.000	0.000000	0.000
ENSMUST00000018556.10	5061	4969.632	36.395995	1149.039
ENSMUST00000106972.7	5427	4936.104	14.169540	444.321
ENSMUST00000106971.1	5222	5119.077	0.304907	9.916
ENSMUST00000134266.1	755	628.284	4.618632	18.434
ENSMUST00000069188.6	926	750.564	20.194717	96.290
ENSMUST00000106977.7	5510	4995.440	0.000000	0.000
ENSMUST00000034131.9	3474	3284.069	94.854729	1978.919
ENSMUST00000209277.1	5002	4144.798	1.553242	40.898
ENSMUST00000209228.1	308	162.204	2.466577	2.542
ENSMUST00000211479.1	473	323.701	1.073212	2.207
ENSMUST00000211154.1	448	295.254	1.614069	3.027
ENSMUST00000111757.9	6118	5764.580	1.975758	72.353
ENSMUST00000111754.8	2491	2380.478	16.480830	249.230
ENSMUST00000133152.1	452	255.192	1.930856	3.130
ENSMUST00000128941.7	2925	2783.964	0.221504	3.917
ENSMUST00000131359.1	621	483.659	12.440328	38.223
ENSMUST00000060404.4	5135	4974.666	9.226251	291.572
ENSMUST00000065648.14	2529	2451.525	23.050184	358.978
ENSMUST00000097526.2	2589	2513.696	7.089891	113.216
ENSMUST00000125371.1	624	473.056	2.259405	6.790
ENSMUST00000028794.9	6387	6218.000	0.000000	0.000
ENSMUST00000110227.7	5790	5684.433	0.821417	29.662
ENSMUST00000110226.1	1861	1692.000	0.000000	0.000
ENSMUST00000039818.9	3382	3212.096	13.814834	281.897
ENSMUST00000146309.7	4142	3948.513	1.279822	32.103
ENSMUST00000124987.1	615	447.000	0.000000	0.000
ENSMUST00000022446.6	4918	4647.967	14.046617	414.755
ENSMUST00000228952.1	627	472.869	2.217274	6.661
ENSMUST00000226564.1	528	330.609	0.000000	0.000
ENSMUST00000227551.1	832	671.268	3.166442	13.503
ENSMUST00000139577.1	634	310.447	1.863191	3.675
ENSMUST00000034522.7	4154	3948.305	44.596495	1118.583
ENSMUST00000141759.1	608	440.000	0.000000	0.000
ENSMUST00000134153.1	616	464.206	1.268990	3.742
ENSMUST00000165764.7	2380	2301.298	0.342011	5.000
ENSMUST00000172069.1	2443	2372.725	0.000000	0.000
ENSMUST00000171868.1	509	341.000	0.000000	0.000
ENSMUST00000174674.2	1514	1345.000	0.000000	0.000
ENSMUST00000089641.5	1236	1067.000	0.000000	0.000
ENSMUST00000084241.11	5642	5539.829	16.032462	564.226
ENSMUST00000105912.1	2236	2126.310	4.001692	54.054
ENSMUST00000138831.1	483	294.907	4.372021	8.191
ENSMUST00000136132.1	365	199.000	0.000000	0.000
ENSMUST00000123578.1	223	76.000	0.000000	0.000
ENSMUST00000136637.1	599	473.151	0.841339	2.529
ENSMUST00000002389.8	2791	2622.000	0.000000	0.000
ENSMUST00000178034.8	2730	2558.156	0.061534	1.000
ENSMUST00000226907.1	605	437.000	0.000000	0.000
ENSMUST00000227958.1	652	421.215	0.373714	1.000
ENSMUST00000228123.1	558	390.000	0.000000	0.000
ENSMUST00000168729.7	2852	2683.000	0.000000	0.000
ENSMUST00000098361.3	1926	1757.000	0.000000	0.000
ENSMUST00000127270.1	588	454.652	10.236203	29.565
ENSMUST00000144561.1	503	377.879	9.972579	23.940
ENSMUST00000102483.4	560	423.524	2621.937400	7054.354
ENSMUST00000227777.1	2762	2789.447	2.956117	52.384
ENSMUST00000055303.4	3946	4158.537	20.039301	529.395
ENSMUST00000227595.1	1027	958.880	0.000000	0.000
ENSMUST00000228181.1	793	698.068	0.000000	0.000
ENSMUST00000228727.1	2388	2451.939	2.564583	39.947
ENSMUST00000226986.1	295	150.640	3.048179	2.917
ENSMUST00000227095.1	511	343.000	0.000000	0.000
ENSMUST00000228309.1	706	595.701	3.707149	14.029
ENSMUST00000228943.1	593	471.976	1.487827	4.461
ENSMUST00000227852.1	692	578.998	2.478891	9.118
ENSMUST00000030510.13	3047	2878.000	0.000000	0.000
ENSMUST00000166773.1	2524	2355.000	0.000000	0.000
ENSMUST00000133096.1	1284	1077.377	1.163344	7.962
ENSMUST00000178440.7	4944	4777.203	0.000000	0.000
ENSMUST00000144191.1	296	135.000	0.000000	0.000
ENSMUST00000131582.7	398	231.000	0.000000	0.000
ENSMUST00000131993.7	746	625.169	4.967912	19.730
ENSMUST00000202581.1	7440	7396.140	2.891221	135.845
ENSMUST00000131016.1	693	566.424	0.000000	0.000
ENSMUST00000153756.7	2091	1886.262	1.895612	22.715
ENSMUST00000201442.1	3033	2994.279	2.551913	48.542
ENSMUST00000135793.1	472	308.404	2.612060	5.118
ENSMUST00000130925.1	753	597.475	2.167859	8.228
ENSMUST00000155908.7	2338	2195.861	8.137539	113.515
ENSMUST00000086564.10	2984	2850.499	7.568113	137.046
ENSMUST00000043283.13	4938	4769.991	0.000000	0.000
ENSMUST00000112183.7	4886	4747.644	7.692607	232.011
ENSMUST00000112185.8	5032	4860.440	1.363126	42.089
ENSMUST00000146044.7	3707	3497.873	3.058357	67.959
ENSMUST00000111171.5	5580	5008.523	51.481041	1638.000
ENSMUST00000006094.5	1700	1531.000	0.000000	0.000
ENSMUST00000229387.1	1671	1565.888	0.100527	1.000
ENSMUST00000229512.1	821	652.000	0.000000	0.000
ENSMUST00000230125.1	525	357.000	0.000000	0.000
ENSMUST00000147792.1	361	195.000	0.000000	0.000
ENSMUST00000108716.7	1721	1552.000	0.000000	0.000
ENSMUST00000019246.3	1729	1560.000	0.000000	0.000
ENSMUST00000031090.7	4512	4497.716	20.322764	580.673
ENSMUST00000196435.4	2369	2330.156	0.342994	5.077
ENSMUST00000196516.1	3371	3541.603	0.138710	3.121
ENSMUST00000196550.1	664	496.000	0.000000	0.000
ENSMUST00000199919.1	2441	2465.641	0.136300	2.135
ENSMUST00000178644.1	4402	4233.000	0.000000	0.000
ENSMUST00000020702.10	2421	2013.319	15.165578	193.967
ENSMUST00000135887.2	1709	1094.594	0.723757	5.033
ENSMUST00000027667.12	4669	4500.000	0.000000	0.000
ENSMUST00000163260.7	3023	2854.000	0.000000	0.000
ENSMUST00000189805.6	2395	2226.000	0.000000	0.000
ENSMUST00000132793.1	696	528.000	0.000000	0.000
ENSMUST00000020003.14	4164	3880.239	1.100652	27.131
ENSMUST00000218780.1	477	309.000	0.000000	0.000
ENSMUST00000217939.1	716	556.048	0.492866	1.741
ENSMUST00000218659.1	1926	1817.732	2.431217	28.074
ENSMUST00000171807.7	2341	2268.832	2.528839	36.449
ENSMUST00000165986.7	1548	1379.000	0.000000	0.000
ENSMUST00000163761.7	3276	3351.907	0.833597	17.750
ENSMUST00000169866.1	501	287.472	4.038086	7.374
ENSMUST00000164393.1	210	66.000	0.000000	0.000
ENSMUST00000218682.1	1837	1602.209	0.502074	5.110
ENSMUST00000168949.1	1664	1557.821	0.993510	9.832
ENSMUST00000170839.1	1315	1241.682	2.476921	19.538
ENSMUST00000009392.5	1605	1436.000	0.000000	0.000
ENSMUST00000121862.2	814	645.000	0.000000	0.000
ENSMUST00000123827.8	2036	1867.000	0.000000	0.000
ENSMUST00000174078.1	5716	5305.296	4.539677	153.000
ENSMUST00000040023.15	5227	5309.756	0.000000	0.000
ENSMUST00000237749.1	7068	6037.485	0.000000	0.000
ENSMUST00000162963.7	6452	5919.297	45.867188	1724.762
ENSMUST00000036329.11	2640	2489.421	5.808535	91.859
ENSMUST00000159673.7	751	562.252	0.000000	0.000
ENSMUST00000159290.1	571	405.783	17.818140	45.932
ENSMUST00000159698.1	615	484.555	13.123410	40.397
ENSMUST00000159625.1	811	519.813	1.052521	3.476
ENSMUST00000161531.1	431	279.075	0.833464	1.478
ENSMUST00000162819.8	7045	6031.780	33.172364	1271.097
ENSMUST00000039725.11	7796	8223.349	7.316546	382.219
ENSMUST00000195196.5	488	320.000	0.000000	0.000
ENSMUST00000194306.5	968	868.730	4.429589	24.446
ENSMUST00000193822.5	726	558.000	0.000000	0.000
ENSMUST00000193858.1	600	432.000	0.000000	0.000
ENSMUST00000191680.1	738	637.831	8.788555	35.611
ENSMUST00000194636.1	739	598.975	0.000000	0.000
ENSMUST00000193610.1	517	383.111	8.453237	20.573
ENSMUST00000194816.1	466	298.000	0.000000	0.000
ENSMUST00000192378.1	424	237.754	1.909761	2.884
ENSMUST00000168189.7	4552	4395.462	44.937931	1254.800
ENSMUST00000009344.15	4455	4372.205	2.449977	68.049
ENSMUST00000166719.7	980	837.981	0.571583	3.043
ENSMUST00000167315.7	2806	2818.450	0.590753	10.577
ENSMUST00000170675.7	5028	4990.696	5.635013	178.654
ENSMUST00000171861.7	938	804.305	0.000000	0.000
ENSMUST00000168933.1	640	485.585	3.667820	11.314
ENSMUST00000168564.1	546	414.031	2.292625	6.030
ENSMUST00000165608.1	984	871.262	0.000000	0.000
ENSMUST00000165660.1	403	255.365	0.000000	0.000
ENSMUST00000166538.1	686	553.710	0.000000	0.000
ENSMUST00000167268.7	4263	4252.055	0.770191	20.804
ENSMUST00000166540.7	609	486.215	0.000000	0.000
ENSMUST00000164741.1	765	596.000	0.000000	0.000
ENSMUST00000168649.7	791	662.819	0.410497	1.728
ENSMUST00000169059.7	2085	1880.220	0.000000	0.000
ENSMUST00000167147.1	332	168.000	0.000000	0.000
ENSMUST00000166368.1	370	204.000	0.000000	0.000
ENSMUST00000163959.1	687	519.000	0.000000	0.000
ENSMUST00000206784.1	7335	7662.843	0.814137	39.632
ENSMUST00000038890.5	8645	8538.116	8.316438	451.083
ENSMUST00000213926.1	643	475.000	0.000000	0.000
ENSMUST00000215025.1	2204	2072.926	0.112919	1.487
ENSMUST00000214001.1	2491	2042.305	3.273941	42.476
ENSMUST00000213437.1	1928	1759.000	0.000000	0.000
ENSMUST00000216098.1	5418	5402.362	0.556775	19.108
ENSMUST00000214029.1	942	865.970	0.000000	0.000
ENSMUST00000213744.1	2792	2209.775	2.097352	29.443
ENSMUST00000217307.1	426	258.000	0.000000	0.000
ENSMUST00000044195.5	4546	4580.769	10.687815	311.017
ENSMUST00000153635.1	2298	2317.620	1.153492	16.983
ENSMUST00000145989.1	570	402.000	0.000000	0.000
ENSMUST00000139693.1	389	222.000	0.000000	0.000
ENSMUST00000097527.9	4234	3944.081	16.912325	423.746
ENSMUST00000136331.7	2723	2565.262	0.000000	0.000
ENSMUST00000027738.13	1952	1764.977	0.727836	8.161
ENSMUST00000136397.7	620	501.014	0.000000	0.000
ENSMUST00000141878.7	806	637.000	0.000000	0.000
ENSMUST00000130995.3	1600	1402.310	0.527449	4.699
ENSMUST00000124212.1	658	544.741	0.395933	1.370
ENSMUST00000123705.7	561	383.655	1.335028	3.254
ENSMUST00000141980.1	784	615.000	0.000000	0.000
ENSMUST00000169241.7	3716	3534.961	5.333439	119.770
ENSMUST00000113822.2	2918	2018.429	30.333660	388.951
ENSMUST00000053597.2	3194	2233.711	28.474094	404.049
ENSMUST00000135737.1	2848	2796.704	0.112571	2.000
ENSMUST00000137007.1	690	441.159	3.925013	11.000
ENSMUST00000071543.11	2150	1981.000	0.000000	0.000
ENSMUST00000229829.1	185	50.000	0.000000	0.000
ENSMUST00000230667.1	381	214.000	0.000000	0.000
ENSMUST00000059102.12	2498	2329.000	0.000000	0.000
ENSMUST00000102755.3	1632	1463.000	0.000000	0.000
ENSMUST00000230627.1	1386	1217.000	0.000000	0.000
ENSMUST00000229923.1	2280	2111.000	0.000000	0.000
ENSMUST00000128864.1	939	770.000	0.000000	0.000
ENSMUST00000034218.4	3299	3216.663	0.048937	1.000
ENSMUST00000212134.1	4310	4317.876	0.072913	2.000
ENSMUST00000212041.1	2910	2741.000	0.000000	0.000
ENSMUST00000212915.1	684	516.000	0.000000	0.000
ENSMUST00000212632.1	2763	2594.000	0.000000	0.000
ENSMUST00000211942.1	3161	3220.887	0.048873	1.000
ENSMUST00000211905.1	1147	978.000	0.000000	0.000
ENSMUST00000060050.5	1226	761.008	4.550682	22.000
ENSMUST00000138366.1	602	434.000	0.000000	0.000
ENSMUST00000130877.1	1872	1686.605	0.373431	4.001
ENSMUST00000041819.13	2091	1922.000	0.000000	0.000
ENSMUST00000148188.8	1086	917.000	0.000000	0.000
ENSMUST00000233921.1	676	508.000	0.000000	0.000
ENSMUST00000233420.1	1851	1682.000	0.000000	0.000
ENSMUST00000129375.7	533	362.371	1.520133	3.499
ENSMUST00000140250.7	2179	2010.000	0.000000	0.000
ENSMUST00000142143.2	1962	1889.195	0.093947	1.127
ENSMUST00000123797.7	1197	1028.000	0.000000	0.000
ENSMUST00000114794.1	1738	1569.000	0.000000	0.000
ENSMUST00000131604.2	578	383.056	0.975214	2.373
ENSMUST00000125876.1	1227	1114.320	0.282529	2.000
ENSMUST00000146493.2	946	777.000	0.000000	0.000
ENSMUST00000150341.8	861	692.000	0.000000	0.000
ENSMUST00000076952.11	608	440.000	0.000000	0.000
ENSMUST00000139340.7	837	647.376	0.814157	3.348
ENSMUST00000078259.7	4879	4882.811	8.632291	267.764
ENSMUST00000001802.9	2560	2206.314	3.961952	55.531
ENSMUST00000140735.2	919	743.501	1.581392	7.469
ENSMUST00000138409.2	817	648.000	0.000000	0.000
ENSMUST00000022612.9	1720	1610.680	70.159319	717.879
ENSMUST00000152130.1	416	249.000	0.000000	0.000
ENSMUST00000139644.1	451	293.327	1.674695	3.121
ENSMUST00000162519.1	1552	1383.000	0.000000	0.000
ENSMUST00000161047.7	2379	2210.000	0.000000	0.000
ENSMUST00000159798.7	2568	2399.000	0.000000	0.000
ENSMUST00000159964.1	3585	3653.455	0.193684	4.495
ENSMUST00000110929.8	2312	2143.000	0.000000	0.000
ENSMUST00000211597.1	777	618.271	2.638840	10.365
ENSMUST00000211396.1	887	718.000	0.000000	0.000
ENSMUST00000170141.2	1466	1277.494	4.202607	34.106
ENSMUST00000034132.12	1287	1173.069	49.417886	368.268
ENSMUST00000209733.1	921	798.198	10.126416	51.348
ENSMUST00000210146.1	1041	920.114	4.194333	24.517
ENSMUST00000210458.1	461	292.938	19.020609	35.396
ENSMUST00000139968.7	1033	864.000	0.000000	0.000
ENSMUST00000050003.8	1672	1288.506	2.000717	16.377
ENSMUST00000130396.7	741	573.000	0.000000	0.000
ENSMUST00000136883.7	954	785.000	0.000000	0.000
ENSMUST00000131937.7	789	626.478	0.456835	1.818
ENSMUST00000138959.7	796	617.993	2.658639	10.438
ENSMUST00000129484.7	969	800.000	0.000000	0.000
ENSMUST00000131315.7	911	742.000	0.000000	0.000
ENSMUST00000150205.7	755	586.000	0.000000	0.000
ENSMUST00000126898.7	526	358.000	0.000000	0.000
ENSMUST00000135556.7	779	617.886	0.512271	2.011
ENSMUST00000133380.7	774	614.844	0.347348	1.357
ENSMUST00000140168.1	726	558.000	0.000000	0.000
ENSMUST00000036426.12	3444	3265.506	1.376555	28.556
ENSMUST00000179574.1	3211	3100.517	0.000000	0.000
ENSMUST00000059672.8	4482	4411.579	1.070460	30.000
ENSMUST00000235978.1	2691	2522.000	0.000000	0.000
ENSMUST00000102600.3	2763	2667.475	1.652345	28.000
ENSMUST00000154264.1	478	310.000	0.000000	0.000
ENSMUST00000143512.2	557	395.511	0.398001	1.000
ENSMUST00000105925.7	1376	1207.000	0.000000	0.000
ENSMUST00000105924.7	1478	1309.000	0.000000	0.000
ENSMUST00000207449.1	4296	4271.239	0.073711	2.000
ENSMUST00000082008.11	1587	1418.000	0.000000	0.000
ENSMUST00000105923.7	1499	1330.000	0.000000	0.000
ENSMUST00000009396.12	1582	1413.000	0.000000	0.000
ENSMUST00000141186.1	812	643.000	0.000000	0.000
ENSMUST00000207211.1	1220	1051.000	0.000000	0.000
ENSMUST00000075172.11	1876	1707.000	0.000000	0.000
ENSMUST00000145212.7	1795	1626.000	0.000000	0.000
ENSMUST00000223616.1	5366	5319.260	2.239401	75.673
ENSMUST00000038794.5	3374	3149.161	34.260987	685.412
ENSMUST00000233586.1	3720	3555.748	0.438957	9.915
ENSMUST00000194833.5	532	262.712	0.599189	1.000
ENSMUST00000193771.5	1110	941.000	0.000000	0.000
ENSMUST00000027943.5	801	542.870	0.579933	2.000
ENSMUST00000192268.1	438	270.000	0.000000	0.000
ENSMUST00000191621.1	815	646.000	0.000000	0.000
ENSMUST00000045174.6	3120	2747.468	11.900459	207.708
ENSMUST00000233210.1	2419	1995.687	32.133139	407.383
ENSMUST00000233886.1	704	549.604	3.654474	12.759
ENSMUST00000233221.1	422	287.812	1.093865	2.000
ENSMUST00000233662.1	306	153.486	8.585402	8.371
ENSMUST00000022212.8	2800	2754.909	63.184026	1105.787
ENSMUST00000224489.1	2316	2102.539	3.724193	49.743
ENSMUST00000223756.1	1543	1337.920	0.000000	0.000
ENSMUST00000225340.1	602	489.760	0.000000	0.000
ENSMUST00000225156.1	689	581.488	5.000017	18.470
ENSMUST00000232647.1	656	488.000	0.000000	0.000
ENSMUST00000168560.1	660	539.785	3.207854	11.000
ENSMUST00000033310.8	10061	10932.760	108.275741	7520.000
ENSMUST00000211238.1	575	407.000	0.000000	0.000
ENSMUST00000019362.14	2968	2613.955	25.057569	416.096
ENSMUST00000102575.8	5037	4768.817	0.927541	28.100
ENSMUST00000130820.7	1417	1284.247	3.512098	28.653
ENSMUST00000135422.1	1010	854.190	3.886990	21.092
ENSMUST00000149477.1	739	564.778	0.931305	3.341
ENSMUST00000152732.1	720	544.277	4.923382	17.023
ENSMUST00000028177.10	2757	2454.182	5.233863	81.599
ENSMUST00000113920.7	2513	2207.744	0.000000	0.000
ENSMUST00000102879.3	1072	668.234	19.467512	82.641
ENSMUST00000152415.1	1102	699.304	25.162246	111.782
ENSMUST00000100244.9	2686	2467.663	98.618984	1545.978
ENSMUST00000030306.13	5517	4780.500	17.953758	545.237
ENSMUST00000107083.1	1506	1337.000	0.000000	0.000
ENSMUST00000125627.7	2336	2231.934	5.185548	73.525
ENSMUST00000156910.1	3621	2792.243	7.562421	134.144
ENSMUST00000141448.7	2011	2006.308	0.000000	0.000
ENSMUST00000146947.7	676	550.389	0.857060	2.997
ENSMUST00000124202.7	713	545.000	0.000000	0.000
ENSMUST00000148291.1	537	369.000	0.000000	0.000
ENSMUST00000125584.1	433	184.054	12.542983	14.666
ENSMUST00000140128.1	532	380.241	7.216478	17.432
ENSMUST00000143326.7	428	282.692	0.000000	0.000
ENSMUST00000207634.1	673	543.472	0.000000	0.000
ENSMUST00000032963.9	2772	2719.334	68.312265	1180.098
ENSMUST00000207622.1	942	810.744	6.625846	34.126
ENSMUST00000207092.1	754	642.713	0.876493	3.579
ENSMUST00000208168.1	474	303.467	4.252283	8.198
ENSMUST00000179755.7	7135	7228.580	0.000000	0.000
ENSMUST00000162290.1	421	255.942	0.690692	1.123
ENSMUST00000159642.1	434	266.000	0.000000	0.000
ENSMUST00000162933.1	3917	3976.394	1.025791	25.912
ENSMUST00000162043.7	417	249.000	0.000000	0.000
ENSMUST00000161268.1	395	228.000	0.000000	0.000
ENSMUST00000162404.7	431	263.000	0.000000	0.000
ENSMUST00000161525.1	487	319.000	0.000000	0.000
ENSMUST00000032995.14	3715	3765.049	0.000000	0.000
ENSMUST00000098266.8	7132	7227.028	24.736619	1135.682
ENSMUST00000154724.1	1690	1525.422	0.000000	0.000
ENSMUST00000036509.13	1852	1663.093	39.777999	420.258
ENSMUST00000123275.7	814	688.491	7.419300	32.450
ENSMUST00000150608.1	658	473.033	1.845004	5.544
ENSMUST00000146898.1	426	258.000	0.000000	0.000
ENSMUST00000136750.2	778	643.531	0.000000	0.000
ENSMUST00000134990.7	405	238.000	0.000000	0.000
ENSMUST00000146363.7	551	417.948	0.000000	0.000
ENSMUST00000148725.1	610	489.156	1.205848	3.747
ENSMUST00000154336.1	786	648.203	0.000000	0.000
ENSMUST00000230198.1	1482	1313.000	0.000000	0.000
ENSMUST00000072776.4	1648	1479.000	0.000000	0.000
ENSMUST00000229911.1	1141	972.000	0.000000	0.000
ENSMUST00000229628.1	1310	1141.000	0.000000	0.000
ENSMUST00000230843.1	847	678.000	0.000000	0.000
ENSMUST00000230248.1	447	279.000	0.000000	0.000
ENSMUST00000097867.8	4574	3904.929	0.895641	22.218
ENSMUST00000106001.7	3519	3117.458	0.000000	0.000
ENSMUST00000142293.7	383	216.000	0.000000	0.000
ENSMUST00000143432.7	5138	4421.275	0.781992	21.964
ENSMUST00000123617.7	452	284.000	0.000000	0.000
ENSMUST00000154441.1	477	309.000	0.000000	0.000
ENSMUST00000143577.1	4037	3309.270	1.518623	31.926
ENSMUST00000146606.7	717	549.000	0.000000	0.000
ENSMUST00000151541.7	322	159.000	0.000000	0.000
ENSMUST00000129937.1	445	263.611	0.664704	1.113
ENSMUST00000135675.1	833	639.188	1.177067	4.780
ENSMUST00000132251.1	410	243.000	0.000000	0.000
ENSMUST00000044565.14	5206	4466.727	0.000000	0.000
ENSMUST00000127491.1	962	848.974	0.213891	1.154
ENSMUST00000121848.1	572	414.487	0.000000	0.000
ENSMUST00000205990.1	259	104.000	0.000000	0.000
ENSMUST00000071986.12	566	408.341	2.639272	6.846
ENSMUST00000060501.4	852	683.000	0.000000	0.000
ENSMUST00000107131.1	895	726.000	0.000000	0.000
ENSMUST00000045441.7	3909	3884.518	69.882441	1724.495
ENSMUST00000139938.1	789	620.000	0.000000	0.000
ENSMUST00000154366.1	659	493.270	1.544916	4.841
ENSMUST00000129610.1	808	674.331	0.337455	1.446
ENSMUST00000135717.1	531	384.830	9.088186	22.218
ENSMUST00000207877.1	788	564.474	0.826665	2.964
ENSMUST00000094632.5	1868	1613.693	15.893023	162.924
ENSMUST00000207897.1	1790	1671.379	0.198903	2.112
ENSMUST00000061828.9	3806	3579.255	0.043980	1.000
ENSMUST00000164382.1	1875	1706.000	0.000000	0.000
ENSMUST00000173954.2	5357	5004.269	17.120860	544.281
ENSMUST00000225699.1	2455	2295.884	21.609884	315.180
ENSMUST00000224498.1	2589	2467.570	4.737564	74.265
ENSMUST00000111285.8	5351	5014.543	0.000000	0.000
ENSMUST00000039812.15	5290	4950.384	0.000000	0.000
ENSMUST00000181868.7	782	613.000	0.000000	0.000
ENSMUST00000092931.6	2212	1904.098	0.082671	1.000
ENSMUST00000093040.12	1192	985.902	39.315582	246.238
ENSMUST00000153511.7	949	758.773	0.000000	0.000
ENSMUST00000134462.7	1372	1190.598	3.299637	24.957
ENSMUST00000152753.7	975	773.820	0.510594	2.510
ENSMUST00000131278.1	556	393.737	6.595645	16.498
ENSMUST00000131420.1	274	116.000	0.000000	0.000
ENSMUST00000128409.1	379	194.996	15.617355	19.346
ENSMUST00000141906.1	400	233.000	0.000000	0.000
ENSMUST00000155239.1	944	775.000	0.000000	0.000
ENSMUST00000109757.7	2420	2251.000	0.000000	0.000
ENSMUST00000154281.1	1014	845.000	0.000000	0.000
ENSMUST00000099181.1	1479	1310.000	0.000000	0.000
ENSMUST00000109759.8	2115	1946.000	0.000000	0.000
ENSMUST00000036153.11	2287	2083.417	54.326998	719.033
ENSMUST00000191510.6	2593	2385.077	5.116830	77.528
ENSMUST00000189309.6	1003	896.376	5.901112	33.603
ENSMUST00000190057.6	395	246.729	6.891554	10.802
ENSMUST00000186152.6	420	272.122	0.000000	0.000
ENSMUST00000186750.1	508	370.334	21.190915	49.854
ENSMUST00000190700.1	901	793.559	3.031416	15.282
ENSMUST00000189107.1	462	324.997	5.375894	11.099
ENSMUST00000186882.1	513	381.272	16.844318	40.799
ENSMUST00000048966.6	7417	7574.428	25.880894	1245.334
ENSMUST00000109510.9	7323	7590.163	16.377490	789.688
ENSMUST00000229547.1	630	403.357	0.510813	1.309
ENSMUST00000230403.1	687	302.203	2.637205	5.063
ENSMUST00000229439.1	412	259.866	2.790192	4.606
ENSMUST00000019445.5	1339	1170.000	0.000000	0.000
ENSMUST00000212046.1	2303	2134.000	0.000000	0.000
ENSMUST00000109375.3	3189	3122.184	0.957940	19.000
ENSMUST00000212033.1	2351	2182.000	0.000000	0.000
ENSMUST00000212345.1	521	353.000	0.000000	0.000
ENSMUST00000212655.1	738	570.000	0.000000	0.000
ENSMUST00000097981.5	1390	1098.356	0.429953	3.000
ENSMUST00000161527.7	1743	1543.534	2.185210	21.427
ENSMUST00000160853.7	1651	1449.964	22.522707	207.460
ENSMUST00000023212.14	1686	1490.438	64.714760	612.737
ENSMUST00000162871.1	798	557.772	4.241568	15.029
ENSMUST00000160857.7	357	166.000	0.000000	0.000
ENSMUST00000160172.7	1537	1354.867	1.560156	13.428
ENSMUST00000160097.1	379	167.000	16.232331	17.221
ENSMUST00000161786.1	638	436.521	0.000000	0.000
ENSMUST00000160914.2	755	620.520	2.713890	10.698
ENSMUST00000160069.1	774	644.766	8.060838	33.017
ENSMUST00000162865.7	890	756.061	2.261641	10.863
ENSMUST00000161391.1	757	620.079	3.076601	12.119
ENSMUST00000160875.1	506	338.000	0.000000	0.000
ENSMUST00000161072.1	455	287.000	0.000000	0.000
ENSMUST00000203623.1	845	676.000	0.000000	0.000
ENSMUST00000147148.4	922	788.999	19.630184	98.392
ENSMUST00000204218.2	1231	1137.553	0.000000	0.000
ENSMUST00000204465.1	931	814.610	3.315502	17.158
ENSMUST00000204839.1	2076	1965.810	1.293776	16.157
ENSMUST00000204089.1	212	71.066	5.081253	2.294
ENSMUST00000128044.7	2129	1960.000	0.000000	0.000
ENSMUST00000032958.13	2448	2279.000	0.000000	0.000
ENSMUST00000107059.1	1260	1091.000	0.000000	0.000
ENSMUST00000133850.1	1615	1446.000	0.000000	0.000
ENSMUST00000036592.14	3007	2838.000	0.000000	0.000
ENSMUST00000111622.1	2023	1854.000	0.000000	0.000
ENSMUST00000028796.1	2706	2434.110	7.954411	123.000
ENSMUST00000108745.7	1047	878.000	0.000000	0.000
ENSMUST00000140887.7	1476	1307.000	0.000000	0.000
ENSMUST00000148234.7	1499	1330.000	0.000000	0.000
ENSMUST00000026912.7	1447	1278.000	0.000000	0.000
ENSMUST00000108744.7	939	770.000	0.000000	0.000
ENSMUST00000148621.7	475	307.000	0.000000	0.000
ENSMUST00000189055.1	715	547.000	0.000000	0.000
ENSMUST00000034435.6	878	709.000	0.000000	0.000
ENSMUST00000171798.1	2234	2065.000	0.000000	0.000
ENSMUST00000164766.7	1884	1680.449	10.346345	110.451
ENSMUST00000170337.1	556	374.179	1.072405	2.549
ENSMUST00000164697.7	1194	1025.000	0.000000	0.000
ENSMUST00000168930.1	513	345.000	0.000000	0.000
ENSMUST00000109753.2	1572	1403.000	0.000000	0.000
ENSMUST00000077535.4	437	268.132	5.480513	9.335
ENSMUST00000173486.7	579	389.744	12.364862	30.614
ENSMUST00000025319.6	729	519.539	9.642372	31.824
ENSMUST00000173122.1	533	397.504	6.756305	17.061
ENSMUST00000172573.1	330	164.000	1.190485	1.240
ENSMUST00000174824.1	464	242.692	3.194183	4.925
ENSMUST00000065904.4	1708	1427.578	2.866927	26.000
ENSMUST00000016631.13	4851	4755.030	7.761660	234.458
ENSMUST00000203730.2	530	362.000	0.000000	0.000
ENSMUST00000111623.8	4782	4742.513	7.775563	234.260
ENSMUST00000204660.1	547	379.000	0.000000	0.000
ENSMUST00000154221.1	727	621.641	1.921329	7.587
ENSMUST00000126774.1	700	561.479	1.918093	6.842
ENSMUST00000123902.7	5118	5003.599	1.727365	54.906
ENSMUST00000149203.1	3915	4084.323	0.363647	9.435
ENSMUST00000133825.1	724	588.120	2.277101	8.508
ENSMUST00000155415.7	761	592.000	0.000000	0.000
ENSMUST00000204028.1	1218	1111.359	0.142224	1.004
ENSMUST00000136837.1	579	445.521	0.000000	0.000
ENSMUST00000003284.15	2031	1831.701	1.403944	16.337
ENSMUST00000209066.1	1712	1489.105	9.591339	90.732
ENSMUST00000207476.1	1797	1556.157	0.000000	0.000
ENSMUST00000209006.1	635	458.112	5.307230	15.445
ENSMUST00000207555.1	1641	1409.621	19.821164	177.496
ENSMUST00000107834.1	1429	1223.644	0.000000	0.000
ENSMUST00000207521.1	869	718.935	6.834572	31.215
ENSMUST00000208767.1	774	541.678	0.000000	0.000
ENSMUST00000207128.1	537	369.000	0.000000	0.000
ENSMUST00000208143.1	659	443.059	7.316809	20.594
ENSMUST00000207129.1	517	349.000	0.000000	0.000
[truncated: 114,547 more rows]
