# Supplementary material for: Impaired Cell Cycle Progression and Self-Renewal of Fetal Neural Stem and Progenitor Cells in a Murine Model of Intrauterine Growth Restriction
Source: Front Cell Dev Biol. 2022 Jul 12;10:821848. doi: 10.3389/fcell.2022.821848 (PMC9314876; doi:10.3389/fcell.2022.821848)
Supplement: Supplementary file 3 [file DataSheet2.ZIP › Data-FigureS5/RNASEQ84/quant.sf]

Name	Length	EffectiveLength	TPM	NumReads
ENSMUST00000196221.1	9	10.000	0.000000	0.000
ENSMUST00000179664.1	11	12.000	0.000000	0.000
ENSMUST00000177564.1	16	17.000	0.000000	0.000
ENSMUST00000178537.1	12	13.000	0.000000	0.000
ENSMUST00000178862.1	14	15.000	0.000000	0.000
ENSMUST00000179520.1	11	12.000	0.000000	0.000
ENSMUST00000179883.1	16	17.000	0.000000	0.000
ENSMUST00000195858.1	10	11.000	0.000000	0.000
ENSMUST00000179932.1	12	13.000	0.000000	0.000
ENSMUST00000180001.1	17	17.000	0.000000	0.000
ENSMUST00000178815.1	10	11.000	0.000000	0.000
ENSMUST00000177965.1	17	17.000	0.000000	0.000
ENSMUST00000178909.1	29	30.000	0.000000	0.000
ENSMUST00000178230.1	17	17.000	0.000000	0.000
ENSMUST00000178483.1	29	30.000	0.000000	0.000
ENSMUST00000179560.1	17	17.000	0.000000	0.000
ENSMUST00000177839.1	17	17.000	0.000000	0.000
ENSMUST00000103439.1	23	24.000	0.000000	0.000
ENSMUST00000180266.1	17	17.000	0.000000	0.000
ENSMUST00000103441.1	23	24.000	0.000000	0.000
ENSMUST00000103567.5	371	203.000	0.000000	0.000
ENSMUST00000185651.1	329	164.000	0.000000	0.000
ENSMUST00000196939.1	423	254.000	0.000000	0.000
ENSMUST00000103568.2	325	160.000	0.000000	0.000
ENSMUST00000103569.2	385	221.348	0.859511	1.000
ENSMUST00000103570.1	343	177.000	0.000000	0.000
ENSMUST00000103571.1	338	172.000	0.000000	0.000
ENSMUST00000198019.1	337	171.000	0.000000	0.000
ENSMUST00000198058.1	341	175.000	0.000000	0.000
ENSMUST00000103573.2	338	172.000	0.000000	0.000
ENSMUST00000200127.1	337	171.000	0.000000	0.000
ENSMUST00000181483.2	347	180.000	0.000000	0.000
ENSMUST00000184883.1	308	144.000	0.000000	0.000
ENSMUST00000179789.3	402	233.000	0.000000	0.000
ENSMUST00000180717.2	378	210.000	0.000000	0.000
ENSMUST00000183820.1	338	172.000	0.000000	0.000
ENSMUST00000178768.3	451	282.000	0.000000	0.000
ENSMUST00000103580.3	400	231.000	0.000000	0.000
ENSMUST00000178426.3	337	171.000	0.000000	0.000
ENSMUST00000180687.2	338	172.000	0.000000	0.000
ENSMUST00000103646.4	406	237.000	0.000000	0.000
ENSMUST00000197754.1	344	178.000	0.000000	0.000
ENSMUST00000103648.3	342	176.000	0.000000	0.000
ENSMUST00000197128.1	340	174.000	0.000000	0.000
ENSMUST00000181360.2	436	267.000	0.000000	0.000
ENSMUST00000183652.1	344	178.000	0.000000	0.000
ENSMUST00000103588.3	396	227.000	0.000000	0.000
ENSMUST00000181038.2	415	246.000	0.000000	0.000
ENSMUST00000187138.1	340	174.000	0.000000	0.000
ENSMUST00000103616.4	418	249.000	0.000000	0.000
ENSMUST00000186370.1	349	182.000	0.000000	0.000
ENSMUST00000199746.4	340	174.000	0.000000	0.000
ENSMUST00000178824.1	337	171.000	0.000000	0.000
ENSMUST00000103592.1	331	165.000	0.000000	0.000
ENSMUST00000197007.1	454	285.000	0.000000	0.000
ENSMUST00000103593.2	341	175.000	0.000000	0.000
ENSMUST00000178252.2	575	405.000	0.000000	0.000
ENSMUST00000177703.2	347	180.000	0.000000	0.000
ENSMUST00000197954.1	331	165.000	0.000000	0.000
ENSMUST00000103596.2	264	106.000	0.000000	0.000
ENSMUST00000196802.1	464	294.000	0.000000	0.000
ENSMUST00000103597.2	276	116.000	0.000000	0.000
ENSMUST00000199800.1	398	229.000	0.000000	0.000
ENSMUST00000196023.1	427	258.000	0.000000	0.000
ENSMUST00000103599.2	276	116.000	0.000000	0.000
ENSMUST00000200548.1	565	395.000	0.000000	0.000
ENSMUST00000167409.1	307	144.000	0.000000	0.000
ENSMUST00000103600.2	354	187.000	0.000000	0.000
ENSMUST00000179701.1	343	177.000	0.000000	0.000
ENSMUST00000178650.2	358	191.000	0.000000	0.000
ENSMUST00000196756.1	380	212.000	0.000000	0.000
ENSMUST00000179512.2	391	223.000	0.000000	0.000
ENSMUST00000198439.4	337	171.000	0.000000	0.000
ENSMUST00000103605.2	334	168.000	0.000000	0.000
ENSMUST00000103606.1	353	186.000	0.000000	0.000
ENSMUST00000196079.1	331	165.000	0.000000	0.000
ENSMUST00000103607.2	264	106.000	0.000000	0.000
ENSMUST00000103608.3	456	287.000	0.000000	0.000
ENSMUST00000103609.1	341	175.000	0.000000	0.000
ENSMUST00000103611.1	338	172.000	0.000000	0.000
ENSMUST00000103612.1	343	177.000	0.000000	0.000
ENSMUST00000181793.2	365	198.000	0.000000	0.000
ENSMUST00000103613.2	287	126.000	0.000000	0.000
ENSMUST00000198359.1	331	165.000	0.000000	0.000
ENSMUST00000197433.4	352	185.000	0.000000	0.000
ENSMUST00000179583.2	353	186.000	0.000000	0.000
ENSMUST00000103626.2	595	425.000	0.000000	0.000
ENSMUST00000178100.2	381	213.000	0.000000	0.000
ENSMUST00000179580.2	337	171.000	0.000000	0.000
ENSMUST00000103632.3	408	239.000	0.000000	0.000
ENSMUST00000199280.1	412	243.000	0.000000	0.000
ENSMUST00000103633.1	353	186.000	0.000000	0.000
ENSMUST00000196105.1	432	263.000	0.000000	0.000
ENSMUST00000103634.2	267	109.000	0.000000	0.000
ENSMUST00000103652.4	361	194.000	0.000000	0.000
ENSMUST00000103635.2	280	120.000	0.000000	0.000
ENSMUST00000103636.3	336	170.000	0.000000	0.000
ENSMUST00000103637.5	370	202.000	0.000000	0.000
ENSMUST00000180549.2	388	220.000	0.000000	0.000
ENSMUST00000183604.1	305	142.000	0.000000	0.000
ENSMUST00000177622.3	402	233.000	0.000000	0.000
ENSMUST00000180711.2	378	210.000	0.000000	0.000
ENSMUST00000184650.1	338	172.000	0.000000	0.000
ENSMUST00000181728.2	451	282.000	0.000000	0.000
ENSMUST00000103643.3	328	163.000	0.000000	0.000
ENSMUST00000103581.5	398	229.000	0.000000	0.000
ENSMUST00000181210.2	375	207.000	0.000000	0.000
ENSMUST00000183488.1	335	169.000	0.000000	0.000
ENSMUST00000103583.4	406	237.000	0.000000	0.000
ENSMUST00000103585.3	343	177.000	0.000000	0.000
ENSMUST00000200609.1	337	171.000	0.000000	0.000
ENSMUST00000200115.1	416	247.000	0.000000	0.000
ENSMUST00000103650.2	344	178.000	0.000000	0.000
ENSMUST00000103651.3	331	165.000	0.000000	0.000
ENSMUST00000198297.1	399	230.000	0.000000	0.000
ENSMUST00000200101.1	396	227.000	0.000000	0.000
ENSMUST00000103653.2	349	182.000	0.000000	0.000
ENSMUST00000103654.2	563	393.000	0.000000	0.000
ENSMUST00000103655.2	411	242.000	0.000000	0.000
ENSMUST00000180972.2	426	257.000	0.000000	0.000
ENSMUST00000103657.5	442	273.000	0.000000	0.000
ENSMUST00000103658.3	390	222.000	0.000000	0.000
ENSMUST00000179267.3	387	219.000	0.000000	0.000
ENSMUST00000184874.1	276	116.000	0.000000	0.000
ENSMUST00000103660.3	370	202.000	0.000000	0.000
ENSMUST00000181768.2	419	250.000	0.000000	0.000
ENSMUST00000183835.1	276	116.000	0.000000	0.000
ENSMUST00000103662.5	395	227.000	0.000000	0.000
ENSMUST00000103663.5	361	194.000	0.000000	0.000
ENSMUST00000103664.5	343	177.000	0.000000	0.000
ENSMUST00000103638.5	379	211.000	0.000000	0.000
ENSMUST00000103641.5	381	213.000	0.000000	0.000
ENSMUST00000184687.1	275	115.000	0.000000	0.000
ENSMUST00000103667.5	420	251.000	0.000000	0.000
ENSMUST00000180380.2	385	217.000	0.000000	0.000
ENSMUST00000184905.1	264	106.000	0.000000	0.000
ENSMUST00000103589.5	384	216.000	0.000000	0.000
ENSMUST00000103670.3	458	288.000	0.000000	0.000
ENSMUST00000103671.3	426	257.000	0.000000	0.000
ENSMUST00000103672.8	341	175.000	0.000000	0.000
ENSMUST00000186545.1	338	172.000	0.000000	0.000
ENSMUST00000103673.10	328	163.000	0.000000	0.000
ENSMUST00000186573.1	325	160.000	0.000000	0.000
ENSMUST00000103674.5	446	277.000	0.000000	0.000
ENSMUST00000180938.2	360	193.000	0.000000	0.000
ENSMUST00000103676.8	337	171.000	0.000000	0.000
ENSMUST00000187163.1	334	168.000	0.000000	0.000
ENSMUST00000103678.3	397	228.000	0.000000	0.000
ENSMUST00000197130.4	348	181.000	0.000000	0.000
ENSMUST00000103677.2	345	179.000	0.000000	0.000
ENSMUST00000199137.1	347	180.000	0.000000	0.000
ENSMUST00000103679.2	444	287.603	0.661506	1.000
ENSMUST00000103685.2	438	269.000	0.000000	0.000
ENSMUST00000198330.1	376	208.000	0.000000	0.000
ENSMUST00000103555.2	403	234.000	0.000000	0.000
ENSMUST00000103554.4	426	257.000	0.000000	0.000
ENSMUST00000103553.2	368	200.000	0.000000	0.000
ENSMUST00000199017.1	341	175.000	0.000000	0.000
ENSMUST00000103556.2	293	131.000	0.000000	0.000
ENSMUST00000198663.4	353	186.000	0.000000	0.000
ENSMUST00000103559.2	350	183.000	0.000000	0.000
ENSMUST00000103563.2	491	321.000	0.000000	0.000
ENSMUST00000103564.2	374	206.000	0.000000	0.000
ENSMUST00000103262.2	417	248.000	0.000000	0.000
ENSMUST00000103263.2	560	390.000	0.000000	0.000
ENSMUST00000103264.2	455	286.000	0.000000	0.000
ENSMUST00000103266.2	368	200.000	0.000000	0.000
ENSMUST00000103265.4	393	225.000	0.000000	0.000
ENSMUST00000103267.2	389	221.000	0.000000	0.000
ENSMUST00000194399.1	366	199.000	0.000000	0.000
ENSMUST00000103268.2	334	168.000	0.000000	0.000
ENSMUST00000103269.2	385	217.000	0.000000	0.000
ENSMUST00000103270.3	340	174.000	0.000000	0.000
ENSMUST00000103271.1	340	174.000	0.000000	0.000
ENSMUST00000103272.3	368	200.000	0.000000	0.000
ENSMUST00000103273.2	370	202.000	0.000000	0.000
ENSMUST00000103274.3	398	229.000	0.000000	0.000
ENSMUST00000103275.3	374	206.000	0.000000	0.000
ENSMUST00000103276.2	566	396.000	0.000000	0.000
ENSMUST00000103277.1	335	169.000	0.000000	0.000
ENSMUST00000195087.1	381	213.000	0.000000	0.000
ENSMUST00000103278.2	290	128.000	0.000000	0.000
ENSMUST00000193997.5	347	180.000	0.000000	0.000
ENSMUST00000103279.2	344	178.000	0.000000	0.000
ENSMUST00000193064.1	367	199.000	0.000000	0.000
ENSMUST00000103280.2	344	178.000	0.000000	0.000
ENSMUST00000103281.2	353	186.000	0.000000	0.000
ENSMUST00000191646.5	335	169.000	0.000000	0.000
ENSMUST00000103282.2	332	166.000	0.000000	0.000
ENSMUST00000193003.1	416	247.000	0.000000	0.000
ENSMUST00000103300.2	334	168.000	0.000000	0.000
ENSMUST00000174262.3	2395	2225.000	0.000000	0.000
ENSMUST00000173904.3	1102	932.000	0.000000	0.000
ENSMUST00000208396.1	925	755.000	0.000000	0.000
ENSMUST00000213225.2	1212	1042.000	0.000000	0.000
ENSMUST00000117704.1	943	773.000	0.000000	0.000
ENSMUST00000208175.1	2235	2065.000	0.000000	0.000
ENSMUST00000208760.1	923	753.000	0.000000	0.000
ENSMUST00000207287.2	1208	1038.000	0.000000	0.000
ENSMUST00000173185.1	1458	1319.199	0.932377	6.465
ENSMUST00000195589.5	2272	2102.000	0.000000	0.000
ENSMUST00000184581.2	707	587.122	0.324040	1.000
ENSMUST00000184861.3	655	485.000	0.000000	0.000
ENSMUST00000112076.8	2277	2107.000	0.000000	0.000
ENSMUST00000209871.2	2792	2622.000	0.000000	0.000
ENSMUST00000210949.2	2821	2651.000	0.000000	0.000
ENSMUST00000223545.1	939	769.000	0.000000	0.000
ENSMUST00000182198.7	1265	1095.000	0.000000	0.000
ENSMUST00000172762.1	3466	3296.000	0.000000	0.000
ENSMUST00000194951.1	1194	1024.000	0.000000	0.000
ENSMUST00000173420.1	1257	1087.000	0.000000	0.000
ENSMUST00000174177.1	915	728.751	3.202072	12.265
ENSMUST00000174248.7	519	349.000	0.000000	0.000
ENSMUST00000173567.1	1252	1064.070	1.919294	10.735
ENSMUST00000174854.2	1156	870.517	1.092747	5.000
ENSMUST00000172979.3	998	828.000	0.000000	0.000
ENSMUST00000116010.2	172	42.000	0.000000	0.000
ENSMUST00000118957.1	930	760.000	0.000000	0.000
ENSMUST00000117787.3	2501	2331.000	0.000000	0.000
ENSMUST00000214356.2	4698	4528.000	0.000000	0.000
ENSMUST00000217651.1	2011	1841.000	0.000000	0.000
ENSMUST00000034492.5	2022	1852.000	0.000000	0.000
ENSMUST00000135184.7	2967	3002.056	0.570362	9.000
ENSMUST00000155233.7	2790	2620.000	0.000000	0.000
ENSMUST00000113768.7	2695	2525.000	0.000000	0.000
ENSMUST00000238205.1	1418	1248.000	0.000000	0.000
ENSMUST00000238262.1	925	755.000	0.000000	0.000
ENSMUST00000231995.1	352	185.000	0.000000	0.000
ENSMUST00000231461.1	755	585.000	0.000000	0.000
ENSMUST00000231455.1	409	240.000	0.000000	0.000
ENSMUST00000142883.2	481	311.000	0.000000	0.000
ENSMUST00000232193.2	908	738.000	0.000000	0.000
ENSMUST00000023655.12	3385	3215.000	0.000000	0.000
ENSMUST00000232282.2	1401	1231.000	0.000000	0.000
ENSMUST00000190447.7	2476	2306.000	0.000000	0.000
ENSMUST00000188251.6	2421	2380.428	0.479538	6.000
ENSMUST00000190097.1	649	479.000	0.000000	0.000
ENSMUST00000191103.1	537	367.000	0.000000	0.000
ENSMUST00000024112.7	2417	2247.000	0.000000	0.000
ENSMUST00000121614.1	952	782.000	0.000000	0.000
ENSMUST00000217546.1	852	682.000	0.000000	0.000
ENSMUST00000216912.1	937	767.000	0.000000	0.000
ENSMUST00000178303.1	936	766.000	0.000000	0.000
ENSMUST00000135748.1	788	618.000	0.000000	0.000
ENSMUST00000134898.1	462	292.000	0.000000	0.000
ENSMUST00000147728.1	557	387.000	0.000000	0.000
ENSMUST00000077582.13	784	614.000	0.000000	0.000
ENSMUST00000213073.1	929	759.000	0.000000	0.000
ENSMUST00000214075.2	2165	1995.000	0.000000	0.000
ENSMUST00000214936.1	2168	1998.000	0.000000	0.000
ENSMUST00000215471.1	2177	2007.000	0.000000	0.000
ENSMUST00000215546.1	949	779.000	0.000000	0.000
ENSMUST00000201125.3	1352	1202.055	2.391259	15.109
ENSMUST00000006814.8	1309	1158.068	0.475012	2.891
ENSMUST00000182769.9	1477	1307.000	0.000000	0.000
ENSMUST00000088673.4	531	361.000	0.000000	0.000
ENSMUST00000122808.1	3794	3624.000	0.000000	0.000
ENSMUST00000077820.5	1581	1410.657	0.134867	1.000
ENSMUST00000213169.1	2658	2488.000	0.000000	0.000
ENSMUST00000055276.5	1260	1090.000	0.000000	0.000
ENSMUST00000100960.10	2692	2659.412	0.214616	3.000
ENSMUST00000171587.1	1329	1159.000	0.000000	0.000
ENSMUST00000194248.1	936	626.824	6.373836	21.000
ENSMUST00000179719.1	1296	988.496	1.539722	8.000
ENSMUST00000106393.7	843	563.971	0.000000	0.000
ENSMUST00000132882.1	741	571.000	0.000000	0.000
ENSMUST00000006562.5	910	613.988	0.000000	0.000
ENSMUST00000126664.7	6052	6087.087	2.984324	95.484
ENSMUST00000156937.1	2191	2078.843	0.322426	3.523
ENSMUST00000136350.7	3488	3414.201	0.000000	0.000
ENSMUST00000146393.7	2484	2351.701	0.000000	0.000
ENSMUST00000169617.2	761	591.000	0.000000	0.000
ENSMUST00000094710.7	2365	2195.000	0.000000	0.000
ENSMUST00000217577.1	914	744.000	0.000000	0.000
ENSMUST00000096114.12	1597	1281.429	2.933391	19.758
ENSMUST00000163093.1	1378	1208.000	0.000000	0.000
ENSMUST00000217438.1	943	773.000	0.000000	0.000
ENSMUST00000195764.1	4615	4515.175	1.156475	27.446
ENSMUST00000208907.1	2796	2626.000	0.000000	0.000
ENSMUST00000194208.5	1527	1432.097	0.429490	3.233
ENSMUST00000192481.1	1131	961.000	0.000000	0.000
ENSMUST00000041920.4	1243	1073.000	0.000000	0.000
ENSMUST00000134042.2	687	517.000	0.000000	0.000
ENSMUST00000235482.1	1036	866.000	0.000000	0.000
ENSMUST00000117959.2	963	793.000	0.000000	0.000
ENSMUST00000210779.1	951	781.000	0.000000	0.000
ENSMUST00000118378.1	948	778.000	0.000000	0.000
ENSMUST00000209201.1	477	307.000	0.000000	0.000
ENSMUST00000094105.4	946	776.000	0.000000	0.000
ENSMUST00000134011.3	1136	966.000	0.000000	0.000
ENSMUST00000117349.7	934	764.000	0.000000	0.000
ENSMUST00000134773.3	1513	1343.000	0.000000	0.000
ENSMUST00000118336.3	2129	1959.000	0.000000	0.000
ENSMUST00000119267.1	955	785.000	0.000000	0.000
ENSMUST00000143750.3	1675	1505.000	0.000000	0.000
ENSMUST00000205791.1	633	463.000	0.000000	0.000
ENSMUST00000115991.3	1237	1067.000	0.000000	0.000
ENSMUST00000121340.1	945	775.000	0.000000	0.000
ENSMUST00000121432.3	2321	2151.000	0.000000	0.000
ENSMUST00000121065.2	972	802.000	0.000000	0.000
ENSMUST00000118809.2	971	801.000	0.000000	0.000
ENSMUST00000216831.2	1270	1100.000	0.000000	0.000
ENSMUST00000121914.2	1042	872.000	0.000000	0.000
ENSMUST00000209914.1	959	789.000	0.000000	0.000
ENSMUST00000072887.4	966	796.000	0.000000	0.000
ENSMUST00000211596.1	921	751.000	0.000000	0.000
ENSMUST00000071242.4	934	764.000	0.000000	0.000
ENSMUST00000214399.3	897	727.000	0.000000	0.000
ENSMUST00000179386.1	1050	880.000	0.000000	0.000
ENSMUST00000184850.7	1072	921.010	3.321177	16.078
ENSMUST00000173080.9	1138	968.000	0.000000	0.000
ENSMUST00000185167.7	836	666.000	0.000000	0.000
ENSMUST00000195838.5	1105	935.000	0.000000	0.000
ENSMUST00000194244.5	862	692.000	0.000000	0.000
ENSMUST00000185087.7	1064	894.000	0.000000	0.000
ENSMUST00000195833.5	829	659.000	0.000000	0.000
ENSMUST00000184502.7	862	692.000	0.000000	0.000
ENSMUST00000183560.7	316	152.000	0.000000	0.000
ENSMUST00000183999.7	358	191.000	0.000000	0.000
ENSMUST00000192532.1	995	781.210	0.493765	2.028
ENSMUST00000216665.2	4530	4360.000	0.000000	0.000
ENSMUST00000149775.2	1209	1039.000	0.000000	0.000
ENSMUST00000182725.1	558	388.000	0.000000	0.000
ENSMUST00000183291.1	1837	1730.969	0.000000	0.000
ENSMUST00000086377.8	1832	1726.825	2.635590	23.922
ENSMUST00000174625.7	3389	3301.831	0.535070	9.286
ENSMUST00000174382.7	1699	1529.000	0.000000	0.000
ENSMUST00000166442.2	1481	1339.628	0.329610	2.321
ENSMUST00000213589.1	935	765.000	0.000000	0.000
ENSMUST00000215139.1	932	762.000	0.000000	0.000
ENSMUST00000215291.1	572	402.000	0.000000	0.000
ENSMUST00000215191.1	933	763.000	0.000000	0.000
ENSMUST00000117860.1	950	780.000	0.000000	0.000
ENSMUST00000206214.2	1054	884.000	0.000000	0.000
ENSMUST00000205727.2	1141	971.000	0.000000	0.000
ENSMUST00000118068.2	3462	3322.292	0.000000	0.000
ENSMUST00000207772.2	1320	1150.000	0.000000	0.000
ENSMUST00000080031.2	926	756.000	0.000000	0.000
ENSMUST00000175971.2	2721	2551.000	0.000000	0.000
ENSMUST00000234658.1	1287	1117.000	0.000000	0.000
ENSMUST00000177481.3	2573	2403.000	0.000000	0.000
ENSMUST00000211998.1	932	762.000	0.000000	0.000
ENSMUST00000211893.1	1128	958.000	0.000000	0.000
ENSMUST00000221099.1	929	759.000	0.000000	0.000
ENSMUST00000222301.1	929	759.000	0.000000	0.000
ENSMUST00000069063.4	390	222.000	0.000000	0.000
ENSMUST00000208970.2	2764	2594.000	0.000000	0.000
ENSMUST00000219487.1	2956	2786.000	0.000000	0.000
ENSMUST00000174025.2	3121	2951.000	0.000000	0.000
ENSMUST00000174673.2	919	749.000	0.000000	0.000
ENSMUST00000202355.1	928	758.000	0.000000	0.000
ENSMUST00000117982.1	932	762.000	0.000000	0.000
ENSMUST00000086854.9	6630	6895.827	0.000000	0.000
ENSMUST00000112848.7	6761	7040.621	0.515692	19.084
ENSMUST00000112847.8	7196	7507.834	17.119576	675.586
ENSMUST00000141573.7	1502	1406.754	10.741272	79.423
ENSMUST00000112846.7	2617	2523.147	5.907855	78.351
ENSMUST00000128869.7	2518	2229.772	1.854916	21.740
ENSMUST00000133069.7	2732	2465.895	4.341216	56.268
ENSMUST00000152609.1	968	798.000	0.000000	0.000
ENSMUST00000142444.1	265	107.000	0.000000	0.000
ENSMUST00000135134.1	342	186.122	10.032976	9.815
ENSMUST00000136595.1	300	137.000	0.000000	0.000
ENSMUST00000170792.8	7198	7510.007	3.185197	125.733
ENSMUST00000189634.6	651	481.000	0.000000	0.000
ENSMUST00000056590.5	650	480.000	0.000000	0.000
ENSMUST00000205127.1	936	766.000	0.000000	0.000
ENSMUST00000118736.3	984	814.000	0.000000	0.000
ENSMUST00000196323.1	3865	3987.199	0.190886	4.000
ENSMUST00000198398.4	935	765.000	0.000000	0.000
ENSMUST00000103740.1	413	244.000	0.000000	0.000
ENSMUST00000103558.2	924	754.000	0.000000	0.000
ENSMUST00000198163.1	648	478.000	0.000000	0.000
ENSMUST00000164407.1	519	349.000	0.000000	0.000
ENSMUST00000103561.2	914	744.000	0.000000	0.000
ENSMUST00000179181.2	985	815.000	0.000000	0.000
ENSMUST00000192856.5	737	567.000	0.000000	0.000
ENSMUST00000103291.1	512	342.000	0.000000	0.000
ENSMUST00000103299.2	692	538.315	1.060260	3.000
ENSMUST00000103427.1	54	7.000	0.000000	0.000
ENSMUST00000103428.1	48	5.000	0.000000	0.000
ENSMUST00000192746.1	48	5.000	0.000000	0.000
ENSMUST00000103429.1	54	7.000	0.000000	0.000
ENSMUST00000103430.1	53	6.000	0.000000	0.000
ENSMUST00000199490.1	38	2.000	0.000000	0.000
ENSMUST00000200211.1	38	2.000	0.000000	0.000
ENSMUST00000200074.1	38	2.000	0.000000	0.000
ENSMUST00000198313.1	42	3.000	0.000000	0.000
ENSMUST00000197969.1	38	2.000	0.000000	0.000
ENSMUST00000103405.1	38	2.000	0.000000	0.000
ENSMUST00000199487.1	38	2.000	0.000000	0.000
ENSMUST00000103407.2	36	1.000	0.000000	0.000
ENSMUST00000199459.1	38	2.000	0.000000	0.000
ENSMUST00000103409.1	42	3.000	0.000000	0.000
ENSMUST00000103408.1	38	2.000	0.000000	0.000
ENSMUST00000198234.1	39	2.000	0.000000	0.000
ENSMUST00000103406.1	43	4.000	0.000000	0.000
ENSMUST00000223335.1	1460	1290.000	0.000000	0.000
ENSMUST00000137336.2	1367	1197.000	0.000000	0.000
ENSMUST00000103416.8	1214	1044.000	0.000000	0.000
ENSMUST00000195192.1	1111	941.000	0.000000	0.000
ENSMUST00000192188.2	2566	2396.000	0.000000	0.000
ENSMUST00000103418.2	1114	944.000	0.000000	0.000
ENSMUST00000103420.2	1076	906.000	0.000000	0.000
ENSMUST00000194304.5	2482	2312.000	0.000000	0.000
ENSMUST00000223179.1	2414	2244.000	0.000000	0.000
ENSMUST00000103423.2	1082	912.000	0.000000	0.000
ENSMUST00000194162.5	1806	1636.000	0.000000	0.000
ENSMUST00000192250.1	802	632.000	0.000000	0.000
ENSMUST00000177715.7	1698	1598.113	2.404191	20.195
ENSMUST00000103426.2	1493	1382.253	1.487147	10.805
ENSMUST00000194738.5	2540	2370.000	0.000000	0.000
ENSMUST00000178282.2	1100	930.000	0.000000	0.000
ENSMUST00000200235.1	452	283.000	0.000000	0.000
ENSMUST00000200568.1	454	285.000	0.000000	0.000
ENSMUST00000197046.1	314	150.000	0.000000	0.000
ENSMUST00000198182.1	458	288.000	0.000000	0.000
ENSMUST00000103749.2	606	436.000	0.000000	0.000
ENSMUST00000103410.2	532	362.000	0.000000	0.000
ENSMUST00000195735.1	351	184.000	0.000000	0.000
ENSMUST00000103511.1	294	132.000	0.000000	0.000
ENSMUST00000103372.2	359	192.000	0.000000	0.000
ENSMUST00000200160.4	341	175.000	0.000000	0.000
ENSMUST00000103373.2	344	178.000	0.000000	0.000
ENSMUST00000197820.4	362	195.000	0.000000	0.000
ENSMUST00000103374.2	359	192.000	0.000000	0.000
ENSMUST00000196959.1	365	198.000	0.000000	0.000
ENSMUST00000197429.4	365	198.000	0.000000	0.000
ENSMUST00000103376.2	362	195.000	0.000000	0.000
ENSMUST00000103377.2	366	199.000	0.000000	0.000
ENSMUST00000103378.2	368	200.000	0.000000	0.000
ENSMUST00000197371.1	375	207.000	0.000000	0.000
ENSMUST00000103379.2	344	178.000	0.000000	0.000
ENSMUST00000197525.1	370	202.000	0.000000	0.000
ENSMUST00000103380.2	305	142.000	0.000000	0.000
ENSMUST00000103512.2	388	220.000	0.000000	0.000
ENSMUST00000191862.5	351	184.000	0.000000	0.000
ENSMUST00000103513.2	348	181.000	0.000000	0.000
ENSMUST00000193950.5	351	184.000	0.000000	0.000
ENSMUST00000103514.2	348	181.000	0.000000	0.000
ENSMUST00000197272.1	360	193.000	0.000000	0.000
ENSMUST00000103381.2	300	137.000	0.000000	0.000
ENSMUST00000103382.1	371	203.000	0.000000	0.000
ENSMUST00000103515.1	351	184.000	0.000000	0.000
ENSMUST00000103383.2	380	212.000	0.000000	0.000
ENSMUST00000103384.1	365	198.000	0.000000	0.000
ENSMUST00000196275.1	344	178.000	0.000000	0.000
ENSMUST00000103386.2	369	201.000	0.000000	0.000
ENSMUST00000103387.2	382	214.000	0.000000	0.000
ENSMUST00000103388.3	375	207.000	0.000000	0.000
ENSMUST00000191868.1	351	184.000	0.000000	0.000
ENSMUST00000103516.1	294	132.000	0.000000	0.000
ENSMUST00000195417.1	351	184.000	0.000000	0.000
ENSMUST00000103517.1	294	132.000	0.000000	0.000
ENSMUST00000196599.1	370	202.000	0.000000	0.000
ENSMUST00000103389.2	305	142.000	0.000000	0.000
ENSMUST00000103390.2	395	227.000	0.000000	0.000
ENSMUST00000103746.2	391	223.000	0.000000	0.000
ENSMUST00000103391.3	377	209.000	0.000000	0.000
ENSMUST00000195945.1	379	211.000	0.000000	0.000
ENSMUST00000103392.2	362	195.000	0.000000	0.000
ENSMUST00000103393.1	347	180.000	0.000000	0.000
ENSMUST00000103394.1	347	180.000	0.000000	0.000
ENSMUST00000194865.1	397	228.000	0.000000	0.000
ENSMUST00000103518.1	294	132.000	0.000000	0.000
ENSMUST00000198184.1	359	192.000	0.000000	0.000
ENSMUST00000103395.1	287	126.000	0.000000	0.000
ENSMUST00000192298.1	351	184.000	0.000000	0.000
ENSMUST00000178949.1	294	132.000	0.000000	0.000
ENSMUST00000192724.1	351	184.000	0.000000	0.000
ENSMUST00000103519.1	294	132.000	0.000000	0.000
ENSMUST00000194257.1	358	191.000	0.000000	0.000
ENSMUST00000103521.2	390	222.000	0.000000	0.000
ENSMUST00000192554.5	351	184.000	0.000000	0.000
ENSMUST00000103522.2	348	181.000	0.000000	0.000
ENSMUST00000103523.1	351	184.000	0.000000	0.000
ENSMUST00000193145.1	354	187.000	0.000000	0.000
ENSMUST00000103524.1	301	138.000	0.000000	0.000
ENSMUST00000103525.2	377	209.000	0.000000	0.000
ENSMUST00000103526.2	415	246.000	0.000000	0.000
ENSMUST00000103751.2	381	213.000	0.000000	0.000
ENSMUST00000197518.1	366	199.000	0.000000	0.000
ENSMUST00000103752.2	348	181.000	0.000000	0.000
ENSMUST00000103396.1	359	192.000	0.000000	0.000
ENSMUST00000194071.1	351	184.000	0.000000	0.000
ENSMUST00000103527.1	294	132.000	0.000000	0.000
ENSMUST00000196940.1	359	192.000	0.000000	0.000
ENSMUST00000103397.2	356	189.000	0.000000	0.000
ENSMUST00000103398.1	359	192.000	0.000000	0.000
ENSMUST00000192591.1	358	191.000	0.000000	0.000
ENSMUST00000103529.3	351	184.000	0.000000	0.000
ENSMUST00000197560.1	359	192.000	0.000000	0.000
ENSMUST00000103399.2	299	136.000	0.000000	0.000
ENSMUST00000103400.2	382	214.000	0.000000	0.000
ENSMUST00000103401.2	360	193.000	0.000000	0.000
ENSMUST00000103402.1	359	192.000	0.000000	0.000
ENSMUST00000103403.2	378	210.000	0.000000	0.000
ENSMUST00000195359.5	351	184.000	0.000000	0.000
ENSMUST00000103530.2	348	181.000	0.000000	0.000
ENSMUST00000103404.1	359	192.000	0.000000	0.000
ENSMUST00000103531.3	351	184.000	0.000000	0.000
ENSMUST00000103503.3	349	182.000	0.000000	0.000
ENSMUST00000171270.1	90	13.000	0.000000	0.000
ENSMUST00000103302.2	501	331.000	0.000000	0.000
ENSMUST00000103303.2	394	226.000	0.000000	0.000
ENSMUST00000103304.2	374	206.000	0.000000	0.000
ENSMUST00000103305.1	362	195.000	0.000000	0.000
ENSMUST00000103306.1	362	195.000	0.000000	0.000
ENSMUST00000196006.4	353	186.000	0.000000	0.000
ENSMUST00000103307.2	350	183.000	0.000000	0.000
ENSMUST00000200578.4	353	186.000	0.000000	0.000
ENSMUST00000103308.2	350	183.000	0.000000	0.000
ENSMUST00000200586.1	359	192.000	0.000000	0.000
ENSMUST00000103309.2	341	175.000	0.000000	0.000
ENSMUST00000103310.2	358	191.000	0.000000	0.000
ENSMUST00000197406.4	353	186.000	0.000000	0.000
ENSMUST00000103311.2	350	183.000	0.000000	0.000
ENSMUST00000196768.1	353	186.000	0.000000	0.000
ENSMUST00000103312.2	287	126.000	0.000000	0.000
ENSMUST00000103313.2	377	209.000	0.000000	0.000
ENSMUST00000103314.2	383	215.000	0.000000	0.000
ENSMUST00000197515.1	359	192.000	0.000000	0.000
ENSMUST00000103315.2	350	183.000	0.000000	0.000
ENSMUST00000103316.1	353	186.000	0.000000	0.000
ENSMUST00000194581.1	378	210.000	0.000000	0.000
ENSMUST00000163467.1	302	139.000	0.000000	0.000
ENSMUST00000103532.2	405	236.000	0.000000	0.000
ENSMUST00000197803.1	363	196.000	0.000000	0.000
ENSMUST00000103533.1	301	138.000	0.000000	0.000
ENSMUST00000103317.2	404	235.000	0.000000	0.000
ENSMUST00000103534.1	351	184.000	0.000000	0.000
ENSMUST00000103535.2	405	236.000	0.000000	0.000
ENSMUST00000103318.5	361	194.000	0.000000	0.000
ENSMUST00000103319.2	358	191.000	0.000000	0.000
ENSMUST00000103320.2	368	200.000	0.000000	0.000
ENSMUST00000103536.3	358	191.000	0.000000	0.000
ENSMUST00000103321.2	401	232.000	0.000000	0.000
ENSMUST00000103322.2	374	206.000	0.000000	0.000
ENSMUST00000103323.2	378	210.000	0.000000	0.000
ENSMUST00000103324.2	375	207.000	0.000000	0.000
ENSMUST00000200406.1	339	173.000	0.000000	0.000
ENSMUST00000103537.2	399	230.000	0.000000	0.000
ENSMUST00000199510.4	353	186.000	0.000000	0.000
ENSMUST00000103325.2	350	183.000	0.000000	0.000
ENSMUST00000198646.1	351	184.000	0.000000	0.000
ENSMUST00000103538.2	294	132.000	0.000000	0.000
ENSMUST00000168090.2	376	208.000	0.000000	0.000
ENSMUST00000103326.2	359	192.000	0.000000	0.000
ENSMUST00000196839.4	347	180.000	0.000000	0.000
ENSMUST00000103327.2	344	178.000	0.000000	0.000
ENSMUST00000199933.4	351	184.000	0.000000	0.000
ENSMUST00000103539.2	348	181.000	0.000000	0.000
ENSMUST00000199266.1	358	191.000	0.000000	0.000
ENSMUST00000103540.2	315	151.000	0.000000	0.000
ENSMUST00000103328.2	359	192.000	0.000000	0.000
ENSMUST00000198735.1	347	180.000	0.000000	0.000
ENSMUST00000103329.2	287	126.000	0.000000	0.000
ENSMUST00000196690.1	359	192.000	0.000000	0.000
ENSMUST00000103541.2	396	227.000	0.000000	0.000
ENSMUST00000164041.2	299	136.000	0.000000	0.000
ENSMUST00000103542.1	303	140.000	0.000000	0.000
ENSMUST00000103330.1	347	180.000	0.000000	0.000
ENSMUST00000196863.1	363	196.000	0.000000	0.000
ENSMUST00000183936.1	344	178.000	0.000000	0.000
ENSMUST00000103332.1	351	184.000	0.000000	0.000
ENSMUST00000196587.4	351	184.000	0.000000	0.000
ENSMUST00000103543.2	348	181.000	0.000000	0.000
ENSMUST00000103333.3	358	191.000	0.000000	0.000
ENSMUST00000103544.2	373	205.000	0.000000	0.000
ENSMUST00000103334.3	352	185.000	0.000000	0.000
ENSMUST00000197537.1	368	200.000	0.000000	0.000
ENSMUST00000169155.1	294	132.000	0.000000	0.000
ENSMUST00000198777.1	406	237.000	0.000000	0.000
ENSMUST00000170551.1	294	132.000	0.000000	0.000
ENSMUST00000199373.1	376	208.000	0.000000	0.000
ENSMUST00000163670.1	294	132.000	0.000000	0.000
ENSMUST00000103547.1	351	184.000	0.000000	0.000
ENSMUST00000103548.2	351	184.000	0.000000	0.000
ENSMUST00000199143.4	338	172.000	0.000000	0.000
ENSMUST00000103335.2	335	169.000	0.000000	0.000
ENSMUST00000103336.1	362	195.000	0.000000	0.000
ENSMUST00000196991.1	386	218.000	0.000000	0.000
ENSMUST00000103549.1	294	132.000	0.000000	0.000
ENSMUST00000198756.1	353	186.000	0.000000	0.000
ENSMUST00000103551.1	351	184.000	0.000000	0.000
ENSMUST00000103552.1	351	184.000	0.000000	0.000
ENSMUST00000193936.1	357	190.000	0.000000	0.000
ENSMUST00000179796.1	297	135.000	0.000000	0.000
ENSMUST00000103489.1	357	190.000	0.000000	0.000
ENSMUST00000193397.1	357	190.000	0.000000	0.000
ENSMUST00000195037.1	359	192.000	0.000000	0.000
ENSMUST00000103492.1	359	192.000	0.000000	0.000
ENSMUST00000103493.2	351	184.000	0.000000	0.000
ENSMUST00000191803.1	395	227.000	0.000000	0.000
ENSMUST00000103494.1	294	132.000	0.000000	0.000
ENSMUST00000103363.1	352	185.000	0.000000	0.000
ENSMUST00000103364.2	360	193.000	0.000000	0.000
ENSMUST00000103365.2	377	209.000	0.000000	0.000
ENSMUST00000103366.2	385	217.000	0.000000	0.000
ENSMUST00000103367.2	401	232.000	0.000000	0.000
ENSMUST00000103368.2	379	211.000	0.000000	0.000
ENSMUST00000103369.1	347	180.000	0.000000	0.000
ENSMUST00000103495.2	377	209.000	0.000000	0.000
ENSMUST00000197290.1	347	180.000	0.000000	0.000
ENSMUST00000103370.2	287	126.000	0.000000	0.000
ENSMUST00000198880.4	347	180.000	0.000000	0.000
ENSMUST00000103371.2	344	178.000	0.000000	0.000
ENSMUST00000103496.3	388	220.000	0.000000	0.000
ENSMUST00000195337.1	354	187.000	0.000000	0.000
ENSMUST00000103497.1	351	184.000	0.000000	0.000
ENSMUST00000193893.5	351	184.000	0.000000	0.000
ENSMUST00000103498.2	348	181.000	0.000000	0.000
ENSMUST00000191801.1	351	184.000	0.000000	0.000
ENSMUST00000195469.5	386	218.000	0.000000	0.000
ENSMUST00000109711.3	215	69.000	0.000000	0.000
ENSMUST00000103500.1	294	132.000	0.000000	0.000
ENSMUST00000192077.1	351	184.000	0.000000	0.000
ENSMUST00000103501.2	294	132.000	0.000000	0.000
ENSMUST00000194350.5	351	184.000	0.000000	0.000
ENSMUST00000103504.2	306	143.000	0.000000	0.000
ENSMUST00000193855.1	405	236.000	0.000000	0.000
ENSMUST00000103505.2	348	181.000	0.000000	0.000
ENSMUST00000194968.5	351	184.000	0.000000	0.000
ENSMUST00000103506.2	348	181.000	0.000000	0.000
ENSMUST00000103507.1	351	184.000	0.000000	0.000
ENSMUST00000194625.1	351	184.000	0.000000	0.000
ENSMUST00000191861.1	351	184.000	0.000000	0.000
ENSMUST00000103509.1	294	132.000	0.000000	0.000
ENSMUST00000103510.1	351	184.000	0.000000	0.000
ENSMUST00000191918.1	357	190.000	0.000000	0.000
ENSMUST00000177949.1	297	135.000	0.000000	0.000
ENSMUST00000103466.1	353	186.000	0.000000	0.000
ENSMUST00000103467.1	351	184.000	0.000000	0.000
ENSMUST00000103468.2	461	291.000	0.000000	0.000
ENSMUST00000103469.3	399	230.000	0.000000	0.000
ENSMUST00000195641.1	353	186.000	0.000000	0.000
ENSMUST00000103470.1	299	136.000	0.000000	0.000
ENSMUST00000195884.1	351	184.000	0.000000	0.000
ENSMUST00000103471.1	294	132.000	0.000000	0.000
ENSMUST00000103472.3	351	184.000	0.000000	0.000
ENSMUST00000103473.1	351	184.000	0.000000	0.000
ENSMUST00000103461.4	361	194.000	0.000000	0.000
ENSMUST00000195706.1	351	184.000	0.000000	0.000
ENSMUST00000103475.1	333	167.000	0.000000	0.000
ENSMUST00000191693.1	350	183.000	0.000000	0.000
ENSMUST00000103476.1	296	134.000	0.000000	0.000
ENSMUST00000192499.2	437	268.000	0.000000	0.000
ENSMUST00000103477.3	360	193.000	0.000000	0.000
ENSMUST00000193408.1	353	186.000	0.000000	0.000
ENSMUST00000195619.1	353	186.000	0.000000	0.000
ENSMUST00000103479.3	299	136.000	0.000000	0.000
ENSMUST00000196595.1	352	185.000	0.000000	0.000
ENSMUST00000103351.2	286	125.000	0.000000	0.000
ENSMUST00000198345.1	352	185.000	0.000000	0.000
ENSMUST00000177795.1	288	127.000	0.000000	0.000
ENSMUST00000199160.1	382	214.000	0.000000	0.000
ENSMUST00000103353.2	284	123.000	0.000000	0.000
ENSMUST00000103354.2	368	200.000	0.000000	0.000
ENSMUST00000197448.1	358	191.000	0.000000	0.000
ENSMUST00000103355.2	292	130.000	0.000000	0.000
ENSMUST00000195124.5	350	183.000	0.000000	0.000
ENSMUST00000103481.2	342	176.000	0.000000	0.000
ENSMUST00000103356.3	373	205.000	0.000000	0.000
ENSMUST00000103357.3	352	185.000	0.000000	0.000
ENSMUST00000194159.1	351	184.000	0.000000	0.000
ENSMUST00000103482.1	294	132.000	0.000000	0.000
ENSMUST00000103483.2	394	226.000	0.000000	0.000
ENSMUST00000125484.2	359	192.000	0.000000	0.000
ENSMUST00000183954.3	302	139.000	0.000000	0.000
ENSMUST00000103485.2	353	186.000	0.000000	0.000
ENSMUST00000103486.1	356	189.000	0.000000	0.000
ENSMUST00000103359.2	379	211.000	0.000000	0.000
ENSMUST00000199437.1	352	185.000	0.000000	0.000
ENSMUST00000177697.1	288	127.000	0.000000	0.000
ENSMUST00000198328.1	367	199.000	0.000000	0.000
ENSMUST00000166380.1	292	130.000	0.000000	0.000
ENSMUST00000103345.3	394	226.000	0.000000	0.000
ENSMUST00000103478.3	350	183.000	0.000000	0.000
ENSMUST00000200454.1	378	210.000	0.000000	0.000
ENSMUST00000103337.2	340	174.000	0.000000	0.000
ENSMUST00000114212.3	347	180.000	0.000000	0.000
ENSMUST00000103339.1	347	180.000	0.000000	0.000
ENSMUST00000197966.1	358	191.000	0.000000	0.000
ENSMUST00000103340.2	290	128.000	0.000000	0.000
ENSMUST00000103341.3	348	181.000	0.000000	0.000
ENSMUST00000195468.5	353	186.000	0.000000	0.000
ENSMUST00000103442.2	350	183.000	0.000000	0.000
ENSMUST00000103443.2	352	185.000	0.000000	0.000
ENSMUST00000103444.2	425	256.000	0.000000	0.000
ENSMUST00000178229.2	347	180.000	0.000000	0.000
ENSMUST00000103446.1	353	186.000	0.000000	0.000
ENSMUST00000103447.1	350	183.000	0.000000	0.000
ENSMUST00000103448.2	418	249.000	0.000000	0.000
ENSMUST00000195707.2	480	310.000	0.000000	0.000
ENSMUST00000103449.3	347	180.000	0.000000	0.000
ENSMUST00000103450.3	353	186.000	0.000000	0.000
ENSMUST00000179657.1	350	183.000	0.000000	0.000
ENSMUST00000192264.1	413	244.000	0.000000	0.000
ENSMUST00000103452.2	350	183.000	0.000000	0.000
ENSMUST00000195381.1	353	186.000	0.000000	0.000
ENSMUST00000103342.3	358	191.000	0.000000	0.000
ENSMUST00000103343.3	358	191.000	0.000000	0.000
ENSMUST00000180013.2	369	201.000	0.000000	0.000
ENSMUST00000103344.2	394	226.000	0.000000	0.000
ENSMUST00000192911.1	350	183.000	0.000000	0.000
ENSMUST00000103455.2	342	176.000	0.000000	0.000
ENSMUST00000103346.2	402	233.000	0.000000	0.000
ENSMUST00000196201.1	352	185.000	0.000000	0.000
ENSMUST00000101325.3	288	127.000	0.000000	0.000
ENSMUST00000103456.3	355	188.000	0.000000	0.000
ENSMUST00000103348.2	379	211.000	0.000000	0.000
ENSMUST00000192877.1	361	194.000	0.000000	0.000
ENSMUST00000103457.2	350	183.000	0.000000	0.000
ENSMUST00000103349.1	348	181.000	0.000000	0.000
ENSMUST00000103350.2	394	226.000	0.000000	0.000
ENSMUST00000193652.1	380	212.000	0.000000	0.000
ENSMUST00000103458.2	350	183.000	0.000000	0.000
ENSMUST00000103459.4	405	236.000	0.000000	0.000
ENSMUST00000103451.4	362	195.000	0.000000	0.000
ENSMUST00000103474.4	363	196.000	0.000000	0.000
ENSMUST00000193133.2	357	190.000	0.000000	0.000
ENSMUST00000103462.3	354	187.000	0.000000	0.000
ENSMUST00000103463.2	351	184.000	0.000000	0.000
ENSMUST00000103464.2	414	245.000	0.000000	0.000
ENSMUST00000167638.1	352	185.000	0.000000	0.000
ENSMUST00000166255.1	278	118.000	0.000000	0.000
ENSMUST00000103301.2	359	192.000	0.000000	0.000
ENSMUST00000095364.2	294	132.000	0.000000	0.000
ENSMUST00000103682.2	51	6.000	0.000000	0.000
ENSMUST00000103683.1	59	8.000	0.000000	0.000
ENSMUST00000197589.1	62	9.000	0.000000	0.000
ENSMUST00000103686.1	64	9.000	0.000000	0.000
ENSMUST00000103687.1	63	9.000	0.000000	0.000
ENSMUST00000196977.1	63	9.000	0.000000	0.000
ENSMUST00000103688.2	65	9.000	0.000000	0.000
ENSMUST00000103689.1	63	9.000	0.000000	0.000
ENSMUST00000103690.1	66	9.000	0.000000	0.000
ENSMUST00000103691.1	66	9.000	0.000000	0.000
ENSMUST00000103693.1	63	9.000	0.000000	0.000
ENSMUST00000199452.1	62	9.000	0.000000	0.000
ENSMUST00000103694.2	59	8.000	0.000000	0.000
ENSMUST00000200046.1	61	8.000	0.000000	0.000
ENSMUST00000103695.1	60	8.000	0.000000	0.000
ENSMUST00000197949.1	57	7.000	0.000000	0.000
ENSMUST00000103696.1	63	9.000	0.000000	0.000
ENSMUST00000103697.1	63	9.000	0.000000	0.000
ENSMUST00000103698.1	61	8.000	0.000000	0.000
ENSMUST00000103699.1	57	7.000	0.000000	0.000
ENSMUST00000103700.1	64	9.000	0.000000	0.000
ENSMUST00000103701.1	55	7.000	0.000000	0.000
ENSMUST00000103702.1	61	8.000	0.000000	0.000
ENSMUST00000103703.1	63	9.000	0.000000	0.000
ENSMUST00000103704.1	62	9.000	0.000000	0.000
ENSMUST00000103705.1	60	8.000	0.000000	0.000
ENSMUST00000103706.1	65	9.000	0.000000	0.000
ENSMUST00000103707.1	58	8.000	0.000000	0.000
ENSMUST00000103708.1	57	7.000	0.000000	0.000
ENSMUST00000103709.1	66	9.000	0.000000	0.000
ENSMUST00000103710.1	57	7.000	0.000000	0.000
ENSMUST00000103711.1	59	8.000	0.000000	0.000
ENSMUST00000103712.1	60	8.000	0.000000	0.000
ENSMUST00000103713.1	65	9.000	0.000000	0.000
ENSMUST00000103714.1	59	8.000	0.000000	0.000
ENSMUST00000103715.1	60	8.000	0.000000	0.000
ENSMUST00000103716.2	57	7.000	0.000000	0.000
ENSMUST00000103717.2	63	9.000	0.000000	0.000
ENSMUST00000103718.1	60	8.000	0.000000	0.000
ENSMUST00000103719.1	60	8.000	0.000000	0.000
ENSMUST00000103720.1	57	7.000	0.000000	0.000
ENSMUST00000103721.2	58	8.000	0.000000	0.000
ENSMUST00000103722.1	61	8.000	0.000000	0.000
ENSMUST00000103723.1	66	9.000	0.000000	0.000
ENSMUST00000103724.1	63	9.000	0.000000	0.000
ENSMUST00000103725.1	61	8.000	0.000000	0.000
ENSMUST00000103726.1	60	8.000	0.000000	0.000
ENSMUST00000103728.1	57	7.000	0.000000	0.000
ENSMUST00000103729.1	58	8.000	0.000000	0.000
ENSMUST00000103730.1	59	8.000	0.000000	0.000
ENSMUST00000103731.1	58	8.000	0.000000	0.000
ENSMUST00000103733.1	59	8.000	0.000000	0.000
ENSMUST00000103734.1	62	9.000	0.000000	0.000
ENSMUST00000103735.1	62	9.000	0.000000	0.000
ENSMUST00000103736.1	63	9.000	0.000000	0.000
ENSMUST00000103737.2	66	9.000	0.000000	0.000
ENSMUST00000103738.1	66	9.000	0.000000	0.000
ENSMUST00000200495.1	60	8.000	0.000000	0.000
ENSMUST00000103562.2	60	8.000	0.000000	0.000
ENSMUST00000197113.1	60	8.000	0.000000	0.000
ENSMUST00000184430.1	61	8.000	0.000000	0.000
ENSMUST00000103284.1	48	5.000	0.000000	0.000
ENSMUST00000103285.1	48	5.000	0.000000	0.000
ENSMUST00000192366.1	50	6.000	0.000000	0.000
ENSMUST00000103286.1	54	7.000	0.000000	0.000
ENSMUST00000103287.1	51	6.000	0.000000	0.000
ENSMUST00000103288.1	50	6.000	0.000000	0.000
ENSMUST00000103289.1	53	6.000	0.000000	0.000
ENSMUST00000193061.1	46	5.000	0.000000	0.000
ENSMUST00000103290.1	45	4.000	0.000000	0.000
ENSMUST00000103293.1	50	6.000	0.000000	0.000
ENSMUST00000103294.1	51	6.000	0.000000	0.000
ENSMUST00000103295.1	49	6.000	0.000000	0.000
ENSMUST00000103296.1	49	6.000	0.000000	0.000
ENSMUST00000103297.1	49	6.000	0.000000	0.000
ENSMUST00000103298.1	47	5.000	0.000000	0.000
ENSMUST00000082421.1	1144	1057.924	6483.926438	36055.000
ENSMUST00000082419.1	519	309.413	352.325100	573.000
ENSMUST00000082418.1	1824	1618.204	1794.577343	15264.000
ENSMUST00000082414.1	1378	1063.664	5107.818524	28557.000
ENSMUST00000084013.1	297	144.802	5491.237059	4179.425
ENSMUST00000082411.1	348	167.000	416.873929	365.927
ENSMUST00000082409.1	784	669.159	3274.319676	11516.572
ENSMUST00000082408.1	681	505.664	3999.928363	10631.311
ENSMUST00000082407.1	204	61.000	12434.936566	3987.000
ENSMUST00000082405.1	684	527.483	1992.894541	5525.426
ENSMUST00000082402.1	1545	1488.598	9853.323162	77096.178
ENSMUST00000082396.1	1038	764.373	2854.861928	11470.000
ENSMUST00000082392.1	957	801.747	6187.014020	26073.000
ENSMUST00000124112.1	574	390.901	6.327092	13.000
ENSMUST00000084954.12	1732	1530.841	0.000000	0.000
ENSMUST00000108568.9	1777	1578.944	24.251578	201.270
ENSMUST00000079056.8	1443	1264.275	0.000000	0.000
ENSMUST00000102564.10	1848	1675.601	15.627581	137.637
ENSMUST00000124943.7	662	492.000	0.000000	0.000
ENSMUST00000150076.7	370	189.577	7.789819	7.762
ENSMUST00000128748.7	957	794.813	2.212540	9.243
ENSMUST00000102563.1	1352	1194.258	0.000000	0.000
ENSMUST00000138006.7	1073	907.309	4.782997	22.810
ENSMUST00000125441.7	756	595.195	3.332726	10.426
ENSMUST00000143232.1	603	445.256	0.000000	0.000
ENSMUST00000144454.1	488	312.124	4.785331	7.851
ENSMUST00000041683.8	4434	4312.977	238.794624	5413.455
ENSMUST00000173525.1	930	786.379	16.006479	66.161
ENSMUST00000174035.1	520	362.575	38.779349	73.904
ENSMUST00000174301.7	657	512.140	6.213775	16.727
ENSMUST00000174220.1	889	653.268	9.247474	31.753
ENSMUST00000199435.1	3794	3374.214	4.670646	82.837
ENSMUST00000098538.8	2564	2201.640	0.000000	0.000
ENSMUST00000199307.4	1944	1747.875	6.185752	56.830
ENSMUST00000098539.6	2261	1890.233	4.577953	45.484
ENSMUST00000196898.4	3323	3005.426	0.971012	15.339
ENSMUST00000029920.14	2239	1883.535	2.636992	26.107
ENSMUST00000196552.4	705	546.650	4.131511	11.871
ENSMUST00000197657.1	425	256.000	0.000000	0.000
ENSMUST00000199124.4	599	458.632	0.637018	1.536
ENSMUST00000196857.4	701	538.545	6.805424	19.264
ENSMUST00000198764.1	764	602.294	0.000000	0.000
ENSMUST00000199045.4	913	745.629	14.837762	58.152
ENSMUST00000196426.4	674	485.937	5.235362	13.372
ENSMUST00000200014.4	740	581.045	3.630117	11.087
ENSMUST00000198808.4	3747	3311.899	5.842907	101.714
ENSMUST00000195926.1	464	309.051	1.769635	2.875
ENSMUST00000200353.1	485	292.348	5.358430	8.234
ENSMUST00000106192.8	2425	2010.327	6.558297	69.300
ENSMUST00000178858.2	804	634.000	0.000000	0.000
ENSMUST00000169137.2	616	446.000	0.000000	0.000
ENSMUST00000113529.3	442	273.000	0.000000	0.000
ENSMUST00000208801.1	437	268.000	0.000000	0.000
ENSMUST00000031309.15	2421	2174.418	73.041038	834.801
ENSMUST00000125522.1	3357	3267.234	0.998321	17.144
ENSMUST00000138071.1	585	415.000	0.000000	0.000
ENSMUST00000111959.1	1526	1366.554	0.000000	0.000
ENSMUST00000149669.7	600	441.884	2.085648	4.844
ENSMUST00000136895.1	392	224.000	0.000000	0.000
ENSMUST00000118865.7	768	598.000	0.000000	0.000
ENSMUST00000061587.12	1996	1797.320	4.511842	42.624
ENSMUST00000121504.1	2141	1941.524	0.526817	5.376
ENSMUST00000081035.8	4334	4515.120	4.213644	100.000
ENSMUST00000025989.9	8096	7428.087	16.806274	656.177
ENSMUST00000237871.1	3170	2773.540	93.757242	1366.823
ENSMUST00000028807.5	3665	3648.303	22.026466	422.385
ENSMUST00000126082.1	897	753.859	5.309264	21.038
ENSMUST00000141836.1	266	111.220	14.270029	8.342
ENSMUST00000150162.7	606	453.782	5.907718	14.091
ENSMUST00000140282.1	446	293.273	4.885428	7.531
ENSMUST00000125766.7	936	783.587	9.048471	37.268
ENSMUST00000152191.7	1010	842.788	15.939581	70.610
ENSMUST00000154104.1	668	504.277	1.726608	4.577
ENSMUST00000117392.8	6625	6147.678	0.000000	0.000
ENSMUST00000132442.1	3088	2801.398	0.000000	0.000
ENSMUST00000135804.1	634	464.000	0.000000	0.000
ENSMUST00000173320.7	6908	6342.962	7.408529	247.000
ENSMUST00000112524.8	3089	2951.674	0.000000	0.000
ENSMUST00000141118.8	3399	3183.193	2.461714	41.188
ENSMUST00000133617.2	1902	1738.292	0.000000	0.000
ENSMUST00000074082.12	2129	1979.302	0.000000	0.000
ENSMUST00000134053.7	1905	1750.900	17.532685	161.355
ENSMUST00000143125.1	794	612.172	1.761102	5.667
ENSMUST00000123115.1	807	632.873	4.877347	16.225
ENSMUST00000214989.1	500	330.000	0.000000	0.000
ENSMUST00000123601.1	878	754.773	4.488775	17.808
ENSMUST00000214249.1	1693	1532.382	2.904378	23.393
ENSMUST00000219340.1	1718	1608.159	2.072288	17.517
ENSMUST00000219129.1	1546	1376.000	0.000000	0.000
ENSMUST00000215222.1	460	287.137	24.414260	36.847
ENSMUST00000170255.1	1590	1420.000	0.000000	0.000
ENSMUST00000020488.8	123179	127662.054	7.361290	4939.564
ENSMUST00000076316.5	3084	2940.589	3.767486	58.232
ENSMUST00000210922.1	2208	2171.057	0.856009	9.768
ENSMUST00000210519.1	2295	2245.345	0.000000	0.000
ENSMUST00000020497.13	6027	6139.329	17.323553	559.024
ENSMUST00000146640.7	3938	4023.640	0.000000	0.000
ENSMUST00000147381.1	347	187.021	3.654669	3.593
ENSMUST00000141184.1	1383	1290.013	4.759484	32.272
ENSMUST00000138858.7	3505	3518.137	0.000000	0.000
ENSMUST00000143793.7	804	650.527	1.395277	4.771
ENSMUST00000125193.1	692	522.000	0.000000	0.000
ENSMUST00000028944.3	3618	3511.498	29.249338	539.860
ENSMUST00000154328.7	547	389.111	0.701382	1.435
ENSMUST00000147135.1	392	224.000	0.000000	0.000
ENSMUST00000141500.1	656	486.000	0.000000	0.000
ENSMUST00000141785.1	658	437.951	1.175213	2.705
ENSMUST00000084512.10	6471	6405.190	5.963067	200.759
ENSMUST00000084030.5	7788	7702.495	18.655208	755.274
ENSMUST00000209441.1	3469	3460.357	1.354620	24.638
ENSMUST00000210645.1	797	668.475	0.853814	3.000
ENSMUST00000210016.1	656	486.000	0.000000	0.000
ENSMUST00000211622.1	1661	1435.779	0.000000	0.000
ENSMUST00000210933.1	375	189.799	5.049433	5.037
ENSMUST00000210767.1	552	382.000	0.000000	0.000
ENSMUST00000210488.1	479	313.281	0.000000	0.000
ENSMUST00000209827.1	515	345.000	0.000000	0.000
ENSMUST00000211584.1	457	288.000	0.000000	0.000
ENSMUST00000209633.1	1050	947.174	1.406032	7.000
ENSMUST00000211218.1	943	649.350	0.964456	3.292
ENSMUST00000021133.15	2526	2390.855	61.828327	776.987
ENSMUST00000106425.3	2330	2206.766	0.000000	0.000
ENSMUST00000127205.7	1979	1816.158	0.000000	0.000
ENSMUST00000128808.1	703	539.680	0.709776	2.013
ENSMUST00000110893.9	1242	1146.558	3.666670	22.097
ENSMUST00000085633.11	1089	991.909	0.000000	0.000
ENSMUST00000110891.7	1214	1119.816	0.000000	0.000
ENSMUST00000027945.5	1196	1099.191	3.509619	20.277
ENSMUST00000156341.1	1028	929.518	1.017071	4.969
ENSMUST00000153757.1	498	355.971	2.386609	4.465
ENSMUST00000124497.1	741	627.088	0.606776	2.000
ENSMUST00000143876.7	342	189.127	2.203908	2.191
ENSMUST00000156527.1	261	104.000	0.000000	0.000
ENSMUST00000198858.4	453	284.000	0.000000	0.000
ENSMUST00000197248.4	3184	3223.763	0.000000	0.000
ENSMUST00000061155.11	2956	2933.082	2.285667	35.238
ENSMUST00000198043.4	2233	2063.000	0.000000	0.000
ENSMUST00000084952.7	2713	2725.806	0.611562	8.762
ENSMUST00000109332.7	617	447.000	0.000000	0.000
ENSMUST00000167694.1	249	94.000	0.000000	0.000
ENSMUST00000086461.12	2796	2704.442	19.182896	272.687
ENSMUST00000150962.7	3751	3699.109	1.781881	34.646
ENSMUST00000129369.1	375	213.270	0.000000	0.000
ENSMUST00000123392.1	264	106.000	0.000000	0.000
ENSMUST00000126262.1	1256	1119.165	3.986231	23.449
ENSMUST00000111953.1	772	599.877	1.896202	5.979
ENSMUST00000088260.1	1074	954.402	0.199341	1.000
ENSMUST00000033818.9	7549	7215.828	13.703044	519.728
ENSMUST00000091237.11	7443	7116.752	11.020159	412.233
ENSMUST00000133338.7	4028	3862.705	5.270344	107.005
ENSMUST00000125031.1	2295	2056.315	1.881031	20.331
ENSMUST00000127197.1	755	614.605	1.415226	4.572
ENSMUST00000132974.7	5528	5326.358	2.325103	65.095
ENSMUST00000152273.1	692	552.571	3.097046	8.995
ENSMUST00000136918.1	290	128.000	0.000000	0.000
ENSMUST00000143359.7	604	440.846	8.126023	18.829
ENSMUST00000131804.1	567	405.047	18.995468	40.442
ENSMUST00000139545.1	811	616.598	9.833657	31.871
ENSMUST00000001256.10	3736	2790.683	7.286756	106.885
ENSMUST00000167545.2	3156	2329.845	11.604845	142.115
ENSMUST00000017454.7	751	581.000	0.000000	0.000
ENSMUST00000046863.11	1828	1673.766	0.000000	0.000
ENSMUST00000132702.7	1899	1747.940	0.000000	0.000
ENSMUST00000144748.7	2286	2131.514	2.520420	28.238
ENSMUST00000206674.1	531	361.000	0.000000	0.000
ENSMUST00000106272.7	1725	1555.000	0.000000	0.000
ENSMUST00000125188.7	473	303.000	0.000000	0.000
ENSMUST00000155005.2	710	520.312	0.863436	2.361
ENSMUST00000206995.1	1000	830.000	0.000000	0.000
ENSMUST00000124631.7	782	607.916	0.466728	1.491
ENSMUST00000136597.2	809	639.000	0.000000	0.000
ENSMUST00000139068.7	364	197.000	0.000000	0.000
ENSMUST00000106271.1	1713	1543.000	0.000000	0.000
ENSMUST00000138432.1	288	127.000	0.000000	0.000
ENSMUST00000084935.10	8834	8091.101	17.355187	738.091
ENSMUST00000208158.1	1551	1434.317	0.380538	2.869
ENSMUST00000162108.7	2433	2346.356	0.000000	0.000
ENSMUST00000054436.8	4060	3887.994	2.676915	54.706
ENSMUST00000035115.4	4902	4668.200	1.151129	28.245
ENSMUST00000213272.1	508	338.000	0.000000	0.000
ENSMUST00000139189.1	412	243.000	0.000000	0.000
ENSMUST00000129394.1	763	631.628	0.829735	2.755
ENSMUST00000149959.1	224	75.000	0.000000	0.000
ENSMUST00000103097.9	443	274.000	0.000000	0.000
ENSMUST00000180193.1	443	274.000	0.000000	0.000
ENSMUST00000199470.4	2392	2255.778	0.241950	2.869
ENSMUST00000046045.12	2564	2394.000	0.000000	0.000
ENSMUST00000199423.4	2016	1846.000	0.000000	0.000
ENSMUST00000196529.4	1460	1309.977	1.035687	7.131
ENSMUST00000198460.4	1785	1615.000	0.000000	0.000
ENSMUST00000199983.1	479	264.178	0.000000	0.000
ENSMUST00000198734.1	452	283.000	0.000000	0.000
ENSMUST00000200589.4	1174	1004.000	0.000000	0.000
ENSMUST00000198750.4	870	765.370	0.000000	0.000
ENSMUST00000198404.1	368	200.000	0.000000	0.000
ENSMUST00000196815.4	574	404.000	0.000000	0.000
ENSMUST00000198648.4	810	640.000	0.000000	0.000
ENSMUST00000196504.4	608	438.000	0.000000	0.000
ENSMUST00000199685.1	604	434.000	0.000000	0.000
ENSMUST00000197282.1	655	485.000	0.000000	0.000
ENSMUST00000199752.1	275	115.000	0.000000	0.000
ENSMUST00000103096.9	911	741.000	0.000000	0.000
ENSMUST00000109328.7	726	556.000	0.000000	0.000
ENSMUST00000130227.1	1619	1442.778	0.659322	5.000
ENSMUST00000063824.13	3681	3511.000	0.000000	0.000
ENSMUST00000136375.7	3691	3521.000	0.000000	0.000
ENSMUST00000142203.7	3849	3679.000	0.000000	0.000
ENSMUST00000141714.1	492	335.730	1.133358	2.000
ENSMUST00000135618.7	3293	3123.000	0.000000	0.000
ENSMUST00000137458.1	3272	2767.398	0.343736	5.000
ENSMUST00000134723.1	354	187.000	0.000000	0.000
ENSMUST00000143808.1	554	384.000	0.000000	0.000
ENSMUST00000135968.1	762	481.584	0.395053	1.000
ENSMUST00000135560.1	1156	986.000	0.000000	0.000
ENSMUST00000000188.11	6330	6286.219	367.070687	12128.638
ENSMUST00000201564.1	127	22.000	0.000000	0.000
ENSMUST00000201985.1	415	248.680	2.351696	3.074
ENSMUST00000201902.3	627	449.812	0.000000	0.000
ENSMUST00000202363.1	3506	3360.041	2.515656	44.429
ENSMUST00000201066.1	983	821.013	0.000000	0.000
ENSMUST00000201637.1	1006	862.582	5.703480	25.859
ENSMUST00000201857.1	115	19.000	0.000000	0.000
ENSMUST00000062904.10	3151	3061.628	40.036675	644.293
ENSMUST00000139555.7	3841	3757.615	3.865965	76.356
ENSMUST00000133959.7	688	542.349	3.573820	10.188
ENSMUST00000128582.7	5607	5572.680	7.203269	210.992
ENSMUST00000139069.7	2300	2172.624	0.404707	4.622
ENSMUST00000147625.1	595	441.659	0.891844	2.070
ENSMUST00000123551.7	710	559.067	2.151717	6.323
ENSMUST00000142198.7	823	669.166	0.000000	0.000
ENSMUST00000148048.1	786	619.843	0.000000	0.000
ENSMUST00000138738.1	837	683.032	2.823780	10.138
ENSMUST00000149337.1	653	500.187	2.740934	7.206
ENSMUST00000124955.1	830	676.382	7.754896	27.570
ENSMUST00000015003.9	1993	1773.088	37.031071	345.119
ENSMUST00000212037.1	358	167.049	1.226182	1.077
ENSMUST00000212572.1	1151	987.070	7.479217	38.804
ENSMUST00000151162.1	662	492.000	0.000000	0.000
ENSMUST00000036578.6	4594	3818.993	17.585431	353.000
ENSMUST00000073935.6	3923	3480.302	6.122492	112.000
ENSMUST00000055872.2	1940	1770.000	0.000000	0.000
ENSMUST00000154277.1	1632	1462.000	0.000000	0.000
ENSMUST00000057773.4	1308	963.456	7.306289	37.000
ENSMUST00000024657.11	1663	1566.643	42.703127	351.643
ENSMUST00000171526.1	534	399.233	5.893909	12.368
ENSMUST00000172054.1	441	292.558	1.505811	2.316
ENSMUST00000168938.2	3901	3522.958	19.547510	361.969
ENSMUST00000167805.1	597	344.927	9.213282	16.704
ENSMUST00000077502.4	3257	3133.306	0.706736	11.639
ENSMUST00000204803.1	1032	867.208	1.233897	5.624
ENSMUST00000104984.3	6905	5866.202	7.377146	227.467
ENSMUST00000210367.1	1324	1215.881	0.292301	1.868
ENSMUST00000211489.1	575	405.000	0.000000	0.000
ENSMUST00000211207.1	1866	1800.317	0.000000	0.000
ENSMUST00000080065.2	4054	3762.587	23.555766	465.861
ENSMUST00000136444.1	722	574.897	2.362436	7.139
ENSMUST00000032326.10	1764	1696.259	47.281961	421.561
ENSMUST00000130851.7	435	266.000	0.000000	0.000
ENSMUST00000205244.2	607	480.458	0.000000	0.000
ENSMUST00000131719.7	978	858.657	2.934311	13.243
ENSMUST00000155277.7	4006	4133.043	3.993500	86.755
ENSMUST00000205055.2	551	381.000	0.000000	0.000
ENSMUST00000155698.1	620	467.289	2.868478	7.045
ENSMUST00000204646.2	1139	1040.029	0.000000	0.000
ENSMUST00000154558.2	1078	979.759	0.425703	2.192
ENSMUST00000123022.7	693	575.776	0.000000	0.000
ENSMUST00000134549.1	791	665.395	4.497263	15.729
ENSMUST00000155022.2	3269	3336.666	2.535947	44.476
ENSMUST00000159715.7	3796	3626.000	0.000000	0.000
ENSMUST00000052069.11	3798	3628.000	0.000000	0.000
ENSMUST00000161514.1	2746	2569.932	0.074030	1.000
ENSMUST00000027809.7	1913	1538.007	1.195563	9.665
ENSMUST00000046548.13	5060	4389.019	4.941565	114.000
ENSMUST00000111037.2	4988	4299.776	0.000000	0.000
ENSMUST00000152584.1	750	580.000	0.000000	0.000
ENSMUST00000142869.1	635	465.000	0.000000	0.000
ENSMUST00000044332.15	4518	4126.059	19.955124	432.776
ENSMUST00000156546.1	2162	2054.981	2.798195	30.224
ENSMUST00000150767.7	3896	3824.087	0.000000	0.000
ENSMUST00000124718.7	564	394.000	0.000000	0.000
ENSMUST00000043598.13	1153	979.143	0.822505	4.233
ENSMUST00000108435.1	1112	962.212	0.547081	2.767
ENSMUST00000153236.1	847	677.000	0.000000	0.000
ENSMUST00000027727.14	3123	2902.460	32.787506	500.204
ENSMUST00000112237.1	3446	3069.627	8.744931	141.096
ENSMUST00000156433.1	363	196.000	0.000000	0.000
ENSMUST00000148822.1	2231	2064.190	2.554525	27.716
ENSMUST00000034046.12	3897	3882.306	6.254739	127.636
ENSMUST00000128746.2	5676	5476.172	0.151627	4.364
ENSMUST00000211644.1	343	177.000	0.000000	0.000
ENSMUST00000211289.1	1253	884.851	0.645028	3.000
ENSMUST00000135955.7	673	503.000	0.000000	0.000
ENSMUST00000210929.1	474	304.000	0.000000	0.000
ENSMUST00000110372.8	3429	3454.086	0.000000	0.000
ENSMUST00000130563.1	368	200.000	0.000000	0.000
ENSMUST00000110371.7	2100	2053.728	0.000000	0.000
ENSMUST00000133161.1	573	403.000	0.000000	0.000
ENSMUST00000152423.1	441	272.000	0.000000	0.000
ENSMUST00000223838.1	420	251.000	0.000000	0.000
ENSMUST00000046095.9	3791	3518.206	0.108152	2.000
ENSMUST00000099885.1	942	772.000	0.000000	0.000
ENSMUST00000105931.7	472	302.000	0.000000	0.000
ENSMUST00000105934.7	480	310.000	0.000000	0.000
ENSMUST00000210288.1	918	748.000	0.000000	0.000
ENSMUST00000105930.7	583	413.000	0.000000	0.000
ENSMUST00000105933.7	552	382.000	0.000000	0.000
ENSMUST00000000220.2	478	308.000	0.000000	0.000
ENSMUST00000105932.1	455	286.000	0.000000	0.000
ENSMUST00000125933.1	259	102.000	0.000000	0.000
ENSMUST00000162317.1	297	135.000	0.000000	0.000
ENSMUST00000052691.8	2506	2211.694	5.131585	59.655
ENSMUST00000164837.2	2523	2236.807	10.530462	123.808
ENSMUST00000174004.1	1466	1285.167	3.484273	23.537
ENSMUST00000174163.1	772	647.584	0.587572	2.000
ENSMUST00000115349.8	1577	1407.000	0.000000	0.000
ENSMUST00000231872.1	509	339.000	0.000000	0.000
ENSMUST00000039338.12	1591	1421.000	0.000000	0.000
ENSMUST00000100046.8	2294	2124.000	0.000000	0.000
ENSMUST00000160243.1	1490	1320.000	0.000000	0.000
ENSMUST00000232459.1	742	572.000	0.000000	0.000
ENSMUST00000231835.1	533	363.000	0.000000	0.000
ENSMUST00000057023.11	2361	2198.970	2.037272	23.547
ENSMUST00000139790.7	2403	2219.966	0.000000	0.000
ENSMUST00000148620.1	1342	1171.093	0.235999	1.453
ENSMUST00000138465.2	1884	1780.048	0.000000	0.000
ENSMUST00000208565.1	1215	1045.000	0.000000	0.000
ENSMUST00000217292.2	1854	1684.000	0.000000	0.000
ENSMUST00000216534.1	942	772.000	0.000000	0.000
ENSMUST00000037528.9	4611	4159.748	8.849065	193.481
ENSMUST00000207617.1	412	243.000	0.000000	0.000
ENSMUST00000207530.1	369	201.000	0.000000	0.000
ENSMUST00000208800.1	446	277.000	0.000000	0.000
ENSMUST00000213887.1	2711	2444.601	7.797740	100.196
ENSMUST00000207238.1	396	227.000	0.000000	0.000
ENSMUST00000208947.1	1865	1695.514	4.374902	38.989
ENSMUST00000208061.1	938	712.547	5.960450	22.324
ENSMUST00000029671.8	2910	2630.986	0.072312	1.000
ENSMUST00000149919.7	531	361.000	0.000000	0.000
ENSMUST00000133888.1	4064	3894.000	0.000000	0.000
ENSMUST00000127733.1	405	236.000	0.000000	0.000
ENSMUST00000212929.1	3474	2961.192	1.852888	28.840
ENSMUST00000093099.12	3236	2730.550	8.565769	122.939
ENSMUST00000147964.7	3309	2802.808	3.001704	44.222
ENSMUST00000131652.1	441	272.000	0.000000	0.000
ENSMUST00000144379.7	698	528.000	0.000000	0.000
ENSMUST00000126547.1	577	407.000	0.000000	0.000
ENSMUST00000195794.1	1392	1222.000	0.000000	0.000
ENSMUST00000194087.5	3225	3055.000	0.000000	0.000
ENSMUST00000194783.1	2161	1991.000	0.000000	0.000
ENSMUST00000094288.9	3817	3647.000	0.000000	0.000
ENSMUST00000171939.7	3823	3653.000	0.000000	0.000
ENSMUST00000058806.6	2069	1899.000	0.000000	0.000
ENSMUST00000224534.1	2016	1846.000	0.000000	0.000
ENSMUST00000076263.1	942	772.000	0.000000	0.000
ENSMUST00000017443.13	1664	1482.656	29.762974	231.947
ENSMUST00000109326.9	476	274.136	3.513419	5.063
ENSMUST00000109327.3	656	462.150	0.000000	0.000
ENSMUST00000135458.1	560	404.335	6.582682	13.990
ENSMUST00000047075.13	6487	6047.098	2.981867	94.778
ENSMUST00000144406.7	916	743.800	1.944246	7.601
ENSMUST00000126761.7	730	542.758	0.000000	0.000
ENSMUST00000143951.1	315	151.000	3.609269	2.865
ENSMUST00000141439.1	389	231.586	2.543060	3.096
ENSMUST00000047157.12	5927	5590.196	31.098093	913.763
ENSMUST00000205501.1	647	477.000	0.000000	0.000
ENSMUST00000099546.5	2090	1788.777	5.849700	55.000
ENSMUST00000110837.1	1991	1692.881	0.000000	0.000
ENSMUST00000204239.2	4804	4645.429	1.851091	45.199
ENSMUST00000002976.4	7752	7771.631	1.782189	72.801
ENSMUST00000204078.1	805	665.724	0.000000	0.000
ENSMUST00000141137.6	13862	14071.010	0.000008	0.001
ENSMUST00000198055.1	431	262.000	0.000000	0.000
ENSMUST00000126998.2	550	380.000	0.000000	0.000
ENSMUST00000197824.1	735	565.000	0.000000	0.000
ENSMUST00000196708.1	6341	6339.203	0.147036	4.899
ENSMUST00000058440.11	14038	14266.344	0.214706	16.100
ENSMUST00000229223.1	346	180.000	0.000000	0.000
ENSMUST00000230769.1	346	180.000	0.000000	0.000
ENSMUST00000109150.8	2513	2213.910	22.671063	263.818
ENSMUST00000229282.1	376	205.095	2.872663	3.097
ENSMUST00000003442.8	2734	2178.366	4.781209	54.745
ENSMUST00000230490.1	2477	2172.526	55.132520	629.572
ENSMUST00000230064.1	2714	2430.425	22.917560	292.768
ENSMUST00000233649.1	4007	4012.786	0.326296	6.882
ENSMUST00000077788.6	2379	2222.384	4.451552	52.000
ENSMUST00000045521.8	5226	5045.991	29.031631	770.000
ENSMUST00000036470.13	1870	1776.093	15.716189	146.719
ENSMUST00000110834.7	828	713.345	1.941915	7.281
ENSMUST00000110833.1	732	562.000	0.000000	0.000
ENSMUST00000042299.3	4058	3781.067	2.666789	53.000
ENSMUST00000224726.2	4061	3799.613	8.792068	175.591
ENSMUST00000223659.1	275	115.000	0.000000	0.000
ENSMUST00000225189.2	595	425.000	0.000000	0.000
ENSMUST00000236457.1	393	225.000	0.000000	0.000
ENSMUST00000113825.3	4044	3789.497	0.000000	0.000
ENSMUST00000238089.1	414	245.000	0.000000	0.000
ENSMUST00000068004.12	4148	3887.593	1.341322	27.409
ENSMUST00000178687.1	4869	4021.161	11.828121	250.000
ENSMUST00000093100.2	2821	2611.078	0.072863	1.000
ENSMUST00000021940.7	4315	4227.606	34.918023	775.920
ENSMUST00000224517.1	787	603.799	13.126487	41.659
ENSMUST00000225066.1	645	485.468	7.007651	17.882
ENSMUST00000225366.1	3331	3316.592	1.854986	32.337
ENSMUST00000022782.9	4228	3765.748	14.925001	295.419
ENSMUST00000227760.1	323	158.000	0.000000	0.000
ENSMUST00000228407.1	818	648.000	0.000000	0.000
ENSMUST00000226472.1	823	599.736	6.211580	19.581
ENSMUST00000075941.11	6786	6702.304	33.316028	1173.681
ENSMUST00000066773.8	4461	4553.438	0.000000	0.000
ENSMUST00000185719.1	317	163.080	1.166615	1.000
ENSMUST00000188612.1	2333	2123.765	1.607859	17.948
ENSMUST00000185887.1	2227	2061.316	0.925764	10.030
ENSMUST00000185735.1	3079	2220.193	0.085691	1.000
ENSMUST00000191226.1	807	667.419	0.000000	0.000
ENSMUST00000006774.10	2736	2627.231	30.627418	422.943
ENSMUST00000165031.7	673	507.782	5.304970	14.159
ENSMUST00000107644.1	2187	2196.570	2.502321	28.891
ENSMUST00000128420.8	1451	1405.875	0.000000	0.000
ENSMUST00000144708.1	739	625.639	5.171835	17.008
ENSMUST00000154987.7	5188	4942.422	3.332680	86.578
ENSMUST00000136823.7	536	356.088	1.190855	2.229
ENSMUST00000212072.1	1930	1773.696	3.638851	33.925
ENSMUST00000212206.1	1636	1504.113	0.000000	0.000
ENSMUST00000077791.7	1811	1671.612	16.480550	144.804
ENSMUST00000211926.1	1409	1286.287	6.809809	46.041
ENSMUST00000113917.7	805	635.000	0.000000	0.000
ENSMUST00000113910.7	966	720.972	54.797126	207.658
ENSMUST00000113906.8	745	543.714	0.000000	0.000
ENSMUST00000113914.7	912	607.829	0.000000	0.000
ENSMUST00000113905.7	758	552.901	0.000000	0.000
ENSMUST00000146924.1	499	287.976	35.868443	54.293
ENSMUST00000232294.1	548	418.010	0.000000	0.000
ENSMUST00000138514.1	695	494.909	4.247494	11.049
ENSMUST00000124281.1	429	260.000	0.000000	0.000
ENSMUST00000133468.1	370	200.606	12.055275	12.711
ENSMUST00000126731.7	864	683.928	12.578819	45.219
ENSMUST00000136417.1	778	620.010	14.093832	45.930
ENSMUST00000155288.1	749	594.280	4.425220	13.823
ENSMUST00000141938.7	673	529.981	0.000000	0.000
ENSMUST00000139699.7	3449	3283.821	4.156651	71.746
ENSMUST00000106411.9	3205	3041.195	12.793620	204.508
ENSMUST00000106413.9	3298	3142.466	0.000000	0.000
ENSMUST00000021147.13	3337	3185.523	18.697221	313.062
ENSMUST00000051312.4	3256	2183.242	0.522849	6.000
ENSMUST00000094467.5	2540	2352.876	15.678850	193.904
ENSMUST00000147223.7	2893	2781.309	2.813646	41.133
ENSMUST00000146517.1	1135	965.000	0.000000	0.000
ENSMUST00000139723.1	352	187.654	1.081761	1.067
ENSMUST00000236386.1	2817	2647.000	0.000000	0.000
ENSMUST00000170392.8	1807	1637.000	0.000000	0.000
ENSMUST00000237082.1	1680	1510.000	0.000000	0.000
ENSMUST00000237165.1	1469	1299.000	0.000000	0.000
ENSMUST00000237130.1	1543	1373.000	0.000000	0.000
ENSMUST00000235892.1	1653	1483.000	0.000000	0.000
ENSMUST00000114455.2	1765	1595.000	0.000000	0.000
ENSMUST00000236703.1	1863	1693.000	0.000000	0.000
ENSMUST00000063414.8	3229	3068.256	8.519672	137.400
ENSMUST00000229242.1	736	570.545	0.533472	1.600
ENSMUST00000195026.1	4015	3193.919	1.130654	18.981
ENSMUST00000027853.5	1025	752.059	50.028986	197.764
ENSMUST00000128633.1	3029	2770.730	1.987211	28.941
ENSMUST00000193575.1	468	298.000	0.000000	0.000
ENSMUST00000138999.1	493	347.282	15.511405	28.314
ENSMUST00000098090.9	1215	1045.000	0.000000	0.000
ENSMUST00000207046.1	2733	2660.643	0.365365	5.110
ENSMUST00000032887.3	914	761.566	42.218235	168.998
ENSMUST00000209146.1	799	645.488	0.000000	0.000
ENSMUST00000127700.1	3070	3052.308	1.115265	17.893
ENSMUST00000086639.5	5454	4949.127	1.555320	40.460
ENSMUST00000232891.1	2575	2218.551	0.181320	2.114
ENSMUST00000232804.1	2902	2584.700	1.061852	14.426
ENSMUST00000074618.9	6637	6067.185	1.368477	43.641
ENSMUST00000109184.7	6828	6220.559	0.000000	0.000
ENSMUST00000151292.7	5399	5158.267	0.481082	13.044
ENSMUST00000099067.9	2727	2372.782	1.130668	14.102
ENSMUST00000029057.12	2310	2140.000	0.000000	0.000
ENSMUST00000137451.1	2369	2199.000	0.000000	0.000
ENSMUST00000140137.7	3309	2858.609	0.346987	5.214
ENSMUST00000138546.1	2174	2004.000	0.000000	0.000
ENSMUST00000171689.7	2742	2374.118	0.000000	0.000
ENSMUST00000050771.7	1239	1069.000	0.000000	0.000
ENSMUST00000041003.7	1402	1311.903	10.428508	71.911
ENSMUST00000232131.1	485	315.000	0.000000	0.000
ENSMUST00000232051.1	2419	2198.994	0.910542	10.524
ENSMUST00000139270.7	386	218.000	0.000000	0.000
ENSMUST00000144662.7	3912	3960.000	0.000000	0.000
ENSMUST00000151307.7	3687	3721.849	0.000000	0.000
ENSMUST00000025595.4	3267	3260.821	22.054236	378.000
ENSMUST00000037376.13	1405	1216.237	14.157768	90.508
ENSMUST00000113851.7	1323	1147.310	3.081340	18.582
ENSMUST00000150322.7	803	604.981	3.431081	10.911
ENSMUST00000146117.7	1049	867.245	9.871041	44.996
ENSMUST00000113850.1	1918	1748.000	0.000000	0.000
ENSMUST00000205681.1	752	632.804	5.712310	19.000
ENSMUST00000151147.7	676	497.493	1.687548	4.413
ENSMUST00000128262.1	970	851.450	2.565704	11.483
ENSMUST00000141611.1	533	379.620	2.694061	5.376
ENSMUST00000205599.1	1871	1791.243	0.927477	8.732
ENSMUST00000075303.6	1928	1756.341	12.557684	115.929
ENSMUST00000141029.1	1882	1666.336	3.654054	32.004
ENSMUST00000125666.1	639	469.000	0.000000	0.000
ENSMUST00000204390.1	1356	1086.536	1.237388	7.067
ENSMUST00000133811.2	889	755.736	8.172420	32.463
ENSMUST00000184534.1	3412	3231.217	0.587370	9.976
ENSMUST00000103201.7	9513	10028.943	0.274924	14.492
ENSMUST00000183548.2	5199	4765.054	1.610847	40.345
ENSMUST00000137500.8	431	277.190	10.201785	14.864
ENSMUST00000130012.8	1058	963.190	0.000000	0.000
ENSMUST00000136463.8	452	283.000	0.000000	0.000
ENSMUST00000183887.1	684	559.646	8.258479	24.293
ENSMUST00000020843.12	9026	9491.801	47.553889	2372.507
ENSMUST00000088955.11	1669	1499.000	0.000000	0.000
ENSMUST00000135501.2	870	700.000	0.000000	0.000
ENSMUST00000175774.8	7047	6287.970	6.366650	210.424
ENSMUST00000108415.9	7095	6317.879	2.287991	75.980
ENSMUST00000098679.9	2340	1872.634	1.287637	12.674
ENSMUST00000108418.10	1934	1516.950	0.930026	7.415
ENSMUST00000108417.9	1937	1767.000	0.000000	0.000
ENSMUST00000108416.9	1754	1584.000	0.000000	0.000
ENSMUST00000108413.7	1599	1429.000	0.000000	0.000
ENSMUST00000176408.7	1697	1331.185	0.242572	1.697
ENSMUST00000147146.1	609	293.652	5.183036	8.000
ENSMUST00000175754.3	455	278.881	2.728775	4.000
ENSMUST00000037359.8	1954	1043.302	5.497378	30.147
ENSMUST00000153736.1	363	196.000	0.000000	0.000
ENSMUST00000142339.1	702	518.065	0.000000	0.000
ENSMUST00000152424.1	646	499.490	3.372180	8.853
ENSMUST00000041717.13	3590	3209.728	1.353842	22.841
ENSMUST00000111654.7	3059	2718.208	0.624032	8.916
ENSMUST00000111658.9	3012	2708.874	0.000000	0.000
ENSMUST00000111659.8	2324	2079.253	0.000000	0.000
ENSMUST00000111652.8	1087	906.000	0.000000	0.000
ENSMUST00000111649.7	982	812.000	0.000000	0.000
ENSMUST00000111651.7	1127	960.776	0.605326	3.057
ENSMUST00000153888.8	2318	2079.345	0.821249	8.976
ENSMUST00000127233.8	3220	2838.047	0.000000	0.000
ENSMUST00000126434.7	2683	2513.000	0.000000	0.000
ENSMUST00000111653.7	2629	2271.161	0.558011	6.661
ENSMUST00000061496.16	3193	2793.862	0.000000	0.000
ENSMUST00000111656.7	3629	3164.762	6.783301	112.838
ENSMUST00000111657.10	2135	1895.929	0.336765	3.356
ENSMUST00000133008.7	691	399.815	0.886316	1.863
ENSMUST00000145249.7	830	660.000	0.000000	0.000
ENSMUST00000142291.7	729	576.424	0.822785	2.493
ENSMUST00000111646.7	2839	2429.980	0.000000	0.000
ENSMUST00000127653.7	395	227.000	0.000000	0.000
ENSMUST00000143334.1	746	576.000	0.000000	0.000
ENSMUST00000148666.1	800	630.000	0.000000	0.000
ENSMUST00000111662.10	3715	3347.655	0.000000	0.000
ENSMUST00000169838.8	5725	5696.710	41.701832	1248.683
ENSMUST00000072156.6	6127	6090.642	6.192365	198.241
ENSMUST00000226905.1	3303	2846.944	0.000000	0.000
ENSMUST00000226748.1	1133	1041.035	0.182752	1.000
ENSMUST00000227405.1	2827	2863.725	2.413955	36.336
ENSMUST00000227604.1	929	800.565	7.172653	30.182
ENSMUST00000226997.1	2131	2016.061	5.352503	56.720
ENSMUST00000226913.1	3184	3064.905	0.905169	14.582
ENSMUST00000226434.1	2278	2245.550	2.394282	28.260
ENSMUST00000019723.7	1710	1593.142	28.828610	241.408
ENSMUST00000140885.7	464	288.087	1.071139	1.622
ENSMUST00000151093.1	445	276.208	1.377593	2.000
ENSMUST00000120717.7	2591	2501.679	0.152099	2.000
ENSMUST00000151350.1	588	418.000	0.000000	0.000
ENSMUST00000102592.9	7049	6956.489	16.349122	597.802
ENSMUST00000032729.7	6102	6277.500	28.543235	941.809
ENSMUST00000206612.1	5938	6104.167	1.466975	47.068
ENSMUST00000132036.1	699	571.195	2.083663	6.256
ENSMUST00000144961.1	385	217.000	0.000000	0.000
ENSMUST00000206228.1	551	404.506	3.323295	7.066
ENSMUST00000206438.1	451	282.000	0.000000	0.000
ENSMUST00000102578.10	3717	3148.354	34.192969	565.839
ENSMUST00000140604.1	2558	2135.918	0.000000	0.000
ENSMUST00000137519.1	1361	1241.822	11.055223	72.161
ENSMUST00000129001.7	2637	2452.635	0.000000	0.000
ENSMUST00000131803.1	2233	2018.898	0.000000	0.000
ENSMUST00000200704.1	1993	1895.575	2.007318	20.000
ENSMUST00000051777.14	7803	7963.416	24.381756	1020.557
ENSMUST00000133464.7	4167	4280.918	0.613813	13.812
ENSMUST00000156559.7	1909	1851.341	1.147527	11.167
ENSMUST00000119647.8	4840	4933.334	1.810323	46.943
ENSMUST00000208753.1	1304	1230.591	0.466583	3.018
ENSMUST00000184753.1	2576	2340.440	0.181022	2.227
ENSMUST00000185051.1	788	652.652	0.000000	0.000
ENSMUST00000120196.8	3391	3264.484	0.000000	0.000
ENSMUST00000184779.1	660	515.240	0.981087	2.657
ENSMUST00000185084.1	600	430.000	0.000000	0.000
ENSMUST00000184657.1	639	469.000	0.000000	0.000
ENSMUST00000151573.2	879	681.925	7.210874	25.846
ENSMUST00000208018.1	925	727.731	1.770733	6.773
ENSMUST00000098259.10	6602	6772.602	0.000000	0.000
ENSMUST00000000219.9	1829	1635.102	2.908857	25.000
ENSMUST00000105929.10	1950	1816.312	0.000000	0.000
ENSMUST00000124951.7	1280	1093.653	0.000000	0.000
ENSMUST00000138482.8	483	313.000	0.000000	0.000
ENSMUST00000123057.1	990	815.813	0.000000	0.000
ENSMUST00000140344.1	1012	842.000	0.000000	0.000
ENSMUST00000005493.13	4163	4127.114	58.153961	1261.533
ENSMUST00000125997.1	4435	4452.977	4.865253	113.875
ENSMUST00000128879.1	469	309.478	1.161617	1.890
ENSMUST00000153455.7	1252	1142.889	1.272113	7.642
ENSMUST00000157065.1	728	595.345	0.451524	1.413
ENSMUST00000129325.1	964	799.196	6.834631	28.711
ENSMUST00000133309.1	1373	1278.428	0.842276	5.660
ENSMUST00000126747.1	402	233.000	0.000000	0.000
ENSMUST00000098545.11	2897	2445.567	0.750285	9.644
ENSMUST00000147819.7	457	288.000	0.000000	0.000
ENSMUST00000145507.7	462	292.000	0.000000	0.000
ENSMUST00000092880.13	2700	2607.386	3.236456	44.356
ENSMUST00000127587.7	1412	1242.000	0.000000	0.000
ENSMUST00000141578.1	564	394.000	0.000000	0.000
ENSMUST00000108338.1	714	520.619	0.730865	2.000
ENSMUST00000140379.1	408	239.000	0.000000	0.000
ENSMUST00000088248.12	967	800.096	187.598863	788.942
ENSMUST00000001439.6	2191	2028.014	0.951140	10.139
ENSMUST00000032998.12	1908	1863.613	299.224071	2931.062
ENSMUST00000107096.1	952	836.787	0.000000	0.000
ENSMUST00000208532.1	489	332.335	442.262272	772.554
ENSMUST00000128725.1	3183	3247.692	3.291825	56.193
ENSMUST00000128174.1	932	807.395	2.399594	10.183
ENSMUST00000036424.2	2431	2302.297	0.082635	1.000
ENSMUST00000084820.5	7583	7518.349	21.669958	856.354
ENSMUST00000212593.1	2309	2144.959	1.921225	21.661
ENSMUST00000212097.1	2858	2809.635	10.126780	149.553
ENSMUST00000212461.1	1363	1268.259	1.385572	9.237
ENSMUST00000212183.1	1237	1145.668	0.728637	4.388
ENSMUST00000212620.1	2963	2819.533	6.000271	88.924
ENSMUST00000212913.1	582	428.295	5.079791	11.436
ENSMUST00000211840.1	4461	4408.518	23.640082	547.790
ENSMUST00000212274.1	615	480.632	1.942140	4.906
ENSMUST00000212151.1	611	465.942	6.235487	15.271
ENSMUST00000211846.1	796	671.888	10.076897	35.587
ENSMUST00000211838.1	362	213.450	3.481291	3.906
ENSMUST00000211826.1	687	533.635	17.464803	48.987
ENSMUST00000108492.8	6402	6314.101	6.779508	225.000
ENSMUST00000037762.10	2206	1812.470	0.000000	0.000
ENSMUST00000139224.2	371	203.000	0.000000	0.000
ENSMUST00000153833.1	461	291.000	0.000000	0.000
ENSMUST00000030949.3	3523	3406.385	1.061175	19.000
ENSMUST00000023117.9	1663	1528.242	40.645533	326.496
ENSMUST00000230134.1	854	727.386	12.105668	46.284
ENSMUST00000160415.1	471	316.420	55.448764	92.221
ENSMUST00000151288.7	7509	7248.984	3.371923	128.478
ENSMUST00000144936.7	3639	3234.687	0.000000	0.000
ENSMUST00000076224.11	4240	3865.535	7.991129	162.364
ENSMUST00000132607.1	2457	2126.534	0.000000	0.000
ENSMUST00000152558.1	438	255.882	1.050928	1.413
ENSMUST00000130765.1	753	425.276	3.017249	6.745
ENSMUST00000150409.1	581	392.752	1.937621	4.000
ENSMUST00000054266.12	4664	4306.252	0.000000	0.000
ENSMUST00000030948.15	3358	2746.781	19.063414	275.231
ENSMUST00000156997.7	4774	4175.565	8.355760	183.389
ENSMUST00000133184.7	2797	2352.381	0.000000	0.000
ENSMUST00000141539.7	3286	2824.551	3.060528	45.438
ENSMUST00000143457.7	3284	2859.583	12.034357	180.883
ENSMUST00000140529.1	393	225.000	0.000000	0.000
ENSMUST00000129450.1	707	537.000	0.000000	0.000
ENSMUST00000168552.1	2776	2299.273	4.638496	56.058
ENSMUST00000032518.6	2160	1971.669	0.090167	0.934
ENSMUST00000205225.2	1114	944.000	0.000000	0.000
ENSMUST00000204416.1	386	218.000	0.000000	0.000
ENSMUST00000204728.1	691	521.000	0.000000	0.000
ENSMUST00000139416.1	435	266.000	0.000000	0.000
ENSMUST00000103194.9	1256	1141.660	0.666577	4.000
ENSMUST00000138331.1	443	274.000	0.000000	0.000
ENSMUST00000150596.7	692	522.000	0.000000	0.000
ENSMUST00000127827.1	516	346.000	0.000000	0.000
ENSMUST00000108076.2	732	562.000	0.000000	0.000
ENSMUST00000120397.7	1172	1002.000	0.000000	0.000
ENSMUST00000029817.10	1059	944.372	0.572924	2.844
ENSMUST00000198491.1	3134	2964.000	0.000000	0.000
ENSMUST00000154869.3	819	684.576	1.988759	7.156
ENSMUST00000202945.3	3889	3089.109	1.341505	21.782
ENSMUST00000107537.4	4911	4217.102	22.083974	489.513
ENSMUST00000201794.3	616	309.670	0.807369	1.314
ENSMUST00000202440.3	729	432.079	1.947862	4.424
ENSMUST00000200758.3	9856	8220.340	50.495417	2181.798
ENSMUST00000202207.3	3586	2762.876	1.606053	23.324
ENSMUST00000200781.3	742	572.000	0.000000	0.000
ENSMUST00000201480.1	549	311.146	0.624056	1.021
ENSMUST00000201409.3	1119	970.530	0.000000	0.000
ENSMUST00000207686.1	797	653.849	0.498481	1.713
ENSMUST00000208313.1	441	272.000	0.000000	0.000
ENSMUST00000200709.1	664	308.211	0.645599	1.046
ENSMUST00000200949.1	4254	2544.910	2.172844	29.065
ENSMUST00000202776.1	3348	1911.914	0.603608	6.066
ENSMUST00000202247.3	579	439.780	0.000000	0.000
ENSMUST00000202288.1	442	292.158	0.000000	0.000
ENSMUST00000201162.1	2129	1590.199	0.000000	0.000
ENSMUST00000202685.1	436	267.000	0.000000	0.000
ENSMUST00000058030.9	2797	2592.585	26.192341	356.928
ENSMUST00000204571.1	559	427.569	2.257007	5.072
ENSMUST00000000940.14	2243	2047.655	8.273426	89.046
ENSMUST00000127746.1	415	246.000	0.000000	0.000
ENSMUST00000170342.4	385	217.000	0.000000	0.000
ENSMUST00000202422.1	597	427.000	0.000000	0.000
ENSMUST00000202792.1	1965	1879.031	4.268690	42.160
ENSMUST00000141867.1	729	579.668	0.000000	0.000
ENSMUST00000126454.1	668	498.000	0.000000	0.000
ENSMUST00000131863.7	1991	1842.300	3.563430	34.507
ENSMUST00000124453.2	952	766.447	3.298226	13.287
ENSMUST00000103095.4	700	545.333	0.348871	1.000
ENSMUST00000155443.1	296	134.000	0.000000	0.000
ENSMUST00000088950.7	1821	1651.000	0.000000	0.000
ENSMUST00000109760.1	1741	1571.000	0.000000	0.000
ENSMUST00000057814.4	1480	1310.000	0.000000	0.000
ENSMUST00000123431.1	748	578.000	0.000000	0.000
ENSMUST00000165246.1	380	221.782	0.000000	0.000
ENSMUST00000171183.1	883	655.114	5.182839	17.847
ENSMUST00000056078.8	722	481.783	35.955557	91.052
ENSMUST00000165004.1	455	233.914	1.708950	2.101
ENSMUST00000018556.10	5061	4890.540	33.573537	863.032
ENSMUST00000106972.7	5427	4857.217	16.263716	415.222
ENSMUST00000106971.1	5222	5038.263	0.000000	0.000
ENSMUST00000134266.1	755	614.363	5.887413	19.012
ENSMUST00000069188.6	926	725.524	12.368004	47.165
ENSMUST00000106977.7	5510	4930.035	6.929616	179.569
ENSMUST00000034131.9	3474	3390.939	100.964666	1799.543
ENSMUST00000209277.1	5002	4530.570	2.261106	53.845
ENSMUST00000209228.1	308	155.508	3.422778	2.798
ENSMUST00000211479.1	473	323.859	1.327601	2.260
ENSMUST00000211154.1	448	303.558	1.270821	2.028
ENSMUST00000111757.9	6118	5780.707	5.292904	160.823
ENSMUST00000111754.8	2491	2372.835	22.221706	277.152
ENSMUST00000133152.1	452	244.207	1.909690	2.451
ENSMUST00000128941.7	2925	2779.426	0.726121	10.608
ENSMUST00000131359.1	621	474.931	8.111874	20.250
ENSMUST00000060404.4	5135	5015.319	6.108840	161.039
ENSMUST00000065648.14	2529	2458.372	15.441503	199.531
ENSMUST00000097526.2	2589	2519.498	12.090988	160.121
ENSMUST00000125371.1	624	486.095	2.961783	7.567
ENSMUST00000028794.9	6387	6135.531	0.034797	1.122
ENSMUST00000110227.7	5790	5541.270	0.922982	26.883
ENSMUST00000110226.1	1861	1691.000	0.000000	0.000
ENSMUST00000039818.9	3382	3123.124	12.349287	202.723
ENSMUST00000146309.7	4142	3837.947	2.336931	47.143
ENSMUST00000124987.1	615	427.656	0.504258	1.133
ENSMUST00000022446.6	4918	4623.216	15.423124	374.791
ENSMUST00000228952.1	627	462.650	2.666080	6.483
ENSMUST00000226564.1	528	316.718	9.787752	16.294
ENSMUST00000227551.1	832	696.019	3.254758	11.907
ENSMUST00000139577.1	634	300.863	1.485071	2.348
ENSMUST00000034522.7	4154	3948.350	34.118517	708.074
ENSMUST00000141759.1	608	304.125	0.814490	1.302
ENSMUST00000134153.1	616	452.958	1.795819	4.276
ENSMUST00000165764.7	2380	2243.264	0.254430	3.000
ENSMUST00000172069.1	2443	2317.447	0.000000	0.000
ENSMUST00000171868.1	509	339.000	0.000000	0.000
ENSMUST00000174674.2	1514	1344.000	0.000000	0.000
ENSMUST00000089641.5	1236	1066.000	0.000000	0.000
ENSMUST00000084241.11	5642	5431.795	20.986803	599.187
ENSMUST00000105912.1	2236	2073.953	3.593451	39.173
ENSMUST00000138831.1	483	286.459	3.130592	4.714
ENSMUST00000136132.1	365	198.000	0.000000	0.000
ENSMUST00000123578.1	223	74.000	0.000000	0.000
ENSMUST00000136637.1	599	466.327	2.009892	4.926
ENSMUST00000002389.8	2791	2621.000	0.000000	0.000
ENSMUST00000178034.8	2730	2560.000	0.000000	0.000
ENSMUST00000226907.1	605	435.000	0.000000	0.000
ENSMUST00000227958.1	652	482.000	0.000000	0.000
ENSMUST00000228123.1	558	388.000	0.000000	0.000
ENSMUST00000168729.7	2852	2682.000	0.000000	0.000
ENSMUST00000098361.3	1926	1756.000	0.000000	0.000
ENSMUST00000127270.1	588	441.746	19.329238	44.881
ENSMUST00000144561.1	503	364.648	8.922113	17.101
ENSMUST00000102483.4	560	411.594	2040.257172	4413.942
ENSMUST00000227777.1	2762	2833.852	2.142401	31.912
ENSMUST00000055303.4	3946	4083.506	19.226981	412.684
ENSMUST00000227595.1	1027	935.810	0.000000	0.000
ENSMUST00000228181.1	793	681.641	9.124520	32.692
ENSMUST00000228727.1	2388	2392.825	4.042632	50.845
ENSMUST00000226986.1	295	133.000	0.000000	0.000
ENSMUST00000227095.1	511	341.000	0.000000	0.000
ENSMUST00000228309.1	706	580.358	2.703681	8.248
ENSMUST00000228943.1	593	459.032	1.093673	2.639
ENSMUST00000227852.1	692	566.068	2.879968	8.569
ENSMUST00000030510.13	3047	2877.000	0.000000	0.000
ENSMUST00000166773.1	2524	2354.000	0.000000	0.000
ENSMUST00000133096.1	1284	1080.637	2.556391	14.520
ENSMUST00000178440.7	4944	4734.258	0.000000	0.000
ENSMUST00000144191.1	296	134.000	0.000000	0.000
ENSMUST00000131582.7	398	229.000	0.000000	0.000
ENSMUST00000131993.7	746	609.442	11.350724	36.360
ENSMUST00000202581.1	7440	7448.990	4.455049	174.431
ENSMUST00000131016.1	693	552.287	0.000000	0.000
ENSMUST00000153756.7	2091	1907.460	0.952880	9.554
ENSMUST00000201442.1	3033	2970.653	2.216301	34.606
ENSMUST00000135793.1	472	298.375	4.604895	7.222
ENSMUST00000130925.1	753	579.365	1.370446	4.173
ENSMUST00000155908.7	2338	2170.477	5.969205	68.100
ENSMUST00000086564.10	2984	2823.375	9.272382	137.605
ENSMUST00000043283.13	4938	4727.332	0.000000	0.000
ENSMUST00000112183.7	4886	4705.634	4.611701	114.065
ENSMUST00000112185.8	5032	4813.563	1.444704	36.553
ENSMUST00000146044.7	3707	3481.311	2.655754	48.596
ENSMUST00000111171.5	5580	4896.001	51.370894	1322.000
ENSMUST00000006094.5	1700	1530.000	0.000000	0.000
ENSMUST00000229387.1	1671	1529.207	0.124412	1.000
ENSMUST00000229512.1	821	651.000	0.000000	0.000
ENSMUST00000230125.1	525	355.000	0.000000	0.000
ENSMUST00000147792.1	361	194.000	0.000000	0.000
ENSMUST00000108716.7	1721	1551.000	0.000000	0.000
ENSMUST00000019246.3	1729	1559.000	0.000000	0.000
ENSMUST00000031090.7	4512	4409.649	18.598881	431.086
ENSMUST00000196435.4	2369	2276.306	0.182445	2.183
ENSMUST00000196516.1	3371	3456.678	0.055824	1.014
ENSMUST00000196550.1	664	494.000	0.000000	0.000
ENSMUST00000199919.1	2441	2415.225	0.529120	6.717
ENSMUST00000178644.1	4402	4232.000	0.000000	0.000
ENSMUST00000020702.10	2421	2016.939	11.474283	121.644
ENSMUST00000135887.2	1709	1089.722	0.236716	1.356
ENSMUST00000027667.12	4669	4552.773	0.041788	1.000
ENSMUST00000163260.7	3023	2853.000	0.000000	0.000
ENSMUST00000189805.6	2395	2225.000	0.000000	0.000
ENSMUST00000132793.1	696	526.000	0.000000	0.000
ENSMUST00000020003.14	4164	3860.336	2.509512	50.920
ENSMUST00000218780.1	477	295.334	1.867006	2.898
ENSMUST00000217939.1	716	558.511	1.102546	3.237
ENSMUST00000218659.1	1926	1837.929	2.441318	23.584
ENSMUST00000171807.7	2341	2259.110	0.000000	0.000
ENSMUST00000165986.7	1548	1378.000	0.000000	0.000
ENSMUST00000163761.7	3276	3299.439	1.648994	28.598
ENSMUST00000169866.1	501	331.000	0.000000	0.000
ENSMUST00000164393.1	210	65.000	0.000000	0.000
ENSMUST00000218682.1	1837	1630.908	0.971335	8.327
ENSMUST00000168949.1	1664	1557.926	2.136180	17.493
ENSMUST00000170839.1	1315	1220.188	1.998730	12.819
ENSMUST00000009392.5	1605	1171.073	0.324917	2.000
ENSMUST00000121862.2	814	644.000	0.000000	0.000
ENSMUST00000123827.8	2036	1911.110	0.559584	5.621
ENSMUST00000174078.1	5716	5214.629	6.033340	165.369
ENSMUST00000040023.15	5227	5223.545	0.000000	0.000
ENSMUST00000237749.1	7068	6242.500	32.017465	1050.554
ENSMUST00000162963.7	6452	6128.112	45.296190	1459.020
ENSMUST00000036329.11	2640	2515.269	12.960863	171.353
ENSMUST00000159673.7	751	586.520	6.511746	20.075
ENSMUST00000159290.1	571	404.461	22.216378	47.231
ENSMUST00000159698.1	615	482.789	13.842766	35.128
ENSMUST00000159625.1	811	560.015	3.478194	10.238
ENSMUST00000161531.1	431	271.769	2.745154	3.921
ENSMUST00000162819.8	7045	6237.069	14.504047	475.491
ENSMUST00000039725.11	7796	8098.894	6.145188	261.598
ENSMUST00000195196.5	488	338.173	1.773511	3.152
ENSMUST00000194306.5	968	849.715	5.382097	24.038
ENSMUST00000193822.5	726	556.000	0.000000	0.000
ENSMUST00000193858.1	600	454.503	2.326466	5.558
ENSMUST00000191680.1	738	616.848	13.972160	45.302
ENSMUST00000194636.1	739	590.705	3.071265	9.536
ENSMUST00000193610.1	517	376.722	5.811463	11.507
ENSMUST00000194816.1	466	296.000	0.000000	0.000
ENSMUST00000192378.1	424	255.000	0.000000	0.000
ENSMUST00000168189.7	4552	4307.302	42.438004	960.800
ENSMUST00000009344.15	4455	4284.279	7.042589	158.593
ENSMUST00000166719.7	980	820.879	0.913013	3.939
ENSMUST00000167315.7	2806	2772.094	0.638059	9.297
ENSMUST00000170675.7	5028	4969.738	5.993671	156.567
ENSMUST00000171861.7	938	784.729	2.497725	10.302
ENSMUST00000168933.1	640	470.450	3.748217	9.269
ENSMUST00000168564.1	546	401.866	0.846283	1.788
ENSMUST00000165608.1	984	852.938	0.000000	0.000
ENSMUST00000165660.1	403	234.000	0.000000	0.000
ENSMUST00000166538.1	686	541.034	0.000000	0.000
ENSMUST00000167268.7	4263	4175.221	2.742573	60.188
ENSMUST00000166540.7	609	471.801	0.000000	0.000
ENSMUST00000164741.1	765	626.300	0.000000	0.000
ENSMUST00000168649.7	791	649.562	0.000000	0.000
ENSMUST00000169059.7	2085	1866.762	0.000000	0.000
ENSMUST00000167147.1	332	181.289	2.369238	2.258
ENSMUST00000166368.1	370	216.661	0.000000	0.000
ENSMUST00000163959.1	687	517.000	0.000000	0.000
ENSMUST00000206784.1	7335	7714.657	1.267971	51.416
ENSMUST00000038890.5	8645	8588.252	10.704503	483.219
ENSMUST00000213926.1	643	473.000	0.000000	0.000
ENSMUST00000215025.1	2204	2034.000	0.000000	0.000
ENSMUST00000214001.1	2491	2171.859	2.791589	31.868
ENSMUST00000213437.1	1928	1758.000	0.000000	0.000
ENSMUST00000216098.1	5418	5405.010	1.260202	35.802
ENSMUST00000214029.1	942	841.557	1.109935	4.910
ENSMUST00000213744.1	2792	2344.849	0.000000	0.000
ENSMUST00000217307.1	426	257.000	0.000000	0.000
ENSMUST00000044195.5	4546	4573.829	12.402118	298.159
ENSMUST00000153635.1	2298	2256.627	1.166862	13.841
ENSMUST00000145989.1	570	400.000	0.000000	0.000
ENSMUST00000139693.1	389	204.159	0.931879	1.000
ENSMUST00000097527.9	4234	3949.539	12.445953	258.373
ENSMUST00000136331.7	2723	2524.690	6.580939	87.331
ENSMUST00000027738.13	1952	1718.891	2.330740	21.058
ENSMUST00000136397.7	620	490.053	0.856930	2.207
ENSMUST00000141878.7	806	698.095	0.521879	1.915
ENSMUST00000130995.3	1600	1430.000	0.000000	0.000
ENSMUST00000124212.1	658	529.435	1.796737	5.000
ENSMUST00000123705.7	561	391.000	0.000000	0.000
ENSMUST00000141980.1	784	502.795	2.355234	6.224
ENSMUST00000169241.7	3716	3554.238	9.843324	183.891
ENSMUST00000113822.2	2918	1930.996	24.999439	253.737
ENSMUST00000053597.2	3194	2139.874	26.251091	295.263
ENSMUST00000135737.1	2848	2776.198	0.274117	4.000
ENSMUST00000137007.1	690	431.892	3.964551	9.000
ENSMUST00000071543.11	2150	2060.577	0.184658	2.000
ENSMUST00000229829.1	185	49.000	0.000000	0.000
ENSMUST00000230667.1	381	228.991	0.830824	1.000
ENSMUST00000059102.12	2498	2328.000	0.000000	0.000
ENSMUST00000102755.3	1632	1474.250	0.129049	1.000
ENSMUST00000230627.1	1386	1216.000	0.000000	0.000
ENSMUST00000229923.1	2280	2110.000	0.000000	0.000
ENSMUST00000128864.1	939	769.000	0.000000	0.000
ENSMUST00000034218.4	3299	3129.000	0.000000	0.000
ENSMUST00000212134.1	4310	4258.224	0.134036	3.000
ENSMUST00000212041.1	2910	2740.000	0.000000	0.000
ENSMUST00000212915.1	684	514.000	0.000000	0.000
ENSMUST00000212632.1	2763	2706.001	0.070307	1.000
ENSMUST00000211942.1	3161	2991.000	0.000000	0.000
ENSMUST00000211905.1	1147	977.000	0.000000	0.000
ENSMUST00000060050.5	1226	731.561	5.201234	20.000
ENSMUST00000138366.1	602	432.000	0.000000	0.000
ENSMUST00000130877.1	1872	1645.724	0.336967	2.915
ENSMUST00000041819.13	2091	1738.340	0.000000	0.000
ENSMUST00000148188.8	1086	916.000	0.000000	0.000
ENSMUST00000233921.1	676	506.000	0.000000	0.000
ENSMUST00000233420.1	1851	1566.233	0.997034	8.208
ENSMUST00000129375.7	533	363.000	0.000000	0.000
ENSMUST00000140250.7	2179	2023.539	0.291188	3.097
ENSMUST00000142143.2	1962	1792.000	0.000000	0.000
ENSMUST00000123797.7	1197	1027.000	0.000000	0.000
ENSMUST00000114794.1	1738	1568.000	0.000000	0.000
ENSMUST00000131604.2	578	408.000	0.000000	0.000
ENSMUST00000125876.1	1227	1089.414	0.351854	2.015
ENSMUST00000146493.2	946	776.000	0.000000	0.000
ENSMUST00000150341.8	861	691.000	0.000000	0.000
ENSMUST00000076952.11	608	417.870	3.829080	8.410
ENSMUST00000139340.7	837	641.123	2.350668	7.921
ENSMUST00000078259.7	4879	4834.390	9.776143	248.417
ENSMUST00000001802.9	2560	2153.372	3.622362	41.000
ENSMUST00000140735.2	919	749.000	0.000000	0.000
ENSMUST00000138409.2	817	647.000	0.000000	0.000
ENSMUST00000022612.9	1720	1634.780	86.759409	745.502
ENSMUST00000152130.1	416	247.000	0.000000	0.000
ENSMUST00000139644.1	451	301.895	6.615719	10.498
ENSMUST00000162519.1	1552	1382.000	0.000000	0.000
ENSMUST00000161047.7	2379	2209.000	0.000000	0.000
ENSMUST00000159798.7	2568	2398.000	0.000000	0.000
ENSMUST00000159964.1	3585	3581.370	0.362175	6.818
ENSMUST00000110929.8	2312	2142.000	0.000000	0.000
ENSMUST00000211597.1	777	598.579	2.730945	8.592
ENSMUST00000211396.1	887	717.000	0.000000	0.000
ENSMUST00000170141.2	1466	1275.938	5.447606	36.535
ENSMUST00000034132.12	1287	1162.002	59.236086	361.798
ENSMUST00000209733.1	921	794.403	18.728083	78.200
ENSMUST00000210146.1	1041	916.099	4.660868	22.443
ENSMUST00000210458.1	461	312.799	3.911908	6.432
ENSMUST00000139968.7	1033	863.000	0.000000	0.000
ENSMUST00000050003.8	1672	1256.282	1.669595	11.025
ENSMUST00000130396.7	741	571.000	0.000000	0.000
ENSMUST00000136883.7	954	784.000	0.000000	0.000
ENSMUST00000131937.7	789	619.000	0.000000	0.000
ENSMUST00000138959.7	796	597.476	2.687869	8.441
ENSMUST00000129484.7	969	799.000	0.000000	0.000
ENSMUST00000131315.7	911	725.224	1.136022	4.330
ENSMUST00000150205.7	755	585.000	0.000000	0.000
ENSMUST00000126898.7	526	356.000	0.000000	0.000
ENSMUST00000135556.7	779	609.000	0.000000	0.000
ENSMUST00000133380.7	774	603.109	0.695130	2.204
ENSMUST00000140168.1	726	556.000	0.000000	0.000
ENSMUST00000036426.12	3444	3319.596	1.033310	18.030
ENSMUST00000179574.1	3211	3129.810	0.000000	0.000
ENSMUST00000059672.8	4482	4361.557	0.817244	18.736
ENSMUST00000235978.1	2691	2554.504	0.321284	4.314
ENSMUST00000102600.3	2763	2624.981	1.304588	18.000
ENSMUST00000154264.1	478	308.000	0.000000	0.000
ENSMUST00000143512.2	557	387.000	0.000000	0.000
ENSMUST00000105925.7	1376	1206.000	0.000000	0.000
ENSMUST00000105924.7	1478	1308.000	0.000000	0.000
ENSMUST00000207449.1	4296	4185.842	0.058148	1.279
ENSMUST00000082008.11	1587	1417.000	0.000000	0.000
ENSMUST00000105923.7	1499	1329.000	0.000000	0.000
ENSMUST00000009396.12	1582	1412.000	0.000000	0.000
ENSMUST00000141186.1	812	642.000	0.000000	0.000
ENSMUST00000207211.1	1220	1112.624	0.170993	1.000
ENSMUST00000075172.11	1876	1706.000	0.000000	0.000
ENSMUST00000145212.7	1795	1625.000	0.000000	0.000
ENSMUST00000223616.1	5366	5202.605	3.805285	104.059
ENSMUST00000038794.5	3374	3078.497	30.443073	492.606
ENSMUST00000233586.1	3720	3468.207	1.060599	19.334
ENSMUST00000194833.5	532	362.000	0.000000	0.000
ENSMUST00000193771.5	1110	940.000	0.000000	0.000
ENSMUST00000027943.5	801	524.073	0.726049	2.000
ENSMUST00000192268.1	438	269.000	0.000000	0.000
ENSMUST00000191621.1	815	645.000	0.000000	0.000
ENSMUST00000045174.6	3120	2878.079	6.278766	94.984
ENSMUST00000233210.1	2419	2078.460	35.159950	384.116
ENSMUST00000233886.1	704	531.133	1.478672	4.128
ENSMUST00000233221.1	422	278.324	1.367119	2.000
ENSMUST00000233662.1	306	150.420	27.439055	21.694
ENSMUST00000022212.8	2800	2713.358	61.983467	884.007
ENSMUST00000224489.1	2316	2097.970	3.420902	37.724
ENSMUST00000223756.1	1543	1373.000	0.000000	0.000
ENSMUST00000225340.1	602	475.099	0.000000	0.000
ENSMUST00000225156.1	689	562.878	8.878945	26.269
ENSMUST00000232647.1	656	519.549	1.464741	4.000
ENSMUST00000168560.1	660	523.994	0.000000	0.000
ENSMUST00000033310.8	10061	10692.297	150.487510	8457.545
ENSMUST00000211238.1	575	435.536	2.382939	5.455
ENSMUST00000019362.14	2968	2546.545	24.813550	332.134
ENSMUST00000102575.8	5037	4657.915	3.472731	85.023
ENSMUST00000130820.7	1417	1252.566	5.036047	33.156
ENSMUST00000135422.1	1010	836.172	3.338889	14.675
ENSMUST00000149477.1	739	544.695	0.514504	1.473
ENSMUST00000152732.1	720	524.849	6.225914	17.176
ENSMUST00000028177.10	2757	2419.744	6.284243	79.927
ENSMUST00000113920.7	2513	2159.631	0.000000	0.000
ENSMUST00000102879.3	1072	656.392	0.000000	0.000
ENSMUST00000152415.1	1102	685.942	36.691595	132.290
ENSMUST00000100244.9	2686	2432.018	78.210673	999.783
ENSMUST00000030306.13	5517	4985.201	28.686821	751.689
ENSMUST00000107083.1	1506	1336.000	0.000000	0.000
ENSMUST00000125627.7	2336	2272.322	8.028216	95.887
ENSMUST00000156910.1	3621	3022.306	3.510900	55.774
ENSMUST00000141448.7	2011	2012.123	0.474427	5.018
ENSMUST00000146947.7	676	548.280	0.000000	0.000
ENSMUST00000124202.7	713	384.098	0.749837	1.514
ENSMUST00000148291.1	537	367.000	0.000000	0.000
ENSMUST00000125584.1	433	216.645	13.272256	15.114
ENSMUST00000140128.1	532	392.077	6.795928	14.005
ENSMUST00000143326.7	428	284.249	0.000000	0.000
ENSMUST00000207634.1	673	524.651	0.000000	0.000
ENSMUST00000032963.9	2772	2645.958	64.307910	894.376
ENSMUST00000207622.1	942	793.643	5.808542	24.231
ENSMUST00000207092.1	754	624.657	1.572071	5.162
ENSMUST00000208168.1	474	293.124	4.044652	6.232
ENSMUST00000179755.7	7135	7073.333	0.000000	0.000
ENSMUST00000162290.1	421	251.955	3.819238	5.058
ENSMUST00000159642.1	434	264.658	0.000000	0.000
ENSMUST00000162933.1	3917	3895.107	1.866730	38.219
ENSMUST00000162043.7	417	248.000	0.000000	0.000
ENSMUST00000161268.1	395	227.000	0.000000	0.000
ENSMUST00000162404.7	431	249.206	0.925188	1.212
ENSMUST00000161525.1	487	318.945	0.688241	1.154
ENSMUST00000032995.14	3715	3683.381	0.281479	5.450
ENSMUST00000098266.8	7132	7072.902	26.753501	994.606
ENSMUST00000154724.1	1690	1490.853	0.321976	2.523
ENSMUST00000036509.13	1852	1628.990	36.017071	308.390
ENSMUST00000123275.7	814	675.160	5.500057	19.519
ENSMUST00000150608.1	658	475.855	4.102378	10.261
ENSMUST00000146898.1	426	253.196	2.198639	2.926
ENSMUST00000136750.2	778	630.569	0.000000	0.000
ENSMUST00000134990.7	405	256.502	1.090134	1.470
ENSMUST00000146363.7	551	406.072	0.000000	0.000
ENSMUST00000148725.1	610	473.855	1.807303	4.501
ENSMUST00000154336.1	786	636.002	0.877635	2.934
ENSMUST00000230198.1	1482	1312.000	0.000000	0.000
ENSMUST00000072776.4	1648	1478.000	0.000000	0.000
ENSMUST00000229911.1	1141	971.000	0.000000	0.000
ENSMUST00000229628.1	1310	1140.000	0.000000	0.000
ENSMUST00000230843.1	847	677.000	0.000000	0.000
ENSMUST00000230248.1	447	278.000	0.000000	0.000
ENSMUST00000097867.8	4574	3764.904	1.614217	31.944
ENSMUST00000106001.7	3519	2999.252	0.000000	0.000
ENSMUST00000142293.7	383	215.000	0.000000	0.000
ENSMUST00000143432.7	5138	4268.318	0.000000	0.000
ENSMUST00000123617.7	452	267.877	2.778936	3.913
ENSMUST00000154441.1	477	307.000	0.000000	0.000
ENSMUST00000143577.1	4037	3188.291	2.932467	49.143
ENSMUST00000146606.7	717	547.000	0.000000	0.000
ENSMUST00000151541.7	322	157.000	0.000000	0.000
ENSMUST00000129937.1	445	276.000	0.000000	0.000
ENSMUST00000135675.1	833	663.000	0.000000	0.000
ENSMUST00000132251.1	410	241.000	0.000000	0.000
ENSMUST00000044565.14	5206	4311.339	0.000000	0.000
ENSMUST00000127491.1	962	839.994	0.452982	2.000
ENSMUST00000121848.1	572	402.000	0.000000	0.000
ENSMUST00000205990.1	259	102.000	0.000000	0.000
ENSMUST00000071986.12	566	396.000	0.000000	0.000
ENSMUST00000060501.4	852	682.000	0.000000	0.000
ENSMUST00000107131.1	895	725.000	0.000000	0.000
ENSMUST00000045441.7	3909	3807.821	74.843206	1497.965
ENSMUST00000139938.1	789	630.944	0.434336	1.440
ENSMUST00000154366.1	659	489.000	0.000000	0.000
ENSMUST00000129610.1	808	659.041	2.109599	7.308
ENSMUST00000135717.1	531	376.188	9.248057	18.286
ENSMUST00000207877.1	788	542.574	1.134445	3.235
ENSMUST00000094632.5	1868	1558.384	14.287143	117.029
ENSMUST00000207897.1	1790	1637.929	0.898557	7.736
ENSMUST00000061828.9	3806	3636.000	0.000000	0.000
ENSMUST00000164382.1	1875	1705.000	0.000000	0.000
ENSMUST00000173954.2	5357	5145.798	3.799785	102.774
ENSMUST00000225699.1	2455	2415.031	29.030138	368.506
ENSMUST00000224498.1	2589	2566.670	7.292687	98.385
ENSMUST00000111285.8	5351	5155.311	11.927185	323.196
ENSMUST00000039812.15	5290	5092.962	0.859984	23.022
ENSMUST00000181868.7	782	612.000	0.000000	0.000
ENSMUST00000092931.6	2212	2042.000	0.000000	0.000
ENSMUST00000093040.12	1192	958.734	30.844562	155.435
ENSMUST00000153511.7	949	735.139	0.000000	0.000
ENSMUST00000134462.7	1372	1160.571	4.722036	28.805
ENSMUST00000152753.7	975	751.000	2.929489	11.564
ENSMUST00000131278.1	556	382.938	4.859466	9.781
ENSMUST00000131420.1	274	115.000	1.734883	1.049
ENSMUST00000128409.1	379	189.481	20.047546	19.966
ENSMUST00000141906.1	400	231.000	0.000000	0.000
ENSMUST00000155239.1	944	774.000	0.000000	0.000
ENSMUST00000109757.7	2420	2250.000	0.000000	0.000
ENSMUST00000154281.1	1014	844.000	0.000000	0.000
ENSMUST00000099181.1	1479	1309.000	0.000000	0.000
ENSMUST00000109759.8	2115	1945.000	0.000000	0.000
ENSMUST00000036153.11	2287	2057.290	51.791340	560.048
ENSMUST00000191510.6	2593	2402.798	8.440915	106.606
ENSMUST00000189309.6	1003	873.071	6.168002	28.305
ENSMUST00000190057.6	395	239.870	4.443827	5.603
ENSMUST00000186152.6	420	263.339	0.000000	0.000
ENSMUST00000186750.1	508	359.469	0.000000	0.000
ENSMUST00000190700.1	901	778.978	4.218403	17.272
ENSMUST00000189107.1	462	314.179	10.634840	17.562
ENSMUST00000186882.1	513	369.862	19.857156	38.604
ENSMUST00000048966.6	7417	7454.752	29.107844	1140.555
ENSMUST00000109510.9	7323	7453.740	20.213909	791.949
ENSMUST00000229547.1	630	460.000	0.000000	0.000
ENSMUST00000230403.1	687	295.111	4.069581	6.313
ENSMUST00000229439.1	412	254.838	2.376652	3.183
ENSMUST00000019445.5	1339	1169.000	0.000000	0.000
ENSMUST00000212046.1	2303	2117.118	0.000000	0.000
ENSMUST00000109375.3	3189	3059.491	0.870575	14.000
ENSMUST00000212033.1	2351	2181.000	0.000000	0.000
ENSMUST00000212345.1	521	351.000	0.000000	0.000
ENSMUST00000212655.1	738	583.189	0.652451	2.000
ENSMUST00000097981.5	1390	1073.836	0.177170	1.000
ENSMUST00000161527.7	1743	1511.845	0.494910	3.933
ENSMUST00000160853.7	1651	1420.899	33.773254	252.237
ENSMUST00000023212.14	1686	1460.184	51.661113	396.501
ENSMUST00000162871.1	798	545.016	4.889599	14.007
ENSMUST00000160857.7	357	167.000	0.000000	0.000
ENSMUST00000160172.7	1537	1325.174	0.000000	0.000
ENSMUST00000160097.1	379	211.000	0.000000	0.000
ENSMUST00000161786.1	638	425.464	0.000000	0.000
ENSMUST00000160914.2	755	606.734	2.621920	8.362
ENSMUST00000160069.1	774	629.736	12.176500	40.305
ENSMUST00000162865.7	890	741.247	1.447744	5.641
ENSMUST00000161391.1	757	605.894	3.144764	10.015
ENSMUST00000160875.1	506	336.000	0.000000	0.000
ENSMUST00000161072.1	455	286.000	0.000000	0.000
ENSMUST00000203623.1	845	675.000	0.000000	0.000
ENSMUST00000147148.4	922	767.936	22.206838	89.636
ENSMUST00000204218.2	1231	1106.758	0.000000	0.000
ENSMUST00000204465.1	931	793.496	1.021286	4.260
ENSMUST00000204839.1	2076	1942.555	1.090079	11.130
ENSMUST00000204089.1	212	68.005	8.319621	2.974
ENSMUST00000128044.7	2129	1959.000	0.000000	0.000
ENSMUST00000032958.13	2448	2278.000	0.000000	0.000
ENSMUST00000107059.1	1260	1090.000	0.000000	0.000
ENSMUST00000133850.1	1615	1445.000	0.000000	0.000
ENSMUST00000036592.14	3007	2837.000	0.000000	0.000
ENSMUST00000111622.1	2023	1853.000	0.000000	0.000
ENSMUST00000028796.1	2706	2434.236	9.613234	123.000
ENSMUST00000108745.7	1047	877.000	0.000000	0.000
ENSMUST00000140887.7	1476	1277.910	0.150615	1.012
ENSMUST00000148234.7	1499	1329.000	0.000000	0.000
ENSMUST00000026912.7	1447	1277.000	0.000000	0.000
ENSMUST00000108744.7	939	769.000	0.000000	0.000
ENSMUST00000148621.7	475	305.000	0.000000	0.000
ENSMUST00000189055.1	715	545.000	0.000000	0.000
ENSMUST00000034435.6	878	708.000	0.000000	0.000
ENSMUST00000171798.1	2234	2064.000	0.000000	0.000
ENSMUST00000164766.7	1884	1631.663	9.927662	85.143
ENSMUST00000170337.1	556	360.574	1.899867	3.601
ENSMUST00000164697.7	1194	1024.000	0.000000	0.000
ENSMUST00000168930.1	513	329.845	2.454830	4.256
ENSMUST00000109753.2	1572	1402.000	0.000000	0.000
ENSMUST00000077535.4	437	256.863	8.259015	11.151
ENSMUST00000173486.7	579	371.543	3.716366	7.258
ENSMUST00000025319.6	729	496.304	14.314981	37.343
ENSMUST00000173122.1	533	386.771	2.220897	4.515
ENSMUST00000172573.1	330	165.000	0.000000	0.000
ENSMUST00000174824.1	464	231.541	6.354337	7.733
ENSMUST00000065904.4	1708	1386.840	3.292396	24.000
ENSMUST00000016631.13	4851	4759.391	14.330213	358.490
ENSMUST00000203730.2	530	341.438	1.445586	2.594
ENSMUST00000111623.8	4782	4748.566	0.681685	17.014
ENSMUST00000204660.1	547	406.847	0.000000	0.000
ENSMUST00000154221.1	727	605.529	2.686136	8.549
ENSMUST00000126774.1	700	554.233	1.838142	5.355
ENSMUST00000123902.7	5118	5058.880	1.474687	39.213
ENSMUST00000149203.1	3915	4029.790	1.401670	29.689
ENSMUST00000133825.1	724	595.976	2.946245	9.229
ENSMUST00000155415.7	761	619.904	2.410891	7.856
ENSMUST00000204028.1	1218	1131.071	0.338115	2.010
ENSMUST00000136837.1	579	409.000	0.000000	0.000
ENSMUST00000003284.15	2031	1780.118	4.059214	37.981
ENSMUST00000209066.1	1712	1442.848	8.773050	66.534
ENSMUST00000207476.1	1797	1506.605	0.000000	0.000
ENSMUST00000209006.1	635	444.654	8.412843	19.662
ENSMUST00000207555.1	1641	1366.428	10.829459	77.780
ENSMUST00000107834.1	1429	1186.876	0.000000	0.000
ENSMUST00000207521.1	869	695.765	4.984413	18.228
ENSMUST00000208767.1	774	521.517	3.164369	8.674
ENSMUST00000207128.1	537	367.000	0.000000	0.000
ENSMUST00000208143.1	659	426.882	11.487566	25.776
ENSMUST00000207129.1	517	347.000	0.000000	0.000
[truncated: 114,547 more rows]
