# Supplementary material for: Impaired Cell Cycle Progression and Self-Renewal of Fetal Neural Stem and Progenitor Cells in a Murine Model of Intrauterine Growth Restriction
Source: Front Cell Dev Biol. 2022 Jul 12;10:821848. doi: 10.3389/fcell.2022.821848 (PMC9314876; doi:10.3389/fcell.2022.821848)
Supplement: Supplementary file 3 [file DataSheet2.ZIP › Data-FigureS5/RNASEQ85/quant.sf]

Name	Length	EffectiveLength	TPM	NumReads
ENSMUST00000196221.1	9	10.000	0.000000	0.000
ENSMUST00000179664.1	11	12.000	0.000000	0.000
ENSMUST00000177564.1	16	17.000	0.000000	0.000
ENSMUST00000178537.1	12	13.000	0.000000	0.000
ENSMUST00000178862.1	14	15.000	0.000000	0.000
ENSMUST00000179520.1	11	12.000	0.000000	0.000
ENSMUST00000179883.1	16	17.000	0.000000	0.000
ENSMUST00000195858.1	10	11.000	0.000000	0.000
ENSMUST00000179932.1	12	13.000	0.000000	0.000
ENSMUST00000180001.1	17	17.000	0.000000	0.000
ENSMUST00000178815.1	10	11.000	0.000000	0.000
ENSMUST00000177965.1	17	17.000	0.000000	0.000
ENSMUST00000178909.1	29	30.000	0.000000	0.000
ENSMUST00000178230.1	17	17.000	0.000000	0.000
ENSMUST00000178483.1	29	30.000	0.000000	0.000
ENSMUST00000179560.1	17	17.000	0.000000	0.000
ENSMUST00000177839.1	17	17.000	0.000000	0.000
ENSMUST00000103439.1	23	24.000	0.000000	0.000
ENSMUST00000180266.1	17	17.000	0.000000	0.000
ENSMUST00000103441.1	23	24.000	0.000000	0.000
ENSMUST00000103567.5	371	202.000	0.000000	0.000
ENSMUST00000185651.1	329	163.000	0.000000	0.000
ENSMUST00000196939.1	423	253.000	0.000000	0.000
ENSMUST00000103568.2	325	159.000	0.000000	0.000
ENSMUST00000103569.2	385	216.000	0.000000	0.000
ENSMUST00000103570.1	343	176.000	0.000000	0.000
ENSMUST00000103571.1	338	171.000	0.000000	0.000
ENSMUST00000198019.1	337	170.000	0.000000	0.000
ENSMUST00000198058.1	341	174.000	0.000000	0.000
ENSMUST00000103573.2	338	171.000	0.000000	0.000
ENSMUST00000200127.1	337	170.000	0.000000	0.000
ENSMUST00000181483.2	347	179.000	0.000000	0.000
ENSMUST00000184883.1	308	143.000	0.000000	0.000
ENSMUST00000179789.3	402	232.000	0.000000	0.000
ENSMUST00000180717.2	378	209.000	0.000000	0.000
ENSMUST00000183820.1	338	171.000	0.000000	0.000
ENSMUST00000178768.3	451	280.000	0.000000	0.000
ENSMUST00000103580.3	400	230.000	0.000000	0.000
ENSMUST00000178426.3	337	170.000	0.000000	0.000
ENSMUST00000180687.2	338	171.000	0.000000	0.000
ENSMUST00000103646.4	406	236.000	0.000000	0.000
ENSMUST00000197754.1	344	177.000	0.000000	0.000
ENSMUST00000103648.3	342	175.000	0.000000	0.000
ENSMUST00000197128.1	340	173.000	0.000000	0.000
ENSMUST00000181360.2	436	266.000	0.000000	0.000
ENSMUST00000183652.1	344	177.000	0.000000	0.000
ENSMUST00000103588.3	396	226.000	0.000000	0.000
ENSMUST00000181038.2	415	245.000	0.000000	0.000
ENSMUST00000187138.1	340	173.000	0.000000	0.000
ENSMUST00000103616.4	418	248.000	0.000000	0.000
ENSMUST00000186370.1	349	181.000	0.000000	0.000
ENSMUST00000199746.4	340	173.000	0.000000	0.000
ENSMUST00000178824.1	337	170.000	0.000000	0.000
ENSMUST00000103592.1	331	164.000	0.000000	0.000
ENSMUST00000197007.1	454	283.000	0.000000	0.000
ENSMUST00000103593.2	341	174.000	0.000000	0.000
ENSMUST00000178252.2	575	404.000	0.000000	0.000
ENSMUST00000177703.2	347	179.000	0.000000	0.000
ENSMUST00000197954.1	331	164.000	0.000000	0.000
ENSMUST00000103596.2	264	105.000	0.000000	0.000
ENSMUST00000196802.1	464	293.000	0.000000	0.000
ENSMUST00000103597.2	276	115.000	0.000000	0.000
ENSMUST00000199800.1	398	228.000	0.000000	0.000
ENSMUST00000196023.1	427	257.000	0.000000	0.000
ENSMUST00000103599.2	276	115.000	0.000000	0.000
ENSMUST00000200548.1	565	394.000	0.000000	0.000
ENSMUST00000167409.1	307	143.000	0.000000	0.000
ENSMUST00000103600.2	354	186.000	0.000000	0.000
ENSMUST00000179701.1	343	176.000	0.000000	0.000
ENSMUST00000178650.2	358	190.000	0.000000	0.000
ENSMUST00000196756.1	380	211.000	0.000000	0.000
ENSMUST00000179512.2	391	221.000	0.000000	0.000
ENSMUST00000198439.4	337	170.000	0.000000	0.000
ENSMUST00000103605.2	334	167.000	0.000000	0.000
ENSMUST00000103606.1	353	185.000	0.000000	0.000
ENSMUST00000196079.1	331	164.000	0.000000	0.000
ENSMUST00000103607.2	264	105.000	0.000000	0.000
ENSMUST00000103608.3	456	285.000	0.000000	0.000
ENSMUST00000103609.1	341	174.000	0.000000	0.000
ENSMUST00000103611.1	338	171.000	0.000000	0.000
ENSMUST00000103612.1	343	176.000	0.000000	0.000
ENSMUST00000181793.2	365	196.000	0.000000	0.000
ENSMUST00000103613.2	287	125.000	0.000000	0.000
ENSMUST00000198359.1	331	164.000	0.000000	0.000
ENSMUST00000197433.4	352	184.000	0.000000	0.000
ENSMUST00000179583.2	353	185.000	0.000000	0.000
ENSMUST00000103626.2	595	424.000	0.000000	0.000
ENSMUST00000178100.2	381	212.000	0.000000	0.000
ENSMUST00000179580.2	337	170.000	0.000000	0.000
ENSMUST00000103632.3	408	238.000	0.000000	0.000
ENSMUST00000199280.1	412	242.000	0.000000	0.000
ENSMUST00000103633.1	353	185.000	0.000000	0.000
ENSMUST00000196105.1	432	262.000	0.000000	0.000
ENSMUST00000103634.2	267	108.000	0.000000	0.000
ENSMUST00000103652.4	361	193.000	0.000000	0.000
ENSMUST00000103635.2	280	119.000	0.000000	0.000
ENSMUST00000103636.3	336	169.000	0.000000	0.000
ENSMUST00000103637.5	370	201.000	0.000000	0.000
ENSMUST00000180549.2	388	219.000	0.000000	0.000
ENSMUST00000183604.1	305	141.000	0.000000	0.000
ENSMUST00000177622.3	402	232.000	0.000000	0.000
ENSMUST00000180711.2	378	209.000	0.000000	0.000
ENSMUST00000184650.1	338	171.000	0.000000	0.000
ENSMUST00000181728.2	451	280.000	0.000000	0.000
ENSMUST00000103643.3	328	162.000	0.000000	0.000
ENSMUST00000103581.5	398	228.000	0.000000	0.000
ENSMUST00000181210.2	375	206.000	0.000000	0.000
ENSMUST00000183488.1	335	168.000	0.000000	0.000
ENSMUST00000103583.4	406	236.000	0.000000	0.000
ENSMUST00000103585.3	343	176.000	0.000000	0.000
ENSMUST00000200609.1	337	170.000	0.000000	0.000
ENSMUST00000200115.1	416	246.000	0.000000	0.000
ENSMUST00000103650.2	344	177.000	0.000000	0.000
ENSMUST00000103651.3	331	164.000	0.000000	0.000
ENSMUST00000198297.1	399	229.000	0.000000	0.000
ENSMUST00000200101.1	396	226.000	0.000000	0.000
ENSMUST00000103653.2	349	181.000	0.000000	0.000
ENSMUST00000103654.2	563	392.000	0.000000	0.000
ENSMUST00000103655.2	411	241.000	0.000000	0.000
ENSMUST00000180972.2	426	256.000	0.000000	0.000
ENSMUST00000103657.5	442	271.000	0.000000	0.000
ENSMUST00000103658.3	390	220.000	0.000000	0.000
ENSMUST00000179267.3	387	218.000	0.000000	0.000
ENSMUST00000184874.1	276	115.000	0.000000	0.000
ENSMUST00000103660.3	370	201.000	0.000000	0.000
ENSMUST00000181768.2	419	249.000	0.000000	0.000
ENSMUST00000183835.1	276	115.000	0.000000	0.000
ENSMUST00000103662.5	395	225.000	0.000000	0.000
ENSMUST00000103663.5	361	193.000	0.000000	0.000
ENSMUST00000103664.5	343	176.000	0.000000	0.000
ENSMUST00000103638.5	379	210.000	0.000000	0.000
ENSMUST00000103641.5	381	212.000	0.000000	0.000
ENSMUST00000184687.1	275	115.000	0.000000	0.000
ENSMUST00000103667.5	420	250.000	0.000000	0.000
ENSMUST00000180380.2	385	216.000	0.000000	0.000
ENSMUST00000184905.1	264	105.000	0.000000	0.000
ENSMUST00000103589.5	384	215.000	0.000000	0.000
ENSMUST00000103670.3	458	287.000	0.000000	0.000
ENSMUST00000103671.3	426	256.000	0.000000	0.000
ENSMUST00000103672.8	341	174.000	0.000000	0.000
ENSMUST00000186545.1	338	171.000	0.000000	0.000
ENSMUST00000103673.10	328	162.000	0.000000	0.000
ENSMUST00000186573.1	325	159.000	0.000000	0.000
ENSMUST00000103674.5	446	275.000	0.000000	0.000
ENSMUST00000180938.2	360	192.000	0.000000	0.000
ENSMUST00000103676.8	337	170.000	0.000000	0.000
ENSMUST00000187163.1	334	167.000	0.000000	0.000
ENSMUST00000103678.3	397	227.000	0.000000	0.000
ENSMUST00000197130.4	348	180.000	0.000000	0.000
ENSMUST00000103677.2	345	177.000	0.000000	0.000
ENSMUST00000199137.1	347	179.000	0.000000	0.000
ENSMUST00000103679.2	444	273.000	0.000000	0.000
ENSMUST00000103685.2	438	268.000	0.000000	0.000
ENSMUST00000198330.1	376	207.000	0.000000	0.000
ENSMUST00000103555.2	403	233.000	0.000000	0.000
ENSMUST00000103554.4	426	256.000	0.000000	0.000
ENSMUST00000103553.2	368	199.000	0.000000	0.000
ENSMUST00000199017.1	341	174.000	0.000000	0.000
ENSMUST00000103556.2	293	130.000	0.000000	0.000
ENSMUST00000198663.4	353	185.000	0.000000	0.000
ENSMUST00000103559.2	350	182.000	0.000000	0.000
ENSMUST00000103563.2	491	320.000	0.000000	0.000
ENSMUST00000103564.2	374	205.000	0.000000	0.000
ENSMUST00000103262.2	417	247.000	0.000000	0.000
ENSMUST00000103263.2	560	389.000	0.000000	0.000
ENSMUST00000103264.2	455	284.000	0.000000	0.000
ENSMUST00000103266.2	368	199.000	0.000000	0.000
ENSMUST00000103265.4	393	223.000	0.000000	0.000
ENSMUST00000103267.2	389	220.000	0.000000	0.000
ENSMUST00000194399.1	366	197.000	0.000000	0.000
ENSMUST00000103268.2	334	167.000	0.000000	0.000
ENSMUST00000103269.2	385	216.000	0.000000	0.000
ENSMUST00000103270.3	340	173.000	0.000000	0.000
ENSMUST00000103271.1	340	173.000	0.000000	0.000
ENSMUST00000103272.3	368	199.000	0.000000	0.000
ENSMUST00000103273.2	370	201.000	0.000000	0.000
ENSMUST00000103274.3	398	228.000	0.000000	0.000
ENSMUST00000103275.3	374	205.000	0.000000	0.000
ENSMUST00000103276.2	566	395.000	0.000000	0.000
ENSMUST00000103277.1	335	168.000	0.000000	0.000
ENSMUST00000195087.1	381	212.000	0.000000	0.000
ENSMUST00000103278.2	290	128.000	0.000000	0.000
ENSMUST00000193997.5	347	179.000	0.000000	0.000
ENSMUST00000103279.2	344	177.000	0.000000	0.000
ENSMUST00000193064.1	367	198.000	0.000000	0.000
ENSMUST00000103280.2	344	177.000	0.000000	0.000
ENSMUST00000103281.2	353	185.000	0.000000	0.000
ENSMUST00000191646.5	335	168.000	0.000000	0.000
ENSMUST00000103282.2	332	165.000	0.000000	0.000
ENSMUST00000193003.1	416	246.000	0.000000	0.000
ENSMUST00000103300.2	334	167.000	0.000000	0.000
ENSMUST00000174262.3	2395	2224.000	0.000000	0.000
ENSMUST00000173904.3	1102	931.000	0.000000	0.000
ENSMUST00000208396.1	925	754.000	0.000000	0.000
ENSMUST00000213225.2	1212	1041.000	0.000000	0.000
ENSMUST00000117704.1	943	772.000	0.000000	0.000
ENSMUST00000208175.1	2235	2064.000	0.000000	0.000
ENSMUST00000208760.1	923	752.000	0.000000	0.000
ENSMUST00000207287.2	1208	1037.000	0.000000	0.000
ENSMUST00000173185.1	1458	1360.408	1.285197	10.000
ENSMUST00000195589.5	2272	2101.000	0.000000	0.000
ENSMUST00000184581.2	707	536.000	0.000000	0.000
ENSMUST00000184861.3	655	484.000	0.000000	0.000
ENSMUST00000112076.8	2277	2106.000	0.000000	0.000
ENSMUST00000209871.2	2792	2621.000	0.000000	0.000
ENSMUST00000210949.2	2821	2650.000	0.000000	0.000
ENSMUST00000223545.1	939	768.000	0.000000	0.000
ENSMUST00000182198.7	1265	1094.000	0.000000	0.000
ENSMUST00000172762.1	3466	3295.000	0.000000	0.000
ENSMUST00000194951.1	1194	1023.000	0.000000	0.000
ENSMUST00000173420.1	1257	1086.000	0.000000	0.000
ENSMUST00000174177.1	915	753.396	1.996508	8.603
ENSMUST00000174248.7	519	340.022	1.303819	2.536
ENSMUST00000173567.1	1252	1102.103	1.088480	6.861
ENSMUST00000174854.2	1156	908.077	1.994968	10.361
ENSMUST00000172979.3	998	827.000	0.000000	0.000
ENSMUST00000116010.2	172	41.000	0.000000	0.000
ENSMUST00000118957.1	930	759.000	0.000000	0.000
ENSMUST00000117787.3	2501	2330.000	0.000000	0.000
ENSMUST00000214356.2	4698	4527.000	0.000000	0.000
ENSMUST00000217651.1	2011	1840.000	0.000000	0.000
ENSMUST00000034492.5	2022	1851.000	0.000000	0.000
ENSMUST00000135184.7	2967	3072.775	0.113799	2.000
ENSMUST00000155233.7	2790	2619.000	0.000000	0.000
ENSMUST00000113768.7	2695	2524.000	0.000000	0.000
ENSMUST00000238205.1	1418	1247.000	0.000000	0.000
ENSMUST00000238262.1	925	754.000	0.000000	0.000
ENSMUST00000231995.1	352	184.000	0.000000	0.000
ENSMUST00000231461.1	755	584.000	0.000000	0.000
ENSMUST00000231455.1	409	239.000	0.000000	0.000
ENSMUST00000142883.2	481	310.000	0.000000	0.000
ENSMUST00000232193.2	908	737.000	0.000000	0.000
ENSMUST00000023655.12	3385	3214.000	0.000000	0.000
ENSMUST00000232282.2	1401	1230.000	0.000000	0.000
ENSMUST00000190447.7	2476	2305.000	0.000000	0.000
ENSMUST00000188251.6	2421	2414.338	0.434502	6.000
ENSMUST00000190097.1	649	478.000	0.000000	0.000
ENSMUST00000191103.1	537	366.000	0.000000	0.000
ENSMUST00000024112.7	2417	2246.000	0.000000	0.000
ENSMUST00000121614.1	952	781.000	0.000000	0.000
ENSMUST00000217546.1	852	681.000	0.000000	0.000
ENSMUST00000216912.1	937	766.000	0.000000	0.000
ENSMUST00000178303.1	936	765.000	0.000000	0.000
ENSMUST00000135748.1	788	617.000	0.000000	0.000
ENSMUST00000134898.1	462	317.570	0.550553	1.000
ENSMUST00000147728.1	557	386.000	0.000000	0.000
ENSMUST00000077582.13	784	613.000	0.000000	0.000
ENSMUST00000213073.1	929	758.000	0.000000	0.000
ENSMUST00000214075.2	2165	1994.000	0.000000	0.000
ENSMUST00000214936.1	2168	1997.000	0.000000	0.000
ENSMUST00000215471.1	2177	2006.000	0.000000	0.000
ENSMUST00000215546.1	949	778.000	0.000000	0.000
ENSMUST00000201125.3	1352	1237.398	1.095713	7.755
ENSMUST00000006814.8	1309	1192.295	2.235579	15.245
ENSMUST00000182769.9	1477	1306.000	0.000000	0.000
ENSMUST00000088673.4	531	360.000	0.000000	0.000
ENSMUST00000122808.1	3794	3623.000	0.000000	0.000
ENSMUST00000077820.5	1581	1308.714	0.133596	1.000
ENSMUST00000213169.1	2658	2487.000	0.000000	0.000
ENSMUST00000055276.5	1260	1089.000	0.000000	0.000
ENSMUST00000100960.10	2692	2644.019	0.264505	4.000
ENSMUST00000171587.1	1329	1158.000	0.000000	0.000
ENSMUST00000194248.1	936	652.686	0.000000	0.000
ENSMUST00000179719.1	1296	1027.122	1.391747	8.176
ENSMUST00000106393.7	843	586.316	0.000000	0.000
ENSMUST00000132882.1	741	580.285	0.588602	1.954
ENSMUST00000006562.5	910	638.490	6.262656	22.870
ENSMUST00000126664.7	6052	6172.397	2.894539	102.187
ENSMUST00000156937.1	2191	2091.309	0.194524	2.327
ENSMUST00000136350.7	3488	3411.873	0.000000	0.000
ENSMUST00000146393.7	2484	2317.599	2.531467	33.556
ENSMUST00000169617.2	761	590.000	0.000000	0.000
ENSMUST00000094710.7	2365	2202.312	0.000000	0.000
ENSMUST00000217577.1	914	743.000	0.000000	0.000
ENSMUST00000096114.12	1597	1281.072	1.271071	9.313
ENSMUST00000163093.1	1378	1012.329	0.464017	2.687
ENSMUST00000217438.1	943	772.000	0.000000	0.000
ENSMUST00000195764.1	4615	4659.195	0.768956	20.491
ENSMUST00000208907.1	2796	2625.000	0.000000	0.000
ENSMUST00000194208.5	1527	1465.370	1.659942	13.912
ENSMUST00000192481.1	1131	960.000	0.000000	0.000
ENSMUST00000041920.4	1243	1072.000	0.000000	0.000
ENSMUST00000134042.2	687	516.000	0.000000	0.000
ENSMUST00000235482.1	1036	865.000	0.000000	0.000
ENSMUST00000117959.2	963	792.000	0.000000	0.000
ENSMUST00000210779.1	951	780.000	0.000000	0.000
ENSMUST00000118378.1	948	777.000	0.000000	0.000
ENSMUST00000209201.1	477	306.000	0.000000	0.000
ENSMUST00000094105.4	946	775.000	0.000000	0.000
ENSMUST00000134011.3	1136	965.000	0.000000	0.000
ENSMUST00000117349.7	934	763.000	0.000000	0.000
ENSMUST00000134773.3	1513	1342.000	0.000000	0.000
ENSMUST00000118336.3	2129	1958.000	0.000000	0.000
ENSMUST00000119267.1	955	784.000	0.000000	0.000
ENSMUST00000143750.3	1675	1504.000	0.000000	0.000
ENSMUST00000205791.1	633	462.000	0.000000	0.000
ENSMUST00000115991.3	1237	1066.000	0.000000	0.000
ENSMUST00000121340.1	945	774.000	0.000000	0.000
ENSMUST00000121432.3	2321	2306.060	0.227452	3.000
ENSMUST00000121065.2	972	801.000	0.000000	0.000
ENSMUST00000118809.2	971	800.000	0.000000	0.000
ENSMUST00000216831.2	1270	1099.000	0.000000	0.000
ENSMUST00000121914.2	1042	871.000	0.000000	0.000
ENSMUST00000209914.1	959	788.000	0.000000	0.000
ENSMUST00000072887.4	966	795.000	0.000000	0.000
ENSMUST00000211596.1	921	750.000	0.000000	0.000
ENSMUST00000071242.4	934	763.000	0.000000	0.000
ENSMUST00000214399.3	897	726.000	0.000000	0.000
ENSMUST00000179386.1	1050	879.000	0.000000	0.000
ENSMUST00000184850.7	1072	921.177	2.737396	14.423
ENSMUST00000173080.9	1138	967.000	0.000000	0.000
ENSMUST00000185167.7	836	665.000	0.000000	0.000
ENSMUST00000195838.5	1105	934.000	0.000000	0.000
ENSMUST00000194244.5	862	691.000	0.000000	0.000
ENSMUST00000185087.7	1064	893.000	0.000000	0.000
ENSMUST00000195833.5	829	658.000	0.000000	0.000
ENSMUST00000184502.7	862	688.348	0.761995	3.000
ENSMUST00000183560.7	316	151.000	0.000000	0.000
ENSMUST00000183999.7	358	190.000	0.000000	0.000
ENSMUST00000192532.1	995	824.000	0.000000	0.000
ENSMUST00000216665.2	4530	4359.000	0.000000	0.000
ENSMUST00000149775.2	1209	1038.000	0.000000	0.000
ENSMUST00000182725.1	558	387.000	0.000000	0.000
ENSMUST00000183291.1	1837	1783.464	0.000000	0.000
ENSMUST00000086377.8	1832	1779.156	1.630775	16.595
ENSMUST00000174625.7	3389	3373.819	0.199348	3.847
ENSMUST00000174382.7	1699	1613.445	0.409109	3.775
ENSMUST00000166442.2	1481	1310.000	0.000000	0.000
ENSMUST00000213589.1	935	764.000	0.000000	0.000
ENSMUST00000215139.1	932	761.000	0.000000	0.000
ENSMUST00000215291.1	572	401.000	0.000000	0.000
ENSMUST00000215191.1	933	762.000	0.000000	0.000
ENSMUST00000117860.1	950	779.000	0.000000	0.000
ENSMUST00000206214.2	1054	883.000	0.000000	0.000
ENSMUST00000205727.2	1141	970.000	0.000000	0.000
ENSMUST00000118068.2	3462	3291.000	0.000000	0.000
ENSMUST00000207772.2	1320	1149.000	0.000000	0.000
ENSMUST00000080031.2	926	755.000	0.000000	0.000
ENSMUST00000175971.2	2721	2550.000	0.000000	0.000
ENSMUST00000234658.1	1287	1116.000	0.000000	0.000
ENSMUST00000177481.3	2573	2402.000	0.000000	0.000
ENSMUST00000211998.1	932	761.000	0.000000	0.000
ENSMUST00000211893.1	1128	957.000	0.000000	0.000
ENSMUST00000221099.1	929	758.000	0.000000	0.000
ENSMUST00000222301.1	929	758.000	0.000000	0.000
ENSMUST00000069063.4	390	220.000	0.000000	0.000
ENSMUST00000208970.2	2764	2593.000	0.000000	0.000
ENSMUST00000219487.1	2956	2785.000	0.000000	0.000
ENSMUST00000174025.2	3121	2950.000	0.000000	0.000
ENSMUST00000174673.2	919	748.000	0.000000	0.000
ENSMUST00000202355.1	928	757.000	0.000000	0.000
ENSMUST00000117982.1	932	761.000	0.000000	0.000
ENSMUST00000086854.9	6630	6882.294	0.000000	0.000
ENSMUST00000112848.7	6761	7032.376	1.084033	43.602
ENSMUST00000112847.8	7196	7496.867	13.597890	583.059
ENSMUST00000141573.7	1502	1453.626	9.868295	82.046
ENSMUST00000112846.7	2617	2512.834	6.318870	90.816
ENSMUST00000128869.7	2518	2171.830	1.936039	24.049
ENSMUST00000133069.7	2732	2399.435	3.444698	47.274
ENSMUST00000152609.1	968	797.000	0.000000	0.000
ENSMUST00000142444.1	265	106.000	0.000000	0.000
ENSMUST00000135134.1	342	191.085	0.000000	0.000
ENSMUST00000136595.1	300	136.000	0.000000	0.000
ENSMUST00000170792.8	7198	7498.974	3.990469	171.154
ENSMUST00000189634.6	651	480.000	0.000000	0.000
ENSMUST00000056590.5	650	479.000	0.000000	0.000
ENSMUST00000205127.1	936	765.000	0.000000	0.000
ENSMUST00000118736.3	984	813.000	0.000000	0.000
ENSMUST00000196323.1	3865	4055.676	0.301441	6.992
ENSMUST00000198398.4	935	764.000	0.000000	0.000
ENSMUST00000103740.1	413	243.000	0.000000	0.000
ENSMUST00000103558.2	924	753.000	0.000000	0.000
ENSMUST00000198163.1	648	477.000	0.000000	0.000
ENSMUST00000164407.1	519	348.000	0.000000	0.000
ENSMUST00000103561.2	914	743.000	0.000000	0.000
ENSMUST00000179181.2	985	814.000	0.000000	0.000
ENSMUST00000192856.5	737	566.000	0.000000	0.000
ENSMUST00000103291.1	512	341.000	0.000000	0.000
ENSMUST00000103299.2	692	552.827	1.581320	5.000
ENSMUST00000103427.1	54	6.000	0.000000	0.000
ENSMUST00000103428.1	48	5.000	0.000000	0.000
ENSMUST00000192746.1	48	5.000	0.000000	0.000
ENSMUST00000103429.1	54	6.000	0.000000	0.000
ENSMUST00000103430.1	53	6.000	0.000000	0.000
ENSMUST00000199490.1	38	2.000	0.000000	0.000
ENSMUST00000200211.1	38	2.000	0.000000	0.000
ENSMUST00000200074.1	38	2.000	0.000000	0.000
ENSMUST00000198313.1	42	3.000	0.000000	0.000
ENSMUST00000197969.1	38	2.000	0.000000	0.000
ENSMUST00000103405.1	38	2.000	0.000000	0.000
ENSMUST00000199487.1	38	2.000	0.000000	0.000
ENSMUST00000103407.2	36	1.000	0.000000	0.000
ENSMUST00000199459.1	38	2.000	0.000000	0.000
ENSMUST00000103409.1	42	3.000	0.000000	0.000
ENSMUST00000103408.1	38	2.000	0.000000	0.000
ENSMUST00000198234.1	39	2.000	0.000000	0.000
ENSMUST00000103406.1	43	3.000	0.000000	0.000
ENSMUST00000223335.1	1460	1289.000	0.000000	0.000
ENSMUST00000137336.2	1367	1196.000	0.000000	0.000
ENSMUST00000103416.8	1214	1043.000	0.000000	0.000
ENSMUST00000195192.1	1111	940.000	0.000000	0.000
ENSMUST00000192188.2	2566	2395.000	0.000000	0.000
ENSMUST00000103418.2	1114	943.000	0.000000	0.000
ENSMUST00000103420.2	1076	905.000	0.000000	0.000
ENSMUST00000194304.5	2482	2311.000	0.000000	0.000
ENSMUST00000223179.1	2414	2243.000	0.000000	0.000
ENSMUST00000103423.2	1082	911.000	0.000000	0.000
ENSMUST00000194162.5	1806	1635.000	0.000000	0.000
ENSMUST00000192250.1	802	631.000	0.000000	0.000
ENSMUST00000177715.7	1698	1644.192	3.083788	29.000
ENSMUST00000103426.2	1493	1422.661	0.000000	0.000
ENSMUST00000194738.5	2540	2369.000	0.000000	0.000
ENSMUST00000178282.2	1100	929.000	0.000000	0.000
ENSMUST00000200235.1	452	281.000	0.000000	0.000
ENSMUST00000200568.1	454	283.000	0.000000	0.000
ENSMUST00000197046.1	314	149.000	0.000000	0.000
ENSMUST00000198182.1	458	287.000	0.000000	0.000
ENSMUST00000103749.2	606	435.000	0.000000	0.000
ENSMUST00000103410.2	532	361.000	0.000000	0.000
ENSMUST00000195735.1	351	183.000	0.000000	0.000
ENSMUST00000103511.1	294	131.000	0.000000	0.000
ENSMUST00000103372.2	359	191.000	0.000000	0.000
ENSMUST00000200160.4	341	174.000	0.000000	0.000
ENSMUST00000103373.2	344	177.000	0.000000	0.000
ENSMUST00000197820.4	362	194.000	0.000000	0.000
ENSMUST00000103374.2	359	191.000	0.000000	0.000
ENSMUST00000196959.1	365	196.000	0.000000	0.000
ENSMUST00000197429.4	365	196.000	0.000000	0.000
ENSMUST00000103376.2	362	194.000	0.000000	0.000
ENSMUST00000103377.2	366	197.000	0.000000	0.000
ENSMUST00000103378.2	368	199.000	0.000000	0.000
ENSMUST00000197371.1	375	206.000	0.000000	0.000
ENSMUST00000103379.2	344	177.000	0.000000	0.000
ENSMUST00000197525.1	370	201.000	0.000000	0.000
ENSMUST00000103380.2	305	141.000	0.000000	0.000
ENSMUST00000103512.2	388	219.000	0.000000	0.000
ENSMUST00000191862.5	351	183.000	0.000000	0.000
ENSMUST00000103513.2	348	180.000	0.000000	0.000
ENSMUST00000193950.5	351	183.000	0.000000	0.000
ENSMUST00000103514.2	348	180.000	0.000000	0.000
ENSMUST00000197272.1	360	192.000	0.000000	0.000
ENSMUST00000103381.2	300	136.000	0.000000	0.000
ENSMUST00000103382.1	371	202.000	0.000000	0.000
ENSMUST00000103515.1	351	183.000	0.000000	0.000
ENSMUST00000103383.2	380	211.000	0.000000	0.000
ENSMUST00000103384.1	365	196.000	0.000000	0.000
ENSMUST00000196275.1	344	177.000	0.000000	0.000
ENSMUST00000103386.2	369	200.000	0.000000	0.000
ENSMUST00000103387.2	382	213.000	0.000000	0.000
ENSMUST00000103388.3	375	206.000	0.000000	0.000
ENSMUST00000191868.1	351	183.000	0.000000	0.000
ENSMUST00000103516.1	294	131.000	0.000000	0.000
ENSMUST00000195417.1	351	183.000	0.000000	0.000
ENSMUST00000103517.1	294	131.000	0.000000	0.000
ENSMUST00000196599.1	370	201.000	0.000000	0.000
ENSMUST00000103389.2	305	141.000	0.000000	0.000
ENSMUST00000103390.2	395	225.000	0.000000	0.000
ENSMUST00000103746.2	391	221.000	0.000000	0.000
ENSMUST00000103391.3	377	208.000	0.000000	0.000
ENSMUST00000195945.1	379	210.000	0.000000	0.000
ENSMUST00000103392.2	362	194.000	0.000000	0.000
ENSMUST00000103393.1	347	179.000	0.000000	0.000
ENSMUST00000103394.1	347	179.000	0.000000	0.000
ENSMUST00000194865.1	397	227.000	0.000000	0.000
ENSMUST00000103518.1	294	131.000	0.000000	0.000
ENSMUST00000198184.1	359	191.000	0.000000	0.000
ENSMUST00000103395.1	287	125.000	0.000000	0.000
ENSMUST00000192298.1	351	183.000	0.000000	0.000
ENSMUST00000178949.1	294	131.000	0.000000	0.000
ENSMUST00000192724.1	351	183.000	0.000000	0.000
ENSMUST00000103519.1	294	131.000	0.000000	0.000
ENSMUST00000194257.1	358	190.000	0.000000	0.000
ENSMUST00000103521.2	390	220.000	0.000000	0.000
ENSMUST00000192554.5	351	183.000	0.000000	0.000
ENSMUST00000103522.2	348	180.000	0.000000	0.000
ENSMUST00000103523.1	351	183.000	0.000000	0.000
ENSMUST00000193145.1	354	186.000	0.000000	0.000
ENSMUST00000103524.1	301	137.000	0.000000	0.000
ENSMUST00000103525.2	377	208.000	0.000000	0.000
ENSMUST00000103526.2	415	245.000	0.000000	0.000
ENSMUST00000103751.2	381	212.000	0.000000	0.000
ENSMUST00000197518.1	366	197.000	0.000000	0.000
ENSMUST00000103752.2	348	180.000	0.000000	0.000
ENSMUST00000103396.1	359	191.000	0.000000	0.000
ENSMUST00000194071.1	351	183.000	0.000000	0.000
ENSMUST00000103527.1	294	131.000	0.000000	0.000
ENSMUST00000196940.1	359	191.000	0.000000	0.000
ENSMUST00000103397.2	356	188.000	0.000000	0.000
ENSMUST00000103398.1	359	191.000	0.000000	0.000
ENSMUST00000192591.1	358	190.000	0.000000	0.000
ENSMUST00000103529.3	351	183.000	0.000000	0.000
ENSMUST00000197560.1	359	191.000	0.000000	0.000
ENSMUST00000103399.2	299	135.000	0.000000	0.000
ENSMUST00000103400.2	382	213.000	0.000000	0.000
ENSMUST00000103401.2	360	192.000	0.000000	0.000
ENSMUST00000103402.1	359	191.000	0.000000	0.000
ENSMUST00000103403.2	378	209.000	0.000000	0.000
ENSMUST00000195359.5	351	183.000	0.000000	0.000
ENSMUST00000103530.2	348	180.000	0.000000	0.000
ENSMUST00000103404.1	359	191.000	0.000000	0.000
ENSMUST00000103531.3	351	183.000	0.000000	0.000
ENSMUST00000103503.3	349	181.000	0.000000	0.000
ENSMUST00000171270.1	90	13.000	0.000000	0.000
ENSMUST00000103302.2	501	330.000	0.000000	0.000
ENSMUST00000103303.2	394	224.000	0.000000	0.000
ENSMUST00000103304.2	374	205.000	0.000000	0.000
ENSMUST00000103305.1	362	194.000	0.000000	0.000
ENSMUST00000103306.1	362	194.000	0.000000	0.000
ENSMUST00000196006.4	353	185.000	0.000000	0.000
ENSMUST00000103307.2	350	182.000	0.000000	0.000
ENSMUST00000200578.4	353	185.000	0.000000	0.000
ENSMUST00000103308.2	350	182.000	0.000000	0.000
ENSMUST00000200586.1	359	191.000	0.000000	0.000
ENSMUST00000103309.2	341	174.000	0.000000	0.000
ENSMUST00000103310.2	358	190.000	0.000000	0.000
ENSMUST00000197406.4	353	185.000	0.000000	0.000
ENSMUST00000103311.2	350	182.000	0.000000	0.000
ENSMUST00000196768.1	353	185.000	0.000000	0.000
ENSMUST00000103312.2	287	125.000	0.000000	0.000
ENSMUST00000103313.2	377	208.000	0.000000	0.000
ENSMUST00000103314.2	383	214.000	0.000000	0.000
ENSMUST00000197515.1	359	191.000	0.000000	0.000
ENSMUST00000103315.2	350	182.000	0.000000	0.000
ENSMUST00000103316.1	353	185.000	0.000000	0.000
ENSMUST00000194581.1	378	209.000	0.000000	0.000
ENSMUST00000163467.1	302	138.000	0.000000	0.000
ENSMUST00000103532.2	405	235.000	0.000000	0.000
ENSMUST00000197803.1	363	195.000	0.000000	0.000
ENSMUST00000103533.1	301	137.000	0.000000	0.000
ENSMUST00000103317.2	404	234.000	0.000000	0.000
ENSMUST00000103534.1	351	183.000	0.000000	0.000
ENSMUST00000103535.2	405	235.000	0.000000	0.000
ENSMUST00000103318.5	361	193.000	0.000000	0.000
ENSMUST00000103319.2	358	190.000	0.000000	0.000
ENSMUST00000103320.2	368	199.000	0.000000	0.000
ENSMUST00000103536.3	358	190.000	0.000000	0.000
ENSMUST00000103321.2	401	231.000	0.000000	0.000
ENSMUST00000103322.2	374	205.000	0.000000	0.000
ENSMUST00000103323.2	378	209.000	0.000000	0.000
ENSMUST00000103324.2	375	206.000	0.000000	0.000
ENSMUST00000200406.1	339	172.000	0.000000	0.000
ENSMUST00000103537.2	399	229.000	0.000000	0.000
ENSMUST00000199510.4	353	185.000	0.000000	0.000
ENSMUST00000103325.2	350	182.000	0.000000	0.000
ENSMUST00000198646.1	351	183.000	0.000000	0.000
ENSMUST00000103538.2	294	131.000	0.000000	0.000
ENSMUST00000168090.2	376	207.000	0.000000	0.000
ENSMUST00000103326.2	359	191.000	0.000000	0.000
ENSMUST00000196839.4	347	179.000	0.000000	0.000
ENSMUST00000103327.2	344	177.000	0.000000	0.000
ENSMUST00000199933.4	351	183.000	0.000000	0.000
ENSMUST00000103539.2	348	180.000	0.000000	0.000
ENSMUST00000199266.1	358	190.000	0.000000	0.000
ENSMUST00000103540.2	315	150.000	0.000000	0.000
ENSMUST00000103328.2	359	191.000	0.000000	0.000
ENSMUST00000198735.1	347	179.000	0.000000	0.000
ENSMUST00000103329.2	287	125.000	0.000000	0.000
ENSMUST00000196690.1	359	191.000	0.000000	0.000
ENSMUST00000103541.2	396	226.000	0.000000	0.000
ENSMUST00000164041.2	299	135.000	0.000000	0.000
ENSMUST00000103542.1	303	139.000	0.000000	0.000
ENSMUST00000103330.1	347	179.000	0.000000	0.000
ENSMUST00000196863.1	363	195.000	0.000000	0.000
ENSMUST00000183936.1	344	177.000	0.000000	0.000
ENSMUST00000103332.1	351	183.000	0.000000	0.000
ENSMUST00000196587.4	351	183.000	0.000000	0.000
ENSMUST00000103543.2	348	180.000	0.000000	0.000
ENSMUST00000103333.3	358	190.000	0.000000	0.000
ENSMUST00000103544.2	373	204.000	0.000000	0.000
ENSMUST00000103334.3	352	184.000	0.000000	0.000
ENSMUST00000197537.1	368	199.000	0.000000	0.000
ENSMUST00000169155.1	294	131.000	0.000000	0.000
ENSMUST00000198777.1	406	236.000	0.000000	0.000
ENSMUST00000170551.1	294	131.000	0.000000	0.000
ENSMUST00000199373.1	376	207.000	0.000000	0.000
ENSMUST00000163670.1	294	131.000	0.000000	0.000
ENSMUST00000103547.1	351	183.000	0.000000	0.000
ENSMUST00000103548.2	351	183.000	0.000000	0.000
ENSMUST00000199143.4	338	171.000	0.000000	0.000
ENSMUST00000103335.2	335	168.000	0.000000	0.000
ENSMUST00000103336.1	362	194.000	0.000000	0.000
ENSMUST00000196991.1	386	217.000	0.000000	0.000
ENSMUST00000103549.1	294	131.000	0.000000	0.000
ENSMUST00000198756.1	353	185.000	0.000000	0.000
ENSMUST00000103551.1	351	183.000	0.000000	0.000
ENSMUST00000103552.1	351	183.000	0.000000	0.000
ENSMUST00000193936.1	357	189.000	0.000000	0.000
ENSMUST00000179796.1	297	134.000	0.000000	0.000
ENSMUST00000103489.1	357	189.000	0.000000	0.000
ENSMUST00000193397.1	357	189.000	0.000000	0.000
ENSMUST00000195037.1	359	191.000	0.000000	0.000
ENSMUST00000103492.1	359	191.000	0.000000	0.000
ENSMUST00000103493.2	351	183.000	0.000000	0.000
ENSMUST00000191803.1	395	225.000	0.000000	0.000
ENSMUST00000103494.1	294	131.000	0.000000	0.000
ENSMUST00000103363.1	352	184.000	0.000000	0.000
ENSMUST00000103364.2	360	192.000	0.000000	0.000
ENSMUST00000103365.2	377	208.000	0.000000	0.000
ENSMUST00000103366.2	385	216.000	0.000000	0.000
ENSMUST00000103367.2	401	231.000	0.000000	0.000
ENSMUST00000103368.2	379	210.000	0.000000	0.000
ENSMUST00000103369.1	347	179.000	0.000000	0.000
ENSMUST00000103495.2	377	208.000	0.000000	0.000
ENSMUST00000197290.1	347	179.000	0.000000	0.000
ENSMUST00000103370.2	287	125.000	0.000000	0.000
ENSMUST00000198880.4	347	179.000	0.000000	0.000
ENSMUST00000103371.2	344	177.000	0.000000	0.000
ENSMUST00000103496.3	388	219.000	0.000000	0.000
ENSMUST00000195337.1	354	186.000	0.000000	0.000
ENSMUST00000103497.1	351	183.000	0.000000	0.000
ENSMUST00000193893.5	351	183.000	0.000000	0.000
ENSMUST00000103498.2	348	180.000	0.000000	0.000
ENSMUST00000191801.1	351	183.000	0.000000	0.000
ENSMUST00000195469.5	386	217.000	0.000000	0.000
ENSMUST00000109711.3	215	68.000	0.000000	0.000
ENSMUST00000103500.1	294	131.000	0.000000	0.000
ENSMUST00000192077.1	351	183.000	0.000000	0.000
ENSMUST00000103501.2	294	131.000	0.000000	0.000
ENSMUST00000194350.5	351	183.000	0.000000	0.000
ENSMUST00000103504.2	306	142.000	0.000000	0.000
ENSMUST00000193855.1	405	235.000	0.000000	0.000
ENSMUST00000103505.2	348	180.000	0.000000	0.000
ENSMUST00000194968.5	351	183.000	0.000000	0.000
ENSMUST00000103506.2	348	180.000	0.000000	0.000
ENSMUST00000103507.1	351	183.000	0.000000	0.000
ENSMUST00000194625.1	351	183.000	0.000000	0.000
ENSMUST00000191861.1	351	183.000	0.000000	0.000
ENSMUST00000103509.1	294	131.000	0.000000	0.000
ENSMUST00000103510.1	351	183.000	0.000000	0.000
ENSMUST00000191918.1	357	189.000	0.000000	0.000
ENSMUST00000177949.1	297	134.000	0.000000	0.000
ENSMUST00000103466.1	353	185.000	0.000000	0.000
ENSMUST00000103467.1	351	183.000	0.000000	0.000
ENSMUST00000103468.2	461	290.000	0.000000	0.000
ENSMUST00000103469.3	399	229.000	0.000000	0.000
ENSMUST00000195641.1	353	185.000	0.000000	0.000
ENSMUST00000103470.1	299	135.000	0.000000	0.000
ENSMUST00000195884.1	351	183.000	0.000000	0.000
ENSMUST00000103471.1	294	131.000	0.000000	0.000
ENSMUST00000103472.3	351	183.000	0.000000	0.000
ENSMUST00000103473.1	351	183.000	0.000000	0.000
ENSMUST00000103461.4	361	193.000	0.000000	0.000
ENSMUST00000195706.1	351	183.000	0.000000	0.000
ENSMUST00000103475.1	333	166.000	0.000000	0.000
ENSMUST00000191693.1	350	182.000	0.000000	0.000
ENSMUST00000103476.1	296	133.000	0.000000	0.000
ENSMUST00000192499.2	437	267.000	0.000000	0.000
ENSMUST00000103477.3	360	192.000	0.000000	0.000
ENSMUST00000193408.1	353	185.000	0.000000	0.000
ENSMUST00000195619.1	353	185.000	0.000000	0.000
ENSMUST00000103479.3	299	135.000	0.000000	0.000
ENSMUST00000196595.1	352	184.000	0.000000	0.000
ENSMUST00000103351.2	286	124.000	0.000000	0.000
ENSMUST00000198345.1	352	184.000	0.000000	0.000
ENSMUST00000177795.1	288	126.000	0.000000	0.000
ENSMUST00000199160.1	382	213.000	0.000000	0.000
ENSMUST00000103353.2	284	122.000	0.000000	0.000
ENSMUST00000103354.2	368	199.000	0.000000	0.000
ENSMUST00000197448.1	358	190.000	0.000000	0.000
ENSMUST00000103355.2	292	129.000	0.000000	0.000
ENSMUST00000195124.5	350	182.000	0.000000	0.000
ENSMUST00000103481.2	342	175.000	0.000000	0.000
ENSMUST00000103356.3	373	204.000	0.000000	0.000
ENSMUST00000103357.3	352	184.000	0.000000	0.000
ENSMUST00000194159.1	351	183.000	0.000000	0.000
ENSMUST00000103482.1	294	131.000	0.000000	0.000
ENSMUST00000103483.2	394	224.000	0.000000	0.000
ENSMUST00000125484.2	359	191.000	0.000000	0.000
ENSMUST00000183954.3	302	138.000	0.000000	0.000
ENSMUST00000103485.2	353	185.000	0.000000	0.000
ENSMUST00000103486.1	356	188.000	0.000000	0.000
ENSMUST00000103359.2	379	210.000	0.000000	0.000
ENSMUST00000199437.1	352	184.000	0.000000	0.000
ENSMUST00000177697.1	288	126.000	0.000000	0.000
ENSMUST00000198328.1	367	198.000	0.000000	0.000
ENSMUST00000166380.1	292	129.000	0.000000	0.000
ENSMUST00000103345.3	394	224.000	0.000000	0.000
ENSMUST00000103478.3	350	182.000	0.000000	0.000
ENSMUST00000200454.1	378	209.000	0.000000	0.000
ENSMUST00000103337.2	340	173.000	0.000000	0.000
ENSMUST00000114212.3	347	179.000	0.000000	0.000
ENSMUST00000103339.1	347	179.000	0.000000	0.000
ENSMUST00000197966.1	358	190.000	0.000000	0.000
ENSMUST00000103340.2	290	128.000	0.000000	0.000
ENSMUST00000103341.3	348	180.000	0.000000	0.000
ENSMUST00000195468.5	353	185.000	0.000000	0.000
ENSMUST00000103442.2	350	182.000	0.000000	0.000
ENSMUST00000103443.2	352	184.000	0.000000	0.000
ENSMUST00000103444.2	425	255.000	0.000000	0.000
ENSMUST00000178229.2	347	179.000	0.000000	0.000
ENSMUST00000103446.1	353	185.000	0.000000	0.000
ENSMUST00000103447.1	350	182.000	0.000000	0.000
ENSMUST00000103448.2	418	248.000	0.000000	0.000
ENSMUST00000195707.2	480	309.000	0.000000	0.000
ENSMUST00000103449.3	347	179.000	0.000000	0.000
ENSMUST00000103450.3	353	185.000	0.000000	0.000
ENSMUST00000179657.1	350	182.000	0.000000	0.000
ENSMUST00000192264.1	413	243.000	0.000000	0.000
ENSMUST00000103452.2	350	182.000	0.000000	0.000
ENSMUST00000195381.1	353	185.000	0.000000	0.000
ENSMUST00000103342.3	358	190.000	0.000000	0.000
ENSMUST00000103343.3	358	190.000	0.000000	0.000
ENSMUST00000180013.2	369	200.000	0.000000	0.000
ENSMUST00000103344.2	394	224.000	0.000000	0.000
ENSMUST00000192911.1	350	182.000	0.000000	0.000
ENSMUST00000103455.2	342	175.000	0.000000	0.000
ENSMUST00000103346.2	402	232.000	0.000000	0.000
ENSMUST00000196201.1	352	184.000	0.000000	0.000
ENSMUST00000101325.3	288	126.000	0.000000	0.000
ENSMUST00000103456.3	355	187.000	0.000000	0.000
ENSMUST00000103348.2	379	210.000	0.000000	0.000
ENSMUST00000192877.1	361	193.000	0.000000	0.000
ENSMUST00000103457.2	350	182.000	0.000000	0.000
ENSMUST00000103349.1	348	180.000	0.000000	0.000
ENSMUST00000103350.2	394	224.000	0.000000	0.000
ENSMUST00000193652.1	380	211.000	0.000000	0.000
ENSMUST00000103458.2	350	182.000	0.000000	0.000
ENSMUST00000103459.4	405	235.000	0.000000	0.000
ENSMUST00000103451.4	362	194.000	0.000000	0.000
ENSMUST00000103474.4	363	195.000	0.000000	0.000
ENSMUST00000193133.2	357	189.000	0.000000	0.000
ENSMUST00000103462.3	354	186.000	0.000000	0.000
ENSMUST00000103463.2	351	183.000	0.000000	0.000
ENSMUST00000103464.2	414	244.000	0.000000	0.000
ENSMUST00000167638.1	352	184.000	0.000000	0.000
ENSMUST00000166255.1	278	117.000	0.000000	0.000
ENSMUST00000103301.2	359	191.000	0.000000	0.000
ENSMUST00000095364.2	294	131.000	0.000000	0.000
ENSMUST00000103682.2	51	6.000	0.000000	0.000
ENSMUST00000103683.1	59	8.000	0.000000	0.000
ENSMUST00000197589.1	62	8.000	0.000000	0.000
ENSMUST00000103686.1	64	9.000	0.000000	0.000
ENSMUST00000103687.1	63	9.000	0.000000	0.000
ENSMUST00000196977.1	63	9.000	0.000000	0.000
ENSMUST00000103688.2	65	9.000	0.000000	0.000
ENSMUST00000103689.1	63	9.000	0.000000	0.000
ENSMUST00000103690.1	66	9.000	0.000000	0.000
ENSMUST00000103691.1	66	9.000	0.000000	0.000
ENSMUST00000103693.1	63	9.000	0.000000	0.000
ENSMUST00000199452.1	62	8.000	0.000000	0.000
ENSMUST00000103694.2	59	8.000	0.000000	0.000
ENSMUST00000200046.1	61	8.000	0.000000	0.000
ENSMUST00000103695.1	60	8.000	0.000000	0.000
ENSMUST00000197949.1	57	7.000	0.000000	0.000
ENSMUST00000103696.1	63	9.000	0.000000	0.000
ENSMUST00000103697.1	63	9.000	0.000000	0.000
ENSMUST00000103698.1	61	8.000	0.000000	0.000
ENSMUST00000103699.1	57	7.000	0.000000	0.000
ENSMUST00000103700.1	64	9.000	0.000000	0.000
ENSMUST00000103701.1	55	7.000	0.000000	0.000
ENSMUST00000103702.1	61	8.000	0.000000	0.000
ENSMUST00000103703.1	63	9.000	0.000000	0.000
ENSMUST00000103704.1	62	8.000	0.000000	0.000
ENSMUST00000103705.1	60	8.000	0.000000	0.000
ENSMUST00000103706.1	65	9.000	0.000000	0.000
ENSMUST00000103707.1	58	7.000	0.000000	0.000
ENSMUST00000103708.1	57	7.000	0.000000	0.000
ENSMUST00000103709.1	66	9.000	0.000000	0.000
ENSMUST00000103710.1	57	7.000	0.000000	0.000
ENSMUST00000103711.1	59	8.000	0.000000	0.000
ENSMUST00000103712.1	60	8.000	0.000000	0.000
ENSMUST00000103713.1	65	9.000	0.000000	0.000
ENSMUST00000103714.1	59	8.000	0.000000	0.000
ENSMUST00000103715.1	60	8.000	0.000000	0.000
ENSMUST00000103716.2	57	7.000	0.000000	0.000
ENSMUST00000103717.2	63	9.000	0.000000	0.000
ENSMUST00000103718.1	60	8.000	0.000000	0.000
ENSMUST00000103719.1	60	8.000	0.000000	0.000
ENSMUST00000103720.1	57	7.000	0.000000	0.000
ENSMUST00000103721.2	58	7.000	0.000000	0.000
ENSMUST00000103722.1	61	8.000	0.000000	0.000
ENSMUST00000103723.1	66	9.000	0.000000	0.000
ENSMUST00000103724.1	63	9.000	0.000000	0.000
ENSMUST00000103725.1	61	8.000	0.000000	0.000
ENSMUST00000103726.1	60	8.000	0.000000	0.000
ENSMUST00000103728.1	57	7.000	0.000000	0.000
ENSMUST00000103729.1	58	7.000	0.000000	0.000
ENSMUST00000103730.1	59	8.000	0.000000	0.000
ENSMUST00000103731.1	58	7.000	0.000000	0.000
ENSMUST00000103733.1	59	8.000	0.000000	0.000
ENSMUST00000103734.1	62	8.000	0.000000	0.000
ENSMUST00000103735.1	62	8.000	0.000000	0.000
ENSMUST00000103736.1	63	9.000	0.000000	0.000
ENSMUST00000103737.2	66	9.000	0.000000	0.000
ENSMUST00000103738.1	66	9.000	0.000000	0.000
ENSMUST00000200495.1	60	8.000	0.000000	0.000
ENSMUST00000103562.2	60	8.000	0.000000	0.000
ENSMUST00000197113.1	60	8.000	0.000000	0.000
ENSMUST00000184430.1	61	8.000	0.000000	0.000
ENSMUST00000103284.1	48	5.000	0.000000	0.000
ENSMUST00000103285.1	48	5.000	0.000000	0.000
ENSMUST00000192366.1	50	6.000	0.000000	0.000
ENSMUST00000103286.1	54	6.000	0.000000	0.000
ENSMUST00000103287.1	51	6.000	0.000000	0.000
ENSMUST00000103288.1	50	6.000	0.000000	0.000
ENSMUST00000103289.1	53	6.000	0.000000	0.000
ENSMUST00000193061.1	46	5.000	0.000000	0.000
ENSMUST00000103290.1	45	4.000	0.000000	0.000
ENSMUST00000103293.1	50	6.000	0.000000	0.000
ENSMUST00000103294.1	51	6.000	0.000000	0.000
ENSMUST00000103295.1	49	5.000	0.000000	0.000
ENSMUST00000103296.1	49	5.000	0.000000	0.000
ENSMUST00000103297.1	49	5.000	0.000000	0.000
ENSMUST00000103298.1	47	5.000	0.000000	0.000
ENSMUST00000082421.1	1144	987.342	6446.801137	36406.000
ENSMUST00000082419.1	519	238.849	325.743887	445.000
ENSMUST00000082418.1	1824	1474.653	1605.342103	13540.000
ENSMUST00000082414.1	1378	869.475	4845.367382	24096.000
ENSMUST00000084013.1	297	139.988	4619.971959	3699.047
ENSMUST00000082411.1	348	168.000	367.397914	353.026
ENSMUST00000082409.1	784	603.205	2314.752793	7986.024
ENSMUST00000082408.1	681	410.727	3211.689519	7544.810
ENSMUST00000082407.1	204	61.000	4697.729509	1639.000
ENSMUST00000082405.1	684	470.575	1881.860309	5064.977
ENSMUST00000082402.1	1545	1404.341	9287.869037	74601.883
ENSMUST00000082396.1	1038	599.652	3281.888459	11256.000
ENSMUST00000082392.1	957	682.152	6734.165747	26274.000
ENSMUST00000124112.1	574	402.571	9.050847	20.840
ENSMUST00000084954.12	1732	1582.559	0.000000	0.000
ENSMUST00000108568.9	1777	1631.791	18.676638	174.311
ENSMUST00000079056.8	1443	1304.915	0.000000	0.000
ENSMUST00000102564.10	1848	1730.026	17.618917	174.338
ENSMUST00000124943.7	662	504.908	1.790225	5.170
ENSMUST00000150076.7	370	195.455	1.785666	1.996
ENSMUST00000128748.7	957	820.076	2.381733	11.171
ENSMUST00000102563.1	1352	1230.412	1.115957	7.853
ENSMUST00000138006.7	1073	930.628	0.624254	3.323
ENSMUST00000125441.7	756	611.133	10.371884	36.254
ENSMUST00000143232.1	603	456.456	1.882414	4.914
ENSMUST00000144454.1	488	320.152	10.282760	18.829
ENSMUST00000041683.8	4434	4390.905	238.738386	5995.666
ENSMUST00000173525.1	930	809.426	17.271205	79.958
ENSMUST00000174035.1	520	372.306	28.637792	60.982
ENSMUST00000174301.7	657	526.564	0.483107	1.455
ENSMUST00000174220.1	889	678.230	4.624493	17.939
ENSMUST00000199435.1	3794	3118.733	2.578805	46.000
ENSMUST00000098538.8	2564	2080.859	0.000000	0.000
ENSMUST00000199307.4	1944	1626.891	2.194095	20.416
ENSMUST00000098539.6	2261	1735.266	0.000000	0.000
ENSMUST00000196898.4	3323	2758.044	0.538182	8.490
ENSMUST00000029920.14	2239	1771.317	2.286085	23.161
ENSMUST00000196552.4	705	526.448	1.531974	4.613
ENSMUST00000197657.1	425	255.000	0.000000	0.000
ENSMUST00000199124.4	599	428.000	0.000000	0.000
ENSMUST00000196857.4	701	490.012	6.102471	17.103
ENSMUST00000198764.1	764	576.869	0.000000	0.000
ENSMUST00000199045.4	913	664.078	6.638820	25.216
ENSMUST00000196426.4	674	430.297	1.764521	4.343
ENSMUST00000200014.4	740	546.438	1.766261	5.520
ENSMUST00000198808.4	3747	3122.287	4.994780	89.197
ENSMUST00000195926.1	464	293.000	0.000000	0.000
ENSMUST00000200353.1	485	249.289	0.000000	0.000
ENSMUST00000106192.8	2425	1859.883	20.863771	221.942
ENSMUST00000178858.2	804	633.000	0.000000	0.000
ENSMUST00000169137.2	616	445.000	0.000000	0.000
ENSMUST00000113529.3	442	271.000	0.000000	0.000
ENSMUST00000208801.1	437	267.000	0.000000	0.000
ENSMUST00000031309.15	2421	2217.119	65.596861	831.827
ENSMUST00000125522.1	3357	3323.671	0.317967	6.045
ENSMUST00000138071.1	585	408.618	0.719284	1.681
ENSMUST00000111959.1	1526	1407.378	0.000000	0.000
ENSMUST00000149669.7	600	429.000	0.000000	0.000
ENSMUST00000136895.1	392	229.911	11.747002	15.447
ENSMUST00000118865.7	768	597.000	0.000000	0.000
ENSMUST00000061587.12	1996	1853.804	6.224710	66.000
ENSMUST00000121504.1	2141	2002.886	0.000000	0.000
ENSMUST00000081035.8	4334	4605.928	2.771052	73.000
ENSMUST00000025989.9	8096	6741.859	16.679083	643.151
ENSMUST00000237871.1	3170	2518.987	89.387725	1287.849
ENSMUST00000028807.5	3665	3759.004	24.710908	531.279
ENSMUST00000126082.1	897	775.320	3.731978	16.549
ENSMUST00000141836.1	266	113.913	3.424083	2.231
ENSMUST00000150162.7	606	468.555	4.562905	12.228
ENSMUST00000140282.1	446	301.732	4.593601	7.927
ENSMUST00000125766.7	936	806.587	5.221831	24.090
ENSMUST00000152191.7	1010	868.315	13.618331	67.634
ENSMUST00000154104.1	668	517.729	0.355427	1.052
ENSMUST00000117392.8	6625	6377.377	5.230968	190.803
ENSMUST00000132442.1	3088	2909.419	0.000000	0.000
ENSMUST00000135804.1	634	461.274	0.449949	1.187
ENSMUST00000173320.7	6908	6582.001	2.019068	76.010
ENSMUST00000112524.8	3089	3007.130	0.000000	0.000
ENSMUST00000141118.8	3399	3250.747	0.780241	14.507
ENSMUST00000133617.2	1902	1794.424	0.000000	0.000
ENSMUST00000074082.12	2129	2029.232	0.000000	0.000
ENSMUST00000134053.7	1905	1795.424	19.374165	198.953
ENSMUST00000143125.1	794	630.206	1.606525	5.791
ENSMUST00000123115.1	807	653.545	7.125458	26.635
ENSMUST00000214989.1	500	329.000	0.000000	0.000
ENSMUST00000123601.1	878	772.834	0.723083	3.196
ENSMUST00000214249.1	1693	1551.735	3.623233	32.157
ENSMUST00000219340.1	1718	1637.613	2.429754	22.758
ENSMUST00000219129.1	1546	1375.000	0.000000	0.000
ENSMUST00000215222.1	460	295.563	15.973600	27.003
ENSMUST00000170255.1	1590	1419.000	0.000000	0.000
ENSMUST00000020488.8	123179	126023.424	5.045064	3636.462
ENSMUST00000076316.5	3084	3035.286	4.303162	74.705
ENSMUST00000210922.1	2208	2231.566	0.493220	6.295
ENSMUST00000210519.1	2295	2309.626	0.000000	0.000
ENSMUST00000020497.13	6027	6197.888	12.829717	454.802
ENSMUST00000146640.7	3938	4152.093	0.000000	0.000
ENSMUST00000147381.1	347	191.602	3.699574	4.054
ENSMUST00000141184.1	1383	1310.340	6.121822	45.880
ENSMUST00000138858.7	3505	3613.308	0.000000	0.000
ENSMUST00000143793.7	804	668.702	1.788901	6.842
ENSMUST00000125193.1	692	567.315	1.352215	4.388
ENSMUST00000028944.3	3618	3568.887	31.469594	642.370
ENSMUST00000154328.7	547	399.126	0.615170	1.404
ENSMUST00000147135.1	392	222.000	0.000000	0.000
ENSMUST00000141500.1	656	485.000	0.000000	0.000
ENSMUST00000141785.1	658	455.042	0.471070	1.226
ENSMUST00000084512.10	6471	6422.814	8.553550	314.219
ENSMUST00000084030.5	7788	7762.660	14.735256	654.228
ENSMUST00000209441.1	3469	3478.784	1.792543	35.666
ENSMUST00000210645.1	797	673.103	1.818258	7.000
ENSMUST00000210016.1	656	485.000	0.000000	0.000
ENSMUST00000211622.1	1661	1483.349	0.000000	0.000
ENSMUST00000210933.1	375	195.351	1.240501	1.386
ENSMUST00000210767.1	552	381.000	0.000000	0.000
ENSMUST00000210488.1	479	322.210	0.000000	0.000
ENSMUST00000209827.1	515	344.000	0.000000	0.000
ENSMUST00000211584.1	457	286.000	0.000000	0.000
ENSMUST00000209633.1	1050	919.013	2.853702	15.000
ENSMUST00000211218.1	943	677.137	2.711123	10.500
ENSMUST00000021133.15	2526	2466.179	60.143713	848.352
ENSMUST00000106425.3	2330	2274.143	0.000000	0.000
ENSMUST00000127205.7	1979	1873.444	0.000000	0.000
ENSMUST00000128808.1	703	556.118	2.719006	8.648
ENSMUST00000110893.9	1242	1182.931	1.827441	12.364
ENSMUST00000085633.11	1089	1024.458	0.000000	0.000
ENSMUST00000110891.7	1214	1043.000	0.000000	0.000
ENSMUST00000027945.5	1196	1134.448	4.184468	27.151
ENSMUST00000156341.1	1028	930.817	1.173293	6.246
ENSMUST00000153757.1	498	357.359	2.073662	4.238
ENSMUST00000124497.1	741	643.477	0.543420	2.000
ENSMUST00000143876.7	342	175.000	0.000000	0.000
ENSMUST00000156527.1	261	103.000	0.000000	0.000
ENSMUST00000198858.4	453	282.000	0.000000	0.000
ENSMUST00000197248.4	3184	3013.000	0.000000	0.000
ENSMUST00000061155.11	2956	2984.809	0.944089	16.117
ENSMUST00000198043.4	2233	2274.206	0.467844	6.085
ENSMUST00000084952.7	2713	2813.758	0.919465	14.797
ENSMUST00000109332.7	617	446.000	0.000000	0.000
ENSMUST00000167694.1	249	93.000	0.000000	0.000
ENSMUST00000086461.12	2796	2731.915	25.206477	393.859
ENSMUST00000150962.7	3751	3777.331	1.722263	37.209
ENSMUST00000129369.1	375	218.075	16.072353	20.047
ENSMUST00000123392.1	264	108.135	2.462873	1.523
ENSMUST00000126262.1	1256	1153.564	4.716201	31.117
ENSMUST00000111953.1	772	611.053	1.623894	5.675
ENSMUST00000088260.1	1074	903.000	0.000000	0.000
ENSMUST00000033818.9	7549	7303.346	15.917153	664.888
ENSMUST00000091237.11	7443	7200.663	6.125183	252.262
ENSMUST00000133338.7	4028	3955.410	1.788933	40.471
ENSMUST00000125031.1	2295	1975.530	1.606529	18.152
ENSMUST00000127197.1	755	632.683	0.856704	3.100
ENSMUST00000132974.7	5528	5372.023	2.764744	84.948
ENSMUST00000152273.1	692	568.235	0.964726	3.135
ENSMUST00000136918.1	290	128.000	0.000000	0.000
ENSMUST00000143359.7	604	452.232	10.461265	27.059
ENSMUST00000131804.1	567	415.363	9.856302	23.415
ENSMUST00000139545.1	811	638.756	9.176871	33.527
ENSMUST00000001256.10	3736	2928.384	9.185203	153.843
ENSMUST00000167545.2	3156	2439.948	4.167348	58.157
ENSMUST00000017454.7	751	580.000	0.000000	0.000
ENSMUST00000046863.11	1828	1657.000	0.000000	0.000
ENSMUST00000132702.7	1899	1728.000	0.000000	0.000
ENSMUST00000144748.7	2286	2177.860	2.125614	26.477
ENSMUST00000206674.1	531	360.000	0.000000	0.000
ENSMUST00000106272.7	1725	1554.000	0.000000	0.000
ENSMUST00000125188.7	473	302.000	0.000000	0.000
ENSMUST00000155005.2	710	540.030	0.400239	1.236
ENSMUST00000206995.1	1000	846.100	0.227052	1.099
ENSMUST00000124631.7	782	611.000	0.000000	0.000
ENSMUST00000136597.2	809	658.478	0.324293	1.221
ENSMUST00000139068.7	364	195.000	0.000000	0.000
ENSMUST00000106271.1	1713	1542.000	0.000000	0.000
ENSMUST00000138432.1	288	126.000	1.643827	1.185
ENSMUST00000084935.10	8834	7310.037	15.662466	654.848
ENSMUST00000208158.1	1551	1470.752	0.364011	3.062
ENSMUST00000162108.7	2433	2314.724	0.000000	0.000
ENSMUST00000054436.8	4060	3679.599	0.000000	0.000
ENSMUST00000035115.4	4902	4811.321	0.778486	21.423
ENSMUST00000213272.1	508	337.000	0.000000	0.000
ENSMUST00000139189.1	412	242.000	0.000000	0.000
ENSMUST00000129394.1	763	640.956	0.975782	3.577
ENSMUST00000149959.1	224	74.000	0.000000	0.000
ENSMUST00000103097.9	443	272.000	0.000000	0.000
ENSMUST00000180193.1	443	272.000	0.000000	0.000
ENSMUST00000199470.4	2392	2080.286	0.764514	9.096
ENSMUST00000046045.12	2564	2283.055	0.578457	7.554
ENSMUST00000199423.4	2016	1845.000	0.000000	0.000
ENSMUST00000196529.4	1460	1232.214	0.000000	0.000
ENSMUST00000198460.4	1785	1614.000	0.000000	0.000
ENSMUST00000199983.1	479	308.000	0.000000	0.000
ENSMUST00000198734.1	452	281.000	0.000000	0.000
ENSMUST00000200589.4	1174	1003.000	0.000000	0.000
ENSMUST00000198750.4	870	733.502	1.036898	4.350
ENSMUST00000198404.1	368	199.000	0.000000	0.000
ENSMUST00000196815.4	574	403.000	0.000000	0.000
ENSMUST00000198648.4	810	639.000	0.000000	0.000
ENSMUST00000196504.4	608	437.000	0.000000	0.000
ENSMUST00000199685.1	604	433.000	0.000000	0.000
ENSMUST00000197282.1	655	484.000	0.000000	0.000
ENSMUST00000199752.1	275	115.000	0.000000	0.000
ENSMUST00000103096.9	911	740.000	0.000000	0.000
ENSMUST00000109328.7	726	555.000	0.000000	0.000
ENSMUST00000130227.1	1619	1433.898	0.487731	4.000
ENSMUST00000063824.13	3681	3510.000	0.000000	0.000
ENSMUST00000136375.7	3691	3302.833	0.264681	5.000
ENSMUST00000142203.7	3849	3481.761	0.000000	0.000
ENSMUST00000141714.1	492	321.000	0.000000	0.000
ENSMUST00000135618.7	3293	3122.000	0.000000	0.000
ENSMUST00000137458.1	3272	3101.000	0.000000	0.000
ENSMUST00000134723.1	354	189.373	0.000000	0.000
ENSMUST00000143808.1	554	383.000	0.000000	0.000
ENSMUST00000135968.1	762	591.000	0.000000	0.000
ENSMUST00000135560.1	1156	985.000	0.000000	0.000
ENSMUST00000000188.11	6330	6219.740	359.457039	12787.342
ENSMUST00000201564.1	127	22.000	7.947238	1.000
ENSMUST00000201985.1	415	253.261	2.524303	3.657
ENSMUST00000201902.3	627	462.708	2.310218	6.114
ENSMUST00000202363.1	3506	3434.663	0.717030	14.086
ENSMUST00000201066.1	983	846.334	0.000000	0.000
ENSMUST00000201637.1	1006	887.358	2.325226	11.801
ENSMUST00000201857.1	115	19.000	0.000000	0.000
ENSMUST00000062904.10	3151	3155.378	38.554904	695.812
ENSMUST00000139555.7	3841	3838.106	3.668418	80.530
ENSMUST00000133959.7	688	557.677	3.082266	9.831
ENSMUST00000128582.7	5607	5709.839	5.455163	178.153
ENSMUST00000139069.7	2300	2241.134	0.885546	11.351
ENSMUST00000147625.1	595	453.914	0.000000	0.000
ENSMUST00000123551.7	710	573.664	1.770817	5.810
ENSMUST00000142198.7	823	687.548	4.571946	17.979
ENSMUST00000148048.1	786	635.058	0.000000	0.000
ENSMUST00000138738.1	837	701.041	2.256998	9.050
ENSMUST00000149337.1	653	515.424	9.999113	29.477
ENSMUST00000124955.1	830	696.709	7.708598	30.718
ENSMUST00000015003.9	1993	1813.739	41.889702	434.553
ENSMUST00000212037.1	358	173.348	2.092164	2.074
ENSMUST00000212572.1	1151	1008.596	12.198970	70.372
ENSMUST00000151162.1	662	491.000	0.000000	0.000
ENSMUST00000036578.6	4594	3952.063	16.368797	370.000
ENSMUST00000073935.6	3923	3600.565	6.021295	124.000
ENSMUST00000055872.2	1940	1769.000	0.000000	0.000
ENSMUST00000154277.1	1632	1461.000	0.000000	0.000
ENSMUST00000057773.4	1308	1001.448	5.761355	33.000
ENSMUST00000024657.11	1663	1587.149	45.229714	410.585
ENSMUST00000171526.1	534	411.468	5.222871	12.292
ENSMUST00000172054.1	441	301.656	10.541610	18.188
ENSMUST00000168938.2	3901	3298.166	18.998915	358.395
ENSMUST00000167805.1	597	337.278	8.055947	15.541
ENSMUST00000077502.4	3257	3200.040	1.071087	19.604
ENSMUST00000204803.1	1032	890.286	0.000000	0.000
ENSMUST00000104984.3	6905	5341.574	7.431185	227.033
ENSMUST00000210367.1	1324	1227.453	0.000000	0.000
ENSMUST00000211489.1	575	404.000	0.000000	0.000
ENSMUST00000211207.1	1866	1759.312	0.000000	0.000
ENSMUST00000080065.2	4054	3884.863	19.701956	437.770
ENSMUST00000136444.1	722	591.309	2.433405	8.230
ENSMUST00000032326.10	1764	1749.658	45.579587	456.126
ENSMUST00000130851.7	435	265.000	0.000000	0.000
ENSMUST00000205244.2	607	436.000	0.000000	0.000
ENSMUST00000131719.7	978	878.712	5.247111	26.371
ENSMUST00000155277.7	4006	4229.729	3.925615	94.969
ENSMUST00000205055.2	551	380.000	0.000000	0.000
ENSMUST00000155698.1	620	479.788	6.005161	16.479
ENSMUST00000204646.2	1139	1073.067	0.649631	3.987
ENSMUST00000154558.2	1078	1013.094	0.000000	0.000
ENSMUST00000123022.7	693	591.448	2.047793	6.927
ENSMUST00000134549.1	791	684.641	4.104329	16.072
ENSMUST00000155022.2	3269	3347.808	3.084868	59.069
ENSMUST00000159715.7	3796	3625.000	0.000000	0.000
ENSMUST00000052069.11	3798	3627.000	0.000000	0.000
ENSMUST00000161514.1	2746	2653.097	0.065900	1.000
ENSMUST00000027809.7	1913	1556.884	3.702254	32.967
ENSMUST00000046548.13	5060	4281.202	7.269309	178.000
ENSMUST00000111037.2	4988	4190.617	0.000000	0.000
ENSMUST00000152584.1	750	579.000	0.000000	0.000
ENSMUST00000142869.1	635	453.450	1.156728	3.000
ENSMUST00000044332.15	4518	4259.492	17.242034	420.056
ENSMUST00000156546.1	2162	2104.221	4.501643	54.178
ENSMUST00000150767.7	3896	3936.495	3.453962	77.766
ENSMUST00000124718.7	564	393.000	0.000000	0.000
ENSMUST00000043598.13	1153	982.000	0.000000	0.000
ENSMUST00000108435.1	1112	992.316	0.704772	4.000
ENSMUST00000153236.1	847	691.539	2.081877	8.234
ENSMUST00000027727.14	3123	2938.223	27.095782	455.352
ENSMUST00000112237.1	3446	3117.865	13.563931	241.882
ENSMUST00000156433.1	363	195.000	0.000000	0.000
ENSMUST00000148822.1	2231	2037.791	1.695840	19.765
ENSMUST00000034046.12	3897	3904.248	1.943142	43.391
ENSMUST00000128746.2	5676	5342.986	0.071802	2.194
ENSMUST00000211644.1	343	176.000	0.000000	0.000
ENSMUST00000211289.1	1253	1082.000	0.000000	0.000
ENSMUST00000135955.7	673	553.038	0.894799	2.830
ENSMUST00000210929.1	474	303.000	0.000000	0.000
ENSMUST00000110372.8	3429	3557.931	3.021020	61.477
ENSMUST00000130563.1	368	199.000	0.000000	0.000
ENSMUST00000110371.7	2100	2117.842	0.000000	0.000
ENSMUST00000133161.1	573	417.709	0.463400	1.107
ENSMUST00000152423.1	441	270.000	0.000000	0.000
ENSMUST00000223838.1	420	250.000	0.000000	0.000
ENSMUST00000046095.9	3791	3532.325	0.049497	1.000
ENSMUST00000099885.1	942	771.000	0.000000	0.000
ENSMUST00000105931.7	472	301.000	0.000000	0.000
ENSMUST00000105934.7	480	309.000	0.000000	0.000
ENSMUST00000210288.1	918	747.000	0.000000	0.000
ENSMUST00000105930.7	583	412.000	0.000000	0.000
ENSMUST00000105933.7	552	381.000	0.000000	0.000
ENSMUST00000000220.2	478	307.000	0.000000	0.000
ENSMUST00000105932.1	455	284.000	0.000000	0.000
ENSMUST00000125933.1	259	101.000	0.000000	0.000
ENSMUST00000162317.1	297	134.000	0.000000	0.000
ENSMUST00000052691.8	2506	2041.292	0.963100	11.244
ENSMUST00000164837.2	2523	2067.795	11.875067	140.445
ENSMUST00000174004.1	1466	1227.144	5.458425	38.311
ENSMUST00000174163.1	772	601.000	0.000000	0.000
ENSMUST00000115349.8	1577	1406.000	0.000000	0.000
ENSMUST00000231872.1	509	338.000	0.000000	0.000
ENSMUST00000039338.12	1591	1420.000	0.000000	0.000
ENSMUST00000100046.8	2294	2123.000	0.000000	0.000
ENSMUST00000160243.1	1490	1319.000	0.000000	0.000
ENSMUST00000232459.1	742	571.000	0.000000	0.000
ENSMUST00000231835.1	533	362.000	0.000000	0.000
ENSMUST00000057023.11	2361	2268.042	3.546056	46.000
ENSMUST00000139790.7	2403	2290.726	0.000000	0.000
ENSMUST00000148620.1	1342	1171.000	0.000000	0.000
ENSMUST00000138465.2	1884	1832.759	0.000000	0.000
ENSMUST00000208565.1	1215	1044.000	0.000000	0.000
ENSMUST00000217292.2	1854	1683.000	0.000000	0.000
ENSMUST00000216534.1	942	771.000	0.000000	0.000
ENSMUST00000037528.9	4611	4318.343	7.578503	187.181
ENSMUST00000207617.1	412	235.774	2.381813	3.212
ENSMUST00000207530.1	369	200.000	0.000000	0.000
ENSMUST00000208800.1	446	275.000	0.000000	0.000
ENSMUST00000213887.1	2711	2533.457	8.254782	119.614
ENSMUST00000207238.1	396	219.902	0.902428	1.135
ENSMUST00000208947.1	1865	1734.736	1.505598	14.938
ENSMUST00000208061.1	938	740.313	0.438945	1.859
ENSMUST00000029671.8	2910	2440.117	0.143304	2.000
ENSMUST00000149919.7	531	399.265	0.000000	0.000
ENSMUST00000133888.1	4064	3431.940	0.050945	1.000
ENSMUST00000127733.1	405	235.000	0.000000	0.000
ENSMUST00000212929.1	3474	3102.250	1.613366	28.627
ENSMUST00000093099.12	3236	2863.824	8.180035	133.987
ENSMUST00000147964.7	3309	2937.513	4.129841	69.386
ENSMUST00000131652.1	441	270.000	0.000000	0.000
ENSMUST00000144379.7	698	527.000	0.000000	0.000
ENSMUST00000126547.1	577	406.000	0.000000	0.000
ENSMUST00000195794.1	1392	1221.000	0.000000	0.000
ENSMUST00000194087.5	3225	3054.000	0.000000	0.000
ENSMUST00000194783.1	2161	1990.000	0.000000	0.000
ENSMUST00000094288.9	3817	3646.000	0.000000	0.000
ENSMUST00000171939.7	3823	3652.000	0.000000	0.000
ENSMUST00000058806.6	2069	1898.000	0.000000	0.000
ENSMUST00000224534.1	2016	1845.000	0.000000	0.000
ENSMUST00000076263.1	942	771.000	0.000000	0.000
ENSMUST00000017443.13	1664	1525.601	30.662084	267.549
ENSMUST00000109326.9	476	283.630	2.044403	3.316
ENSMUST00000109327.3	656	475.811	11.215174	30.521
ENSMUST00000135458.1	560	415.386	1.099853	2.613
ENSMUST00000047075.13	6487	6267.225	3.409439	122.214
ENSMUST00000144406.7	916	768.040	0.000000	0.000
ENSMUST00000126761.7	730	560.216	0.000000	0.000
ENSMUST00000143951.1	315	150.000	3.860207	3.312
ENSMUST00000141439.1	389	220.000	0.000000	0.000
ENSMUST00000047157.12	5927	5792.091	33.542239	1111.191
ENSMUST00000205501.1	647	476.000	0.000000	0.000
ENSMUST00000099546.5	2090	1850.746	6.654989	70.446
ENSMUST00000110837.1	1991	1752.669	0.953086	9.554
ENSMUST00000204239.2	4804	4777.287	2.487565	67.970
ENSMUST00000002976.4	7752	7999.761	1.246424	57.030
ENSMUST00000204078.1	805	685.329	0.000000	0.000
ENSMUST00000141137.6	13862	14511.112	0.265060	21.999
ENSMUST00000198055.1	431	261.000	0.000000	0.000
ENSMUST00000126998.2	550	379.000	0.000000	0.000
ENSMUST00000197824.1	735	564.000	0.000000	0.000
ENSMUST00000196708.1	6341	6506.758	0.000000	0.000
ENSMUST00000058440.11	14038	14712.187	0.000010	0.001
ENSMUST00000229223.1	346	178.000	0.000000	0.000
ENSMUST00000230769.1	346	178.000	0.000000	0.000
ENSMUST00000109150.8	2513	2293.319	26.185716	343.471
ENSMUST00000229282.1	376	210.801	4.976789	6.000
ENSMUST00000003442.8	2734	2265.803	5.538351	71.773
ENSMUST00000230490.1	2477	2250.289	47.776150	614.908
ENSMUST00000230064.1	2714	2516.712	24.026420	345.847
ENSMUST00000233649.1	4007	4127.633	0.208674	4.926
ENSMUST00000077788.6	2379	2300.010	5.625237	74.000
ENSMUST00000045521.8	5226	5160.164	30.562010	902.000
ENSMUST00000036470.13	1870	1782.939	18.436281	188.006
ENSMUST00000110834.7	828	735.574	1.424808	5.994
ENSMUST00000110833.1	732	561.000	0.000000	0.000
ENSMUST00000042299.3	4058	3856.861	1.495956	33.000
ENSMUST00000224726.2	4061	3926.167	11.222012	252.000
ENSMUST00000223659.1	275	115.000	0.000000	0.000
ENSMUST00000225189.2	595	424.000	0.000000	0.000
ENSMUST00000236457.1	393	223.000	0.000000	0.000
ENSMUST00000113825.3	4044	3914.806	0.000000	0.000
ENSMUST00000238089.1	414	244.000	0.000000	0.000
ENSMUST00000068004.12	4148	4017.184	0.000000	0.000
ENSMUST00000178687.1	4869	4176.201	10.550137	252.000
ENSMUST00000093100.2	2821	2696.608	0.453857	7.000
ENSMUST00000021940.7	4315	4336.418	37.639333	933.543
ENSMUST00000224517.1	787	621.473	7.004397	24.897
ENSMUST00000225066.1	645	498.555	5.144492	14.670
ENSMUST00000225366.1	3331	3373.279	1.803545	34.797
ENSMUST00000022782.9	4228	3906.384	15.799938	353.014
ENSMUST00000227760.1	323	162.927	1.678392	1.564
ENSMUST00000228407.1	818	610.644	0.000000	0.000
ENSMUST00000226472.1	823	622.179	8.268005	29.422
ENSMUST00000075941.11	6786	6252.551	29.285144	1047.287
ENSMUST00000066773.8	4461	4367.075	0.000000	0.000
ENSMUST00000185719.1	317	152.000	0.000000	0.000
ENSMUST00000188612.1	2333	2044.350	1.313856	15.363
ENSMUST00000185887.1	2227	1887.949	0.728135	7.863
ENSMUST00000185735.1	3079	2908.000	0.000000	0.000
ENSMUST00000191226.1	807	647.160	0.000000	0.000
ENSMUST00000006774.10	2736	2620.406	31.112054	466.293
ENSMUST00000165031.7	673	525.474	6.407587	19.258
ENSMUST00000107644.1	2187	2216.678	0.000000	0.000
ENSMUST00000128420.8	1451	1400.355	0.000000	0.000
ENSMUST00000144708.1	739	624.519	12.444066	44.450
ENSMUST00000154987.7	5188	5094.983	2.678898	78.066
ENSMUST00000136823.7	536	365.000	0.000000	0.000
ENSMUST00000212072.1	1930	1783.185	7.215989	73.596
ENSMUST00000212206.1	1636	1528.049	2.280460	19.931
ENSMUST00000077791.7	1811	1676.189	13.724689	131.579
ENSMUST00000211926.1	1409	1301.959	4.744005	35.327
ENSMUST00000113917.7	805	708.478	2.213588	8.970
ENSMUST00000113910.7	966	706.311	55.330533	223.523
ENSMUST00000113906.8	745	520.512	0.000000	0.000
ENSMUST00000113914.7	912	591.474	0.000000	0.000
ENSMUST00000113905.7	758	530.186	0.000000	0.000
ENSMUST00000146924.1	499	255.148	37.761655	55.107
ENSMUST00000232294.1	548	424.173	0.000000	0.000
ENSMUST00000138514.1	695	511.729	5.719571	16.740
ENSMUST00000124281.1	429	259.000	0.000000	0.000
ENSMUST00000133468.1	370	205.601	9.019833	10.607
ENSMUST00000126731.7	864	705.299	10.451205	42.160
ENSMUST00000136417.1	778	638.658	9.972506	36.428
ENSMUST00000155288.1	749	611.050	0.854049	2.985
ENSMUST00000141938.7	673	502.000	0.000000	0.000
ENSMUST00000139699.7	3449	3390.211	2.700959	52.373
ENSMUST00000106411.9	3205	3139.638	10.514337	188.809
ENSMUST00000106413.9	3298	3243.680	0.000000	0.000
ENSMUST00000021147.13	3337	3288.560	19.758497	371.639
ENSMUST00000051312.4	3256	2226.910	1.177681	15.000
ENSMUST00000094467.5	2540	2433.791	14.339997	199.615
ENSMUST00000147223.7	2893	2844.178	1.853743	30.156
ENSMUST00000146517.1	1135	951.709	1.319109	7.180
ENSMUST00000139723.1	352	184.000	0.000000	0.000
ENSMUST00000236386.1	2817	2646.000	0.000000	0.000
ENSMUST00000170392.8	1807	1636.000	0.000000	0.000
ENSMUST00000237082.1	1680	1509.000	0.000000	0.000
ENSMUST00000237165.1	1469	1298.000	0.000000	0.000
ENSMUST00000237130.1	1543	1372.000	0.000000	0.000
ENSMUST00000235892.1	1653	1482.000	0.000000	0.000
ENSMUST00000114455.2	1765	1594.000	0.000000	0.000
ENSMUST00000236703.1	1863	1692.000	0.000000	0.000
ENSMUST00000063414.8	3229	3171.033	10.917000	198.000
ENSMUST00000229242.1	736	565.000	0.000000	0.000
ENSMUST00000195026.1	4015	2931.164	1.210201	20.289
ENSMUST00000027853.5	1025	733.844	52.853153	221.838
ENSMUST00000128633.1	3029	2633.907	1.295626	19.518
ENSMUST00000193575.1	468	297.000	0.000000	0.000
ENSMUST00000138999.1	493	331.380	5.463613	10.355
ENSMUST00000098090.9	1215	1044.000	0.000000	0.000
ENSMUST00000207046.1	2733	2690.184	0.600683	9.242
ENSMUST00000032887.3	914	778.743	39.518002	176.015
ENSMUST00000209146.1	799	664.218	0.000000	0.000
ENSMUST00000127700.1	3070	3119.729	0.826271	14.743
ENSMUST00000086639.5	5454	5103.611	1.628988	47.551
ENSMUST00000232891.1	2575	2404.000	0.000000	0.000
ENSMUST00000232804.1	2902	2672.077	0.160265	2.449
ENSMUST00000074618.9	6637	6240.357	1.696983	60.569
ENSMUST00000109184.7	6828	6400.448	0.861015	31.520
ENSMUST00000151292.7	5399	5280.024	0.000000	0.000
ENSMUST00000099067.9	2727	2464.442	0.632232	8.912
ENSMUST00000029057.12	2310	1904.349	0.000000	0.000
ENSMUST00000137451.1	2369	2198.000	0.000000	0.000
ENSMUST00000140137.7	3309	3138.000	0.000000	0.000
ENSMUST00000138546.1	2174	2003.000	0.000000	0.000
ENSMUST00000171689.7	2742	2466.502	0.000000	0.000
ENSMUST00000050771.7	1239	1068.000	0.000000	0.000
ENSMUST00000041003.7	1402	1312.160	8.895850	66.763
ENSMUST00000232131.1	485	314.000	0.000000	0.000
ENSMUST00000232051.1	2419	2040.741	1.629867	19.024
ENSMUST00000139270.7	386	217.000	0.000000	0.000
ENSMUST00000144662.7	3912	3777.858	0.000000	0.000
ENSMUST00000151307.7	3687	3563.896	0.149654	3.051
ENSMUST00000025595.4	3267	3096.207	19.196552	339.949
ENSMUST00000037376.13	1405	1256.642	15.575821	111.950
ENSMUST00000113851.7	1323	1185.021	0.000000	0.000
ENSMUST00000150322.7	803	621.905	2.666566	9.485
ENSMUST00000146117.7	1049	895.348	8.978554	45.979
ENSMUST00000113850.1	1918	1848.934	0.542726	5.739
ENSMUST00000205681.1	752	652.050	4.290203	16.000
ENSMUST00000151147.7	676	513.241	1.227859	3.604
ENSMUST00000128262.1	970	878.626	2.726889	13.704
ENSMUST00000141611.1	533	390.505	1.638886	3.660
ENSMUST00000205599.1	1871	1814.243	0.277391	2.878
ENSMUST00000075303.6	1928	1808.397	15.030930	155.468
ENSMUST00000141029.1	1882	1708.415	2.494931	24.379
ENSMUST00000125666.1	639	468.000	0.000000	0.000
ENSMUST00000204390.1	1356	1057.778	0.521208	3.153
ENSMUST00000133811.2	889	779.231	2.711531	12.085
ENSMUST00000184534.1	3412	3103.842	0.638403	11.333
ENSMUST00000103201.7	9513	10352.955	1.617650	95.788
ENSMUST00000183548.2	5199	4435.202	1.517606	38.498
ENSMUST00000137500.8	431	284.978	4.099998	6.683
ENSMUST00000130012.8	1058	995.146	0.000000	0.000
ENSMUST00000136463.8	452	281.000	0.000000	0.000
ENSMUST00000183887.1	684	577.493	3.299371	10.898
ENSMUST00000020843.12	9026	9797.161	41.800204	2342.285
ENSMUST00000088955.11	1669	1498.000	0.000000	0.000
ENSMUST00000135501.2	870	734.078	0.238175	1.000
ENSMUST00000175774.8	7047	6368.841	0.000000	0.000
ENSMUST00000108415.9	7095	6399.775	7.534858	275.804
ENSMUST00000098679.9	2340	1955.680	1.392339	15.574
ENSMUST00000108418.10	1934	1584.417	0.864016	7.830
ENSMUST00000108417.9	1937	1564.162	0.000000	0.000
ENSMUST00000108416.9	1754	1583.000	0.000000	0.000
ENSMUST00000108413.7	1599	1428.000	0.000000	0.000
ENSMUST00000176408.7	1697	1388.214	0.227336	1.805
ENSMUST00000147146.1	609	308.190	2.957892	5.214
ENSMUST00000175754.3	455	287.495	5.914849	9.726
ENSMUST00000037359.8	1954	1103.879	4.786807	30.222
ENSMUST00000153736.1	363	195.000	0.000000	0.000
ENSMUST00000142339.1	702	533.770	2.284332	6.974
ENSMUST00000152424.1	646	511.384	4.035639	11.804
ENSMUST00000041717.13	3590	3104.870	2.268807	40.290
ENSMUST00000111654.7	3059	2628.211	0.000000	0.000
ENSMUST00000111658.9	3012	2653.430	0.974346	14.787
ENSMUST00000111659.8	2324	2109.318	0.000000	0.000
ENSMUST00000111652.8	1087	947.140	0.000000	0.000
ENSMUST00000111649.7	982	811.000	0.000000	0.000
ENSMUST00000111651.7	1127	986.529	0.941328	5.311
ENSMUST00000153888.8	2318	2122.660	0.771515	9.367
ENSMUST00000127233.8	3220	2750.694	0.000000	0.000
ENSMUST00000126434.7	2683	2512.000	0.000000	0.000
ENSMUST00000111653.7	2629	2191.069	1.435069	17.984
ENSMUST00000061496.16	3193	2702.513	1.992863	30.804
ENSMUST00000111656.7	3629	2993.361	4.635937	79.370
ENSMUST00000111657.10	2135	1934.513	0.749834	8.297
ENSMUST00000133008.7	691	520.000	0.000000	0.000
ENSMUST00000145249.7	830	659.000	0.000000	0.000
ENSMUST00000142291.7	729	558.000	0.000000	0.000
ENSMUST00000111646.7	2839	2334.001	1.032964	13.789
ENSMUST00000127653.7	395	225.000	0.000000	0.000
ENSMUST00000143334.1	746	605.344	0.000000	0.000
ENSMUST00000148666.1	800	629.000	0.000000	0.000
ENSMUST00000111662.10	3715	3251.378	0.000000	0.000
ENSMUST00000169838.8	5725	5844.980	24.644235	823.871
ENSMUST00000072156.6	6127	6218.367	4.923657	175.116
ENSMUST00000226905.1	3303	2887.912	0.000000	0.000
ENSMUST00000226748.1	1133	1039.041	0.168270	1.000
ENSMUST00000227405.1	2827	2918.781	1.860757	31.064
ENSMUST00000227604.1	929	824.856	8.604148	40.593
ENSMUST00000226997.1	2131	2046.022	19.640700	229.842
ENSMUST00000226913.1	3184	3054.695	0.000000	0.000
ENSMUST00000226434.1	2278	2291.669	2.039219	26.729
ENSMUST00000019723.7	1710	1636.562	27.326886	255.790
ENSMUST00000140885.7	464	296.241	3.922771	6.647
ENSMUST00000151093.1	445	274.000	0.000000	0.000
ENSMUST00000120717.7	2591	2584.976	0.067637	1.000
ENSMUST00000151350.1	588	417.000	0.000000	0.000
ENSMUST00000102592.9	7049	6885.264	15.364588	605.066
ENSMUST00000032729.7	6102	6284.295	25.936158	932.230
ENSMUST00000206612.1	5938	6105.569	2.800675	97.802
ENSMUST00000132036.1	699	585.792	12.564398	42.097
ENSMUST00000144961.1	385	238.114	0.977412	1.331
ENSMUST00000206228.1	551	417.677	1.872624	4.474
ENSMUST00000206438.1	451	280.000	0.000000	0.000
ENSMUST00000102578.10	3717	3223.710	41.962002	773.701
ENSMUST00000140604.1	2558	2173.372	0.000000	0.000
ENSMUST00000137519.1	1361	1277.872	4.563720	33.356
ENSMUST00000129001.7	2637	2494.955	0.000000	0.000
ENSMUST00000131803.1	2233	2048.744	0.251187	2.943
ENSMUST00000200704.1	1993	1928.188	2.448236	27.000
ENSMUST00000051777.14	7803	8187.492	19.947907	934.134
ENSMUST00000133464.7	4167	4384.213	0.183761	4.608
ENSMUST00000156559.7	1909	1912.552	0.514166	5.624
ENSMUST00000119647.8	4840	5092.000	2.149222	62.594
ENSMUST00000208753.1	1304	1272.295	0.000000	0.000
ENSMUST00000184753.1	2576	2168.457	0.162622	2.017
ENSMUST00000185051.1	788	617.000	0.000000	0.000
ENSMUST00000120196.8	3391	3329.790	0.000000	0.000
ENSMUST00000184779.1	660	509.548	0.531978	1.550
ENSMUST00000185084.1	600	436.225	1.229855	3.068
ENSMUST00000184657.1	639	468.000	0.000000	0.000
ENSMUST00000151573.2	879	666.802	5.654074	21.564
ENSMUST00000208018.1	925	714.109	2.898931	11.840
ENSMUST00000098259.10	6602	6995.231	0.000000	0.000
ENSMUST00000000219.9	1829	1684.008	3.945284	38.000
ENSMUST00000105929.10	1950	1869.485	0.000000	0.000
ENSMUST00000124951.7	1280	1127.657	0.000000	0.000
ENSMUST00000138482.8	483	312.000	0.000000	0.000
ENSMUST00000123057.1	990	837.964	0.000000	0.000
ENSMUST00000140344.1	1012	841.000	0.000000	0.000
ENSMUST00000005493.13	4163	4097.931	56.968341	1335.240
ENSMUST00000125997.1	4435	4443.690	4.846462	123.177
ENSMUST00000128879.1	469	315.997	4.056942	7.332
ENSMUST00000153455.7	1252	1105.076	1.699972	10.745
ENSMUST00000157065.1	728	613.923	0.563955	1.980
ENSMUST00000129325.1	964	770.315	4.026560	17.740
ENSMUST00000133309.1	1373	1254.645	0.497171	3.568
ENSMUST00000126747.1	402	232.000	0.000000	0.000
ENSMUST00000098545.11	2897	2543.590	0.921526	13.407
ENSMUST00000147819.7	457	286.000	0.000000	0.000
ENSMUST00000145507.7	462	291.000	0.000000	0.000
ENSMUST00000092880.13	2700	2667.052	3.578993	54.595
ENSMUST00000127587.7	1412	1295.872	0.000000	0.000
ENSMUST00000141578.1	564	393.000	0.000000	0.000
ENSMUST00000108338.1	714	543.000	0.000000	0.000
ENSMUST00000140379.1	408	238.000	0.000000	0.000
ENSMUST00000088248.12	967	819.433	195.796181	917.653
ENSMUST00000001439.6	2191	2091.845	0.835976	10.002
ENSMUST00000032998.12	1908	1907.701	338.362268	3691.930
ENSMUST00000107096.1	952	859.796	19.926334	97.990
ENSMUST00000208532.1	489	341.569	437.916255	855.522
ENSMUST00000128725.1	3183	3354.204	3.730756	71.573
ENSMUST00000128174.1	932	831.546	0.000000	0.000
ENSMUST00000036424.2	2431	2368.002	0.073834	1.000
ENSMUST00000084820.5	7583	7678.147	15.871381	696.999
ENSMUST00000212593.1	2309	2167.802	0.931919	11.555
ENSMUST00000212097.1	2858	2896.394	5.498619	91.090
ENSMUST00000212461.1	1363	1305.562	1.385015	10.342
ENSMUST00000212183.1	1237	1178.192	0.000000	0.000
ENSMUST00000212620.1	2963	2719.615	2.828682	44.000
ENSMUST00000212913.1	582	440.005	1.686124	4.243
ENSMUST00000211840.1	4461	4499.389	23.523990	605.377
ENSMUST00000212274.1	615	444.000	0.000000	0.000
ENSMUST00000212151.1	611	479.489	6.009441	16.481
ENSMUST00000211846.1	796	693.329	4.539290	18.001
ENSMUST00000211838.1	362	194.000	0.000000	0.000
ENSMUST00000211826.1	687	499.542	11.169299	31.912
ENSMUST00000108492.8	6402	6481.095	6.918274	256.453
ENSMUST00000037762.10	2206	1893.415	0.832808	9.019
ENSMUST00000139224.2	371	209.314	3.782615	4.528
ENSMUST00000153833.1	461	290.000	0.000000	0.000
ENSMUST00000030949.3	3523	3511.627	0.497887	10.000
ENSMUST00000023117.9	1663	1514.732	56.362316	488.299
ENSMUST00000230134.1	854	748.018	18.397861	78.712
ENSMUST00000160415.1	471	325.147	62.370117	115.989
ENSMUST00000151288.7	7509	7386.119	3.038179	128.349
ENSMUST00000144936.7	3639	3307.878	0.000000	0.000
ENSMUST00000076224.11	4240	3937.313	8.910075	200.651
ENSMUST00000132607.1	2457	2205.146	0.000000	0.000
ENSMUST00000152558.1	438	268.000	0.000000	0.000
ENSMUST00000130765.1	753	582.000	0.000000	0.000
ENSMUST00000150409.1	581	410.000	0.000000	0.000
ENSMUST00000054266.12	4664	4394.144	0.000000	0.000
ENSMUST00000030948.15	3358	2853.873	6.605968	107.828
ENSMUST00000156997.7	4774	4331.397	8.221202	203.669
ENSMUST00000133184.7	2797	2448.426	1.893636	26.518
ENSMUST00000141539.7	3286	2936.095	3.506376	58.883
ENSMUST00000143457.7	3284	2974.132	12.616106	214.608
ENSMUST00000140529.1	393	197.111	2.805139	3.162
ENSMUST00000129450.1	707	491.369	0.000000	0.000
ENSMUST00000168552.1	2776	2392.531	13.981916	191.331
ENSMUST00000032518.6	2160	1924.823	0.093175	1.026
ENSMUST00000205225.2	1114	937.680	0.186459	1.000
ENSMUST00000204416.1	386	217.000	0.000000	0.000
ENSMUST00000204728.1	691	520.000	0.000000	0.000
ENSMUST00000139416.1	435	265.000	0.000000	0.000
ENSMUST00000103194.9	1256	1175.891	0.892119	6.000
ENSMUST00000138331.1	443	272.000	0.000000	0.000
ENSMUST00000150596.7	692	521.000	0.000000	0.000
ENSMUST00000127827.1	516	345.000	0.000000	0.000
ENSMUST00000108076.2	732	561.000	0.000000	0.000
ENSMUST00000120397.7	1172	1098.617	1.750593	11.000
ENSMUST00000029817.10	1059	972.427	0.000000	0.000
ENSMUST00000198491.1	3134	2963.000	0.000000	0.000
ENSMUST00000154869.3	819	648.000	0.000000	0.000
ENSMUST00000202945.3	3889	2691.386	1.112435	17.124
ENSMUST00000107537.4	4911	3614.832	13.778991	284.883
ENSMUST00000201794.3	616	324.773	2.232530	4.147
ENSMUST00000202440.3	729	451.214	1.524475	3.934
ENSMUST00000200758.3	9856	6853.949	39.443113	1546.227
ENSMUST00000202207.3	3586	2409.635	1.137442	15.676
ENSMUST00000200781.3	742	571.000	0.000000	0.000
ENSMUST00000201480.1	549	378.000	0.000000	0.000
ENSMUST00000201409.3	1119	903.601	0.000000	0.000
ENSMUST00000207686.1	797	626.000	0.000000	0.000
ENSMUST00000208313.1	441	270.000	0.000000	0.000
ENSMUST00000200709.1	664	493.000	0.000000	0.000
ENSMUST00000200949.1	4254	1874.197	1.778784	19.068
ENSMUST00000202776.1	3348	1451.157	1.475870	12.250
ENSMUST00000202247.3	579	404.119	0.000000	0.000
ENSMUST00000202288.1	442	271.000	0.000000	0.000
ENSMUST00000201162.1	2129	1234.490	0.000000	0.000
ENSMUST00000202685.1	436	219.815	1.398800	1.759
ENSMUST00000058030.9	2797	2570.484	28.295492	416.000
ENSMUST00000204571.1	559	439.980	5.165939	13.000
ENSMUST00000000940.14	2243	2109.793	9.923469	119.747
ENSMUST00000127746.1	415	245.000	0.000000	0.000
ENSMUST00000170342.4	385	216.000	0.000000	0.000
ENSMUST00000202422.1	597	426.000	0.000000	0.000
ENSMUST00000202792.1	1965	1936.352	3.248706	35.980
ENSMUST00000141867.1	729	558.000	0.000000	0.000
ENSMUST00000126454.1	668	497.000	0.000000	0.000
ENSMUST00000131863.7	1991	1888.976	1.068808	11.547
ENSMUST00000124453.2	952	789.547	3.925297	17.726
ENSMUST00000103095.4	700	529.000	0.000000	0.000
ENSMUST00000155443.1	296	133.000	0.000000	0.000
ENSMUST00000088950.7	1821	1650.000	0.000000	0.000
ENSMUST00000109760.1	1741	1570.000	0.000000	0.000
ENSMUST00000057814.4	1480	1309.000	0.000000	0.000
ENSMUST00000123431.1	748	577.000	0.000000	0.000
ENSMUST00000165246.1	380	227.989	0.000000	0.000
ENSMUST00000171183.1	883	679.265	3.370215	13.094
ENSMUST00000056078.8	722	500.301	37.010912	105.906
ENSMUST00000165004.1	455	284.000	0.000000	0.000
ENSMUST00000018556.10	5061	4968.381	38.323633	1089.037
ENSMUST00000106972.7	5427	4948.998	17.478940	494.759
ENSMUST00000106971.1	5222	5123.857	0.000000	0.000
ENSMUST00000134266.1	755	627.708	4.897759	17.584
ENSMUST00000069188.6	926	752.630	8.739333	37.620
ENSMUST00000106977.7	5510	5000.235	0.000000	0.000
ENSMUST00000034131.9	3474	3227.259	87.841893	1621.424
ENSMUST00000209277.1	5002	3979.276	1.991012	45.315
ENSMUST00000209228.1	308	143.000	0.000000	0.000
ENSMUST00000211479.1	473	319.116	0.606559	1.107
ENSMUST00000211154.1	448	288.722	2.465922	4.072
ENSMUST00000111757.9	6118	5745.204	2.511145	82.516
ENSMUST00000111754.8	2491	2359.645	22.773474	307.353
ENSMUST00000133152.1	452	281.000	0.000000	0.000
ENSMUST00000128941.7	2925	2762.609	0.267915	4.233
ENSMUST00000131359.1	621	483.366	5.509469	15.232
ENSMUST00000060404.4	5135	4943.337	7.231054	204.448
ENSMUST00000065648.14	2529	2426.732	13.683721	189.927
ENSMUST00000097526.2	2589	2489.530	5.499884	78.313
ENSMUST00000125371.1	624	464.633	0.850019	2.259
ENSMUST00000028794.9	6387	6351.662	0.086332	3.136
ENSMUST00000110227.7	5790	5735.369	1.035184	33.958
ENSMUST00000110226.1	1861	1690.000	0.000000	0.000
ENSMUST00000039818.9	3382	3236.700	12.167631	225.253
ENSMUST00000146309.7	4142	3979.724	0.465904	10.605
ENSMUST00000124987.1	615	441.029	1.494062	3.769
ENSMUST00000022446.6	4918	4643.436	15.983961	424.507
ENSMUST00000228952.1	627	474.514	1.626061	4.413
ENSMUST00000226564.1	528	330.141	6.551244	12.370
ENSMUST00000227551.1	832	658.512	2.755381	10.378
ENSMUST00000139577.1	634	315.359	2.743977	4.949
ENSMUST00000034522.7	4154	3942.274	25.389173	572.475
ENSMUST00000141759.1	608	317.829	0.706734	1.285
ENSMUST00000134153.1	616	466.191	1.609285	4.291
ENSMUST00000165764.7	2380	2319.116	0.150781	2.000
ENSMUST00000172069.1	2443	2272.000	0.000000	0.000
ENSMUST00000171868.1	509	338.000	0.000000	0.000
ENSMUST00000174674.2	1514	1343.000	0.000000	0.000
ENSMUST00000089641.5	1236	1065.000	0.000000	0.000
ENSMUST00000084241.11	5642	5576.846	19.696410	628.256
ENSMUST00000105912.1	2236	2140.586	0.000000	0.000
ENSMUST00000138831.1	483	312.000	0.000000	0.000
ENSMUST00000136132.1	365	197.876	1.767162	2.000
ENSMUST00000123578.1	223	74.000	0.000000	0.000
ENSMUST00000136637.1	599	469.459	1.394262	3.744
ENSMUST00000002389.8	2791	2620.000	0.000000	0.000
ENSMUST00000178034.8	2730	2585.721	0.270469	4.000
ENSMUST00000226907.1	605	434.000	0.000000	0.000
ENSMUST00000227958.1	652	481.000	0.000000	0.000
ENSMUST00000228123.1	558	387.000	0.000000	0.000
ENSMUST00000168729.7	2852	2681.000	0.000000	0.000
ENSMUST00000098361.3	1926	1755.000	0.000000	0.000
ENSMUST00000127270.1	588	454.499	11.782901	30.630
ENSMUST00000144561.1	503	374.991	12.272516	26.322
ENSMUST00000102483.4	560	423.380	2201.956482	5332.128
ENSMUST00000227777.1	2762	2763.744	2.358880	37.288
ENSMUST00000055303.4	3946	4163.575	17.034783	405.662
ENSMUST00000227595.1	1027	957.001	0.000000	0.000
ENSMUST00000228181.1	793	695.552	10.153264	40.392
ENSMUST00000228727.1	2388	2459.557	3.178174	44.709
ENSMUST00000226986.1	295	147.387	1.773894	1.495
ENSMUST00000227095.1	511	340.000	0.000000	0.000
ENSMUST00000228309.1	706	594.641	4.221332	14.357
ENSMUST00000228943.1	593	470.720	2.649976	7.135
ENSMUST00000227852.1	692	577.491	4.546440	15.017
ENSMUST00000030510.13	3047	2876.000	0.000000	0.000
ENSMUST00000166773.1	2524	2353.000	0.000000	0.000
ENSMUST00000133096.1	1284	1074.056	1.512324	9.290
ENSMUST00000178440.7	4944	4803.722	0.000000	0.000
ENSMUST00000144191.1	296	144.213	3.560452	2.937
ENSMUST00000131582.7	398	196.478	1.019309	1.145
ENSMUST00000131993.7	746	627.843	8.194102	29.425
ENSMUST00000202581.1	7440	7350.272	3.001301	126.175
ENSMUST00000131016.1	693	522.000	0.000000	0.000
ENSMUST00000153756.7	2091	1878.199	0.507870	5.456
ENSMUST00000201442.1	3033	3002.822	2.552199	43.833
ENSMUST00000135793.1	472	308.107	5.306364	9.351
ENSMUST00000130925.1	753	599.430	3.617165	12.401
ENSMUST00000155908.7	2338	2209.440	5.494166	69.430
ENSMUST00000086564.10	2984	2857.827	7.790132	127.333
ENSMUST00000043283.13	4938	4796.540	0.000000	0.000
ENSMUST00000112183.7	4886	4772.291	4.526893	123.563
ENSMUST00000112185.8	5032	4887.295	2.093114	58.509
ENSMUST00000146044.7	3707	3508.619	5.138349	103.115
ENSMUST00000111171.5	5580	5051.357	57.006502	1647.000
ENSMUST00000006094.5	1700	1529.000	0.000000	0.000
ENSMUST00000229387.1	1671	1500.000	0.000000	0.000
ENSMUST00000229512.1	821	681.720	0.256468	1.000
ENSMUST00000230125.1	525	354.000	0.000000	0.000
ENSMUST00000147792.1	361	193.000	0.000000	0.000
ENSMUST00000108716.7	1721	1550.000	0.000000	0.000
ENSMUST00000019246.3	1729	1558.000	0.000000	0.000
ENSMUST00000031090.7	4512	4525.933	17.122641	443.241
ENSMUST00000196435.4	2369	2349.765	0.440029	5.914
ENSMUST00000196516.1	3371	3549.801	0.116036	2.356
ENSMUST00000196550.1	664	493.000	0.000000	0.000
ENSMUST00000199919.1	2441	2479.668	0.410599	5.823
ENSMUST00000178644.1	4402	4307.580	0.066443	1.637
ENSMUST00000020702.10	2421	2021.171	13.908388	160.783
ENSMUST00000135887.2	1709	1102.325	0.510191	3.217
ENSMUST00000027667.12	4669	4694.134	0.037246	1.000
ENSMUST00000163260.7	3023	2852.000	0.000000	0.000
ENSMUST00000189805.6	2395	2224.000	0.000000	0.000
ENSMUST00000132793.1	696	525.000	0.000000	0.000
ENSMUST00000020003.14	4164	3876.914	1.738308	38.546
ENSMUST00000218780.1	477	287.513	1.080963	1.778
ENSMUST00000217939.1	716	545.000	0.000000	0.000
ENSMUST00000218659.1	1926	1802.459	2.423944	24.989
ENSMUST00000171807.7	2341	2264.375	0.000000	0.000
ENSMUST00000165986.7	1548	1377.000	0.000000	0.000
ENSMUST00000163761.7	3276	3360.814	3.241033	62.300
ENSMUST00000169866.1	501	272.788	2.594423	4.048
ENSMUST00000164393.1	210	65.000	0.000000	0.000
ENSMUST00000218682.1	1837	1585.112	1.566542	14.202
ENSMUST00000168949.1	1664	1555.441	1.136197	10.108
ENSMUST00000170839.1	1315	1245.216	0.000000	0.000
ENSMUST00000009392.5	1605	1203.384	0.435869	3.000
ENSMUST00000121862.2	814	643.000	0.000000	0.000
ENSMUST00000123827.8	2036	1974.773	0.000000	0.000
ENSMUST00000174078.1	5716	5361.834	5.013065	153.737
ENSMUST00000040023.15	5227	5350.742	0.000000	0.000
ENSMUST00000237749.1	7068	5961.012	0.000000	0.000
ENSMUST00000162963.7	6452	5832.931	42.492882	1417.634
ENSMUST00000036329.11	2640	2483.342	11.727510	166.573
ENSMUST00000159673.7	751	548.887	0.000000	0.000
ENSMUST00000159290.1	571	400.714	21.452649	49.167
ENSMUST00000159698.1	615	479.836	7.626876	20.932
ENSMUST00000159625.1	811	501.248	1.349303	3.868
ENSMUST00000161531.1	431	278.773	1.823036	2.907
ENSMUST00000162819.8	7045	5954.759	41.220846	1403.920
ENSMUST00000039725.11	7796	8218.392	6.583421	309.456
ENSMUST00000195196.5	488	317.000	0.000000	0.000
ENSMUST00000194306.5	968	869.035	7.784114	38.691
ENSMUST00000193822.5	726	555.000	0.000000	0.000
ENSMUST00000193858.1	600	468.030	0.692069	1.853
ENSMUST00000191680.1	738	637.248	16.745045	61.032
ENSMUST00000194636.1	739	594.447	8.968690	30.493
ENSMUST00000193610.1	517	380.075	8.520406	18.522
ENSMUST00000194816.1	466	295.000	0.000000	0.000
ENSMUST00000192378.1	424	254.000	0.000000	0.000
ENSMUST00000168189.7	4552	4439.413	45.150786	1146.442
ENSMUST00000009344.15	4455	4412.701	2.669882	67.384
ENSMUST00000166719.7	980	843.341	3.822019	18.436
ENSMUST00000167315.7	2806	2834.460	1.325170	21.483
ENSMUST00000170675.7	5028	4997.376	6.019201	172.045
ENSMUST00000171861.7	938	808.388	0.000000	0.000
ENSMUST00000168933.1	640	486.871	0.000000	0.000
ENSMUST00000168564.1	546	414.178	5.490053	13.005
ENSMUST00000165608.1	984	877.699	0.000000	0.000
ENSMUST00000165660.1	403	233.000	0.000000	0.000
ENSMUST00000166538.1	686	556.209	0.000000	0.000
ENSMUST00000167268.7	4263	4270.483	0.652773	15.944
ENSMUST00000166540.7	609	485.722	0.000000	0.000
ENSMUST00000164741.1	765	643.162	0.513443	1.889
ENSMUST00000168649.7	791	666.604	0.000000	0.000
ENSMUST00000169059.7	2085	1889.559	0.000000	0.000
ENSMUST00000167147.1	332	184.235	0.000000	0.000
ENSMUST00000166368.1	370	201.000	0.000000	0.000
ENSMUST00000163959.1	687	340.317	1.218558	2.372
ENSMUST00000206784.1	7335	7599.669	1.127268	48.999
ENSMUST00000038890.5	8645	8454.377	8.417413	407.025
ENSMUST00000213926.1	643	511.092	0.409066	1.196
ENSMUST00000215025.1	2204	2033.000	0.000000	0.000
ENSMUST00000214001.1	2491	1979.353	3.340928	37.823
ENSMUST00000213437.1	1928	1837.425	0.105784	1.112
ENSMUST00000216098.1	5418	5364.093	0.956018	29.331
ENSMUST00000214029.1	942	865.457	1.028124	5.089
ENSMUST00000213744.1	2792	2149.195	1.340607	16.479
ENSMUST00000217307.1	426	256.000	0.000000	0.000
ENSMUST00000044195.5	4546	4566.141	12.650617	330.386
ENSMUST00000153635.1	2298	2331.825	1.695562	22.614
ENSMUST00000145989.1	570	399.000	0.000000	0.000
ENSMUST00000139693.1	389	209.855	0.833142	1.000
ENSMUST00000097527.9	4234	3922.898	12.174911	273.171
ENSMUST00000136331.7	2723	2568.529	10.754499	157.992
ENSMUST00000027738.13	1952	1774.222	0.000000	0.000
ENSMUST00000136397.7	620	449.000	0.000000	0.000
ENSMUST00000141878.7	806	716.264	0.358111	1.467
ENSMUST00000130995.3	1600	1406.096	0.000000	0.000
ENSMUST00000124212.1	658	543.123	1.931487	6.000
ENSMUST00000123705.7	561	382.054	0.793224	1.733
ENSMUST00000141980.1	784	613.000	0.000000	0.000
ENSMUST00000169241.7	3716	3508.096	6.809811	136.637
ENSMUST00000113822.2	2918	2039.268	38.296153	446.674
ENSMUST00000053597.2	3194	2257.517	14.043265	181.326
ENSMUST00000135737.1	2848	2793.425	0.500717	8.000
ENSMUST00000137007.1	690	445.163	1.963767	5.000
ENSMUST00000071543.11	2150	2094.146	0.083490	1.000
ENSMUST00000229829.1	185	49.000	0.000000	0.000
ENSMUST00000230667.1	381	212.000	0.000000	0.000
ENSMUST00000059102.12	2498	2327.000	0.000000	0.000
ENSMUST00000102755.3	1632	1461.000	0.000000	0.000
ENSMUST00000230627.1	1386	1215.000	0.000000	0.000
ENSMUST00000229923.1	2280	2109.000	0.000000	0.000
ENSMUST00000128864.1	939	768.000	0.000000	0.000
ENSMUST00000034218.4	3299	3128.000	0.000000	0.000
ENSMUST00000212134.1	4310	4359.169	0.160434	4.000
ENSMUST00000212041.1	2910	2739.000	0.000000	0.000
ENSMUST00000212915.1	684	551.872	0.316811	1.000
ENSMUST00000212632.1	2763	2766.767	0.063193	1.000
ENSMUST00000211942.1	3161	2990.000	0.000000	0.000
ENSMUST00000211905.1	1147	976.000	0.000000	0.000
ENSMUST00000060050.5	1226	772.332	5.433082	24.000
ENSMUST00000138366.1	602	368.045	0.000000	0.000
ENSMUST00000130877.1	1872	1702.082	0.433991	4.225
ENSMUST00000041819.13	2091	1920.000	0.000000	0.000
ENSMUST00000148188.8	1086	915.000	0.000000	0.000
ENSMUST00000233921.1	676	505.000	0.000000	0.000
ENSMUST00000233420.1	1851	1622.705	0.656579	6.094
ENSMUST00000129375.7	533	362.000	0.000000	0.000
ENSMUST00000140250.7	2179	2008.000	0.000000	0.000
ENSMUST00000142143.2	1962	1904.810	0.146419	1.595
ENSMUST00000123797.7	1197	1071.382	0.324321	1.987
ENSMUST00000114794.1	1738	1567.000	0.000000	0.000
ENSMUST00000131604.2	578	407.000	0.000000	0.000
ENSMUST00000125876.1	1227	1119.800	0.180558	1.156
ENSMUST00000146493.2	946	775.000	0.000000	0.000
ENSMUST00000150341.8	861	690.000	0.000000	0.000
ENSMUST00000076952.11	608	433.259	4.035981	10.001
ENSMUST00000139340.7	837	643.419	1.707896	6.285
ENSMUST00000078259.7	4879	4890.834	11.435976	319.902
ENSMUST00000001802.9	2560	2234.193	4.617109	59.000
ENSMUST00000140735.2	919	747.910	0.000000	0.000
ENSMUST00000138409.2	817	646.000	0.000000	0.000
ENSMUST00000022612.9	1720	1594.609	81.932443	747.259
ENSMUST00000152130.1	416	246.000	0.000000	0.000
ENSMUST00000139644.1	451	286.862	7.156013	11.741
ENSMUST00000162519.1	1552	1381.000	0.000000	0.000
ENSMUST00000161047.7	2379	2208.000	0.000000	0.000
ENSMUST00000159798.7	2568	2397.000	0.000000	0.000
ENSMUST00000159964.1	3585	3671.010	0.334584	7.025
ENSMUST00000110929.8	2312	2141.000	0.000000	0.000
ENSMUST00000211597.1	777	615.903	5.653344	19.915
ENSMUST00000211396.1	887	738.117	0.811757	3.427
ENSMUST00000170141.2	1466	1265.943	1.909042	13.823
ENSMUST00000034132.12	1287	1168.014	63.802741	426.234
ENSMUST00000209733.1	921	792.314	14.556442	65.965
ENSMUST00000210146.1	1041	915.962	3.640075	19.070
ENSMUST00000210458.1	461	285.146	19.355877	31.568
ENSMUST00000139968.7	1033	865.798	0.731087	3.620
ENSMUST00000050003.8	1672	1308.659	1.807903	13.532
ENSMUST00000130396.7	741	570.000	0.000000	0.000
ENSMUST00000136883.7	954	783.000	0.000000	0.000
ENSMUST00000131937.7	789	618.000	0.000000	0.000
ENSMUST00000138959.7	796	619.667	2.959518	10.489
ENSMUST00000129484.7	969	798.000	0.000000	0.000
ENSMUST00000131315.7	911	750.055	0.782877	3.359
ENSMUST00000150205.7	755	584.000	0.000000	0.000
ENSMUST00000126898.7	526	355.000	0.000000	0.000
ENSMUST00000135556.7	779	608.000	0.000000	0.000
ENSMUST00000133380.7	774	603.000	0.000000	0.000
ENSMUST00000140168.1	726	555.000	0.000000	0.000
ENSMUST00000036426.12	3444	3241.557	1.024938	19.003
ENSMUST00000179574.1	3211	3040.000	0.000000	0.000
ENSMUST00000059672.8	4482	4418.099	0.739705	18.692
ENSMUST00000235978.1	2691	2640.083	0.088825	1.341
ENSMUST00000102600.3	2763	2694.072	0.713875	11.000
ENSMUST00000154264.1	478	307.000	0.000000	0.000
ENSMUST00000143512.2	557	397.980	1.317951	3.000
ENSMUST00000105925.7	1376	1205.000	0.000000	0.000
ENSMUST00000105924.7	1478	1307.000	0.000000	0.000
ENSMUST00000207449.1	4296	4317.665	0.040557	1.002
ENSMUST00000082008.11	1587	1416.000	0.000000	0.000
ENSMUST00000105923.7	1499	1328.000	0.000000	0.000
ENSMUST00000009396.12	1582	1411.000	0.000000	0.000
ENSMUST00000141186.1	812	641.000	0.000000	0.000
ENSMUST00000207211.1	1220	1049.000	0.000000	0.000
ENSMUST00000075172.11	1876	1705.000	0.000000	0.000
ENSMUST00000145212.7	1795	1624.000	0.000000	0.000
ENSMUST00000223616.1	5366	5375.126	2.083465	64.052
ENSMUST00000038794.5	3374	3184.452	35.584118	648.115
ENSMUST00000233586.1	3720	3591.320	0.868157	17.833
ENSMUST00000194833.5	532	265.350	0.828402	1.257
ENSMUST00000193771.5	1110	939.000	0.000000	0.000
ENSMUST00000027943.5	801	547.927	1.104206	3.460
ENSMUST00000192268.1	438	249.436	0.898806	1.282
ENSMUST00000191621.1	815	644.000	0.000000	0.000
ENSMUST00000045174.6	3120	2692.929	12.950782	199.472
ENSMUST00000233210.1	2419	1961.606	31.023344	348.066
ENSMUST00000233886.1	704	550.569	0.000000	0.000
ENSMUST00000233221.1	422	283.916	3.079064	5.000
ENSMUST00000233662.1	306	150.870	36.929708	31.867
ENSMUST00000022212.8	2800	2754.591	49.401343	778.318
ENSMUST00000224489.1	2316	2094.352	3.843119	46.036
ENSMUST00000223756.1	1543	1340.389	0.000000	0.000
ENSMUST00000225340.1	602	486.406	0.000000	0.000
ENSMUST00000225156.1	689	580.541	3.808690	12.646
ENSMUST00000232647.1	656	535.029	0.653569	2.000
ENSMUST00000168560.1	660	539.648	0.000000	0.000
ENSMUST00000033310.8	10061	10942.355	114.723543	7180.000
ENSMUST00000211238.1	575	404.000	0.000000	0.000
ENSMUST00000019362.14	2968	2636.533	28.663831	432.244
ENSMUST00000102575.8	5037	4814.721	1.346515	37.080
ENSMUST00000130820.7	1417	1293.787	4.467814	33.061
ENSMUST00000135422.1	1010	861.485	1.515790	7.469
ENSMUST00000149477.1	739	568.000	0.000000	0.000
ENSMUST00000152732.1	720	544.694	5.185678	16.155
ENSMUST00000028177.10	2757	2474.213	0.000000	0.000
ENSMUST00000113920.7	2513	2237.160	0.000000	0.000
ENSMUST00000102879.3	1072	674.051	23.346800	90.008
ENSMUST00000152415.1	1102	710.197	8.476770	34.433
ENSMUST00000100244.9	2686	2489.689	86.767573	1235.559
ENSMUST00000030306.13	5517	4687.064	26.867170	720.251
ENSMUST00000107083.1	1506	1335.000	0.000000	0.000
ENSMUST00000125627.7	2336	2206.514	5.438548	68.636
ENSMUST00000156910.1	3621	2693.026	6.559429	101.034
ENSMUST00000141448.7	2011	1992.153	0.000000	0.000
ENSMUST00000146947.7	676	544.297	0.000000	0.000
ENSMUST00000124202.7	713	360.796	1.673098	3.453
ENSMUST00000148291.1	537	366.000	0.000000	0.000
ENSMUST00000125584.1	433	170.000	10.566505	10.274
ENSMUST00000140128.1	532	372.048	3.455177	7.352
ENSMUST00000143326.7	428	278.206	0.000000	0.000
ENSMUST00000207634.1	673	542.445	0.000000	0.000
ENSMUST00000032963.9	2772	2737.722	64.531565	1010.468
ENSMUST00000207622.1	942	817.055	12.293058	57.448
ENSMUST00000207092.1	754	644.258	1.854334	6.833
ENSMUST00000208168.1	474	303.231	1.297896	2.251
ENSMUST00000179755.7	7135	7299.010	0.000000	0.000
ENSMUST00000162290.1	421	257.393	1.877756	2.764
ENSMUST00000159642.1	434	270.615	0.000000	0.000
ENSMUST00000162933.1	3917	4003.537	1.589390	36.394
ENSMUST00000162043.7	417	247.000	0.000000	0.000
ENSMUST00000161268.1	395	225.000	0.000000	0.000
ENSMUST00000162404.7	431	261.000	0.000000	0.000
ENSMUST00000161525.1	487	316.000	0.000000	0.000
ENSMUST00000032995.14	3715	3800.734	0.190991	4.152
ENSMUST00000098266.8	7132	7297.817	23.517290	981.615
ENSMUST00000154724.1	1690	1539.816	0.000000	0.000
ENSMUST00000036509.13	1852	1681.179	39.183585	376.773
ENSMUST00000123275.7	814	691.900	7.199709	28.492
ENSMUST00000150608.1	658	469.752	2.971348	7.983
ENSMUST00000146898.1	426	256.000	0.000000	0.000
ENSMUST00000136750.2	778	648.208	2.235011	8.286
ENSMUST00000134990.7	405	264.354	0.000000	0.000
ENSMUST00000146363.7	551	380.000	0.000000	0.000
ENSMUST00000148725.1	610	488.687	3.028960	8.466
ENSMUST00000154336.1	786	653.020	0.000000	0.000
ENSMUST00000230198.1	1482	1311.000	0.000000	0.000
ENSMUST00000072776.4	1648	1477.000	0.000000	0.000
ENSMUST00000229911.1	1141	970.000	0.000000	0.000
ENSMUST00000229628.1	1310	1139.000	0.000000	0.000
ENSMUST00000230843.1	847	676.000	0.000000	0.000
ENSMUST00000230248.1	447	276.000	0.000000	0.000
ENSMUST00000097867.8	4574	3933.525	0.000000	0.000
ENSMUST00000106001.7	3519	3132.892	0.540553	9.686
ENSMUST00000142293.7	383	214.000	0.000000	0.000
ENSMUST00000143432.7	5138	4452.026	1.085677	27.645
ENSMUST00000123617.7	452	281.000	0.000000	0.000
ENSMUST00000154441.1	477	306.000	0.000000	0.000
ENSMUST00000143577.1	4037	3331.752	3.962526	75.510
ENSMUST00000146606.7	717	546.000	0.000000	0.000
ENSMUST00000151541.7	322	156.000	0.000000	0.000
ENSMUST00000129937.1	445	261.918	0.773395	1.159
ENSMUST00000135675.1	833	640.149	0.000000	0.000
ENSMUST00000132251.1	410	240.000	0.000000	0.000
ENSMUST00000044565.14	5206	4497.918	0.000000	0.000
ENSMUST00000127491.1	962	791.000	0.000000	0.000
ENSMUST00000121848.1	572	417.818	0.000000	0.000
ENSMUST00000205990.1	259	101.000	0.000000	0.000
ENSMUST00000071986.12	566	411.570	3.398481	8.000
ENSMUST00000060501.4	852	681.000	0.000000	0.000
ENSMUST00000107131.1	895	724.000	0.000000	0.000
ENSMUST00000045441.7	3909	3923.548	70.100226	1573.112
ENSMUST00000139938.1	789	650.214	0.443499	1.649
ENSMUST00000154366.1	659	488.000	0.000000	0.000
ENSMUST00000129610.1	808	678.521	1.355696	5.261
ENSMUST00000135717.1	531	386.485	1.799483	3.978
ENSMUST00000207877.1	788	565.523	0.774914	2.506
ENSMUST00000094632.5	1868	1622.264	17.675527	164.004
ENSMUST00000207897.1	1790	1677.917	0.988782	9.489
ENSMUST00000061828.9	3806	3612.621	0.096794	2.000
ENSMUST00000164382.1	1875	1704.000	0.000000	0.000
ENSMUST00000173954.2	5357	4933.124	6.360688	179.468
ENSMUST00000225699.1	2455	2248.036	29.907730	384.546
ENSMUST00000224498.1	2589	2422.842	7.661595	106.171
ENSMUST00000111285.8	5351	4942.094	8.642746	244.300
ENSMUST00000039812.15	5290	4878.001	0.000000	0.000
ENSMUST00000181868.7	782	611.000	0.000000	0.000
ENSMUST00000092931.6	2212	2041.000	0.000000	0.000
ENSMUST00000093040.12	1192	993.815	38.166413	216.944
ENSMUST00000153511.7	949	762.384	0.000000	0.000
ENSMUST00000134462.7	1372	1200.486	4.492864	30.849
ENSMUST00000152753.7	975	779.063	1.114150	4.965
ENSMUST00000131278.1	556	394.771	6.495021	14.665
ENSMUST00000131420.1	274	114.000	0.000000	0.000
ENSMUST00000128409.1	379	195.307	7.766153	8.675
ENSMUST00000141906.1	400	230.000	0.000000	0.000
ENSMUST00000155239.1	944	773.000	0.000000	0.000
ENSMUST00000109757.7	2420	2249.000	0.000000	0.000
ENSMUST00000154281.1	1014	843.000	0.000000	0.000
ENSMUST00000099181.1	1479	1308.000	0.000000	0.000
ENSMUST00000109759.8	2115	1944.000	0.000000	0.000
ENSMUST00000036153.11	2287	2083.813	53.177130	633.789
ENSMUST00000191510.6	2593	2366.163	6.553050	88.685
ENSMUST00000189309.6	1003	900.740	9.979866	51.414
ENSMUST00000190057.6	395	244.512	1.587301	2.220
ENSMUST00000186152.6	420	271.343	0.000000	0.000
ENSMUST00000186750.1	508	370.138	9.475082	20.059
ENSMUST00000190700.1	901	795.343	3.165859	14.401
ENSMUST00000189107.1	462	323.661	19.369256	35.856
ENSMUST00000186882.1	513	379.315	16.858778	36.575
ENSMUST00000048966.6	7417	7605.723	23.469653	1020.959
ENSMUST00000109510.9	7323	7630.321	16.616124	725.160
ENSMUST00000229547.1	630	459.000	0.000000	0.000
ENSMUST00000230403.1	687	307.740	5.529620	9.733
ENSMUST00000229439.1	412	258.821	8.206602	12.149
ENSMUST00000019445.5	1339	1166.527	0.149880	1.000
ENSMUST00000212046.1	2303	2132.000	0.000000	0.000
ENSMUST00000109375.3	3189	3148.175	0.833050	15.000
ENSMUST00000212033.1	2351	2180.000	0.000000	0.000
ENSMUST00000212345.1	521	350.000	0.000000	0.000
ENSMUST00000212655.1	738	599.257	0.291760	1.000
ENSMUST00000097981.5	1390	1104.820	0.158251	1.000
ENSMUST00000161527.7	1743	1562.212	0.000000	0.000
ENSMUST00000160853.7	1651	1468.014	15.685470	131.701
ENSMUST00000023212.14	1686	1508.658	74.327971	641.364
ENSMUST00000162871.1	798	564.955	14.981565	48.410
ENSMUST00000160857.7	357	168.000	5.245333	5.040
ENSMUST00000160172.7	1537	1369.857	0.000000	0.000
ENSMUST00000160097.1	379	169.000	20.520645	19.835
ENSMUST00000161786.1	638	440.744	0.000000	0.000
ENSMUST00000160914.2	755	624.039	4.461172	15.923
ENSMUST00000160069.1	774	647.881	7.816947	28.966
ENSMUST00000162865.7	890	762.084	1.279059	5.575
ENSMUST00000161391.1	757	623.611	5.550363	19.797
ENSMUST00000160875.1	506	335.000	0.000000	0.000
ENSMUST00000161072.1	455	288.464	2.054263	3.389
ENSMUST00000203623.1	845	707.402	0.344811	1.395
ENSMUST00000147148.4	922	792.344	26.902612	121.918
ENSMUST00000204218.2	1231	1060.000	0.000000	0.000
ENSMUST00000204465.1	931	818.302	0.000000	0.000
ENSMUST00000204839.1	2076	1959.429	1.132004	12.686
ENSMUST00000204089.1	212	66.000	0.000000	0.000
ENSMUST00000128044.7	2129	1958.000	0.000000	0.000
ENSMUST00000032958.13	2448	2277.000	0.000000	0.000
ENSMUST00000107059.1	1260	1089.000	0.000000	0.000
ENSMUST00000133850.1	1615	1444.000	0.000000	0.000
ENSMUST00000036592.14	3007	2836.000	0.000000	0.000
ENSMUST00000111622.1	2023	1852.000	0.000000	0.000
ENSMUST00000028796.1	2706	2436.903	8.250845	115.000
ENSMUST00000108745.7	1047	876.000	0.000000	0.000
ENSMUST00000140887.7	1476	1305.000	0.000000	0.000
ENSMUST00000148234.7	1499	1147.034	0.152427	1.000
ENSMUST00000026912.7	1447	1276.000	0.000000	0.000
ENSMUST00000108744.7	939	571.941	0.305694	1.000
ENSMUST00000148621.7	475	304.000	0.000000	0.000
ENSMUST00000189055.1	715	544.000	0.000000	0.000
ENSMUST00000034435.6	878	707.000	0.000000	0.000
ENSMUST00000171798.1	2234	2063.000	0.000000	0.000
ENSMUST00000164766.7	1884	1688.104	8.492853	82.000
ENSMUST00000170337.1	556	385.000	0.000000	0.000
ENSMUST00000164697.7	1194	1023.000	0.000000	0.000
ENSMUST00000168930.1	513	342.000	0.000000	0.000
ENSMUST00000109753.2	1572	1401.000	0.000000	0.000
ENSMUST00000077535.4	437	266.261	8.084571	12.312
ENSMUST00000173486.7	579	387.880	7.628712	16.924
ENSMUST00000025319.6	729	518.611	14.438886	42.829
ENSMUST00000173122.1	533	396.701	2.575212	5.843
ENSMUST00000172573.1	330	164.000	0.000000	0.000
ENSMUST00000174824.1	464	241.787	6.574445	9.092
ENSMUST00000065904.4	1708	1442.066	4.122234	34.000
ENSMUST00000016631.13	4851	4737.435	11.069104	299.928
ENSMUST00000203730.2	530	352.236	2.189733	4.412
ENSMUST00000111623.8	4782	4720.280	6.434150	173.708
ENSMUST00000204660.1	547	419.874	0.000000	0.000
ENSMUST00000154221.1	727	620.003	2.559229	9.075
ENSMUST00000126774.1	700	555.214	1.932030	6.135
ENSMUST00000123902.7	5118	4966.724	1.568602	44.560
ENSMUST00000149203.1	3915	4090.638	0.453568	10.612
ENSMUST00000133825.1	724	582.765	1.200068	4.000
ENSMUST00000155415.7	761	638.402	1.203801	4.396
ENSMUST00000204028.1	1218	1102.444	0.317185	2.000
ENSMUST00000136837.1	579	445.880	0.852694	2.175
ENSMUST00000003284.15	2031	1843.904	1.440189	15.189
ENSMUST00000209066.1	1712	1497.673	8.046723	68.928
ENSMUST00000207476.1	1797	1564.950	0.000000	0.000
ENSMUST00000209006.1	635	459.097	6.875403	18.054
ENSMUST00000207555.1	1641	1417.927	9.864397	79.999
ENSMUST00000107834.1	1429	1231.227	7.348695	51.750
ENSMUST00000207521.1	869	720.256	7.983794	32.890
ENSMUST00000208767.1	774	543.238	6.761918	21.010
ENSMUST00000207128.1	537	392.225	0.718731	1.612
ENSMUST00000208143.1	659	444.111	8.038283	20.418
ENSMUST00000207129.1	517	346.000	0.000000	0.000
[truncated: 114,547 more rows]
