# Supplementary material for: Impaired Cell Cycle Progression and Self-Renewal of Fetal Neural Stem and Progenitor Cells in a Murine Model of Intrauterine Growth Restriction
Source: Front Cell Dev Biol. 2022 Jul 12;10:821848. doi: 10.3389/fcell.2022.821848 (PMC9314876; doi:10.3389/fcell.2022.821848)
Supplement: Supplementary file 3 [file DataSheet2.ZIP › Data-FigureS5/RNASEQ85/lib_format_counts.json]

{
    "read_files": "[ /Volumes/RNASeq_raw/genohub_RNASeq/E135_cortex/RNASEQ85_S6_LALL_R1_001.fastq.gz, /Volumes/RNASeq_raw/genohub_RNASeq/E135_cortex/RNASEQ85_S6_LALL_R2_001.fastq.gz]",
    "expected_format": "ISR",
    "compatible_fragment_ratio": 1.0,
    "num_compatible_fragments": 10409990,
    "num_assigned_fragments": 10409990,
    "num_frags_with_consistent_mappings": 9950018,
    "num_frags_with_inconsistent_or_orphan_mappings": 460297,
    "MSF": 0,
    "OSF": 0,
    "ISF": 468,
    "MSR": 0,
    "OSR": 0,
    "ISR": 9950018,
    "SF": 149944,
    "SR": 309885,
    "MU": 0,
    "OU": 0,
    "IU": 0,
    "U": 0
}
