# Supplementary material for: Impaired Cell Cycle Progression and Self-Renewal of Fetal Neural Stem and Progenitor Cells in a Murine Model of Intrauterine Growth Restriction
Source: Front Cell Dev Biol. 2022 Jul 12;10:821848. doi: 10.3389/fcell.2022.821848 (PMC9314876; doi:10.3389/fcell.2022.821848)
Supplement: Supplementary file 3 [file DataSheet2.ZIP › Data-FigureS5/RNASEQ82/quant.sf]

Name	Length	EffectiveLength	TPM	NumReads
ENSMUST00000196221.1	9	10.000	0.000000	0.000
ENSMUST00000179664.1	11	12.000	0.000000	0.000
ENSMUST00000177564.1	16	17.000	0.000000	0.000
ENSMUST00000178537.1	12	13.000	0.000000	0.000
ENSMUST00000178862.1	14	15.000	0.000000	0.000
ENSMUST00000179520.1	11	12.000	0.000000	0.000
ENSMUST00000179883.1	16	17.000	0.000000	0.000
ENSMUST00000195858.1	10	11.000	0.000000	0.000
ENSMUST00000179932.1	12	13.000	0.000000	0.000
ENSMUST00000180001.1	17	17.000	0.000000	0.000
ENSMUST00000178815.1	10	11.000	0.000000	0.000
ENSMUST00000177965.1	17	17.000	0.000000	0.000
ENSMUST00000178909.1	29	30.000	0.000000	0.000
ENSMUST00000178230.1	17	17.000	0.000000	0.000
ENSMUST00000178483.1	29	30.000	0.000000	0.000
ENSMUST00000179560.1	17	17.000	0.000000	0.000
ENSMUST00000177839.1	17	17.000	0.000000	0.000
ENSMUST00000103439.1	23	24.000	0.000000	0.000
ENSMUST00000180266.1	17	17.000	0.000000	0.000
ENSMUST00000103441.1	23	24.000	0.000000	0.000
ENSMUST00000103567.5	371	207.000	0.000000	0.000
ENSMUST00000185651.1	329	167.000	0.000000	0.000
ENSMUST00000196939.1	423	258.000	0.000000	0.000
ENSMUST00000103568.2	325	163.000	0.000000	0.000
ENSMUST00000103569.2	385	220.000	0.000000	0.000
ENSMUST00000103570.1	343	180.000	0.000000	0.000
ENSMUST00000103571.1	338	176.000	0.000000	0.000
ENSMUST00000198019.1	337	175.000	0.000000	0.000
ENSMUST00000198058.1	341	178.000	0.000000	0.000
ENSMUST00000103573.2	338	176.000	0.000000	0.000
ENSMUST00000200127.1	337	175.000	0.000000	0.000
ENSMUST00000181483.2	347	184.000	0.000000	0.000
ENSMUST00000184883.1	308	148.000	0.000000	0.000
ENSMUST00000179789.3	402	237.000	0.000000	0.000
ENSMUST00000180717.2	378	214.000	0.000000	0.000
ENSMUST00000183820.1	338	176.000	0.000000	0.000
ENSMUST00000178768.3	451	285.000	0.000000	0.000
ENSMUST00000103580.3	400	235.000	0.000000	0.000
ENSMUST00000178426.3	337	175.000	0.000000	0.000
ENSMUST00000180687.2	338	176.000	0.000000	0.000
ENSMUST00000103646.4	406	241.000	0.000000	0.000
ENSMUST00000197754.1	344	181.000	0.000000	0.000
ENSMUST00000103648.3	342	179.000	0.000000	0.000
ENSMUST00000197128.1	340	177.000	0.000000	0.000
ENSMUST00000181360.2	436	270.000	0.000000	0.000
ENSMUST00000183652.1	344	181.000	0.000000	0.000
ENSMUST00000103588.3	396	231.000	0.000000	0.000
ENSMUST00000181038.2	415	250.000	0.000000	0.000
ENSMUST00000187138.1	340	177.000	0.000000	0.000
ENSMUST00000103616.4	418	253.000	0.000000	0.000
ENSMUST00000186370.1	349	186.000	0.000000	0.000
ENSMUST00000199746.4	340	177.000	0.000000	0.000
ENSMUST00000178824.1	337	175.000	0.000000	0.000
ENSMUST00000103592.1	331	169.000	0.000000	0.000
ENSMUST00000197007.1	454	288.000	0.000000	0.000
ENSMUST00000103593.2	341	178.000	0.000000	0.000
ENSMUST00000178252.2	575	409.000	0.000000	0.000
ENSMUST00000177703.2	347	184.000	0.000000	0.000
ENSMUST00000197954.1	331	169.000	0.000000	0.000
ENSMUST00000103596.2	264	109.000	0.000000	0.000
ENSMUST00000196802.1	464	298.000	0.000000	0.000
ENSMUST00000103597.2	276	120.000	0.000000	0.000
ENSMUST00000199800.1	398	233.000	0.000000	0.000
ENSMUST00000196023.1	427	261.000	0.000000	0.000
ENSMUST00000103599.2	276	120.000	0.000000	0.000
ENSMUST00000200548.1	565	399.000	0.000000	0.000
ENSMUST00000167409.1	307	147.000	0.000000	0.000
ENSMUST00000103600.2	354	191.000	0.000000	0.000
ENSMUST00000179701.1	343	180.000	0.000000	0.000
ENSMUST00000178650.2	358	194.000	0.000000	0.000
ENSMUST00000196756.1	380	216.000	0.000000	0.000
ENSMUST00000179512.2	391	226.000	0.000000	0.000
ENSMUST00000198439.4	337	175.000	0.000000	0.000
ENSMUST00000103605.2	334	172.000	0.000000	0.000
ENSMUST00000103606.1	353	190.000	0.000000	0.000
ENSMUST00000196079.1	331	169.000	0.000000	0.000
ENSMUST00000103607.2	264	109.000	0.000000	0.000
ENSMUST00000103608.3	456	290.000	0.000000	0.000
ENSMUST00000103609.1	341	178.000	0.000000	0.000
ENSMUST00000103611.1	338	176.000	0.000000	0.000
ENSMUST00000103612.1	343	180.000	0.000000	0.000
ENSMUST00000181793.2	365	201.000	0.000000	0.000
ENSMUST00000103613.2	287	129.000	0.000000	0.000
ENSMUST00000198359.1	331	169.000	0.000000	0.000
ENSMUST00000197433.4	352	189.000	0.000000	0.000
ENSMUST00000179583.2	353	190.000	0.000000	0.000
ENSMUST00000103626.2	595	429.000	0.000000	0.000
ENSMUST00000178100.2	381	217.000	0.000000	0.000
ENSMUST00000179580.2	337	175.000	0.000000	0.000
ENSMUST00000103632.3	408	243.000	0.000000	0.000
ENSMUST00000199280.1	412	247.000	0.000000	0.000
ENSMUST00000103633.1	353	190.000	0.000000	0.000
ENSMUST00000196105.1	432	266.000	0.000000	0.000
ENSMUST00000103634.2	267	112.000	0.000000	0.000
ENSMUST00000103652.4	361	197.000	0.000000	0.000
ENSMUST00000103635.2	280	123.000	0.000000	0.000
ENSMUST00000103636.3	336	174.000	0.000000	0.000
ENSMUST00000103637.5	370	206.000	0.000000	0.000
ENSMUST00000180549.2	388	223.000	0.000000	0.000
ENSMUST00000183604.1	305	145.000	0.000000	0.000
ENSMUST00000177622.3	402	237.000	0.000000	0.000
ENSMUST00000180711.2	378	214.000	0.000000	0.000
ENSMUST00000184650.1	338	176.000	0.000000	0.000
ENSMUST00000181728.2	451	285.000	0.000000	0.000
ENSMUST00000103643.3	328	166.000	0.000000	0.000
ENSMUST00000103581.5	398	233.000	0.000000	0.000
ENSMUST00000181210.2	375	211.000	0.000000	0.000
ENSMUST00000183488.1	335	173.000	0.000000	0.000
ENSMUST00000103583.4	406	241.000	0.000000	0.000
ENSMUST00000103585.3	343	180.000	0.000000	0.000
ENSMUST00000200609.1	337	175.000	0.000000	0.000
ENSMUST00000200115.1	416	251.000	0.000000	0.000
ENSMUST00000103650.2	344	181.000	0.000000	0.000
ENSMUST00000103651.3	331	169.000	0.000000	0.000
ENSMUST00000198297.1	399	234.000	0.000000	0.000
ENSMUST00000200101.1	396	231.000	0.000000	0.000
ENSMUST00000103653.2	349	186.000	0.000000	0.000
ENSMUST00000103654.2	563	397.000	0.000000	0.000
ENSMUST00000103655.2	411	246.000	0.000000	0.000
ENSMUST00000180972.2	426	261.000	0.000000	0.000
ENSMUST00000103657.5	442	276.000	0.000000	0.000
ENSMUST00000103658.3	390	225.000	0.000000	0.000
ENSMUST00000179267.3	387	222.000	0.000000	0.000
ENSMUST00000184874.1	276	120.000	0.000000	0.000
ENSMUST00000103660.3	370	206.000	0.000000	0.000
ENSMUST00000181768.2	419	254.000	0.000000	0.000
ENSMUST00000183835.1	276	120.000	0.000000	0.000
ENSMUST00000103662.5	395	230.000	0.000000	0.000
ENSMUST00000103663.5	361	197.000	0.000000	0.000
ENSMUST00000103664.5	343	180.000	0.000000	0.000
ENSMUST00000103638.5	379	215.000	0.000000	0.000
ENSMUST00000103641.5	381	217.000	0.000000	0.000
ENSMUST00000184687.1	275	119.000	0.000000	0.000
ENSMUST00000103667.5	420	255.000	0.000000	0.000
ENSMUST00000180380.2	385	220.000	0.000000	0.000
ENSMUST00000184905.1	264	109.000	0.000000	0.000
ENSMUST00000103589.5	384	219.000	0.000000	0.000
ENSMUST00000103670.3	458	292.000	0.000000	0.000
ENSMUST00000103671.3	426	261.000	0.000000	0.000
ENSMUST00000103672.8	341	178.000	0.000000	0.000
ENSMUST00000186545.1	338	176.000	0.000000	0.000
ENSMUST00000103673.10	328	166.000	0.000000	0.000
ENSMUST00000186573.1	325	163.000	0.000000	0.000
ENSMUST00000103674.5	446	280.000	0.000000	0.000
ENSMUST00000180938.2	360	196.000	0.000000	0.000
ENSMUST00000103676.8	337	175.000	0.000000	0.000
ENSMUST00000187163.1	334	172.000	0.000000	0.000
ENSMUST00000103678.3	397	232.000	0.000000	0.000
ENSMUST00000197130.4	348	185.000	0.000000	0.000
ENSMUST00000103677.2	345	182.000	0.000000	0.000
ENSMUST00000199137.1	347	184.000	0.000000	0.000
ENSMUST00000103679.2	444	278.000	0.000000	0.000
ENSMUST00000103685.2	438	272.000	0.000000	0.000
ENSMUST00000198330.1	376	212.000	0.000000	0.000
ENSMUST00000103555.2	403	238.000	0.000000	0.000
ENSMUST00000103554.4	426	261.000	0.000000	0.000
ENSMUST00000103553.2	368	204.000	0.000000	0.000
ENSMUST00000199017.1	341	178.000	0.000000	0.000
ENSMUST00000103556.2	293	134.000	0.000000	0.000
ENSMUST00000198663.4	353	190.000	0.000000	0.000
ENSMUST00000103559.2	350	187.000	0.000000	0.000
ENSMUST00000103563.2	491	325.000	0.000000	0.000
ENSMUST00000103564.2	374	210.000	0.000000	0.000
ENSMUST00000103262.2	417	252.000	0.000000	0.000
ENSMUST00000103263.2	560	394.000	0.000000	0.000
ENSMUST00000103264.2	455	289.000	0.000000	0.000
ENSMUST00000103266.2	368	204.000	0.000000	0.000
ENSMUST00000103265.4	393	228.000	0.000000	0.000
ENSMUST00000103267.2	389	224.000	0.000000	0.000
ENSMUST00000194399.1	366	202.000	0.000000	0.000
ENSMUST00000103268.2	334	172.000	0.000000	0.000
ENSMUST00000103269.2	385	220.000	0.000000	0.000
ENSMUST00000103270.3	340	177.000	0.000000	0.000
ENSMUST00000103271.1	340	177.000	0.000000	0.000
ENSMUST00000103272.3	368	204.000	0.000000	0.000
ENSMUST00000103273.2	370	206.000	0.000000	0.000
ENSMUST00000103274.3	398	233.000	0.000000	0.000
ENSMUST00000103275.3	374	210.000	0.000000	0.000
ENSMUST00000103276.2	566	400.000	0.000000	0.000
ENSMUST00000103277.1	335	173.000	0.000000	0.000
ENSMUST00000195087.1	381	217.000	0.000000	0.000
ENSMUST00000103278.2	290	132.000	0.000000	0.000
ENSMUST00000193997.5	347	184.000	0.000000	0.000
ENSMUST00000103279.2	344	181.000	0.000000	0.000
ENSMUST00000193064.1	367	203.000	0.000000	0.000
ENSMUST00000103280.2	344	181.000	0.000000	0.000
ENSMUST00000103281.2	353	190.000	0.000000	0.000
ENSMUST00000191646.5	335	173.000	0.000000	0.000
ENSMUST00000103282.2	332	170.000	0.000000	0.000
ENSMUST00000193003.1	416	251.000	0.000000	0.000
ENSMUST00000103300.2	334	172.000	0.000000	0.000
ENSMUST00000174262.3	2395	2229.000	0.000000	0.000
ENSMUST00000173904.3	1102	936.000	0.000000	0.000
ENSMUST00000208396.1	925	759.000	0.000000	0.000
ENSMUST00000213225.2	1212	1046.000	0.000000	0.000
ENSMUST00000117704.1	943	777.000	0.000000	0.000
ENSMUST00000208175.1	2235	2069.000	0.000000	0.000
ENSMUST00000208760.1	923	757.000	0.000000	0.000
ENSMUST00000207287.2	1208	1042.000	0.000000	0.000
ENSMUST00000173185.1	1458	1344.072	1.039773	7.789
ENSMUST00000195589.5	2272	2106.000	0.000000	0.000
ENSMUST00000184581.2	707	541.000	0.000000	0.000
ENSMUST00000184861.3	655	489.000	0.000000	0.000
ENSMUST00000112076.8	2277	2111.000	0.000000	0.000
ENSMUST00000209871.2	2792	2626.000	0.000000	0.000
ENSMUST00000210949.2	2821	2655.000	0.000000	0.000
ENSMUST00000223545.1	939	773.000	0.000000	0.000
ENSMUST00000182198.7	1265	1099.000	0.000000	0.000
ENSMUST00000172762.1	3466	3300.000	0.000000	0.000
ENSMUST00000194951.1	1194	1103.227	0.162637	1.000
ENSMUST00000173420.1	1257	1091.000	0.000000	0.000
ENSMUST00000174177.1	915	742.958	0.895032	3.706
ENSMUST00000174248.7	519	335.778	0.776369	1.453
ENSMUST00000173567.1	1252	1083.830	2.291349	13.841
ENSMUST00000174854.2	1156	885.349	0.810653	4.000
ENSMUST00000172979.3	998	832.000	0.000000	0.000
ENSMUST00000116010.2	172	44.000	0.000000	0.000
ENSMUST00000118957.1	930	764.000	0.000000	0.000
ENSMUST00000117787.3	2501	2335.000	0.000000	0.000
ENSMUST00000214356.2	4698	4532.000	0.000000	0.000
ENSMUST00000217651.1	2011	1845.000	0.000000	0.000
ENSMUST00000034492.5	2022	1856.000	0.000000	0.000
ENSMUST00000135184.7	2967	3042.229	0.235914	4.000
ENSMUST00000155233.7	2790	2624.000	0.000000	0.000
ENSMUST00000113768.7	2695	2529.000	0.000000	0.000
ENSMUST00000238205.1	1418	1252.000	0.000000	0.000
ENSMUST00000238262.1	925	759.000	0.000000	0.000
ENSMUST00000231995.1	352	189.000	0.000000	0.000
ENSMUST00000231461.1	755	589.000	0.000000	0.000
ENSMUST00000231455.1	409	244.000	0.000000	0.000
ENSMUST00000142883.2	481	315.000	0.000000	0.000
ENSMUST00000232193.2	908	742.000	0.000000	0.000
ENSMUST00000023655.12	3385	3219.000	0.000000	0.000
ENSMUST00000232282.2	1401	1235.000	0.000000	0.000
ENSMUST00000190447.7	2476	2310.000	0.000000	0.000
ENSMUST00000188251.6	2421	2406.737	0.223654	3.000
ENSMUST00000190097.1	649	483.000	0.000000	0.000
ENSMUST00000191103.1	537	371.000	0.000000	0.000
ENSMUST00000024112.7	2417	2251.000	0.000000	0.000
ENSMUST00000121614.1	952	786.000	0.000000	0.000
ENSMUST00000217546.1	852	686.000	0.000000	0.000
ENSMUST00000216912.1	937	771.000	0.000000	0.000
ENSMUST00000178303.1	936	770.000	0.000000	0.000
ENSMUST00000135748.1	788	622.000	0.000000	0.000
ENSMUST00000134898.1	462	296.000	0.000000	0.000
ENSMUST00000147728.1	557	391.000	0.000000	0.000
ENSMUST00000077582.13	784	618.000	0.000000	0.000
ENSMUST00000213073.1	929	763.000	0.000000	0.000
ENSMUST00000214075.2	2165	1999.000	0.000000	0.000
ENSMUST00000214936.1	2168	2002.000	0.000000	0.000
ENSMUST00000215471.1	2177	2011.000	0.000000	0.000
ENSMUST00000215546.1	949	783.000	0.000000	0.000
ENSMUST00000201125.3	1352	1226.249	0.000000	0.000
ENSMUST00000006814.8	1309	1181.419	5.011816	33.000
ENSMUST00000182769.9	1477	1311.000	0.000000	0.000
ENSMUST00000088673.4	531	365.000	0.000000	0.000
ENSMUST00000122808.1	3794	3628.000	0.000000	0.000
ENSMUST00000077820.5	1581	1415.000	0.000000	0.000
ENSMUST00000213169.1	2658	2492.000	0.000000	0.000
ENSMUST00000055276.5	1260	1094.000	0.000000	0.000
ENSMUST00000100960.10	2692	2661.560	0.202241	3.000
ENSMUST00000171587.1	1329	1163.000	0.000000	0.000
ENSMUST00000194248.1	936	637.645	8.523406	30.291
ENSMUST00000179719.1	1296	1006.556	1.720606	9.652
ENSMUST00000106393.7	843	574.168	0.000000	0.000
ENSMUST00000132882.1	741	576.849	0.639838	2.057
ENSMUST00000006562.5	910	624.769	0.000000	0.000
ENSMUST00000126664.7	6052	6143.119	3.349478	114.678
ENSMUST00000156937.1	2191	2025.000	0.000000	0.000
ENSMUST00000136350.7	3488	3429.759	0.377423	7.215
ENSMUST00000146393.7	2484	2350.180	1.382407	18.107
ENSMUST00000169617.2	761	595.000	0.000000	0.000
ENSMUST00000094710.7	2365	2214.167	0.000000	0.000
ENSMUST00000217577.1	914	748.000	0.000000	0.000
ENSMUST00000096114.12	1597	1285.898	0.837201	6.000
ENSMUST00000163093.1	1378	1212.000	0.000000	0.000
ENSMUST00000217438.1	943	777.000	0.000000	0.000
ENSMUST00000195764.1	4615	4585.098	1.330885	34.010
ENSMUST00000208907.1	2796	2630.000	0.000000	0.000
ENSMUST00000194208.5	1527	1455.709	0.531799	4.315
ENSMUST00000192481.1	1131	965.000	0.000000	0.000
ENSMUST00000041920.4	1243	1077.000	0.000000	0.000
ENSMUST00000134042.2	687	521.000	0.000000	0.000
ENSMUST00000235482.1	1036	870.000	0.000000	0.000
ENSMUST00000117959.2	963	797.000	0.000000	0.000
ENSMUST00000210779.1	951	785.000	0.000000	0.000
ENSMUST00000118378.1	948	782.000	0.000000	0.000
ENSMUST00000209201.1	477	311.000	0.000000	0.000
ENSMUST00000094105.4	946	780.000	0.000000	0.000
ENSMUST00000134011.3	1136	970.000	0.000000	0.000
ENSMUST00000117349.7	934	768.000	0.000000	0.000
ENSMUST00000134773.3	1513	1347.000	0.000000	0.000
ENSMUST00000118336.3	2129	1963.000	0.000000	0.000
ENSMUST00000119267.1	955	789.000	0.000000	0.000
ENSMUST00000143750.3	1675	1509.000	0.000000	0.000
ENSMUST00000205791.1	633	467.000	0.000000	0.000
ENSMUST00000115991.3	1237	1071.000	0.000000	0.000
ENSMUST00000121340.1	945	779.000	0.000000	0.000
ENSMUST00000121432.3	2321	2312.628	0.155170	2.000
ENSMUST00000121065.2	972	806.000	0.000000	0.000
ENSMUST00000118809.2	971	805.000	0.000000	0.000
ENSMUST00000216831.2	1270	1104.000	0.000000	0.000
ENSMUST00000121914.2	1042	876.000	0.000000	0.000
ENSMUST00000209914.1	959	793.000	0.000000	0.000
ENSMUST00000072887.4	966	800.000	0.000000	0.000
ENSMUST00000211596.1	921	755.000	0.000000	0.000
ENSMUST00000071242.4	934	768.000	0.000000	0.000
ENSMUST00000214399.3	897	731.000	0.000000	0.000
ENSMUST00000179386.1	1050	884.000	0.000000	0.000
ENSMUST00000184850.7	1072	926.851	1.468081	7.584
ENSMUST00000173080.9	1138	972.000	0.000000	0.000
ENSMUST00000185167.7	836	670.000	0.000000	0.000
ENSMUST00000195838.5	1105	939.000	0.000000	0.000
ENSMUST00000194244.5	862	696.000	0.000000	0.000
ENSMUST00000185087.7	1064	898.000	0.000000	0.000
ENSMUST00000195833.5	829	663.000	0.000000	0.000
ENSMUST00000184502.7	862	696.000	0.000000	0.000
ENSMUST00000183560.7	316	155.000	0.000000	0.000
ENSMUST00000183999.7	358	194.000	0.000000	0.000
ENSMUST00000192532.1	995	795.872	0.225446	1.000
ENSMUST00000216665.2	4530	4364.000	0.000000	0.000
ENSMUST00000149775.2	1209	1043.000	0.000000	0.000
ENSMUST00000182725.1	558	410.041	0.437580	1.000
ENSMUST00000183291.1	1837	1763.382	0.000000	0.000
ENSMUST00000086377.8	1832	1759.211	1.194135	11.708
ENSMUST00000174625.7	3389	3340.544	0.701372	13.058
ENSMUST00000174382.7	1699	1594.868	0.507791	4.514
ENSMUST00000166442.2	1481	1315.000	0.000000	0.000
ENSMUST00000213589.1	935	769.000	0.000000	0.000
ENSMUST00000215139.1	932	766.000	0.000000	0.000
ENSMUST00000215291.1	572	406.000	0.000000	0.000
ENSMUST00000215191.1	933	767.000	0.000000	0.000
ENSMUST00000117860.1	950	784.000	0.000000	0.000
ENSMUST00000206214.2	1054	888.000	0.000000	0.000
ENSMUST00000205727.2	1141	975.000	0.000000	0.000
ENSMUST00000118068.2	3462	3296.000	0.000000	0.000
ENSMUST00000207772.2	1320	1154.000	0.000000	0.000
ENSMUST00000080031.2	926	760.000	0.000000	0.000
ENSMUST00000175971.2	2721	2555.000	0.000000	0.000
ENSMUST00000234658.1	1287	1121.000	0.000000	0.000
ENSMUST00000177481.3	2573	2407.000	0.000000	0.000
ENSMUST00000211998.1	932	766.000	0.000000	0.000
ENSMUST00000211893.1	1128	962.000	0.000000	0.000
ENSMUST00000221099.1	929	763.000	0.000000	0.000
ENSMUST00000222301.1	929	763.000	0.000000	0.000
ENSMUST00000069063.4	390	225.000	0.000000	0.000
ENSMUST00000208970.2	2764	2598.000	0.000000	0.000
ENSMUST00000219487.1	2956	2790.000	0.000000	0.000
ENSMUST00000174025.2	3121	2955.000	0.000000	0.000
ENSMUST00000174673.2	919	753.000	0.000000	0.000
ENSMUST00000202355.1	928	762.000	0.000000	0.000
ENSMUST00000117982.1	932	766.000	0.000000	0.000
ENSMUST00000086854.9	6630	6909.105	0.000000	0.000
ENSMUST00000112848.7	6761	7056.181	2.306647	90.712
ENSMUST00000112847.8	7196	7522.915	0.000000	0.000
ENSMUST00000141573.7	1502	1436.142	5.626977	45.039
ENSMUST00000112846.7	2617	2529.704	3.906031	55.071
ENSMUST00000128869.7	2518	2217.520	0.185613	2.294
ENSMUST00000133069.7	2732	2450.204	2.295214	31.343
ENSMUST00000152609.1	968	802.000	0.000000	0.000
ENSMUST00000142444.1	265	110.000	0.000000	0.000
ENSMUST00000135134.1	342	192.887	17.104064	18.387
ENSMUST00000136595.1	300	155.403	1.154585	1.000
ENSMUST00000170792.8	7198	7525.059	20.437788	857.154
ENSMUST00000189634.6	651	485.000	0.000000	0.000
ENSMUST00000056590.5	650	484.000	0.000000	0.000
ENSMUST00000205127.1	936	770.000	0.000000	0.000
ENSMUST00000118736.3	984	818.000	0.000000	0.000
ENSMUST00000196323.1	3865	4028.165	0.089090	2.000
ENSMUST00000198398.4	935	769.000	0.000000	0.000
ENSMUST00000103740.1	413	271.340	0.661259	1.000
ENSMUST00000103558.2	924	758.000	0.000000	0.000
ENSMUST00000198163.1	648	482.000	0.000000	0.000
ENSMUST00000164407.1	519	353.000	0.000000	0.000
ENSMUST00000103561.2	914	748.000	0.000000	0.000
ENSMUST00000179181.2	985	819.000	0.000000	0.000
ENSMUST00000192856.5	737	571.000	0.000000	0.000
ENSMUST00000103291.1	512	346.000	0.000000	0.000
ENSMUST00000103299.2	692	551.400	0.976201	3.000
ENSMUST00000103427.1	54	7.000	0.000000	0.000
ENSMUST00000103428.1	48	5.000	0.000000	0.000
ENSMUST00000192746.1	48	5.000	0.000000	0.000
ENSMUST00000103429.1	54	7.000	0.000000	0.000
ENSMUST00000103430.1	53	6.000	0.000000	0.000
ENSMUST00000199490.1	38	2.000	0.000000	0.000
ENSMUST00000200211.1	38	2.000	0.000000	0.000
ENSMUST00000200074.1	38	2.000	0.000000	0.000
ENSMUST00000198313.1	42	3.000	0.000000	0.000
ENSMUST00000197969.1	38	2.000	0.000000	0.000
ENSMUST00000103405.1	38	2.000	0.000000	0.000
ENSMUST00000199487.1	38	2.000	0.000000	0.000
ENSMUST00000103407.2	36	1.000	0.000000	0.000
ENSMUST00000199459.1	38	2.000	0.000000	0.000
ENSMUST00000103409.1	42	3.000	0.000000	0.000
ENSMUST00000103408.1	38	2.000	0.000000	0.000
ENSMUST00000198234.1	39	2.000	0.000000	0.000
ENSMUST00000103406.1	43	4.000	0.000000	0.000
ENSMUST00000223335.1	1460	1294.000	0.000000	0.000
ENSMUST00000137336.2	1367	1201.000	0.000000	0.000
ENSMUST00000103416.8	1214	1048.000	0.000000	0.000
ENSMUST00000195192.1	1111	945.000	0.000000	0.000
ENSMUST00000192188.2	2566	2400.000	0.000000	0.000
ENSMUST00000103418.2	1114	948.000	0.000000	0.000
ENSMUST00000103420.2	1076	910.000	0.000000	0.000
ENSMUST00000194304.5	2482	2316.000	0.000000	0.000
ENSMUST00000223179.1	2414	2248.000	0.000000	0.000
ENSMUST00000103423.2	1082	916.000	0.000000	0.000
ENSMUST00000194162.5	1806	1640.000	0.000000	0.000
ENSMUST00000192250.1	802	636.000	0.000000	0.000
ENSMUST00000177715.7	1698	1628.508	3.084985	28.000
ENSMUST00000103426.2	1493	1409.677	0.000000	0.000
ENSMUST00000194738.5	2540	2374.000	0.000000	0.000
ENSMUST00000178282.2	1100	934.000	0.000000	0.000
ENSMUST00000200235.1	452	286.000	0.000000	0.000
ENSMUST00000200568.1	454	288.000	0.000000	0.000
ENSMUST00000197046.1	314	153.000	0.000000	0.000
ENSMUST00000198182.1	458	292.000	0.000000	0.000
ENSMUST00000103749.2	606	440.000	0.000000	0.000
ENSMUST00000103410.2	532	366.000	0.000000	0.000
ENSMUST00000195735.1	351	188.000	0.000000	0.000
ENSMUST00000103511.1	294	135.000	0.000000	0.000
ENSMUST00000103372.2	359	195.000	0.000000	0.000
ENSMUST00000200160.4	341	178.000	0.000000	0.000
ENSMUST00000103373.2	344	181.000	0.000000	0.000
ENSMUST00000197820.4	362	198.000	0.000000	0.000
ENSMUST00000103374.2	359	195.000	0.000000	0.000
ENSMUST00000196959.1	365	201.000	0.000000	0.000
ENSMUST00000197429.4	365	201.000	0.000000	0.000
ENSMUST00000103376.2	362	198.000	0.000000	0.000
ENSMUST00000103377.2	366	202.000	0.000000	0.000
ENSMUST00000103378.2	368	204.000	0.000000	0.000
ENSMUST00000197371.1	375	211.000	0.000000	0.000
ENSMUST00000103379.2	344	181.000	0.000000	0.000
ENSMUST00000197525.1	370	206.000	0.000000	0.000
ENSMUST00000103380.2	305	145.000	0.000000	0.000
ENSMUST00000103512.2	388	223.000	0.000000	0.000
ENSMUST00000191862.5	351	188.000	0.000000	0.000
ENSMUST00000103513.2	348	185.000	0.000000	0.000
ENSMUST00000193950.5	351	188.000	0.000000	0.000
ENSMUST00000103514.2	348	185.000	0.000000	0.000
ENSMUST00000197272.1	360	196.000	0.000000	0.000
ENSMUST00000103381.2	300	141.000	0.000000	0.000
ENSMUST00000103382.1	371	207.000	0.000000	0.000
ENSMUST00000103515.1	351	188.000	0.000000	0.000
ENSMUST00000103383.2	380	216.000	0.000000	0.000
ENSMUST00000103384.1	365	201.000	0.000000	0.000
ENSMUST00000196275.1	344	181.000	0.000000	0.000
ENSMUST00000103386.2	369	205.000	0.000000	0.000
ENSMUST00000103387.2	382	218.000	0.000000	0.000
ENSMUST00000103388.3	375	211.000	0.000000	0.000
ENSMUST00000191868.1	351	188.000	0.000000	0.000
ENSMUST00000103516.1	294	135.000	0.000000	0.000
ENSMUST00000195417.1	351	188.000	0.000000	0.000
ENSMUST00000103517.1	294	135.000	0.000000	0.000
ENSMUST00000196599.1	370	206.000	0.000000	0.000
ENSMUST00000103389.2	305	145.000	0.000000	0.000
ENSMUST00000103390.2	395	230.000	0.000000	0.000
ENSMUST00000103746.2	391	226.000	0.000000	0.000
ENSMUST00000103391.3	377	213.000	0.000000	0.000
ENSMUST00000195945.1	379	215.000	0.000000	0.000
ENSMUST00000103392.2	362	198.000	0.000000	0.000
ENSMUST00000103393.1	347	184.000	0.000000	0.000
ENSMUST00000103394.1	347	184.000	0.000000	0.000
ENSMUST00000194865.1	397	232.000	0.000000	0.000
ENSMUST00000103518.1	294	135.000	0.000000	0.000
ENSMUST00000198184.1	359	195.000	0.000000	0.000
ENSMUST00000103395.1	287	129.000	0.000000	0.000
ENSMUST00000192298.1	351	188.000	0.000000	0.000
ENSMUST00000178949.1	294	135.000	0.000000	0.000
ENSMUST00000192724.1	351	188.000	0.000000	0.000
ENSMUST00000103519.1	294	135.000	0.000000	0.000
ENSMUST00000194257.1	358	194.000	0.000000	0.000
ENSMUST00000103521.2	390	225.000	0.000000	0.000
ENSMUST00000192554.5	351	188.000	0.000000	0.000
ENSMUST00000103522.2	348	185.000	0.000000	0.000
ENSMUST00000103523.1	351	188.000	0.000000	0.000
ENSMUST00000193145.1	354	191.000	0.000000	0.000
ENSMUST00000103524.1	301	141.000	0.000000	0.000
ENSMUST00000103525.2	377	213.000	0.000000	0.000
ENSMUST00000103526.2	415	250.000	0.000000	0.000
ENSMUST00000103751.2	381	217.000	0.000000	0.000
ENSMUST00000197518.1	366	202.000	0.000000	0.000
ENSMUST00000103752.2	348	185.000	0.000000	0.000
ENSMUST00000103396.1	359	195.000	0.000000	0.000
ENSMUST00000194071.1	351	188.000	0.000000	0.000
ENSMUST00000103527.1	294	135.000	0.000000	0.000
ENSMUST00000196940.1	359	195.000	0.000000	0.000
ENSMUST00000103397.2	356	193.000	0.000000	0.000
ENSMUST00000103398.1	359	195.000	0.000000	0.000
ENSMUST00000192591.1	358	194.000	0.000000	0.000
ENSMUST00000103529.3	351	188.000	0.000000	0.000
ENSMUST00000197560.1	359	195.000	0.000000	0.000
ENSMUST00000103399.2	299	140.000	0.000000	0.000
ENSMUST00000103400.2	382	218.000	0.000000	0.000
ENSMUST00000103401.2	360	196.000	0.000000	0.000
ENSMUST00000103402.1	359	195.000	0.000000	0.000
ENSMUST00000103403.2	378	214.000	0.000000	0.000
ENSMUST00000195359.5	351	188.000	0.000000	0.000
ENSMUST00000103530.2	348	185.000	0.000000	0.000
ENSMUST00000103404.1	359	195.000	0.000000	0.000
ENSMUST00000103531.3	351	188.000	0.000000	0.000
ENSMUST00000103503.3	349	186.000	0.000000	0.000
ENSMUST00000171270.1	90	14.000	0.000000	0.000
ENSMUST00000103302.2	501	335.000	0.000000	0.000
ENSMUST00000103303.2	394	229.000	0.000000	0.000
ENSMUST00000103304.2	374	210.000	0.000000	0.000
ENSMUST00000103305.1	362	198.000	0.000000	0.000
ENSMUST00000103306.1	362	198.000	0.000000	0.000
ENSMUST00000196006.4	353	190.000	0.000000	0.000
ENSMUST00000103307.2	350	187.000	0.000000	0.000
ENSMUST00000200578.4	353	190.000	0.000000	0.000
ENSMUST00000103308.2	350	187.000	0.000000	0.000
ENSMUST00000200586.1	359	195.000	0.000000	0.000
ENSMUST00000103309.2	341	178.000	0.000000	0.000
ENSMUST00000103310.2	358	194.000	0.000000	0.000
ENSMUST00000197406.4	353	190.000	0.000000	0.000
ENSMUST00000103311.2	350	187.000	0.000000	0.000
ENSMUST00000196768.1	353	190.000	0.000000	0.000
ENSMUST00000103312.2	287	129.000	0.000000	0.000
ENSMUST00000103313.2	377	213.000	0.000000	0.000
ENSMUST00000103314.2	383	218.000	0.000000	0.000
ENSMUST00000197515.1	359	195.000	0.000000	0.000
ENSMUST00000103315.2	350	187.000	0.000000	0.000
ENSMUST00000103316.1	353	190.000	0.000000	0.000
ENSMUST00000194581.1	378	214.000	0.000000	0.000
ENSMUST00000163467.1	302	142.000	0.000000	0.000
ENSMUST00000103532.2	405	240.000	0.000000	0.000
ENSMUST00000197803.1	363	199.000	0.000000	0.000
ENSMUST00000103533.1	301	141.000	0.000000	0.000
ENSMUST00000103317.2	404	239.000	0.000000	0.000
ENSMUST00000103534.1	351	188.000	0.000000	0.000
ENSMUST00000103535.2	405	240.000	0.000000	0.000
ENSMUST00000103318.5	361	197.000	0.000000	0.000
ENSMUST00000103319.2	358	194.000	0.000000	0.000
ENSMUST00000103320.2	368	204.000	0.000000	0.000
ENSMUST00000103536.3	358	194.000	0.000000	0.000
ENSMUST00000103321.2	401	236.000	0.000000	0.000
ENSMUST00000103322.2	374	210.000	0.000000	0.000
ENSMUST00000103323.2	378	214.000	0.000000	0.000
ENSMUST00000103324.2	375	211.000	0.000000	0.000
ENSMUST00000200406.1	339	176.000	0.000000	0.000
ENSMUST00000103537.2	399	234.000	0.000000	0.000
ENSMUST00000199510.4	353	190.000	0.000000	0.000
ENSMUST00000103325.2	350	187.000	0.000000	0.000
ENSMUST00000198646.1	351	188.000	0.000000	0.000
ENSMUST00000103538.2	294	135.000	0.000000	0.000
ENSMUST00000168090.2	376	212.000	0.000000	0.000
ENSMUST00000103326.2	359	195.000	0.000000	0.000
ENSMUST00000196839.4	347	184.000	0.000000	0.000
ENSMUST00000103327.2	344	181.000	0.000000	0.000
ENSMUST00000199933.4	351	188.000	0.000000	0.000
ENSMUST00000103539.2	348	185.000	0.000000	0.000
ENSMUST00000199266.1	358	194.000	0.000000	0.000
ENSMUST00000103540.2	315	154.000	0.000000	0.000
ENSMUST00000103328.2	359	195.000	0.000000	0.000
ENSMUST00000198735.1	347	184.000	0.000000	0.000
ENSMUST00000103329.2	287	129.000	0.000000	0.000
ENSMUST00000196690.1	359	195.000	0.000000	0.000
ENSMUST00000103541.2	396	231.000	0.000000	0.000
ENSMUST00000164041.2	299	140.000	0.000000	0.000
ENSMUST00000103542.1	303	143.000	0.000000	0.000
ENSMUST00000103330.1	347	184.000	0.000000	0.000
ENSMUST00000196863.1	363	199.000	0.000000	0.000
ENSMUST00000183936.1	344	181.000	0.000000	0.000
ENSMUST00000103332.1	351	188.000	0.000000	0.000
ENSMUST00000196587.4	351	188.000	0.000000	0.000
ENSMUST00000103543.2	348	185.000	0.000000	0.000
ENSMUST00000103333.3	358	194.000	0.000000	0.000
ENSMUST00000103544.2	373	209.000	0.000000	0.000
ENSMUST00000103334.3	352	189.000	0.000000	0.000
ENSMUST00000197537.1	368	204.000	0.000000	0.000
ENSMUST00000169155.1	294	135.000	0.000000	0.000
ENSMUST00000198777.1	406	241.000	0.000000	0.000
ENSMUST00000170551.1	294	135.000	0.000000	0.000
ENSMUST00000199373.1	376	212.000	0.000000	0.000
ENSMUST00000163670.1	294	135.000	0.000000	0.000
ENSMUST00000103547.1	351	188.000	0.000000	0.000
ENSMUST00000103548.2	351	188.000	0.000000	0.000
ENSMUST00000199143.4	338	176.000	0.000000	0.000
ENSMUST00000103335.2	335	173.000	0.000000	0.000
ENSMUST00000103336.1	362	198.000	0.000000	0.000
ENSMUST00000196991.1	386	221.000	0.000000	0.000
ENSMUST00000103549.1	294	135.000	0.000000	0.000
ENSMUST00000198756.1	353	190.000	0.000000	0.000
ENSMUST00000103551.1	351	188.000	0.000000	0.000
ENSMUST00000103552.1	351	188.000	0.000000	0.000
ENSMUST00000193936.1	357	194.000	0.000000	0.000
ENSMUST00000179796.1	297	138.000	0.000000	0.000
ENSMUST00000103489.1	357	194.000	0.000000	0.000
ENSMUST00000193397.1	357	194.000	0.000000	0.000
ENSMUST00000195037.1	359	195.000	0.000000	0.000
ENSMUST00000103492.1	359	195.000	0.000000	0.000
ENSMUST00000103493.2	351	188.000	0.000000	0.000
ENSMUST00000191803.1	395	230.000	0.000000	0.000
ENSMUST00000103494.1	294	135.000	0.000000	0.000
ENSMUST00000103363.1	352	189.000	0.000000	0.000
ENSMUST00000103364.2	360	196.000	0.000000	0.000
ENSMUST00000103365.2	377	213.000	0.000000	0.000
ENSMUST00000103366.2	385	220.000	0.000000	0.000
ENSMUST00000103367.2	401	236.000	0.000000	0.000
ENSMUST00000103368.2	379	215.000	0.000000	0.000
ENSMUST00000103369.1	347	184.000	0.000000	0.000
ENSMUST00000103495.2	377	213.000	0.000000	0.000
ENSMUST00000197290.1	347	184.000	0.000000	0.000
ENSMUST00000103370.2	287	129.000	0.000000	0.000
ENSMUST00000198880.4	347	184.000	0.000000	0.000
ENSMUST00000103371.2	344	181.000	0.000000	0.000
ENSMUST00000103496.3	388	223.000	0.000000	0.000
ENSMUST00000195337.1	354	191.000	0.000000	0.000
ENSMUST00000103497.1	351	188.000	0.000000	0.000
ENSMUST00000193893.5	351	188.000	0.000000	0.000
ENSMUST00000103498.2	348	185.000	0.000000	0.000
ENSMUST00000191801.1	351	188.000	0.000000	0.000
ENSMUST00000195469.5	386	221.000	0.000000	0.000
ENSMUST00000109711.3	215	71.000	0.000000	0.000
ENSMUST00000103500.1	294	135.000	0.000000	0.000
ENSMUST00000192077.1	351	188.000	0.000000	0.000
ENSMUST00000103501.2	294	135.000	0.000000	0.000
ENSMUST00000194350.5	351	188.000	0.000000	0.000
ENSMUST00000103504.2	306	146.000	0.000000	0.000
ENSMUST00000193855.1	405	240.000	0.000000	0.000
ENSMUST00000103505.2	348	185.000	0.000000	0.000
ENSMUST00000194968.5	351	188.000	0.000000	0.000
ENSMUST00000103506.2	348	185.000	0.000000	0.000
ENSMUST00000103507.1	351	188.000	0.000000	0.000
ENSMUST00000194625.1	351	188.000	0.000000	0.000
ENSMUST00000191861.1	351	188.000	0.000000	0.000
ENSMUST00000103509.1	294	135.000	0.000000	0.000
ENSMUST00000103510.1	351	188.000	0.000000	0.000
ENSMUST00000191918.1	357	194.000	0.000000	0.000
ENSMUST00000177949.1	297	138.000	0.000000	0.000
ENSMUST00000103466.1	353	190.000	0.000000	0.000
ENSMUST00000103467.1	351	188.000	0.000000	0.000
ENSMUST00000103468.2	461	295.000	0.000000	0.000
ENSMUST00000103469.3	399	234.000	0.000000	0.000
ENSMUST00000195641.1	353	190.000	0.000000	0.000
ENSMUST00000103470.1	299	140.000	0.000000	0.000
ENSMUST00000195884.1	351	188.000	0.000000	0.000
ENSMUST00000103471.1	294	135.000	0.000000	0.000
ENSMUST00000103472.3	351	188.000	0.000000	0.000
ENSMUST00000103473.1	351	188.000	0.000000	0.000
ENSMUST00000103461.4	361	197.000	0.000000	0.000
ENSMUST00000195706.1	351	188.000	0.000000	0.000
ENSMUST00000103475.1	333	171.000	0.000000	0.000
ENSMUST00000191693.1	350	187.000	0.000000	0.000
ENSMUST00000103476.1	296	137.000	0.000000	0.000
ENSMUST00000192499.2	437	271.000	0.000000	0.000
ENSMUST00000103477.3	360	196.000	0.000000	0.000
ENSMUST00000193408.1	353	190.000	0.000000	0.000
ENSMUST00000195619.1	353	190.000	0.000000	0.000
ENSMUST00000103479.3	299	140.000	0.000000	0.000
ENSMUST00000196595.1	352	189.000	0.000000	0.000
ENSMUST00000103351.2	286	128.000	0.000000	0.000
ENSMUST00000198345.1	352	189.000	0.000000	0.000
ENSMUST00000177795.1	288	130.000	0.000000	0.000
ENSMUST00000199160.1	382	218.000	0.000000	0.000
ENSMUST00000103353.2	284	126.000	0.000000	0.000
ENSMUST00000103354.2	368	204.000	0.000000	0.000
ENSMUST00000197448.1	358	194.000	0.000000	0.000
ENSMUST00000103355.2	292	133.000	0.000000	0.000
ENSMUST00000195124.5	350	187.000	0.000000	0.000
ENSMUST00000103481.2	342	179.000	0.000000	0.000
ENSMUST00000103356.3	373	209.000	0.000000	0.000
ENSMUST00000103357.3	352	189.000	0.000000	0.000
ENSMUST00000194159.1	351	188.000	0.000000	0.000
ENSMUST00000103482.1	294	135.000	0.000000	0.000
ENSMUST00000103483.2	394	229.000	0.000000	0.000
ENSMUST00000125484.2	359	195.000	0.000000	0.000
ENSMUST00000183954.3	302	142.000	0.000000	0.000
ENSMUST00000103485.2	353	190.000	0.000000	0.000
ENSMUST00000103486.1	356	193.000	0.000000	0.000
ENSMUST00000103359.2	379	215.000	0.000000	0.000
ENSMUST00000199437.1	352	189.000	0.000000	0.000
ENSMUST00000177697.1	288	130.000	0.000000	0.000
ENSMUST00000198328.1	367	203.000	0.000000	0.000
ENSMUST00000166380.1	292	133.000	0.000000	0.000
ENSMUST00000103345.3	394	229.000	0.000000	0.000
ENSMUST00000103478.3	350	187.000	0.000000	0.000
ENSMUST00000200454.1	378	214.000	0.000000	0.000
ENSMUST00000103337.2	340	177.000	0.000000	0.000
ENSMUST00000114212.3	347	184.000	0.000000	0.000
ENSMUST00000103339.1	347	184.000	0.000000	0.000
ENSMUST00000197966.1	358	194.000	0.000000	0.000
ENSMUST00000103340.2	290	132.000	0.000000	0.000
ENSMUST00000103341.3	348	185.000	0.000000	0.000
ENSMUST00000195468.5	353	190.000	0.000000	0.000
ENSMUST00000103442.2	350	187.000	0.000000	0.000
ENSMUST00000103443.2	352	189.000	0.000000	0.000
ENSMUST00000103444.2	425	260.000	0.000000	0.000
ENSMUST00000178229.2	347	184.000	0.000000	0.000
ENSMUST00000103446.1	353	190.000	0.000000	0.000
ENSMUST00000103447.1	350	187.000	0.000000	0.000
ENSMUST00000103448.2	418	253.000	0.000000	0.000
ENSMUST00000195707.2	480	314.000	0.000000	0.000
ENSMUST00000103449.3	347	184.000	0.000000	0.000
ENSMUST00000103450.3	353	190.000	0.000000	0.000
ENSMUST00000179657.1	350	187.000	0.000000	0.000
ENSMUST00000192264.1	413	248.000	0.000000	0.000
ENSMUST00000103452.2	350	187.000	0.000000	0.000
ENSMUST00000195381.1	353	190.000	0.000000	0.000
ENSMUST00000103342.3	358	194.000	0.000000	0.000
ENSMUST00000103343.3	358	194.000	0.000000	0.000
ENSMUST00000180013.2	369	205.000	0.000000	0.000
ENSMUST00000103344.2	394	229.000	0.000000	0.000
ENSMUST00000192911.1	350	187.000	0.000000	0.000
ENSMUST00000103455.2	342	179.000	0.000000	0.000
ENSMUST00000103346.2	402	237.000	0.000000	0.000
ENSMUST00000196201.1	352	189.000	0.000000	0.000
ENSMUST00000101325.3	288	130.000	0.000000	0.000
ENSMUST00000103456.3	355	192.000	0.000000	0.000
ENSMUST00000103348.2	379	215.000	0.000000	0.000
ENSMUST00000192877.1	361	197.000	0.000000	0.000
ENSMUST00000103457.2	350	187.000	0.000000	0.000
ENSMUST00000103349.1	348	185.000	0.000000	0.000
ENSMUST00000103350.2	394	229.000	0.000000	0.000
ENSMUST00000193652.1	380	216.000	0.000000	0.000
ENSMUST00000103458.2	350	187.000	0.000000	0.000
ENSMUST00000103459.4	405	240.000	0.000000	0.000
ENSMUST00000103451.4	362	198.000	0.000000	0.000
ENSMUST00000103474.4	363	199.000	0.000000	0.000
ENSMUST00000193133.2	357	194.000	0.000000	0.000
ENSMUST00000103462.3	354	191.000	0.000000	0.000
ENSMUST00000103463.2	351	188.000	0.000000	0.000
ENSMUST00000103464.2	414	249.000	0.000000	0.000
ENSMUST00000167638.1	352	189.000	0.000000	0.000
ENSMUST00000166255.1	278	121.000	0.000000	0.000
ENSMUST00000103301.2	359	195.000	0.000000	0.000
ENSMUST00000095364.2	294	135.000	0.000000	0.000
ENSMUST00000103682.2	51	6.000	0.000000	0.000
ENSMUST00000103683.1	59	8.000	0.000000	0.000
ENSMUST00000197589.1	62	8.000	0.000000	0.000
ENSMUST00000103686.1	64	9.000	0.000000	0.000
ENSMUST00000103687.1	63	8.000	0.000000	0.000
ENSMUST00000196977.1	63	8.000	0.000000	0.000
ENSMUST00000103688.2	65	9.000	0.000000	0.000
ENSMUST00000103689.1	63	8.000	0.000000	0.000
ENSMUST00000103690.1	66	9.000	0.000000	0.000
ENSMUST00000103691.1	66	9.000	0.000000	0.000
ENSMUST00000103693.1	63	8.000	0.000000	0.000
ENSMUST00000199452.1	62	8.000	0.000000	0.000
ENSMUST00000103694.2	59	8.000	0.000000	0.000
ENSMUST00000200046.1	61	8.000	0.000000	0.000
ENSMUST00000103695.1	60	8.000	0.000000	0.000
ENSMUST00000197949.1	57	7.000	0.000000	0.000
ENSMUST00000103696.1	63	8.000	0.000000	0.000
ENSMUST00000103697.1	63	8.000	0.000000	0.000
ENSMUST00000103698.1	61	8.000	0.000000	0.000
ENSMUST00000103699.1	57	7.000	0.000000	0.000
ENSMUST00000103700.1	64	9.000	0.000000	0.000
ENSMUST00000103701.1	55	7.000	0.000000	0.000
ENSMUST00000103702.1	61	8.000	0.000000	0.000
ENSMUST00000103703.1	63	8.000	0.000000	0.000
ENSMUST00000103704.1	62	8.000	0.000000	0.000
ENSMUST00000103705.1	60	8.000	0.000000	0.000
ENSMUST00000103706.1	65	9.000	0.000000	0.000
ENSMUST00000103707.1	58	8.000	0.000000	0.000
ENSMUST00000103708.1	57	7.000	0.000000	0.000
ENSMUST00000103709.1	66	9.000	0.000000	0.000
ENSMUST00000103710.1	57	7.000	0.000000	0.000
ENSMUST00000103711.1	59	8.000	0.000000	0.000
ENSMUST00000103712.1	60	8.000	0.000000	0.000
ENSMUST00000103713.1	65	9.000	0.000000	0.000
ENSMUST00000103714.1	59	8.000	0.000000	0.000
ENSMUST00000103715.1	60	8.000	0.000000	0.000
ENSMUST00000103716.2	57	7.000	0.000000	0.000
ENSMUST00000103717.2	63	8.000	0.000000	0.000
ENSMUST00000103718.1	60	8.000	0.000000	0.000
ENSMUST00000103719.1	60	8.000	0.000000	0.000
ENSMUST00000103720.1	57	7.000	0.000000	0.000
ENSMUST00000103721.2	58	8.000	0.000000	0.000
ENSMUST00000103722.1	61	8.000	0.000000	0.000
ENSMUST00000103723.1	66	9.000	0.000000	0.000
ENSMUST00000103724.1	63	8.000	0.000000	0.000
ENSMUST00000103725.1	61	8.000	0.000000	0.000
ENSMUST00000103726.1	60	8.000	0.000000	0.000
ENSMUST00000103728.1	57	7.000	0.000000	0.000
ENSMUST00000103729.1	58	8.000	0.000000	0.000
ENSMUST00000103730.1	59	8.000	0.000000	0.000
ENSMUST00000103731.1	58	8.000	0.000000	0.000
ENSMUST00000103733.1	59	8.000	0.000000	0.000
ENSMUST00000103734.1	62	8.000	0.000000	0.000
ENSMUST00000103735.1	62	8.000	0.000000	0.000
ENSMUST00000103736.1	63	8.000	0.000000	0.000
ENSMUST00000103737.2	66	9.000	0.000000	0.000
ENSMUST00000103738.1	66	9.000	0.000000	0.000
ENSMUST00000200495.1	60	8.000	0.000000	0.000
ENSMUST00000103562.2	60	8.000	0.000000	0.000
ENSMUST00000197113.1	60	8.000	0.000000	0.000
ENSMUST00000184430.1	61	8.000	0.000000	0.000
ENSMUST00000103284.1	48	5.000	0.000000	0.000
ENSMUST00000103285.1	48	5.000	0.000000	0.000
ENSMUST00000192366.1	50	6.000	0.000000	0.000
ENSMUST00000103286.1	54	7.000	0.000000	0.000
ENSMUST00000103287.1	51	6.000	0.000000	0.000
ENSMUST00000103288.1	50	6.000	0.000000	0.000
ENSMUST00000103289.1	53	6.000	0.000000	0.000
ENSMUST00000193061.1	46	5.000	0.000000	0.000
ENSMUST00000103290.1	45	4.000	0.000000	0.000
ENSMUST00000103293.1	50	6.000	0.000000	0.000
ENSMUST00000103294.1	51	6.000	0.000000	0.000
ENSMUST00000103295.1	49	5.000	0.000000	0.000
ENSMUST00000103296.1	49	5.000	0.000000	0.000
ENSMUST00000103297.1	49	5.000	0.000000	0.000
ENSMUST00000103298.1	47	5.000	0.000000	0.000
ENSMUST00000082421.1	1144	1037.723	7691.259036	44483.000
ENSMUST00000082419.1	519	284.430	411.929916	653.000
ENSMUST00000082418.1	1824	1569.457	1365.022655	11939.999
ENSMUST00000082414.1	1378	990.511	5727.073136	31616.000
ENSMUST00000084013.1	297	147.152	5722.275846	4692.984
ENSMUST00000082411.1	348	163.000	471.228289	428.089
ENSMUST00000082409.1	784	649.400	1555.645774	5630.386
ENSMUST00000082408.1	681	471.631	4195.866295	11029.081
ENSMUST00000082407.1	204	63.000	9754.499667	3425.000
ENSMUST00000082405.1	684	508.956	2403.625753	6818.087
ENSMUST00000082402.1	1545	1463.354	10717.786073	87411.688
ENSMUST00000082396.1	1038	702.430	3527.570520	13810.000
ENSMUST00000082392.1	957	757.488	6537.121971	27598.000
ENSMUST00000124112.1	574	400.687	5.466359	12.207
ENSMUST00000084954.12	1732	1558.417	0.000000	0.000
ENSMUST00000108568.9	1777	1607.295	20.116327	180.202
ENSMUST00000079056.8	1443	1288.225	0.000000	0.000
ENSMUST00000102564.10	1848	1706.100	24.227932	230.375
ENSMUST00000124943.7	662	500.526	0.000000	0.000
ENSMUST00000150076.7	370	195.616	0.000000	0.000
ENSMUST00000128748.7	957	811.460	4.652540	21.041
ENSMUST00000102563.1	1352	1218.287	0.000000	0.000
ENSMUST00000138006.7	1073	926.721	1.316888	6.802
ENSMUST00000125441.7	756	609.034	7.458245	25.316
ENSMUST00000143232.1	603	456.917	2.265287	5.769
ENSMUST00000144454.1	488	321.042	7.985461	14.288
ENSMUST00000041683.8	4434	4356.535	205.849206	4998.105
ENSMUST00000173525.1	930	804.751	4.727679	21.204
ENSMUST00000174035.1	520	373.166	25.526261	53.089
ENSMUST00000174301.7	657	524.580	1.106329	3.235
ENSMUST00000174220.1	889	664.998	3.066937	11.367
ENSMUST00000199435.1	3794	3274.764	2.187068	39.917
ENSMUST00000098538.8	2564	2161.715	0.000000	0.000
ENSMUST00000199307.4	1944	1706.604	3.386660	32.212
ENSMUST00000098539.6	2261	1837.278	0.000000	0.000
ENSMUST00000196898.4	3323	2919.326	0.381285	6.204
ENSMUST00000029920.14	2239	1848.337	0.761068	7.840
ENSMUST00000196552.4	705	543.790	0.606217	1.837
ENSMUST00000197657.1	425	260.000	0.000000	0.000
ENSMUST00000199124.4	599	469.035	0.984619	2.574
ENSMUST00000196857.4	701	524.885	0.000000	0.000
ENSMUST00000198764.1	764	596.582	0.000000	0.000
ENSMUST00000199045.4	913	717.773	7.836995	31.351
ENSMUST00000196426.4	674	467.900	4.215393	10.993
ENSMUST00000200014.4	740	570.586	1.985519	6.314
ENSMUST00000198808.4	3747	3241.230	3.575198	64.584
ENSMUST00000195926.1	464	308.819	0.719124	1.238
ENSMUST00000200353.1	485	278.651	0.000000	0.000
ENSMUST00000106192.8	2425	1958.381	16.027589	174.936
ENSMUST00000178858.2	804	638.000	0.000000	0.000
ENSMUST00000169137.2	616	450.000	0.000000	0.000
ENSMUST00000113529.3	442	276.000	0.000000	0.000
ENSMUST00000208801.1	437	271.000	0.000000	0.000
ENSMUST00000031309.15	2421	2201.411	70.994439	871.045
ENSMUST00000125522.1	3357	3302.852	0.880187	16.202
ENSMUST00000138071.1	585	419.000	0.000000	0.000
ENSMUST00000111959.1	1526	1392.984	0.000000	0.000
ENSMUST00000149669.7	600	453.885	1.088282	2.753
ENSMUST00000136895.1	392	233.798	0.000000	0.000
ENSMUST00000118865.7	768	602.000	0.000000	0.000
ENSMUST00000061587.12	1996	1828.020	5.496572	56.000
ENSMUST00000121504.1	2141	1974.389	0.000000	0.000
ENSMUST00000081035.8	4334	4560.501	2.281920	58.000
ENSMUST00000025989.9	8096	7157.631	16.181365	645.505
ENSMUST00000237871.1	3170	2671.117	81.110584	1207.495
ENSMUST00000028807.5	3665	3705.948	20.805243	429.722
ENSMUST00000126082.1	897	769.928	5.513313	23.658
ENSMUST00000141836.1	266	111.000	0.000000	0.000
ENSMUST00000150162.7	606	464.879	0.000000	0.000
ENSMUST00000140282.1	446	302.163	4.125195	6.947
ENSMUST00000125766.7	936	801.655	3.552565	15.872
ENSMUST00000152191.7	1010	860.763	7.968887	38.229
ENSMUST00000154104.1	668	516.689	3.867187	11.136
ENSMUST00000117392.8	6625	6247.740	3.802018	132.389
ENSMUST00000132442.1	3088	2847.897	2.556394	40.576
ENSMUST00000135804.1	634	456.786	0.000000	0.000
ENSMUST00000173320.7	6908	6445.044	2.617877	94.035
ENSMUST00000112524.8	3089	2985.764	0.170523	2.838
ENSMUST00000141118.8	3399	3219.546	0.785362	14.092
ENSMUST00000133617.2	1902	1770.240	1.832047	18.075
ENSMUST00000074082.12	2129	2008.134	0.000000	0.000
ENSMUST00000134053.7	1905	1776.294	17.415952	172.416
ENSMUST00000143125.1	794	626.022	2.142532	7.475
ENSMUST00000123115.1	807	646.841	3.689793	13.302
ENSMUST00000214989.1	500	334.000	0.000000	0.000
ENSMUST00000123601.1	878	768.764	0.696386	2.984
ENSMUST00000214249.1	1693	1547.386	3.215460	27.730
ENSMUST00000219340.1	1718	1625.162	2.606755	23.611
ENSMUST00000219129.1	1546	1380.000	0.000000	0.000
ENSMUST00000215222.1	460	295.463	14.256793	23.477
ENSMUST00000170255.1	1590	1424.000	0.000000	0.000
ENSMUST00000020488.8	123179	127280.813	4.578847	3248.135
ENSMUST00000076316.5	3084	2979.990	3.274069	54.377
ENSMUST00000210922.1	2208	2201.316	1.028856	12.623
ENSMUST00000210519.1	2295	2277.192	0.000000	0.000
ENSMUST00000020497.13	6027	6180.352	14.077147	484.890
ENSMUST00000146640.7	3938	4093.322	0.223411	5.097
ENSMUST00000147381.1	347	193.508	1.098317	1.185
ENSMUST00000141184.1	1383	1304.383	4.391247	31.923
ENSMUST00000138858.7	3505	3575.546	0.000000	0.000
ENSMUST00000143793.7	804	666.049	0.762121	2.829
ENSMUST00000125193.1	692	526.000	0.000000	0.000
ENSMUST00000028944.3	3618	3547.679	28.517184	563.853
ENSMUST00000154328.7	547	381.000	0.000000	0.000
ENSMUST00000147135.1	392	227.000	0.000000	0.000
ENSMUST00000141500.1	656	490.000	0.000000	0.000
ENSMUST00000141785.1	658	447.603	0.459743	1.147
ENSMUST00000084512.10	6471	6429.365	8.212123	294.265
ENSMUST00000084030.5	7788	7748.950	11.213321	484.275
ENSMUST00000209441.1	3469	3480.119	0.868220	16.840
ENSMUST00000210645.1	797	675.353	1.062709	4.000
ENSMUST00000210016.1	656	490.000	0.000000	0.000
ENSMUST00000211622.1	1661	1495.000	0.000000	0.000
ENSMUST00000210933.1	375	211.000	0.000000	0.000
ENSMUST00000210767.1	552	393.624	0.489243	1.073
ENSMUST00000210488.1	479	313.000	0.000000	0.000
ENSMUST00000209827.1	515	349.000	0.000000	0.000
ENSMUST00000211584.1	457	291.000	0.000000	0.000
ENSMUST00000209633.1	1050	943.018	2.283211	12.000
ENSMUST00000211218.1	943	661.430	1.775936	6.547
ENSMUST00000021133.15	2526	2434.125	62.232468	844.258
ENSMUST00000106425.3	2330	2246.811	0.000000	0.000
ENSMUST00000127205.7	1979	1849.885	0.000000	0.000
ENSMUST00000128808.1	703	552.066	1.541336	4.742
ENSMUST00000110893.9	1242	1168.819	0.000000	0.000
ENSMUST00000085633.11	1089	923.000	0.000000	0.000
ENSMUST00000110891.7	1214	1048.000	0.000000	0.000
ENSMUST00000027945.5	1196	1121.090	5.517282	34.473
ENSMUST00000156341.1	1028	862.000	0.000000	0.000
ENSMUST00000153757.1	498	361.146	4.695074	9.450
ENSMUST00000124497.1	741	638.730	0.583360	2.077
ENSMUST00000143876.7	342	179.000	0.000000	0.000
ENSMUST00000156527.1	261	107.000	0.000000	0.000
ENSMUST00000198858.4	453	287.000	0.000000	0.000
ENSMUST00000197248.4	3184	3278.720	0.163191	2.982
ENSMUST00000061155.11	2956	2964.447	0.904175	14.939
ENSMUST00000198043.4	2233	2067.000	0.000000	0.000
ENSMUST00000084952.7	2713	2773.428	1.363717	21.079
ENSMUST00000109332.7	617	451.000	0.000000	0.000
ENSMUST00000167694.1	249	97.000	0.000000	0.000
ENSMUST00000086461.12	2796	2725.024	20.696726	314.331
ENSMUST00000150962.7	3751	3746.229	2.194625	45.822
ENSMUST00000129369.1	375	220.523	0.000000	0.000
ENSMUST00000123392.1	264	111.355	4.807401	2.984
ENSMUST00000126262.1	1256	1143.582	2.591465	16.517
ENSMUST00000111953.1	772	608.079	1.213142	4.111
ENSMUST00000088260.1	1074	908.000	0.000000	0.000
ENSMUST00000033818.9	7549	7272.408	12.747342	516.670
ENSMUST00000091237.11	7443	7172.419	0.000000	0.000
ENSMUST00000133338.7	4028	3915.979	1.697305	37.044
ENSMUST00000125031.1	2295	2035.605	2.324941	26.377
ENSMUST00000127197.1	755	629.635	0.000000	0.000
ENSMUST00000132974.7	5528	5362.410	9.646911	288.312
ENSMUST00000152273.1	692	565.848	0.447480	1.411
ENSMUST00000136918.1	290	132.000	0.000000	0.000
ENSMUST00000143359.7	604	452.233	6.242203	15.733
ENSMUST00000131804.1	567	415.633	6.023797	13.954
ENSMUST00000139545.1	811	628.737	5.632260	19.736
ENSMUST00000001256.10	3736	2828.212	14.422525	227.336
ENSMUST00000167545.2	3156	2364.960	5.740505	75.664
ENSMUST00000017454.7	751	585.000	0.000000	0.000
ENSMUST00000046863.11	1828	1695.241	0.000000	0.000
ENSMUST00000132702.7	1899	1770.494	0.000000	0.000
ENSMUST00000144748.7	2286	2160.541	1.747829	21.046
ENSMUST00000206674.1	531	365.000	0.000000	0.000
ENSMUST00000106272.7	1725	1559.000	0.000000	0.000
ENSMUST00000125188.7	473	307.000	0.000000	0.000
ENSMUST00000155005.2	710	544.000	0.000000	0.000
ENSMUST00000206995.1	1000	836.324	1.554889	7.248
ENSMUST00000124631.7	782	616.000	0.000000	0.000
ENSMUST00000136597.2	809	643.000	0.000000	0.000
ENSMUST00000139068.7	364	200.000	0.000000	0.000
ENSMUST00000106271.1	1713	1584.676	1.574696	13.908
ENSMUST00000138432.1	288	130.000	0.000000	0.000
ENSMUST00000084935.10	8834	7786.065	16.465815	714.523
ENSMUST00000208158.1	1551	1385.000	0.000000	0.000
ENSMUST00000162108.7	2433	2336.479	0.000000	0.000
ENSMUST00000054436.8	4060	3809.955	2.746213	58.313
ENSMUST00000035115.4	4902	4746.886	0.604778	16.000
ENSMUST00000213272.1	508	280.282	0.640161	1.000
ENSMUST00000139189.1	412	247.000	0.000000	0.000
ENSMUST00000129394.1	763	597.000	0.000000	0.000
ENSMUST00000149959.1	224	78.000	0.000000	0.000
ENSMUST00000103097.9	443	277.000	0.000000	0.000
ENSMUST00000180193.1	443	277.000	0.000000	0.000
ENSMUST00000199470.4	2392	2226.000	0.000000	0.000
ENSMUST00000046045.12	2564	2391.429	1.030417	13.734
ENSMUST00000199423.4	2016	1888.390	0.000000	0.000
ENSMUST00000196529.4	1460	1294.000	0.000000	0.000
ENSMUST00000198460.4	1785	1619.000	0.000000	0.000
ENSMUST00000199983.1	479	254.208	2.366946	3.353
ENSMUST00000198734.1	452	166.000	2.527921	2.339
ENSMUST00000200589.4	1174	1008.000	0.000000	0.000
ENSMUST00000198750.4	870	704.000	0.000000	0.000
ENSMUST00000198404.1	368	209.340	2.206309	2.574
ENSMUST00000196815.4	574	408.000	0.000000	0.000
ENSMUST00000198648.4	810	644.000	0.000000	0.000
ENSMUST00000196504.4	608	442.000	0.000000	0.000
ENSMUST00000199685.1	604	438.000	0.000000	0.000
ENSMUST00000197282.1	655	478.430	0.375031	1.000
ENSMUST00000199752.1	275	119.000	0.000000	0.000
ENSMUST00000103096.9	911	745.000	0.000000	0.000
ENSMUST00000109328.7	726	566.297	0.316841	1.000
ENSMUST00000130227.1	1619	1443.573	0.497172	4.000
ENSMUST00000063824.13	3681	3515.000	0.000000	0.000
ENSMUST00000136375.7	3691	3525.000	0.000000	0.000
ENSMUST00000142203.7	3849	3683.000	0.000000	0.000
ENSMUST00000141714.1	492	345.662	0.873617	1.683
ENSMUST00000135618.7	3293	3127.000	0.000000	0.000
ENSMUST00000137458.1	3272	2811.307	0.147877	2.317
ENSMUST00000134723.1	354	191.000	0.000000	0.000
ENSMUST00000143808.1	554	388.000	0.000000	0.000
ENSMUST00000135968.1	762	596.000	0.000000	0.000
ENSMUST00000135560.1	1156	990.000	0.000000	0.000
ENSMUST00000000188.11	6330	6283.659	351.833972	12321.552
ENSMUST00000201564.1	127	24.000	0.000000	0.000
ENSMUST00000201985.1	415	257.252	2.393767	3.432
ENSMUST00000201902.3	627	460.248	0.000000	0.000
ENSMUST00000202363.1	3506	3395.304	0.885412	16.755
ENSMUST00000201066.1	983	836.583	6.061191	28.261
ENSMUST00000201637.1	1006	880.087	0.000000	0.000
ENSMUST00000201857.1	115	20.000	0.000000	0.000
ENSMUST00000062904.10	3151	3116.056	42.574333	739.381
ENSMUST00000139555.7	3841	3799.050	2.649282	56.094
ENSMUST00000133959.7	688	556.196	2.123754	6.583
ENSMUST00000128582.7	5607	5648.361	4.814591	151.564
ENSMUST00000139069.7	2300	2211.673	0.000000	0.000
ENSMUST00000147625.1	595	453.510	0.000000	0.000
ENSMUST00000123551.7	710	572.643	1.699124	5.423
ENSMUST00000142198.7	823	684.175	0.000000	0.000
ENSMUST00000148048.1	786	634.464	0.000000	0.000
ENSMUST00000138738.1	837	698.763	1.825563	7.110
ENSMUST00000149337.1	653	511.772	4.750669	13.550
ENSMUST00000124955.1	830	690.986	1.147154	4.418
ENSMUST00000015003.9	1993	1801.563	31.523549	316.519
ENSMUST00000212037.1	358	172.614	4.509675	4.338
ENSMUST00000212572.1	1151	1004.104	11.283129	63.143
ENSMUST00000151162.1	662	420.928	1.794818	4.211
ENSMUST00000036578.6	4594	3860.749	17.232199	370.789
ENSMUST00000073935.6	3923	3535.718	5.835865	115.000
ENSMUST00000055872.2	1940	1774.000	0.000000	0.000
ENSMUST00000154277.1	1632	1413.801	0.126910	1.000
ENSMUST00000057773.4	1308	978.547	6.050861	33.000
ENSMUST00000024657.11	1663	1580.112	46.886810	412.908
ENSMUST00000171526.1	534	408.090	1.175584	2.674
ENSMUST00000172054.1	441	301.427	4.760256	7.997
ENSMUST00000168938.2	3901	3438.856	17.813982	341.421
ENSMUST00000167805.1	597	431.000	0.000000	0.000
ENSMUST00000077502.4	3257	3178.275	1.275314	22.590
ENSMUST00000204803.1	1032	886.054	0.403483	1.993
ENSMUST00000104984.3	6905	5667.941	4.724993	149.259
ENSMUST00000210367.1	1324	1158.000	0.000000	0.000
ENSMUST00000211489.1	575	409.000	0.000000	0.000
ENSMUST00000211207.1	1866	1700.000	0.000000	0.000
ENSMUST00000080065.2	4054	3826.595	24.663787	526.002
ENSMUST00000136444.1	722	588.818	3.046652	9.998
ENSMUST00000032326.10	1764	1728.412	48.206876	464.378
ENSMUST00000130851.7	435	269.000	0.000000	0.000
ENSMUST00000205244.2	607	441.000	0.000000	0.000
ENSMUST00000131719.7	978	873.991	4.911514	23.924
ENSMUST00000155277.7	4006	4184.757	6.977140	162.728
ENSMUST00000205055.2	551	385.000	0.000000	0.000
ENSMUST00000155698.1	620	479.265	1.876024	5.011
ENSMUST00000204646.2	1139	1060.825	0.000000	0.000
ENSMUST00000154558.2	1078	999.255	0.000000	0.000
ENSMUST00000123022.7	693	588.076	1.537783	5.040
ENSMUST00000134549.1	791	679.532	2.248750	8.517
ENSMUST00000155022.2	3269	3355.942	1.946247	36.402
ENSMUST00000159715.7	3796	3731.698	0.048082	1.000
ENSMUST00000052069.11	3798	3733.899	0.000000	0.000
ENSMUST00000161514.1	2746	2580.000	0.000000	0.000
ENSMUST00000027809.7	1913	1545.241	3.685570	31.741
ENSMUST00000046548.13	5060	4353.740	6.511478	158.000
ENSMUST00000111037.2	4988	4263.868	0.000000	0.000
ENSMUST00000152584.1	750	584.000	0.000000	0.000
ENSMUST00000142869.1	635	469.000	0.000000	0.000
ENSMUST00000044332.15	4518	4186.463	16.741616	390.625
ENSMUST00000156546.1	2162	2086.512	3.729984	43.375
ENSMUST00000150767.7	3896	3882.465	0.000000	0.000
ENSMUST00000124718.7	564	398.000	0.000000	0.000
ENSMUST00000043598.13	1153	987.000	0.000000	0.000
ENSMUST00000108435.1	1112	979.970	0.183093	1.000
ENSMUST00000153236.1	847	692.319	1.279884	4.938
ENSMUST00000027727.14	3123	2924.073	29.775952	485.254
ENSMUST00000112237.1	3446	3093.167	11.362562	195.882
ENSMUST00000156433.1	363	199.000	0.000000	0.000
ENSMUST00000148822.1	2231	2057.597	2.989031	34.277
ENSMUST00000034046.12	3897	3903.579	5.835434	126.955
ENSMUST00000128746.2	5676	5434.445	0.034490	1.045
ENSMUST00000211644.1	343	180.000	0.000000	0.000
ENSMUST00000211289.1	1253	886.480	0.404805	2.000
ENSMUST00000135955.7	673	507.000	0.000000	0.000
ENSMUST00000210929.1	474	308.000	0.000000	0.000
ENSMUST00000110372.8	3429	3510.563	0.000000	0.000
ENSMUST00000130563.1	368	204.000	0.000000	0.000
ENSMUST00000110371.7	2100	2089.113	0.000000	0.000
ENSMUST00000133161.1	573	407.000	0.000000	0.000
ENSMUST00000152423.1	441	275.000	0.000000	0.000
ENSMUST00000223838.1	420	176.332	1.017546	1.000
ENSMUST00000046095.9	3791	3526.253	0.152649	3.000
ENSMUST00000099885.1	942	776.000	0.000000	0.000
ENSMUST00000105931.7	472	306.000	0.000000	0.000
ENSMUST00000105934.7	480	314.000	0.000000	0.000
ENSMUST00000210288.1	918	752.000	0.000000	0.000
ENSMUST00000105930.7	583	417.000	0.000000	0.000
ENSMUST00000105933.7	552	386.000	0.000000	0.000
ENSMUST00000000220.2	478	312.000	0.000000	0.000
ENSMUST00000105932.1	455	270.148	0.664175	1.000
ENSMUST00000125933.1	259	105.000	0.000000	0.000
ENSMUST00000162317.1	297	138.000	0.000000	0.000
ENSMUST00000052691.8	2506	2146.549	3.087990	36.943
ENSMUST00000164837.2	2523	2172.440	13.797547	167.057
ENSMUST00000174004.1	1466	1266.226	0.000000	0.000
ENSMUST00000174163.1	772	657.208	1.092049	4.000
ENSMUST00000115349.8	1577	1411.000	0.000000	0.000
ENSMUST00000231872.1	509	343.000	0.000000	0.000
ENSMUST00000039338.12	1591	1425.000	0.000000	0.000
ENSMUST00000100046.8	2294	2128.000	0.000000	0.000
ENSMUST00000160243.1	1490	1324.000	0.000000	0.000
ENSMUST00000232459.1	742	576.000	0.000000	0.000
ENSMUST00000231835.1	533	367.000	0.000000	0.000
ENSMUST00000057023.11	2361	2235.247	2.300977	28.665
ENSMUST00000139790.7	2403	2256.423	0.000000	0.000
ENSMUST00000148620.1	1342	1192.694	0.200826	1.335
ENSMUST00000138465.2	1884	1811.127	0.000000	0.000
ENSMUST00000208565.1	1215	1085.367	0.000000	0.000
ENSMUST00000217292.2	1854	1688.000	0.000000	0.000
ENSMUST00000216534.1	942	776.000	0.000000	0.000
ENSMUST00000037528.9	4611	4223.095	9.113033	214.491
ENSMUST00000207617.1	412	235.554	3.430934	4.504
ENSMUST00000207530.1	369	196.505	0.000000	0.000
ENSMUST00000208800.1	446	280.000	0.000000	0.000
ENSMUST00000213887.1	2711	2484.827	12.083119	167.336
ENSMUST00000207238.1	396	231.000	0.000000	0.000
ENSMUST00000208947.1	1865	1715.595	2.719215	26.000
ENSMUST00000208061.1	938	726.865	3.374066	13.669
ENSMUST00000029671.8	2910	2568.808	0.069848	1.000
ENSMUST00000149919.7	531	365.000	0.000000	0.000
ENSMUST00000133888.1	4064	3898.000	0.000000	0.000
ENSMUST00000127733.1	405	240.000	0.000000	0.000
ENSMUST00000212929.1	3474	3003.390	0.000000	0.000
ENSMUST00000093099.12	3236	2768.540	0.000000	0.000
ENSMUST00000147964.7	3309	2842.118	11.489848	182.000
ENSMUST00000131652.1	441	275.000	0.000000	0.000
ENSMUST00000144379.7	698	532.000	0.000000	0.000
ENSMUST00000126547.1	577	411.000	0.000000	0.000
ENSMUST00000195794.1	1392	1226.000	0.000000	0.000
ENSMUST00000194087.5	3225	3059.000	0.000000	0.000
ENSMUST00000194783.1	2161	1995.000	0.000000	0.000
ENSMUST00000094288.9	3817	3651.000	0.000000	0.000
ENSMUST00000171939.7	3823	3657.000	0.000000	0.000
ENSMUST00000058806.6	2069	1903.000	0.000000	0.000
ENSMUST00000224534.1	2016	1850.000	0.000000	0.000
ENSMUST00000076263.1	942	776.000	0.000000	0.000
ENSMUST00000017443.13	1664	1507.057	27.527570	231.213
ENSMUST00000109326.9	476	280.982	1.895374	2.968
ENSMUST00000109327.3	656	472.432	15.442858	40.661
ENSMUST00000135458.1	560	415.486	3.090826	7.157
ENSMUST00000047075.13	6487	6141.936	1.893523	64.817
ENSMUST00000144406.7	916	758.709	0.000000	0.000
ENSMUST00000126761.7	730	554.141	0.000000	0.000
ENSMUST00000143951.1	315	154.000	0.000000	0.000
ENSMUST00000141439.1	389	239.194	1.136381	1.515
ENSMUST00000047157.12	5927	5678.623	28.177407	891.783
ENSMUST00000205501.1	647	481.000	0.000000	0.000
ENSMUST00000099546.5	2090	1816.562	6.914056	70.000
ENSMUST00000110837.1	1991	1719.742	0.000000	0.000
ENSMUST00000204239.2	4804	4711.935	3.083361	80.973
ENSMUST00000002976.4	7752	7891.993	1.296525	57.027
ENSMUST00000204078.1	805	681.695	0.000000	0.000
ENSMUST00000141137.6	13862	14312.322	0.147221	11.743
ENSMUST00000198055.1	431	265.000	0.000000	0.000
ENSMUST00000126998.2	550	384.000	0.000000	0.000
ENSMUST00000197824.1	735	569.000	0.000000	0.000
ENSMUST00000196708.1	6341	6441.625	0.174251	6.256
ENSMUST00000058440.11	14038	14509.296	0.000009	0.001
ENSMUST00000229223.1	346	183.000	0.000000	0.000
ENSMUST00000230769.1	346	183.000	0.000000	0.000
ENSMUST00000109150.8	2513	2251.917	31.603393	396.644
ENSMUST00000229282.1	376	211.873	2.540564	3.000
ENSMUST00000003442.8	2734	2214.794	2.741492	33.840
ENSMUST00000230490.1	2477	2209.839	64.342114	792.448
ENSMUST00000230064.1	2714	2471.773	21.346304	294.067
ENSMUST00000233649.1	4007	4074.754	0.244372	5.550
ENSMUST00000077788.6	2379	2259.656	6.511132	82.000
ENSMUST00000045521.8	5226	5100.857	25.185749	716.000
ENSMUST00000036470.13	1870	1788.259	19.514419	194.492
ENSMUST00000110834.7	828	725.652	1.361978	5.508
ENSMUST00000110833.1	732	566.000	0.000000	0.000
ENSMUST00000042299.3	4058	3823.310	0.703942	15.000
ENSMUST00000224726.2	4061	3863.100	11.472180	247.000
ENSMUST00000223659.1	275	119.000	0.000000	0.000
ENSMUST00000225189.2	595	429.000	0.000000	0.000
ENSMUST00000236457.1	393	228.000	0.000000	0.000
ENSMUST00000113825.3	4044	3853.661	0.000000	0.000
ENSMUST00000238089.1	414	249.000	0.000000	0.000
ENSMUST00000068004.12	4148	3952.545	0.000000	0.000
ENSMUST00000178687.1	4869	4081.971	11.824078	269.000
ENSMUST00000093100.2	2821	2656.644	0.270154	4.000
ENSMUST00000021940.7	4315	4284.781	36.083415	861.690
ENSMUST00000224517.1	787	613.490	7.250974	24.792
ENSMUST00000225066.1	645	498.188	5.900422	16.383
ENSMUST00000225366.1	3331	3348.268	0.916663	17.106
ENSMUST00000022782.9	4228	3827.306	15.278724	325.908
ENSMUST00000227760.1	323	166.017	1.369093	1.267
ENSMUST00000228407.1	818	597.915	0.000000	0.000
ENSMUST00000226472.1	823	612.561	7.857347	26.825
ENSMUST00000075941.11	6786	6533.347	20.886806	760.541
ENSMUST00000066773.8	4461	4489.220	7.593296	189.984
ENSMUST00000185719.1	317	168.335	1.112136	1.043
ENSMUST00000188612.1	2333	2096.460	0.973828	11.378
ENSMUST00000185887.1	2227	1998.880	0.297064	3.309
ENSMUST00000185735.1	3079	2913.000	0.000000	0.000
ENSMUST00000191226.1	807	665.158	0.000000	0.000
ENSMUST00000006774.10	2736	2631.013	27.897914	409.081
ENSMUST00000165031.7	673	516.823	4.137812	11.919
ENSMUST00000107644.1	2187	2212.192	0.000000	0.000
ENSMUST00000128420.8	1451	1413.115	0.000000	0.000
ENSMUST00000144708.1	739	632.495	5.957257	21.000
ENSMUST00000154987.7	5188	5013.850	2.151657	60.126
ENSMUST00000136823.7	536	364.946	0.765921	1.558
ENSMUST00000212072.1	1930	1782.471	0.000000	0.000
ENSMUST00000212206.1	1636	1522.159	0.000000	0.000
ENSMUST00000077791.7	1811	1679.050	22.736817	212.769
ENSMUST00000211926.1	1409	1300.185	4.992410	36.177
ENSMUST00000113917.7	805	701.602	0.808948	3.163
ENSMUST00000113910.7	966	719.008	57.562136	230.667
ENSMUST00000113906.8	745	539.809	0.000000	0.000
ENSMUST00000113914.7	912	602.793	0.000000	0.000
ENSMUST00000113905.7	758	548.906	0.000000	0.000
ENSMUST00000146924.1	499	280.247	30.840237	48.170
ENSMUST00000232294.1	548	427.672	0.000000	0.000
ENSMUST00000138514.1	695	505.087	9.236111	26.000
ENSMUST00000124281.1	429	263.000	0.000000	0.000
ENSMUST00000133468.1	370	207.465	0.000000	0.000
ENSMUST00000126731.7	864	698.773	8.843193	34.440
ENSMUST00000136417.1	778	633.965	17.046530	60.230
ENSMUST00000155288.1	749	608.976	5.347371	18.149
ENSMUST00000141938.7	673	543.893	0.000000	0.000
ENSMUST00000139699.7	3449	3341.127	6.161712	114.739
ENSMUST00000106411.9	3205	3094.482	6.261709	107.993
ENSMUST00000106413.9	3298	3197.394	0.000000	0.000
ENSMUST00000021147.13	3337	3241.495	24.656853	445.449
ENSMUST00000051312.4	3256	2183.445	0.986107	12.000
ENSMUST00000094467.5	2540	2394.128	14.969385	199.741
ENSMUST00000147223.7	2893	2813.954	1.867217	29.284
ENSMUST00000146517.1	1135	931.809	0.853710	4.434
ENSMUST00000139723.1	352	189.000	0.000000	0.000
ENSMUST00000236386.1	2817	2651.000	0.000000	0.000
ENSMUST00000170392.8	1807	1641.000	0.000000	0.000
ENSMUST00000237082.1	1680	1514.000	0.000000	0.000
ENSMUST00000237165.1	1469	1303.000	0.000000	0.000
ENSMUST00000237130.1	1543	1377.000	0.000000	0.000
ENSMUST00000235892.1	1653	1487.000	0.000000	0.000
ENSMUST00000114455.2	1765	1599.000	0.000000	0.000
ENSMUST00000236703.1	1863	1697.000	0.000000	0.000
ENSMUST00000063414.8	3229	3122.564	9.514026	165.573
ENSMUST00000229242.1	736	584.832	0.437671	1.427
ENSMUST00000195026.1	4015	3097.176	0.548815	9.473
ENSMUST00000027853.5	1025	745.879	61.319641	254.908
ENSMUST00000128633.1	3029	2719.166	1.396939	21.170
ENSMUST00000193575.1	468	302.000	0.000000	0.000
ENSMUST00000138999.1	493	345.442	16.854021	32.448
ENSMUST00000098090.9	1215	1112.608	0.239977	1.488
ENSMUST00000207046.1	2733	2683.428	0.550788	8.237
ENSMUST00000032887.3	914	774.950	36.757982	158.760
ENSMUST00000209146.1	799	660.120	0.795625	2.927
ENSMUST00000127700.1	3070	3090.326	0.614725	10.588
ENSMUST00000086639.5	5454	5018.675	1.220993	34.152
ENSMUST00000232891.1	2575	2225.125	0.161925	2.008
ENSMUST00000232804.1	2902	2622.787	0.125863	1.840
ENSMUST00000074618.9	6637	6142.966	0.000000	0.000
ENSMUST00000109184.7	6828	6297.654	1.417234	49.743
ENSMUST00000151292.7	5399	5225.447	0.945476	27.535
ENSMUST00000099067.9	2727	2561.000	0.000000	0.000
ENSMUST00000029057.12	2310	1852.390	0.703105	7.259
ENSMUST00000137451.1	2369	1849.878	0.000000	0.000
ENSMUST00000140137.7	3309	3143.000	0.000000	0.000
ENSMUST00000138546.1	2174	1717.684	0.152769	1.462
ENSMUST00000171689.7	2742	2576.000	0.000000	0.000
ENSMUST00000050771.7	1239	1073.000	0.000000	0.000
ENSMUST00000041003.7	1402	1315.086	11.448724	83.912
ENSMUST00000232131.1	485	319.000	0.000000	0.000
ENSMUST00000232051.1	2419	2145.742	1.105425	13.220
ENSMUST00000139270.7	386	221.000	0.000000	0.000
ENSMUST00000144662.7	3912	3894.519	0.000000	0.000
ENSMUST00000151307.7	3687	3665.500	0.000000	0.000
ENSMUST00000025595.4	3267	3199.905	16.204874	289.000
ENSMUST00000037376.13	1405	1239.333	19.734859	136.313
ENSMUST00000113851.7	1323	1169.268	5.481981	35.725
ENSMUST00000150322.7	803	615.733	5.190297	17.811
ENSMUST00000146117.7	1049	883.924	8.158492	40.192
ENSMUST00000113850.1	1918	1752.000	0.000000	0.000
ENSMUST00000205681.1	752	645.460	5.837609	21.000
ENSMUST00000151147.7	676	509.402	3.142440	8.922
ENSMUST00000128262.1	970	870.848	2.939777	14.268
ENSMUST00000141611.1	533	389.614	1.142869	2.482
ENSMUST00000205599.1	1871	1805.337	0.326727	3.287
ENSMUST00000075303.6	1928	1788.352	11.870921	118.318
ENSMUST00000141029.1	1882	1687.829	1.560734	14.682
ENSMUST00000125666.1	639	473.000	0.000000	0.000
ENSMUST00000204390.1	1356	1190.000	0.000000	0.000
ENSMUST00000133811.2	889	770.897	0.753538	3.238
ENSMUST00000184534.1	3412	3187.680	0.524031	9.310
ENSMUST00000103201.7	9513	10185.909	1.045563	59.356
ENSMUST00000183548.2	5199	4649.514	1.037079	26.874
ENSMUST00000137500.8	431	285.068	2.521529	4.006
ENSMUST00000130012.8	1058	983.131	0.619822	3.396
ENSMUST00000136463.8	452	286.000	0.000000	0.000
ENSMUST00000183887.1	684	571.337	2.089144	6.652
ENSMUST00000020843.12	9026	9642.164	34.593590	1859.025
ENSMUST00000088955.11	1669	1503.000	0.000000	0.000
ENSMUST00000135501.2	870	704.000	0.000000	0.000
ENSMUST00000175774.8	7047	6317.542	5.365654	188.923
ENSMUST00000108415.9	7095	6347.928	2.974165	105.223
ENSMUST00000098679.9	2340	1900.271	1.650115	17.476
ENSMUST00000108418.10	1934	1540.976	2.170640	18.642
ENSMUST00000108417.9	1937	1771.000	0.000000	0.000
ENSMUST00000108416.9	1754	1588.000	0.000000	0.000
ENSMUST00000108413.7	1599	1433.000	0.000000	0.000
ENSMUST00000176408.7	1697	1352.858	0.918279	6.924
ENSMUST00000147146.1	609	299.894	4.786375	8.000
ENSMUST00000175754.3	455	286.475	2.406247	3.842
ENSMUST00000037359.8	1954	1059.788	2.261274	13.356
ENSMUST00000153736.1	363	199.000	0.000000	0.000
ENSMUST00000142339.1	702	529.605	3.106574	9.170
ENSMUST00000152424.1	646	510.298	2.276358	6.474
ENSMUST00000041717.13	3590	3179.059	0.457104	8.099
ENSMUST00000111654.7	3059	2694.403	0.954667	14.336
ENSMUST00000111658.9	3012	2697.107	0.000000	0.000
ENSMUST00000111659.8	2324	2100.849	1.561941	18.288
ENSMUST00000111652.8	1087	910.000	0.000000	0.000
ENSMUST00000111649.7	982	816.000	0.000000	0.000
ENSMUST00000111651.7	1127	961.000	0.000000	0.000
ENSMUST00000153888.8	2318	2107.474	1.322123	15.529
ENSMUST00000127233.8	3220	2816.624	0.000000	0.000
ENSMUST00000126434.7	2683	2663.509	0.078004	1.158
ENSMUST00000111653.7	2629	2254.085	0.000000	0.000
ENSMUST00000061496.16	3193	2770.631	0.756086	11.675
ENSMUST00000111656.7	3629	3110.019	6.044078	104.763
ENSMUST00000111657.10	2135	1921.780	0.507615	5.437
ENSMUST00000133008.7	691	525.000	0.000000	0.000
ENSMUST00000145249.7	830	664.000	0.000000	0.000
ENSMUST00000142291.7	729	589.624	0.386810	1.271
ENSMUST00000111646.7	2839	2400.322	0.000000	0.000
ENSMUST00000127653.7	395	236.789	1.093585	1.443
ENSMUST00000143334.1	746	604.838	0.000000	0.000
ENSMUST00000148666.1	800	634.000	0.000000	0.000
ENSMUST00000111662.10	3715	3321.458	0.000000	0.000
ENSMUST00000169838.8	5725	5779.642	34.425929	1108.924
ENSMUST00000072156.6	6127	6164.593	10.905497	374.684
ENSMUST00000226905.1	3303	2881.025	0.000000	0.000
ENSMUST00000226748.1	1133	1044.159	0.171838	1.000
ENSMUST00000227405.1	2827	2895.634	1.934058	31.212
ENSMUST00000227604.1	929	818.903	5.780243	26.381
ENSMUST00000226997.1	2131	2037.320	26.271521	298.304
ENSMUST00000226913.1	3184	3069.367	0.628748	10.756
ENSMUST00000226434.1	2278	2273.669	2.080769	26.367
ENSMUST00000019723.7	1710	1617.488	30.617190	276.008
ENSMUST00000140885.7	464	296.176	2.966121	4.896
ENSMUST00000151093.1	445	279.000	0.000000	0.000
ENSMUST00000120717.7	2591	2425.000	0.000000	0.000
ENSMUST00000151350.1	588	422.000	0.000000	0.000
ENSMUST00000102592.9	7049	6939.198	12.737261	492.607
ENSMUST00000032729.7	6102	6293.057	18.721670	656.631
ENSMUST00000206612.1	5938	6117.066	3.775930	128.731
ENSMUST00000132036.1	699	583.282	12.887150	41.894
ENSMUST00000144961.1	385	241.512	1.007327	1.356
ENSMUST00000206228.1	551	413.313	1.641804	3.782
ENSMUST00000206438.1	451	285.000	0.000000	0.000
ENSMUST00000102578.10	3717	3183.152	30.522423	541.491
ENSMUST00000140604.1	2558	2148.793	0.000000	0.000
ENSMUST00000137519.1	1361	1267.257	8.607322	60.792
ENSMUST00000129001.7	2637	2473.772	0.555807	7.663
ENSMUST00000131803.1	2233	2032.196	0.000000	0.000
ENSMUST00000200704.1	1993	1915.461	2.253153	24.054
ENSMUST00000051777.14	7803	8076.188	17.946631	807.801
ENSMUST00000133464.7	4167	4331.292	0.367958	8.882
ENSMUST00000156559.7	1909	1884.377	0.935576	9.826
ENSMUST00000119647.8	4840	5013.701	0.687626	19.214
ENSMUST00000208753.1	1304	1138.000	0.000000	0.000
ENSMUST00000184753.1	2576	2280.392	0.397851	5.056
ENSMUST00000185051.1	788	622.000	0.000000	0.000
ENSMUST00000120196.8	3391	3302.656	4.523107	83.256
ENSMUST00000184779.1	660	517.584	1.168983	3.372
ENSMUST00000185084.1	600	434.000	0.000000	0.000
ENSMUST00000184657.1	639	473.000	0.000000	0.000
ENSMUST00000151573.2	879	681.338	0.000000	0.000
ENSMUST00000208018.1	925	727.813	4.583538	18.592
ENSMUST00000098259.10	6602	6880.136	0.000000	0.000
ENSMUST00000000219.9	1829	1666.189	2.907532	27.000
ENSMUST00000105929.10	1950	1784.000	0.000000	0.000
ENSMUST00000124951.7	1280	1115.498	0.000000	0.000
ENSMUST00000138482.8	483	317.000	0.000000	0.000
ENSMUST00000123057.1	990	824.000	0.000000	0.000
ENSMUST00000140344.1	1012	846.000	0.000000	0.000
ENSMUST00000005493.13	4163	4133.965	59.292641	1366.100
ENSMUST00000125997.1	4435	4464.203	3.685201	91.690
ENSMUST00000128879.1	469	303.000	0.000000	0.000
ENSMUST00000153455.7	1252	1136.768	1.069553	6.776
ENSMUST00000157065.1	728	610.672	1.684327	5.733
ENSMUST00000129325.1	964	793.140	3.814065	16.860
ENSMUST00000133309.1	1373	1273.990	0.816797	5.800
ENSMUST00000126747.1	402	237.000	0.000000	0.000
ENSMUST00000098545.11	2897	2486.977	0.576992	7.998
ENSMUST00000147819.7	457	298.114	0.760893	1.264
ENSMUST00000145507.7	462	296.000	0.000000	0.000
ENSMUST00000092880.13	2700	2633.725	4.751122	69.740
ENSMUST00000127587.7	1412	1246.000	0.000000	0.000
ENSMUST00000141578.1	564	398.000	0.000000	0.000
ENSMUST00000108338.1	714	548.000	0.000000	0.000
ENSMUST00000140379.1	408	243.000	0.000000	0.000
ENSMUST00000088248.12	967	810.992	208.846043	943.970
ENSMUST00000001439.6	2191	2065.061	0.774991	8.920
ENSMUST00000032998.12	1908	1888.981	358.756716	3776.962
ENSMUST00000107096.1	952	853.028	7.423538	35.293
ENSMUST00000208532.1	489	341.779	467.648996	890.801
ENSMUST00000128725.1	3183	3302.712	3.485137	64.151
ENSMUST00000128174.1	932	824.641	5.394370	24.793
ENSMUST00000036424.2	2431	2265.000	0.000000	0.000
ENSMUST00000084820.5	7583	7601.630	11.162899	472.932
ENSMUST00000212593.1	2309	2161.074	0.094566	1.139
ENSMUST00000212097.1	2858	2858.480	5.294443	84.347
ENSMUST00000212461.1	1363	1293.469	0.673827	4.858
ENSMUST00000212183.1	1237	1166.556	1.606343	10.444
ENSMUST00000212620.1	2963	2785.753	1.610209	25.000
ENSMUST00000212913.1	582	439.129	0.521804	1.277
ENSMUST00000211840.1	4461	4458.965	26.595422	660.931
ENSMUST00000212274.1	615	492.412	0.938796	2.576
ENSMUST00000212151.1	611	477.703	4.578204	12.189
ENSMUST00000211846.1	796	686.797	7.672546	29.369
ENSMUST00000211838.1	362	219.364	0.960696	1.175
ENSMUST00000211826.1	687	524.191	11.899402	34.764
ENSMUST00000108492.8	6402	6382.026	6.998454	248.929
ENSMUST00000037762.10	2206	2040.000	0.000000	0.000
ENSMUST00000139224.2	371	211.816	0.907139	1.071
ENSMUST00000153833.1	461	295.000	0.000000	0.000
ENSMUST00000030949.3	3523	3467.605	0.827895	16.000
ENSMUST00000023117.9	1663	1529.869	49.104846	418.691
ENSMUST00000230134.1	854	742.316	9.645614	39.906
ENSMUST00000160415.1	471	326.091	53.594556	97.403
ENSMUST00000151288.7	7509	7320.976	4.632777	189.028
ENSMUST00000144936.7	3639	3266.190	3.728130	67.865
ENSMUST00000076224.11	4240	3897.522	3.450052	74.943
ENSMUST00000132607.1	2457	2160.601	0.000000	0.000
ENSMUST00000152558.1	438	272.000	0.000000	0.000
ENSMUST00000130765.1	753	424.055	2.550934	6.029
ENSMUST00000150409.1	581	402.075	1.845461	4.135
ENSMUST00000054266.12	4664	4345.280	0.000000	0.000
ENSMUST00000030948.15	3358	2791.743	19.531726	303.900
ENSMUST00000156997.7	4774	4242.009	8.531349	201.699
ENSMUST00000133184.7	2797	2390.314	0.391313	5.213
ENSMUST00000141539.7	3286	2869.368	3.921930	62.719
ENSMUST00000143457.7	3284	2905.488	11.340950	183.647
ENSMUST00000140529.1	393	195.388	1.672474	1.821
ENSMUST00000129450.1	707	479.678	0.000000	0.000
ENSMUST00000168552.1	2776	2336.909	0.000000	0.000
ENSMUST00000032518.6	2160	1994.000	0.000000	0.000
ENSMUST00000205225.2	1114	948.000	0.000000	0.000
ENSMUST00000204416.1	386	221.000	0.000000	0.000
ENSMUST00000204728.1	691	525.000	0.000000	0.000
ENSMUST00000139416.1	435	269.000	0.000000	0.000
ENSMUST00000103194.9	1256	1090.000	0.000000	0.000
ENSMUST00000138331.1	443	277.000	0.000000	0.000
ENSMUST00000150596.7	692	526.000	0.000000	0.000
ENSMUST00000127827.1	516	350.000	0.000000	0.000
ENSMUST00000108076.2	732	608.963	0.883926	3.000
ENSMUST00000120397.7	1172	1006.000	0.000000	0.000
ENSMUST00000029817.10	1059	961.662	0.594805	3.188
ENSMUST00000198491.1	3134	2968.000	0.000000	0.000
ENSMUST00000154869.3	819	697.771	1.237376	4.812
ENSMUST00000202945.3	3889	2942.513	1.441387	23.638
ENSMUST00000107537.4	4911	3986.169	5.407620	120.137
ENSMUST00000201794.3	616	316.504	0.684324	1.207
ENSMUST00000202440.3	729	563.000	0.000000	0.000
ENSMUST00000200758.3	9856	7693.866	46.730792	2003.839
ENSMUST00000202207.3	3586	2635.203	0.407104	5.979
ENSMUST00000200781.3	742	576.000	0.000000	0.000
ENSMUST00000201480.1	549	383.000	0.000000	0.000
ENSMUST00000201409.3	1119	950.233	0.000000	0.000
ENSMUST00000207686.1	797	659.991	0.729616	2.684
ENSMUST00000208313.1	441	275.000	0.000000	0.000
ENSMUST00000200709.1	664	498.000	0.000000	0.000
ENSMUST00000200949.1	4254	2290.430	1.589763	20.294
ENSMUST00000202776.1	3348	1742.157	0.945446	9.180
ENSMUST00000202247.3	579	431.927	0.000000	0.000
ENSMUST00000202288.1	442	288.371	0.000000	0.000
ENSMUST00000201162.1	2129	1454.040	0.000000	0.000
ENSMUST00000202685.1	436	247.737	2.416216	3.336
ENSMUST00000058030.9	2797	2591.319	27.138497	391.942
ENSMUST00000204571.1	559	437.180	1.665509	4.058
ENSMUST00000000940.14	2243	2078.365	8.240058	95.448
ENSMUST00000127746.1	415	250.000	0.000000	0.000
ENSMUST00000170342.4	385	220.000	0.000000	0.000
ENSMUST00000202422.1	597	431.000	0.000000	0.000
ENSMUST00000202792.1	1965	1911.840	3.421423	36.456
ENSMUST00000141867.1	729	592.117	2.701360	8.915
ENSMUST00000126454.1	668	502.000	0.000000	0.000
ENSMUST00000131863.7	1991	1868.057	2.709203	28.206
ENSMUST00000124453.2	952	782.931	5.494301	23.975
ENSMUST00000103095.4	700	558.208	0.321432	1.000
ENSMUST00000155443.1	296	137.000	0.000000	0.000
ENSMUST00000088950.7	1821	1655.000	0.000000	0.000
ENSMUST00000109760.1	1741	1575.000	0.000000	0.000
ENSMUST00000057814.4	1480	1314.000	0.000000	0.000
ENSMUST00000123431.1	748	582.000	0.000000	0.000
ENSMUST00000165246.1	380	229.308	0.000000	0.000
ENSMUST00000171183.1	883	668.975	9.838374	36.682
ENSMUST00000056078.8	722	492.397	36.661591	100.610
ENSMUST00000165004.1	455	240.182	1.276196	1.708
ENSMUST00000018556.10	5061	4930.784	28.020597	770.031
ENSMUST00000106972.7	5427	4897.357	19.069965	520.507
ENSMUST00000106971.1	5222	5079.927	0.916732	25.955
ENSMUST00000134266.1	755	625.297	2.099998	7.318
ENSMUST00000069188.6	926	738.936	14.294720	58.870
ENSMUST00000106977.7	5510	4960.886	1.313556	36.318
ENSMUST00000034131.9	3474	3333.873	92.717662	1722.767
ENSMUST00000209277.1	5002	4318.844	1.531453	36.863
ENSMUST00000209228.1	308	148.000	0.000000	0.000
ENSMUST00000211479.1	473	307.000	0.000000	0.000
ENSMUST00000211154.1	448	303.493	0.595497	1.007
ENSMUST00000111757.9	6118	5773.523	1.647952	53.027
ENSMUST00000111754.8	2491	2379.941	0.000000	0.000
ENSMUST00000133152.1	452	286.000	0.000000	0.000
ENSMUST00000128941.7	2925	2784.074	0.298742	4.635
ENSMUST00000131359.1	621	483.818	8.686648	23.423
ENSMUST00000060404.4	5135	4997.355	7.151898	199.194
ENSMUST00000065648.14	2529	2459.520	40.975861	561.686
ENSMUST00000097526.2	2589	2521.475	4.975108	69.915
ENSMUST00000125371.1	624	482.009	1.988447	5.342
ENSMUST00000028794.9	6387	6221.000	0.000000	0.000
ENSMUST00000110227.7	5790	5632.576	0.671866	21.091
ENSMUST00000110226.1	1861	1695.000	0.000000	0.000
ENSMUST00000039818.9	3382	3175.061	10.878647	192.505
ENSMUST00000146309.7	4142	3900.839	0.516953	11.239
ENSMUST00000124987.1	615	449.000	0.000000	0.000
ENSMUST00000022446.6	4918	4643.594	13.194361	341.474
ENSMUST00000228952.1	627	472.436	2.235011	5.885
ENSMUST00000226564.1	528	324.571	6.781057	12.267
ENSMUST00000227551.1	832	685.362	2.512570	9.597
ENSMUST00000139577.1	634	308.514	2.790913	4.799
ENSMUST00000034522.7	4154	3953.342	42.535456	937.196
ENSMUST00000141759.1	608	311.302	1.731975	3.005
ENSMUST00000134153.1	616	450.000	0.000000	0.000
ENSMUST00000165764.7	2380	2214.000	0.000000	0.000
ENSMUST00000172069.1	2443	2359.485	0.304178	4.000
ENSMUST00000171868.1	509	343.000	0.000000	0.000
ENSMUST00000174674.2	1514	1348.000	0.000000	0.000
ENSMUST00000089641.5	1236	1070.000	0.000000	0.000
ENSMUST00000084241.11	5642	5499.756	18.236442	558.983
ENSMUST00000105912.1	2236	2110.670	0.452954	5.328
ENSMUST00000138831.1	483	317.000	0.000000	0.000
ENSMUST00000136132.1	365	201.000	0.000000	0.000
ENSMUST00000123578.1	223	77.000	0.000000	0.000
ENSMUST00000136637.1	599	473.486	1.018891	2.689
ENSMUST00000002389.8	2791	2625.000	0.000000	0.000
ENSMUST00000178034.8	2730	2564.000	0.000000	0.000
ENSMUST00000226907.1	605	439.000	0.000000	0.000
ENSMUST00000227958.1	652	486.000	0.000000	0.000
ENSMUST00000228123.1	558	392.000	0.000000	0.000
ENSMUST00000168729.7	2852	2668.151	0.336236	5.000
ENSMUST00000098361.3	1926	1760.000	0.000000	0.000
ENSMUST00000127270.1	588	451.770	5.867838	14.774
ENSMUST00000144561.1	503	372.193	10.928846	22.670
ENSMUST00000102483.4	560	421.160	2747.844727	6449.916
ENSMUST00000227777.1	2762	2818.713	1.940614	30.486
ENSMUST00000055303.4	3946	4126.911	16.240706	373.547
ENSMUST00000227595.1	1027	952.656	5.453213	28.954
ENSMUST00000228181.1	793	694.584	9.018131	34.910
ENSMUST00000228727.1	2388	2432.032	2.216665	30.046
ENSMUST00000226986.1	295	136.000	0.000000	0.000
ENSMUST00000227095.1	511	345.000	0.000000	0.000
ENSMUST00000228309.1	706	592.409	0.966168	3.190
ENSMUST00000228943.1	593	470.694	5.284696	13.864
ENSMUST00000227852.1	692	526.000	0.000000	0.000
ENSMUST00000030510.13	3047	2881.000	0.000000	0.000
ENSMUST00000166773.1	2524	2358.000	0.000000	0.000
ENSMUST00000133096.1	1284	1082.779	1.631273	9.844
ENSMUST00000178440.7	4944	4773.630	0.000000	0.000
ENSMUST00000144191.1	296	146.769	0.000000	0.000
ENSMUST00000131582.7	398	233.000	0.000000	0.000
ENSMUST00000131993.7	746	624.272	4.626487	16.097
ENSMUST00000202581.1	7440	7418.052	2.192392	90.641
ENSMUST00000131016.1	693	527.000	0.000000	0.000
ENSMUST00000153756.7	2091	1903.096	0.542585	5.755
ENSMUST00000201442.1	3033	2995.877	1.502803	25.092
ENSMUST00000135793.1	472	306.815	7.071910	12.093
ENSMUST00000130925.1	753	592.087	0.000000	0.000
ENSMUST00000155908.7	2338	2197.211	4.624148	56.626
ENSMUST00000086564.10	2984	2845.608	9.199539	145.900
ENSMUST00000043283.13	4938	4766.611	0.000000	0.000
ENSMUST00000112183.7	4886	4745.432	6.921243	183.052
ENSMUST00000112185.8	5032	4853.940	1.429825	38.681
ENSMUST00000146044.7	3707	3498.961	1.879472	36.651
ENSMUST00000111171.5	5580	4957.346	50.707697	1401.000
ENSMUST00000006094.5	1700	1534.000	0.000000	0.000
ENSMUST00000229387.1	1671	1505.000	0.000000	0.000
ENSMUST00000229512.1	821	673.422	0.532878	2.000
ENSMUST00000230125.1	525	359.000	0.000000	0.000
ENSMUST00000147792.1	361	197.000	0.000000	0.000
ENSMUST00000108716.7	1721	1555.000	0.000000	0.000
ENSMUST00000019246.3	1729	1563.000	0.000000	0.000
ENSMUST00000031090.7	4512	4466.148	21.516329	535.570
ENSMUST00000196435.4	2369	2315.735	0.170312	2.198
ENSMUST00000196516.1	3371	3503.332	0.052189	1.019
ENSMUST00000196550.1	664	498.000	0.000000	0.000
ENSMUST00000199919.1	2441	2455.990	0.161654	2.213
ENSMUST00000178644.1	4402	4232.813	0.059108	1.394
ENSMUST00000020702.10	2421	2019.051	13.542194	152.388
ENSMUST00000135887.2	1709	1096.134	0.591212	3.612
ENSMUST00000027667.12	4669	4503.000	0.000000	0.000
ENSMUST00000163260.7	3023	2857.000	0.000000	0.000
ENSMUST00000189805.6	2395	2229.000	0.000000	0.000
ENSMUST00000132793.1	696	530.000	0.000000	0.000
ENSMUST00000020003.14	4164	3878.212	1.689672	36.522
ENSMUST00000218780.1	477	311.000	0.000000	0.000
ENSMUST00000217939.1	716	550.000	0.000000	0.000
ENSMUST00000218659.1	1926	1831.870	4.544021	46.393
ENSMUST00000171807.7	2341	2269.973	0.000000	0.000
ENSMUST00000165986.7	1548	1382.000	0.000000	0.000
ENSMUST00000163761.7	3276	3337.277	1.837678	34.180
ENSMUST00000169866.1	501	335.000	0.000000	0.000
ENSMUST00000164393.1	210	68.000	0.000000	0.000
ENSMUST00000218682.1	1837	1620.211	1.429171	12.905
ENSMUST00000168949.1	1664	1566.898	0.000000	0.000
ENSMUST00000170839.1	1315	1239.000	0.000000	0.000
ENSMUST00000009392.5	1605	1180.645	0.151973	1.000
ENSMUST00000121862.2	814	648.000	0.000000	0.000
ENSMUST00000123827.8	2036	1870.000	0.000000	0.000
ENSMUST00000174078.1	5716	5285.116	5.359290	157.862
ENSMUST00000040023.15	5227	5298.193	0.000000	0.000
ENSMUST00000237749.1	7068	6137.826	0.000000	0.000
ENSMUST00000162963.7	6452	6022.010	44.150828	1481.820
ENSMUST00000036329.11	2640	2508.221	1.541266	21.546
ENSMUST00000159673.7	751	575.690	5.198048	16.678
ENSMUST00000159290.1	571	407.164	15.490018	35.151
ENSMUST00000159698.1	615	485.704	6.500723	17.597
ENSMUST00000159625.1	811	543.325	1.654027	5.009
ENSMUST00000161531.1	431	265.000	0.000000	0.000
ENSMUST00000162819.8	7045	6131.987	31.373246	1072.200
ENSMUST00000039725.11	7796	8154.455	5.937021	269.823
ENSMUST00000195196.5	488	322.000	0.000000	0.000
ENSMUST00000194306.5	968	862.388	3.846856	18.489
ENSMUST00000193822.5	726	560.000	0.000000	0.000
ENSMUST00000193858.1	600	434.000	0.000000	0.000
ENSMUST00000191680.1	738	630.186	9.144999	32.119
ENSMUST00000194636.1	739	595.571	3.532085	11.724
ENSMUST00000193610.1	517	383.379	4.644623	9.924
ENSMUST00000194816.1	466	321.548	0.914440	1.639
ENSMUST00000192378.1	424	259.000	0.000000	0.000
ENSMUST00000168189.7	4552	4375.508	39.807017	970.741
ENSMUST00000009344.15	4455	4352.351	4.951378	120.106
ENSMUST00000166719.7	980	837.393	4.236379	19.771
ENSMUST00000167315.7	2806	2811.643	0.110488	1.731
ENSMUST00000170675.7	5028	5005.724	5.671557	158.228
ENSMUST00000171861.7	938	800.526	3.534549	15.770
ENSMUST00000168933.1	640	481.970	1.950944	5.241
ENSMUST00000168564.1	546	412.868	0.000000	0.000
ENSMUST00000165608.1	984	871.587	0.000000	0.000
ENSMUST00000165660.1	403	238.000	0.000000	0.000
ENSMUST00000166538.1	686	554.007	0.000000	0.000
ENSMUST00000167268.7	4263	4225.717	0.850111	20.021
ENSMUST00000166540.7	609	482.647	0.000000	0.000
ENSMUST00000164741.1	765	599.000	0.000000	0.000
ENSMUST00000168649.7	791	663.735	0.495045	1.831
ENSMUST00000169059.7	2085	1883.145	0.000000	0.000
ENSMUST00000167147.1	332	170.000	0.000000	0.000
ENSMUST00000166368.1	370	206.000	0.000000	0.000
ENSMUST00000163959.1	687	331.484	0.843997	1.559
ENSMUST00000206784.1	7335	7680.632	0.703838	30.129
ENSMUST00000038890.5	8645	8547.795	6.949218	331.059
ENSMUST00000213926.1	643	477.000	0.000000	0.000
ENSMUST00000215025.1	2204	2038.000	0.000000	0.000
ENSMUST00000214001.1	2491	2098.290	1.649255	19.287
ENSMUST00000213437.1	1928	1848.421	0.206623	2.129
ENSMUST00000216098.1	5418	5398.028	0.902368	27.148
ENSMUST00000214029.1	942	858.244	1.431892	6.849
ENSMUST00000213744.1	2792	2277.810	3.536518	44.896
ENSMUST00000217307.1	426	261.000	0.000000	0.000
ENSMUST00000044195.5	4546	4582.400	9.555389	244.037
ENSMUST00000153635.1	2298	2298.345	0.933888	11.963
ENSMUST00000145989.1	570	404.000	0.000000	0.000
ENSMUST00000139693.1	389	224.000	0.000000	0.000
ENSMUST00000097527.9	4234	3946.812	8.751180	192.499
ENSMUST00000136331.7	2723	2547.375	8.423811	119.596
ENSMUST00000027738.13	1952	1745.251	0.000000	0.000
ENSMUST00000136397.7	620	454.000	0.000000	0.000
ENSMUST00000141878.7	806	713.819	0.461236	1.835
ENSMUST00000130995.3	1600	1434.000	0.000000	0.000
ENSMUST00000124212.1	658	539.401	0.332639	1.000
ENSMUST00000123705.7	561	380.862	1.910932	4.056
ENSMUST00000141980.1	784	618.000	0.000000	0.000
ENSMUST00000169241.7	3716	3548.713	8.242119	163.014
ENSMUST00000113822.2	2918	1958.714	29.116320	317.850
ENSMUST00000053597.2	3194	2169.916	20.105541	243.150
ENSMUST00000135737.1	2848	2786.132	0.321998	5.000
ENSMUST00000137007.1	690	439.603	6.530468	16.000
ENSMUST00000071543.11	2150	1984.000	0.000000	0.000
ENSMUST00000229829.1	185	54.398	3.298391	1.000
ENSMUST00000230667.1	381	217.000	0.000000	0.000
ENSMUST00000059102.12	2498	2332.000	0.000000	0.000
ENSMUST00000102755.3	1632	1466.000	0.000000	0.000
ENSMUST00000230627.1	1386	1220.000	0.000000	0.000
ENSMUST00000229923.1	2280	2114.000	0.000000	0.000
ENSMUST00000128864.1	939	773.000	0.000000	0.000
ENSMUST00000034218.4	3299	3133.000	0.000000	0.000
ENSMUST00000212134.1	4310	4144.000	0.000000	0.000
ENSMUST00000212041.1	2910	2744.000	0.000000	0.000
ENSMUST00000212915.1	684	518.000	0.000000	0.000
ENSMUST00000212632.1	2763	2597.000	0.000000	0.000
ENSMUST00000211942.1	3161	2995.000	0.000000	0.000
ENSMUST00000211905.1	1147	981.000	0.000000	0.000
ENSMUST00000060050.5	1226	743.495	6.274516	26.000
ENSMUST00000138366.1	602	359.357	0.000000	0.000
ENSMUST00000130877.1	1872	1676.245	0.552466	5.161
ENSMUST00000041819.13	2091	1768.103	0.495903	4.887
ENSMUST00000148188.8	1086	838.748	0.000000	0.000
ENSMUST00000233921.1	676	510.000	0.000000	0.000
ENSMUST00000233420.1	1851	1685.000	0.000000	0.000
ENSMUST00000129375.7	533	367.000	0.000000	0.000
ENSMUST00000140250.7	2179	2013.000	0.000000	0.000
ENSMUST00000142143.2	1962	1887.182	0.190152	2.000
ENSMUST00000123797.7	1197	1059.405	0.000000	0.000
ENSMUST00000114794.1	1738	1572.000	0.000000	0.000
ENSMUST00000131604.2	578	412.000	0.000000	0.000
ENSMUST00000125876.1	1227	1061.000	0.000000	0.000
ENSMUST00000146493.2	946	780.000	0.000000	0.000
ENSMUST00000150341.8	861	695.000	0.000000	0.000
ENSMUST00000076952.11	608	426.773	1.801484	4.285
ENSMUST00000139340.7	837	643.542	1.126131	4.039
ENSMUST00000078259.7	4879	4868.573	7.641439	207.344
ENSMUST00000001802.9	2560	2187.832	4.100539	50.000
ENSMUST00000140735.2	919	753.000	0.000000	0.000
ENSMUST00000138409.2	817	621.656	0.000000	0.000
ENSMUST00000022612.9	1720	1621.563	70.402551	636.264
ENSMUST00000152130.1	416	253.093	1.230864	1.736
ENSMUST00000139644.1	451	300.307	0.000000	0.000
ENSMUST00000162519.1	1552	1386.000	0.000000	0.000
ENSMUST00000161047.7	2379	2213.000	0.000000	0.000
ENSMUST00000159798.7	2568	2402.000	0.000000	0.000
ENSMUST00000159964.1	3585	3632.899	0.148619	3.009
ENSMUST00000110929.8	2312	2146.000	0.000000	0.000
ENSMUST00000211597.1	777	607.488	0.454841	1.540
ENSMUST00000211396.1	887	721.000	0.000000	0.000
ENSMUST00000170141.2	1466	1277.202	5.919395	42.136
ENSMUST00000034132.12	1287	1169.091	44.126295	287.515
ENSMUST00000209733.1	921	798.463	13.203975	58.759
ENSMUST00000210146.1	1041	921.078	4.709246	24.175
ENSMUST00000210458.1	461	306.670	20.404715	34.875
ENSMUST00000139968.7	1033	867.000	0.000000	0.000
ENSMUST00000050003.8	1672	1277.218	1.261201	8.978
ENSMUST00000130396.7	741	575.000	0.000000	0.000
ENSMUST00000136883.7	954	780.702	1.599010	6.957
ENSMUST00000131937.7	789	623.000	0.000000	0.000
ENSMUST00000138959.7	796	609.926	0.925335	3.146
ENSMUST00000129484.7	969	803.000	0.000000	0.000
ENSMUST00000131315.7	911	740.516	1.452405	5.994
ENSMUST00000150205.7	755	589.000	0.000000	0.000
ENSMUST00000126898.7	526	360.000	0.000000	0.000
ENSMUST00000135556.7	779	615.596	0.561088	1.925
ENSMUST00000133380.7	774	608.000	0.000000	0.000
ENSMUST00000140168.1	726	560.000	0.000000	0.000
ENSMUST00000036426.12	3444	3299.659	0.814610	14.981
ENSMUST00000179574.1	3211	3045.000	0.000000	0.000
ENSMUST00000059672.8	4482	4394.805	0.872980	21.383
ENSMUST00000235978.1	2691	2600.720	0.113110	1.639
ENSMUST00000102600.3	2763	2665.826	1.682648	25.000
ENSMUST00000154264.1	478	312.000	0.000000	0.000
ENSMUST00000143512.2	557	391.000	0.000000	0.000
ENSMUST00000105925.7	1376	1210.000	0.000000	0.000
ENSMUST00000105924.7	1478	1312.000	0.000000	0.000
ENSMUST00000207449.1	4296	4130.000	0.000000	0.000
ENSMUST00000082008.11	1587	1421.000	0.000000	0.000
ENSMUST00000105923.7	1499	1333.000	0.000000	0.000
ENSMUST00000009396.12	1582	1416.000	0.000000	0.000
ENSMUST00000141186.1	812	646.000	0.000000	0.000
ENSMUST00000207211.1	1220	1133.665	0.316541	2.000
ENSMUST00000075172.11	1876	1710.000	0.000000	0.000
ENSMUST00000145212.7	1795	1629.000	0.000000	0.000
ENSMUST00000223616.1	5366	5292.755	2.015342	59.449
ENSMUST00000038794.5	3374	3129.264	34.947458	609.499
ENSMUST00000233586.1	3720	3527.223	0.562203	11.052
ENSMUST00000194833.5	532	366.000	0.000000	0.000
ENSMUST00000193771.5	1110	944.000	0.000000	0.000
ENSMUST00000027943.5	801	532.813	0.673503	2.000
ENSMUST00000192268.1	438	272.000	0.000000	0.000
ENSMUST00000191621.1	815	649.000	0.000000	0.000
ENSMUST00000045174.6	3120	2808.432	9.624727	150.649
ENSMUST00000233210.1	2419	2034.290	37.854907	429.191
ENSMUST00000233886.1	704	540.659	0.716870	2.160
ENSMUST00000233221.1	422	285.894	2.510382	4.000
ENSMUST00000233662.1	306	155.216	11.972605	10.357
ENSMUST00000022212.8	2800	2737.242	69.065256	1053.629
ENSMUST00000224489.1	2316	2099.457	1.825675	21.362
ENSMUST00000223756.1	1543	1329.435	0.000000	0.000
ENSMUST00000225340.1	602	483.878	2.555795	6.893
ENSMUST00000225156.1	689	574.640	6.593281	21.116
ENSMUST00000232647.1	656	530.900	1.013897	3.000
ENSMUST00000168560.1	660	535.411	0.000000	0.000
ENSMUST00000033310.8	10061	10804.808	105.895619	6376.907
ENSMUST00000211238.1	575	446.624	0.840827	2.093
ENSMUST00000019362.14	2968	2580.280	27.307434	392.702
ENSMUST00000102575.8	5037	4727.400	0.983619	25.916
ENSMUST00000130820.7	1417	1275.901	3.063338	21.783
ENSMUST00000135422.1	1010	853.100	1.311198	6.234
ENSMUST00000149477.1	739	556.191	1.007498	3.123
ENSMUST00000152732.1	720	535.911	5.618188	16.780
ENSMUST00000028177.10	2757	2450.727	0.000000	0.000
ENSMUST00000113920.7	2513	2197.983	0.000000	0.000
ENSMUST00000102879.3	1072	664.043	24.157106	89.404
ENSMUST00000152415.1	1102	693.834	24.056153	93.024
ENSMUST00000100244.9	2686	2463.349	98.446009	1351.572
ENSMUST00000030306.13	5517	4884.111	16.334458	444.637
ENSMUST00000107083.1	1506	1117.790	0.204830	1.276
ENSMUST00000125627.7	2336	2251.736	5.126361	64.334
ENSMUST00000156910.1	3621	2905.791	9.236379	149.583
ENSMUST00000141448.7	2011	2013.501	0.334848	3.758
ENSMUST00000146947.7	676	550.846	0.000000	0.000
ENSMUST00000124202.7	713	381.438	0.644174	1.369
ENSMUST00000148291.1	537	371.000	0.000000	0.000
ENSMUST00000125584.1	433	200.222	4.400082	4.910
ENSMUST00000140128.1	532	390.412	4.197515	9.133
ENSMUST00000143326.7	428	288.371	0.000000	0.000
ENSMUST00000207634.1	673	534.649	0.000000	0.000
ENSMUST00000032963.9	2772	2689.721	65.102499	975.933
ENSMUST00000207622.1	942	811.358	6.903331	31.217
ENSMUST00000207092.1	754	638.732	0.000000	0.000
ENSMUST00000208168.1	474	301.460	4.077277	6.850
ENSMUST00000179755.7	7135	7190.367	0.000000	0.000
ENSMUST00000162290.1	421	260.092	1.950697	2.828
ENSMUST00000159642.1	434	273.054	0.000000	0.000
ENSMUST00000162933.1	3917	3952.222	0.960816	21.164
ENSMUST00000162043.7	417	252.000	0.000000	0.000
ENSMUST00000161268.1	395	230.000	0.000000	0.000
ENSMUST00000162404.7	431	265.000	0.000000	0.000
ENSMUST00000161525.1	487	328.132	0.629223	1.151
ENSMUST00000032995.14	3715	3748.949	0.000000	0.000
ENSMUST00000098266.8	7132	7190.033	25.222187	1010.715
ENSMUST00000154724.1	1690	1518.877	0.464263	3.930
ENSMUST00000036509.13	1852	1656.487	39.696331	366.483
ENSMUST00000123275.7	814	689.421	7.000324	26.898
ENSMUST00000150608.1	658	476.630	2.224212	5.908
ENSMUST00000146898.1	426	261.000	0.000000	0.000
ENSMUST00000136750.2	778	645.493	0.944496	3.398
ENSMUST00000134990.7	405	240.000	0.000000	0.000
ENSMUST00000146363.7	551	417.145	0.000000	0.000
ENSMUST00000148725.1	610	484.755	0.486070	1.313
ENSMUST00000154336.1	786	650.682	0.000000	0.000
ENSMUST00000230198.1	1482	1316.000	0.000000	0.000
ENSMUST00000072776.4	1648	1482.000	0.000000	0.000
ENSMUST00000229911.1	1141	975.000	0.000000	0.000
ENSMUST00000229628.1	1310	1144.000	0.000000	0.000
ENSMUST00000230843.1	847	681.000	0.000000	0.000
ENSMUST00000230248.1	447	281.000	0.000000	0.000
ENSMUST00000097867.8	4574	3818.910	0.805690	17.148
ENSMUST00000106001.7	3519	3353.000	0.000000	0.000
ENSMUST00000142293.7	383	218.000	0.000000	0.000
ENSMUST00000143432.7	5138	4325.092	0.000000	0.000
ENSMUST00000123617.7	452	286.000	0.000000	0.000
ENSMUST00000154441.1	477	311.000	0.000000	0.000
ENSMUST00000143577.1	4037	3228.359	2.797747	50.339
ENSMUST00000146606.7	717	551.000	0.000000	0.000
ENSMUST00000151541.7	322	161.000	0.000000	0.000
ENSMUST00000129937.1	445	257.729	1.053015	1.513
ENSMUST00000135675.1	833	632.041	0.000000	0.000
ENSMUST00000132251.1	410	245.000	0.000000	0.000
ENSMUST00000044565.14	5206	4368.285	0.000000	0.000
ENSMUST00000127491.1	962	851.341	0.280805	1.332
ENSMUST00000121848.1	572	419.472	0.000000	0.000
ENSMUST00000205990.1	259	105.000	0.000000	0.000
ENSMUST00000071986.12	566	413.278	3.126822	7.202
ENSMUST00000060501.4	852	686.000	0.000000	0.000
ENSMUST00000107131.1	895	729.000	0.000000	0.000
ENSMUST00000045441.7	3909	3874.888	69.447092	1499.782
ENSMUST00000139938.1	789	645.372	1.070547	3.851
ENSMUST00000154366.1	659	493.000	0.000000	0.000
ENSMUST00000129610.1	808	674.360	0.363733	1.367
ENSMUST00000135717.1	531	387.084	0.000000	0.000
ENSMUST00000207877.1	788	553.375	1.387167	4.278
ENSMUST00000094632.5	1868	1584.430	16.022895	141.491
ENSMUST00000207897.1	1790	1660.284	0.457210	4.231
ENSMUST00000061828.9	3806	3640.000	0.000000	0.000
ENSMUST00000164382.1	1875	1709.000	0.000000	0.000
ENSMUST00000173954.2	5357	5071.546	15.274826	431.749
ENSMUST00000225699.1	2455	2353.352	21.824304	286.248
ENSMUST00000224498.1	2589	2515.648	7.057801	98.954
ENSMUST00000111285.8	5351	5081.803	0.000000	0.000
ENSMUST00000039812.15	5290	5018.780	1.403305	39.252
ENSMUST00000181868.7	782	616.000	0.000000	0.000
ENSMUST00000092931.6	2212	2046.000	0.000000	0.000
ENSMUST00000093040.12	1192	976.219	32.487979	176.760
ENSMUST00000153511.7	949	749.934	0.000000	0.000
ENSMUST00000134462.7	1372	1182.735	2.119362	13.970
ENSMUST00000152753.7	975	764.420	1.185848	5.052
ENSMUST00000131278.1	556	392.721	7.018318	15.361
ENSMUST00000131420.1	274	118.000	0.000000	0.000
ENSMUST00000128409.1	379	195.426	18.550140	20.204
ENSMUST00000141906.1	400	235.000	0.000000	0.000
ENSMUST00000155239.1	944	778.000	0.000000	0.000
ENSMUST00000109757.7	2420	2254.000	0.000000	0.000
ENSMUST00000154281.1	1014	848.000	0.000000	0.000
ENSMUST00000099181.1	1479	1313.000	0.000000	0.000
ENSMUST00000109759.8	2115	1949.000	0.000000	0.000
ENSMUST00000036153.11	2287	2075.479	56.018335	647.983
ENSMUST00000191510.6	2593	2397.592	5.648769	75.482
ENSMUST00000189309.6	1003	891.590	10.514224	52.247
ENSMUST00000190057.6	395	247.072	3.845081	5.295
ENSMUST00000186152.6	420	271.541	0.000000	0.000
ENSMUST00000186750.1	508	369.551	0.000000	0.000
ENSMUST00000190700.1	901	792.870	1.130055	4.994
ENSMUST00000189107.1	462	323.299	5.840673	10.524
ENSMUST00000186882.1	513	378.607	12.073364	25.476
ENSMUST00000048966.6	7417	7543.646	23.331683	980.940
ENSMUST00000109510.9	7323	7551.313	15.762589	663.384
ENSMUST00000229547.1	630	464.000	0.000000	0.000
ENSMUST00000230403.1	687	302.130	2.776961	4.676
ENSMUST00000229439.1	412	261.878	4.796049	7.000
ENSMUST00000019445.5	1339	1149.929	0.156032	1.000
ENSMUST00000212046.1	2303	2155.165	0.917816	11.024
ENSMUST00000109375.3	3189	3107.784	0.287268	4.976
ENSMUST00000212033.1	2351	2206.202	0.000000	0.000
ENSMUST00000212345.1	521	355.000	0.000000	0.000
ENSMUST00000212655.1	738	596.886	1.202414	4.000
ENSMUST00000097981.5	1390	1088.030	0.164909	1.000
ENSMUST00000161527.7	1743	1539.374	2.211519	18.974
ENSMUST00000160853.7	1651	1446.785	26.294964	212.027
ENSMUST00000023212.14	1686	1486.828	61.261944	507.652
ENSMUST00000162871.1	798	555.389	0.000000	0.000
ENSMUST00000160857.7	357	163.000	0.000000	0.000
ENSMUST00000160172.7	1537	1349.036	0.886881	6.668
ENSMUST00000160097.1	379	164.000	21.018232	19.211
ENSMUST00000161786.1	638	434.342	0.000000	0.000
ENSMUST00000160914.2	755	621.025	2.938850	10.172
ENSMUST00000160069.1	774	644.226	9.009862	32.350
ENSMUST00000162865.7	890	757.496	2.454005	10.360
ENSMUST00000161391.1	757	619.767	3.511359	12.129
ENSMUST00000160875.1	506	340.000	0.000000	0.000
ENSMUST00000161072.1	455	290.127	0.900850	1.457
ENSMUST00000203623.1	845	697.137	0.000000	0.000
ENSMUST00000147148.4	922	783.328	25.720186	112.288
ENSMUST00000204218.2	1231	1127.757	0.000000	0.000
ENSMUST00000204465.1	931	810.002	0.812260	3.667
ENSMUST00000204839.1	2076	1954.292	1.289506	14.045
ENSMUST00000204089.1	212	69.000	0.000000	0.000
ENSMUST00000128044.7	2129	1963.000	0.000000	0.000
ENSMUST00000032958.13	2448	2359.094	0.228171	3.000
ENSMUST00000107059.1	1260	1094.000	0.000000	0.000
ENSMUST00000133850.1	1615	1449.000	0.000000	0.000
ENSMUST00000036592.14	3007	2841.000	0.000000	0.000
ENSMUST00000111622.1	2023	1857.000	0.000000	0.000
ENSMUST00000028796.1	2706	2443.200	7.197010	98.000
ENSMUST00000108745.7	1047	881.000	0.000000	0.000
ENSMUST00000140887.7	1476	1227.027	0.146228	1.000
ENSMUST00000148234.7	1499	1333.000	0.000000	0.000
ENSMUST00000026912.7	1447	1281.000	0.000000	0.000
ENSMUST00000108744.7	939	773.000	0.000000	0.000
ENSMUST00000148621.7	475	309.000	0.000000	0.000
ENSMUST00000189055.1	715	549.000	0.000000	0.000
ENSMUST00000034435.6	878	712.000	0.000000	0.000
ENSMUST00000171798.1	2234	2068.000	0.000000	0.000
ENSMUST00000164766.7	1884	1657.244	9.670918	89.324
ENSMUST00000170337.1	556	369.303	1.785870	3.676
ENSMUST00000164697.7	1194	1028.000	0.000000	0.000
ENSMUST00000168930.1	513	347.000	0.000000	0.000
ENSMUST00000109753.2	1572	1406.000	0.000000	0.000
ENSMUST00000077535.4	437	263.832	11.049318	16.247
ENSMUST00000173486.7	579	379.401	3.555991	7.519
ENSMUST00000025319.6	729	505.953	10.988826	30.987
ENSMUST00000173122.1	533	396.495	4.406650	9.738
ENSMUST00000172573.1	330	168.000	0.000000	0.000
ENSMUST00000174824.1	464	237.432	2.651685	3.509
ENSMUST00000065904.4	1708	1411.124	3.560229	28.000
ENSMUST00000016631.13	4851	4763.297	10.448771	277.388
ENSMUST00000203730.2	530	364.000	0.000000	0.000
ENSMUST00000111623.8	4782	4753.276	2.779677	73.638
ENSMUST00000204660.1	547	417.997	0.662793	1.544
ENSMUST00000154221.1	727	617.295	2.704950	9.306
ENSMUST00000126774.1	700	556.958	1.356590	4.211
ENSMUST00000123902.7	5118	5036.564	3.015421	84.644
ENSMUST00000149203.1	3915	4070.665	0.167346	3.797
ENSMUST00000133825.1	724	597.023	2.543380	8.463
ENSMUST00000155415.7	761	635.093	1.132608	4.009
ENSMUST00000204028.1	1218	1052.000	0.000000	0.000
ENSMUST00000136837.1	579	413.000	0.000000	0.000
ENSMUST00000003284.15	2031	1810.812	1.523827	15.379
ENSMUST00000209066.1	1712	1467.863	7.854460	64.256
ENSMUST00000207476.1	1797	1532.418	0.000000	0.000
ENSMUST00000209006.1	635	454.873	9.074066	23.004
ENSMUST00000207555.1	1641	1390.586	19.846754	153.816
ENSMUST00000107834.1	1429	1209.168	0.000000	0.000
ENSMUST00000207521.1	869	709.530	6.198392	24.511
ENSMUST00000208767.1	774	532.961	0.000000	0.000
ENSMUST00000207128.1	537	371.000	0.000000	0.000
ENSMUST00000208143.1	659	436.935	11.953031	29.108
ENSMUST00000207129.1	517	314.662	0.942232	1.652
[truncated: 114,547 more rows]
