# Supplementary material for: Impaired Cell Cycle Progression and Self-Renewal of Fetal Neural Stem and Progenitor Cells in a Murine Model of Intrauterine Growth Restriction
Source: Front Cell Dev Biol. 2022 Jul 12;10:821848. doi: 10.3389/fcell.2022.821848 (PMC9314876; doi:10.3389/fcell.2022.821848)
Supplement: Supplementary file 3 [file DataSheet2.ZIP › Data-FigureS5/RNASEQ91/quant.sf]

Name	Length	EffectiveLength	TPM	NumReads
ENSMUST00000196221.1	9	10.000	0.000000	0.000
ENSMUST00000179664.1	11	12.000	0.000000	0.000
ENSMUST00000177564.1	16	17.000	0.000000	0.000
ENSMUST00000178537.1	12	13.000	0.000000	0.000
ENSMUST00000178862.1	14	15.000	0.000000	0.000
ENSMUST00000179520.1	11	12.000	0.000000	0.000
ENSMUST00000179883.1	16	17.000	0.000000	0.000
ENSMUST00000195858.1	10	11.000	0.000000	0.000
ENSMUST00000179932.1	12	13.000	0.000000	0.000
ENSMUST00000180001.1	17	17.000	0.000000	0.000
ENSMUST00000178815.1	10	11.000	0.000000	0.000
ENSMUST00000177965.1	17	17.000	0.000000	0.000
ENSMUST00000178909.1	29	30.000	0.000000	0.000
ENSMUST00000178230.1	17	17.000	0.000000	0.000
ENSMUST00000178483.1	29	30.000	0.000000	0.000
ENSMUST00000179560.1	17	17.000	0.000000	0.000
ENSMUST00000177839.1	17	17.000	0.000000	0.000
ENSMUST00000103439.1	23	24.000	0.000000	0.000
ENSMUST00000180266.1	17	17.000	0.000000	0.000
ENSMUST00000103441.1	23	24.000	0.000000	0.000
ENSMUST00000103567.5	371	204.000	0.000000	0.000
ENSMUST00000185651.1	329	164.000	0.000000	0.000
ENSMUST00000196939.1	423	254.000	0.000000	0.000
ENSMUST00000103568.2	325	160.000	0.000000	0.000
ENSMUST00000103569.2	385	217.000	0.000000	0.000
ENSMUST00000103570.1	343	177.000	0.000000	0.000
ENSMUST00000103571.1	338	172.000	0.000000	0.000
ENSMUST00000198019.1	337	171.000	0.000000	0.000
ENSMUST00000198058.1	341	175.000	0.000000	0.000
ENSMUST00000103573.2	338	172.000	0.000000	0.000
ENSMUST00000200127.1	337	171.000	0.000000	0.000
ENSMUST00000181483.2	347	181.000	0.000000	0.000
ENSMUST00000184883.1	308	145.000	0.000000	0.000
ENSMUST00000179789.3	402	234.000	0.000000	0.000
ENSMUST00000180717.2	378	210.000	0.000000	0.000
ENSMUST00000183820.1	338	172.000	0.000000	0.000
ENSMUST00000178768.3	451	282.000	0.000000	0.000
ENSMUST00000103580.3	400	232.000	0.000000	0.000
ENSMUST00000178426.3	337	171.000	0.000000	0.000
ENSMUST00000180687.2	338	172.000	0.000000	0.000
ENSMUST00000103646.4	406	237.000	0.000000	0.000
ENSMUST00000197754.1	344	178.000	0.000000	0.000
ENSMUST00000103648.3	342	176.000	0.000000	0.000
ENSMUST00000197128.1	340	174.000	0.000000	0.000
ENSMUST00000181360.2	436	267.000	0.000000	0.000
ENSMUST00000183652.1	344	178.000	0.000000	0.000
ENSMUST00000103588.3	396	228.000	0.000000	0.000
ENSMUST00000181038.2	415	246.000	0.000000	0.000
ENSMUST00000187138.1	340	174.000	0.000000	0.000
ENSMUST00000103616.4	418	249.000	0.000000	0.000
ENSMUST00000186370.1	349	183.000	0.000000	0.000
ENSMUST00000199746.4	340	174.000	0.000000	0.000
ENSMUST00000178824.1	337	171.000	0.000000	0.000
ENSMUST00000103592.1	331	166.000	0.000000	0.000
ENSMUST00000197007.1	454	285.000	0.000000	0.000
ENSMUST00000103593.2	341	175.000	0.000000	0.000
ENSMUST00000178252.2	575	405.000	0.000000	0.000
ENSMUST00000177703.2	347	181.000	0.000000	0.000
ENSMUST00000197954.1	331	166.000	0.000000	0.000
ENSMUST00000103596.2	264	107.000	0.000000	0.000
ENSMUST00000196802.1	464	295.000	0.000000	0.000
ENSMUST00000103597.2	276	117.000	0.000000	0.000
ENSMUST00000199800.1	398	230.000	0.000000	0.000
ENSMUST00000196023.1	427	258.000	0.000000	0.000
ENSMUST00000103599.2	276	117.000	0.000000	0.000
ENSMUST00000200548.1	565	395.000	0.000000	0.000
ENSMUST00000167409.1	307	144.000	0.000000	0.000
ENSMUST00000103600.2	354	187.000	0.000000	0.000
ENSMUST00000179701.1	343	177.000	0.000000	0.000
ENSMUST00000178650.2	358	191.000	0.000000	0.000
ENSMUST00000196756.1	380	212.000	0.000000	0.000
ENSMUST00000179512.2	391	223.000	0.000000	0.000
ENSMUST00000198439.4	337	171.000	0.000000	0.000
ENSMUST00000103605.2	334	169.000	0.000000	0.000
ENSMUST00000103606.1	353	186.000	0.000000	0.000
ENSMUST00000196079.1	331	166.000	0.000000	0.000
ENSMUST00000103607.2	264	107.000	0.000000	0.000
ENSMUST00000103608.3	456	287.000	0.000000	0.000
ENSMUST00000103609.1	341	175.000	0.000000	0.000
ENSMUST00000103611.1	338	172.000	0.000000	0.000
ENSMUST00000103612.1	343	177.000	0.000000	0.000
ENSMUST00000181793.2	365	198.000	0.000000	0.000
ENSMUST00000103613.2	287	126.000	0.000000	0.000
ENSMUST00000198359.1	331	166.000	0.000000	0.000
ENSMUST00000197433.4	352	185.000	0.000000	0.000
ENSMUST00000179583.2	353	186.000	0.000000	0.000
ENSMUST00000103626.2	595	425.000	0.000000	0.000
ENSMUST00000178100.2	381	213.000	0.000000	0.000
ENSMUST00000179580.2	337	171.000	0.000000	0.000
ENSMUST00000103632.3	408	239.000	0.000000	0.000
ENSMUST00000199280.1	412	243.000	0.000000	0.000
ENSMUST00000103633.1	353	186.000	0.000000	0.000
ENSMUST00000196105.1	432	263.000	0.000000	0.000
ENSMUST00000103634.2	267	109.000	0.000000	0.000
ENSMUST00000103652.4	361	194.000	0.000000	0.000
ENSMUST00000103635.2	280	120.000	0.000000	0.000
ENSMUST00000103636.3	336	170.000	0.000000	0.000
ENSMUST00000103637.5	370	203.000	0.000000	0.000
ENSMUST00000180549.2	388	220.000	0.000000	0.000
ENSMUST00000183604.1	305	142.000	0.000000	0.000
ENSMUST00000177622.3	402	234.000	0.000000	0.000
ENSMUST00000180711.2	378	210.000	0.000000	0.000
ENSMUST00000184650.1	338	172.000	0.000000	0.000
ENSMUST00000181728.2	451	282.000	0.000000	0.000
ENSMUST00000103643.3	328	163.000	0.000000	0.000
ENSMUST00000103581.5	398	230.000	0.000000	0.000
ENSMUST00000181210.2	375	207.000	0.000000	0.000
ENSMUST00000183488.1	335	170.000	0.000000	0.000
ENSMUST00000103583.4	406	237.000	0.000000	0.000
ENSMUST00000103585.3	343	177.000	0.000000	0.000
ENSMUST00000200609.1	337	171.000	0.000000	0.000
ENSMUST00000200115.1	416	247.000	0.000000	0.000
ENSMUST00000103650.2	344	178.000	0.000000	0.000
ENSMUST00000103651.3	331	166.000	0.000000	0.000
ENSMUST00000198297.1	399	231.000	0.000000	0.000
ENSMUST00000200101.1	396	228.000	0.000000	0.000
ENSMUST00000103653.2	349	183.000	0.000000	0.000
ENSMUST00000103654.2	563	393.000	0.000000	0.000
ENSMUST00000103655.2	411	242.000	0.000000	0.000
ENSMUST00000180972.2	426	257.000	0.000000	0.000
ENSMUST00000103657.5	442	273.000	0.000000	0.000
ENSMUST00000103658.3	390	222.000	0.000000	0.000
ENSMUST00000179267.3	387	219.000	0.000000	0.000
ENSMUST00000184874.1	276	117.000	0.000000	0.000
ENSMUST00000103660.3	370	203.000	0.000000	0.000
ENSMUST00000181768.2	419	250.000	0.000000	0.000
ENSMUST00000183835.1	276	117.000	0.000000	0.000
ENSMUST00000103662.5	395	227.000	0.000000	0.000
ENSMUST00000103663.5	361	194.000	0.000000	0.000
ENSMUST00000103664.5	343	177.000	0.000000	0.000
ENSMUST00000103638.5	379	211.000	0.000000	0.000
ENSMUST00000103641.5	381	213.000	0.000000	0.000
ENSMUST00000184687.1	275	116.000	0.000000	0.000
ENSMUST00000103667.5	420	251.000	0.000000	0.000
ENSMUST00000180380.2	385	217.000	0.000000	0.000
ENSMUST00000184905.1	264	107.000	0.000000	0.000
ENSMUST00000103589.5	384	216.000	0.000000	0.000
ENSMUST00000103670.3	458	289.000	0.000000	0.000
ENSMUST00000103671.3	426	257.000	0.000000	0.000
ENSMUST00000103672.8	341	175.000	0.000000	0.000
ENSMUST00000186545.1	338	172.000	0.000000	0.000
ENSMUST00000103673.10	328	163.000	0.000000	0.000
ENSMUST00000186573.1	325	160.000	0.000000	0.000
ENSMUST00000103674.5	446	277.000	0.000000	0.000
ENSMUST00000180938.2	360	193.000	0.000000	0.000
ENSMUST00000103676.8	337	171.000	0.000000	0.000
ENSMUST00000187163.1	334	169.000	0.000000	0.000
ENSMUST00000103678.3	397	229.000	0.000000	0.000
ENSMUST00000197130.4	348	182.000	0.000000	0.000
ENSMUST00000103677.2	345	179.000	0.000000	0.000
ENSMUST00000199137.1	347	181.000	0.000000	0.000
ENSMUST00000103679.2	444	275.000	0.000000	0.000
ENSMUST00000103685.2	438	269.000	0.000000	0.000
ENSMUST00000198330.1	376	208.000	0.000000	0.000
ENSMUST00000103555.2	403	235.000	0.000000	0.000
ENSMUST00000103554.4	426	257.000	0.000000	0.000
ENSMUST00000103553.2	368	201.000	0.000000	0.000
ENSMUST00000199017.1	341	175.000	0.000000	0.000
ENSMUST00000103556.2	293	132.000	0.000000	0.000
ENSMUST00000198663.4	353	186.000	0.000000	0.000
ENSMUST00000103559.2	350	184.000	0.000000	0.000
ENSMUST00000103563.2	491	321.000	0.000000	0.000
ENSMUST00000103564.2	374	206.000	0.000000	0.000
ENSMUST00000103262.2	417	248.000	0.000000	0.000
ENSMUST00000103263.2	560	390.000	0.000000	0.000
ENSMUST00000103264.2	455	286.000	0.000000	0.000
ENSMUST00000103266.2	368	201.000	0.000000	0.000
ENSMUST00000103265.4	393	225.000	0.000000	0.000
ENSMUST00000103267.2	389	221.000	0.000000	0.000
ENSMUST00000194399.1	366	199.000	0.000000	0.000
ENSMUST00000103268.2	334	169.000	0.000000	0.000
ENSMUST00000103269.2	385	217.000	0.000000	0.000
ENSMUST00000103270.3	340	174.000	0.000000	0.000
ENSMUST00000103271.1	340	174.000	0.000000	0.000
ENSMUST00000103272.3	368	201.000	0.000000	0.000
ENSMUST00000103273.2	370	203.000	0.000000	0.000
ENSMUST00000103274.3	398	230.000	0.000000	0.000
ENSMUST00000103275.3	374	206.000	0.000000	0.000
ENSMUST00000103276.2	566	396.000	0.000000	0.000
ENSMUST00000103277.1	335	170.000	0.000000	0.000
ENSMUST00000195087.1	381	213.000	0.000000	0.000
ENSMUST00000103278.2	290	129.000	0.000000	0.000
ENSMUST00000193997.5	347	181.000	0.000000	0.000
ENSMUST00000103279.2	344	178.000	0.000000	0.000
ENSMUST00000193064.1	367	200.000	0.000000	0.000
ENSMUST00000103280.2	344	178.000	0.000000	0.000
ENSMUST00000103281.2	353	186.000	0.000000	0.000
ENSMUST00000191646.5	335	170.000	0.000000	0.000
ENSMUST00000103282.2	332	167.000	0.000000	0.000
ENSMUST00000193003.1	416	247.000	0.000000	0.000
ENSMUST00000103300.2	334	169.000	0.000000	0.000
ENSMUST00000174262.3	2395	2225.000	0.000000	0.000
ENSMUST00000173904.3	1102	932.000	0.000000	0.000
ENSMUST00000208396.1	925	755.000	0.000000	0.000
ENSMUST00000213225.2	1212	1042.000	0.000000	0.000
ENSMUST00000117704.1	943	773.000	0.000000	0.000
ENSMUST00000208175.1	2235	2065.000	0.000000	0.000
ENSMUST00000208760.1	923	753.000	0.000000	0.000
ENSMUST00000207287.2	1208	1038.000	0.000000	0.000
ENSMUST00000173185.1	1458	1321.738	0.555765	4.000
ENSMUST00000195589.5	2272	2102.000	0.000000	0.000
ENSMUST00000184581.2	707	596.966	0.307629	1.000
ENSMUST00000184861.3	655	485.000	0.000000	0.000
ENSMUST00000112076.8	2277	2107.000	0.000000	0.000
ENSMUST00000209871.2	2792	2622.000	0.000000	0.000
ENSMUST00000210949.2	2821	2651.000	0.000000	0.000
ENSMUST00000223545.1	939	769.000	0.000000	0.000
ENSMUST00000182198.7	1265	1095.000	0.000000	0.000
ENSMUST00000172762.1	3466	3296.000	0.000000	0.000
ENSMUST00000194951.1	1194	1024.000	0.000000	0.000
ENSMUST00000173420.1	1257	1087.000	0.000000	0.000
ENSMUST00000174177.1	915	730.537	1.663289	6.617
ENSMUST00000174248.7	519	330.549	0.619374	1.115
ENSMUST00000173567.1	1252	1069.863	1.419315	8.269
ENSMUST00000174854.2	1156	877.146	1.190415	5.686
ENSMUST00000172979.3	998	828.000	0.000000	0.000
ENSMUST00000116010.2	172	43.000	0.000000	0.000
ENSMUST00000118957.1	930	760.000	0.000000	0.000
ENSMUST00000117787.3	2501	2331.000	0.000000	0.000
ENSMUST00000214356.2	4698	4528.000	0.000000	0.000
ENSMUST00000217651.1	2011	1841.000	0.000000	0.000
ENSMUST00000034492.5	2022	1852.000	0.000000	0.000
ENSMUST00000135184.7	2967	3029.111	0.666889	11.000
ENSMUST00000155233.7	2790	2620.000	0.000000	0.000
ENSMUST00000113768.7	2695	2525.000	0.000000	0.000
ENSMUST00000238205.1	1418	1248.000	0.000000	0.000
ENSMUST00000238262.1	925	755.000	0.000000	0.000
ENSMUST00000231995.1	352	185.000	0.000000	0.000
ENSMUST00000231461.1	755	585.000	0.000000	0.000
ENSMUST00000231455.1	409	240.000	0.000000	0.000
ENSMUST00000142883.2	481	311.000	0.000000	0.000
ENSMUST00000232193.2	908	738.000	0.000000	0.000
ENSMUST00000023655.12	3385	3215.000	0.000000	0.000
ENSMUST00000232282.2	1401	1231.000	0.000000	0.000
ENSMUST00000190447.7	2476	2306.000	0.000000	0.000
ENSMUST00000188251.6	2421	2388.408	0.000000	0.000
ENSMUST00000190097.1	649	479.000	0.000000	0.000
ENSMUST00000191103.1	537	367.000	0.000000	0.000
ENSMUST00000024112.7	2417	2384.767	0.231021	3.000
ENSMUST00000121614.1	952	782.000	0.000000	0.000
ENSMUST00000217546.1	852	682.000	0.000000	0.000
ENSMUST00000216912.1	937	767.000	0.000000	0.000
ENSMUST00000178303.1	936	766.000	0.000000	0.000
ENSMUST00000135748.1	788	618.000	0.000000	0.000
ENSMUST00000134898.1	462	293.000	0.000000	0.000
ENSMUST00000147728.1	557	387.000	0.000000	0.000
ENSMUST00000077582.13	784	614.000	0.000000	0.000
ENSMUST00000213073.1	929	759.000	0.000000	0.000
ENSMUST00000214075.2	2165	1995.000	0.000000	0.000
ENSMUST00000214936.1	2168	1998.000	0.000000	0.000
ENSMUST00000215471.1	2177	2007.000	0.000000	0.000
ENSMUST00000215546.1	949	779.000	0.000000	0.000
ENSMUST00000201125.3	1352	1198.120	0.000000	0.000
ENSMUST00000006814.8	1309	1154.671	2.703752	17.000
ENSMUST00000182769.9	1477	1307.000	0.000000	0.000
ENSMUST00000088673.4	531	361.000	0.000000	0.000
ENSMUST00000122808.1	3794	3624.000	0.000000	0.000
ENSMUST00000077820.5	1581	1411.000	0.000000	0.000
ENSMUST00000213169.1	2658	2488.000	0.000000	0.000
ENSMUST00000055276.5	1260	1090.000	0.000000	0.000
ENSMUST00000100960.10	2692	2671.409	0.125578	1.827
ENSMUST00000171587.1	1329	1256.837	0.317547	2.173
ENSMUST00000194248.1	936	619.403	0.000000	0.000
ENSMUST00000179719.1	1296	982.611	2.429617	13.000
ENSMUST00000106393.7	843	557.675	7.648711	23.227
ENSMUST00000132882.1	741	571.000	0.000000	0.000
ENSMUST00000006562.5	910	607.217	2.653266	8.773
ENSMUST00000126664.7	6052	6119.909	3.201623	106.694
ENSMUST00000156937.1	2191	2092.875	0.185804	2.117
ENSMUST00000136350.7	3488	3426.307	0.000000	0.000
ENSMUST00000146393.7	2484	2359.314	0.000000	0.000
ENSMUST00000169617.2	761	586.697	0.000000	0.000
ENSMUST00000094710.7	2365	2195.000	0.000000	0.000
ENSMUST00000217577.1	914	744.000	0.000000	0.000
ENSMUST00000096114.12	1597	1281.897	2.005632	14.000
ENSMUST00000163093.1	1378	1014.705	0.000000	0.000
ENSMUST00000217438.1	943	773.000	0.000000	0.000
ENSMUST00000195764.1	4615	4533.616	1.852663	45.737
ENSMUST00000208907.1	2796	2667.637	0.000000	0.000
ENSMUST00000194208.5	1527	1357.000	0.000000	0.000
ENSMUST00000192481.1	1131	961.000	0.000000	0.000
ENSMUST00000041920.4	1243	1128.632	0.364692	2.241
ENSMUST00000134042.2	687	517.000	0.000000	0.000
ENSMUST00000235482.1	1036	866.000	0.000000	0.000
ENSMUST00000117959.2	963	793.000	0.000000	0.000
ENSMUST00000210779.1	951	781.000	0.000000	0.000
ENSMUST00000118378.1	948	778.000	0.000000	0.000
ENSMUST00000209201.1	477	307.000	0.000000	0.000
ENSMUST00000094105.4	946	776.000	0.000000	0.000
ENSMUST00000134011.3	1136	966.000	0.000000	0.000
ENSMUST00000117349.7	934	764.000	0.000000	0.000
ENSMUST00000134773.3	1513	1343.000	0.000000	0.000
ENSMUST00000118336.3	2129	1959.000	0.000000	0.000
ENSMUST00000119267.1	955	785.000	0.000000	0.000
ENSMUST00000143750.3	1675	1505.000	0.000000	0.000
ENSMUST00000205791.1	633	463.000	0.000000	0.000
ENSMUST00000115991.3	1237	1067.000	0.000000	0.000
ENSMUST00000121340.1	945	775.000	0.000000	0.000
ENSMUST00000121432.3	2321	2303.554	0.239166	3.000
ENSMUST00000121065.2	972	802.000	0.000000	0.000
ENSMUST00000118809.2	971	801.000	0.000000	0.000
ENSMUST00000216831.2	1270	1100.000	0.000000	0.000
ENSMUST00000121914.2	1042	872.000	0.000000	0.000
ENSMUST00000209914.1	959	789.000	0.000000	0.000
ENSMUST00000072887.4	966	796.000	0.000000	0.000
ENSMUST00000211596.1	921	751.000	0.000000	0.000
ENSMUST00000071242.4	934	764.000	0.000000	0.000
ENSMUST00000214399.3	897	727.000	0.000000	0.000
ENSMUST00000179386.1	1050	880.000	0.000000	0.000
ENSMUST00000184850.7	1072	920.889	3.850565	19.309
ENSMUST00000173080.9	1138	968.000	0.000000	0.000
ENSMUST00000185167.7	836	666.000	0.000000	0.000
ENSMUST00000195838.5	1105	935.000	0.000000	0.000
ENSMUST00000194244.5	862	692.000	0.000000	0.000
ENSMUST00000185087.7	1064	894.000	0.000000	0.000
ENSMUST00000195833.5	829	659.000	0.000000	0.000
ENSMUST00000184502.7	862	692.000	0.000000	0.000
ENSMUST00000183560.7	316	152.000	0.000000	0.000
ENSMUST00000183999.7	358	191.000	0.000000	0.000
ENSMUST00000192532.1	995	825.000	0.000000	0.000
ENSMUST00000216665.2	4530	4360.000	0.000000	0.000
ENSMUST00000149775.2	1209	1039.000	0.000000	0.000
ENSMUST00000182725.1	558	388.000	0.000000	0.000
ENSMUST00000183291.1	1837	1732.206	0.000000	0.000
ENSMUST00000086377.8	1832	1728.099	1.503697	14.150
ENSMUST00000174625.7	3389	3315.358	0.347389	6.271
ENSMUST00000174382.7	1699	1529.000	0.000000	0.000
ENSMUST00000166442.2	1481	1339.726	0.832589	6.074
ENSMUST00000213589.1	935	765.000	0.000000	0.000
ENSMUST00000215139.1	932	762.000	0.000000	0.000
ENSMUST00000215291.1	572	402.000	0.000000	0.000
ENSMUST00000215191.1	933	763.000	0.000000	0.000
ENSMUST00000117860.1	950	780.000	0.000000	0.000
ENSMUST00000206214.2	1054	884.000	0.000000	0.000
ENSMUST00000205727.2	1141	971.000	0.000000	0.000
ENSMUST00000118068.2	3462	3292.000	0.000000	0.000
ENSMUST00000207772.2	1320	1150.000	0.000000	0.000
ENSMUST00000080031.2	926	756.000	0.000000	0.000
ENSMUST00000175971.2	2721	2551.000	0.000000	0.000
ENSMUST00000234658.1	1287	1117.000	0.000000	0.000
ENSMUST00000177481.3	2573	2403.000	0.000000	0.000
ENSMUST00000211998.1	932	762.000	0.000000	0.000
ENSMUST00000211893.1	1128	958.000	0.000000	0.000
ENSMUST00000221099.1	929	759.000	0.000000	0.000
ENSMUST00000222301.1	929	759.000	0.000000	0.000
ENSMUST00000069063.4	390	222.000	0.000000	0.000
ENSMUST00000208970.2	2764	2594.000	0.000000	0.000
ENSMUST00000219487.1	2956	2786.000	0.000000	0.000
ENSMUST00000174025.2	3121	2951.000	0.000000	0.000
ENSMUST00000174673.2	919	749.000	0.000000	0.000
ENSMUST00000202355.1	928	758.000	0.000000	0.000
ENSMUST00000117982.1	932	762.000	0.000000	0.000
ENSMUST00000086854.9	6630	6932.208	0.000000	0.000
ENSMUST00000112848.7	6761	7079.992	0.442777	17.070
ENSMUST00000112847.8	7196	7548.565	15.453438	635.204
ENSMUST00000141573.7	1502	1417.816	8.086233	62.430
ENSMUST00000112846.7	2617	2527.811	6.380890	87.831
ENSMUST00000128869.7	2518	2219.661	2.194279	26.522
ENSMUST00000133069.7	2732	2458.379	0.000000	0.000
ENSMUST00000152609.1	968	863.147	0.368563	1.732
ENSMUST00000142444.1	265	108.000	0.000000	0.000
ENSMUST00000135134.1	342	188.093	12.668715	12.976
ENSMUST00000136595.1	300	138.000	0.000000	0.000
ENSMUST00000170792.8	7198	7550.751	5.648246	232.235
ENSMUST00000189634.6	651	481.000	0.000000	0.000
ENSMUST00000056590.5	650	480.000	0.000000	0.000
ENSMUST00000205127.1	936	766.000	0.000000	0.000
ENSMUST00000118736.3	984	814.000	0.000000	0.000
ENSMUST00000196323.1	3865	4023.842	0.228195	5.000
ENSMUST00000198398.4	935	765.000	0.000000	0.000
ENSMUST00000103740.1	413	244.000	0.000000	0.000
ENSMUST00000103558.2	924	754.000	0.000000	0.000
ENSMUST00000198163.1	648	478.000	0.000000	0.000
ENSMUST00000164407.1	519	349.000	0.000000	0.000
ENSMUST00000103561.2	914	744.000	0.000000	0.000
ENSMUST00000179181.2	985	815.000	0.000000	0.000
ENSMUST00000192856.5	737	567.000	0.000000	0.000
ENSMUST00000103291.1	512	342.000	0.000000	0.000
ENSMUST00000103299.2	692	537.196	1.709282	5.000
ENSMUST00000103427.1	54	7.000	0.000000	0.000
ENSMUST00000103428.1	48	5.000	0.000000	0.000
ENSMUST00000192746.1	48	5.000	0.000000	0.000
ENSMUST00000103429.1	54	7.000	0.000000	0.000
ENSMUST00000103430.1	53	6.000	0.000000	0.000
ENSMUST00000199490.1	38	2.000	0.000000	0.000
ENSMUST00000200211.1	38	2.000	0.000000	0.000
ENSMUST00000200074.1	38	2.000	0.000000	0.000
ENSMUST00000198313.1	42	3.000	0.000000	0.000
ENSMUST00000197969.1	38	2.000	0.000000	0.000
ENSMUST00000103405.1	38	2.000	0.000000	0.000
ENSMUST00000199487.1	38	2.000	0.000000	0.000
ENSMUST00000103407.2	36	1.000	0.000000	0.000
ENSMUST00000199459.1	38	2.000	0.000000	0.000
ENSMUST00000103409.1	42	3.000	0.000000	0.000
ENSMUST00000103408.1	38	2.000	0.000000	0.000
ENSMUST00000198234.1	39	2.000	0.000000	0.000
ENSMUST00000103406.1	43	4.000	0.000000	0.000
ENSMUST00000223335.1	1460	1290.000	0.000000	0.000
ENSMUST00000137336.2	1367	1197.000	0.000000	0.000
ENSMUST00000103416.8	1214	1044.000	0.000000	0.000
ENSMUST00000195192.1	1111	941.000	0.000000	0.000
ENSMUST00000192188.2	2566	2396.000	0.000000	0.000
ENSMUST00000103418.2	1114	944.000	0.000000	0.000
ENSMUST00000103420.2	1076	906.000	0.000000	0.000
ENSMUST00000194304.5	2482	2312.000	0.000000	0.000
ENSMUST00000223179.1	2414	2244.000	0.000000	0.000
ENSMUST00000103423.2	1082	912.000	0.000000	0.000
ENSMUST00000194162.5	1806	1806.693	0.304939	3.000
ENSMUST00000192250.1	802	690.470	0.000000	0.000
ENSMUST00000177715.7	1698	1599.363	4.133630	36.000
ENSMUST00000103426.2	1493	1381.148	0.000000	0.000
ENSMUST00000194738.5	2540	2370.000	0.000000	0.000
ENSMUST00000178282.2	1100	930.000	0.000000	0.000
ENSMUST00000200235.1	452	283.000	0.000000	0.000
ENSMUST00000200568.1	454	285.000	0.000000	0.000
ENSMUST00000197046.1	314	150.000	0.000000	0.000
ENSMUST00000198182.1	458	289.000	0.000000	0.000
ENSMUST00000103749.2	606	436.000	0.000000	0.000
ENSMUST00000103410.2	532	362.000	0.000000	0.000
ENSMUST00000195735.1	351	185.000	0.000000	0.000
ENSMUST00000103511.1	294	132.000	0.000000	0.000
ENSMUST00000103372.2	359	192.000	0.000000	0.000
ENSMUST00000200160.4	341	175.000	0.000000	0.000
ENSMUST00000103373.2	344	178.000	0.000000	0.000
ENSMUST00000197820.4	362	195.000	0.000000	0.000
ENSMUST00000103374.2	359	192.000	0.000000	0.000
ENSMUST00000196959.1	365	198.000	0.000000	0.000
ENSMUST00000197429.4	365	198.000	0.000000	0.000
ENSMUST00000103376.2	362	195.000	0.000000	0.000
ENSMUST00000103377.2	366	199.000	0.000000	0.000
ENSMUST00000103378.2	368	201.000	0.000000	0.000
ENSMUST00000197371.1	375	207.000	0.000000	0.000
ENSMUST00000103379.2	344	178.000	0.000000	0.000
ENSMUST00000197525.1	370	203.000	0.000000	0.000
ENSMUST00000103380.2	305	142.000	0.000000	0.000
ENSMUST00000103512.2	388	220.000	0.000000	0.000
ENSMUST00000191862.5	351	185.000	0.000000	0.000
ENSMUST00000103513.2	348	182.000	0.000000	0.000
ENSMUST00000193950.5	351	185.000	0.000000	0.000
ENSMUST00000103514.2	348	182.000	0.000000	0.000
ENSMUST00000197272.1	360	193.000	0.000000	0.000
ENSMUST00000103381.2	300	138.000	0.000000	0.000
ENSMUST00000103382.1	371	204.000	0.000000	0.000
ENSMUST00000103515.1	351	185.000	0.000000	0.000
ENSMUST00000103383.2	380	212.000	0.000000	0.000
ENSMUST00000103384.1	365	198.000	0.000000	0.000
ENSMUST00000196275.1	344	178.000	0.000000	0.000
ENSMUST00000103386.2	369	202.000	0.000000	0.000
ENSMUST00000103387.2	382	214.000	0.000000	0.000
ENSMUST00000103388.3	375	207.000	0.000000	0.000
ENSMUST00000191868.1	351	185.000	0.000000	0.000
ENSMUST00000103516.1	294	132.000	0.000000	0.000
ENSMUST00000195417.1	351	185.000	0.000000	0.000
ENSMUST00000103517.1	294	132.000	0.000000	0.000
ENSMUST00000196599.1	370	203.000	0.000000	0.000
ENSMUST00000103389.2	305	142.000	0.000000	0.000
ENSMUST00000103390.2	395	227.000	0.000000	0.000
ENSMUST00000103746.2	391	223.000	0.000000	0.000
ENSMUST00000103391.3	377	209.000	0.000000	0.000
ENSMUST00000195945.1	379	211.000	0.000000	0.000
ENSMUST00000103392.2	362	195.000	0.000000	0.000
ENSMUST00000103393.1	347	181.000	0.000000	0.000
ENSMUST00000103394.1	347	181.000	0.000000	0.000
ENSMUST00000194865.1	397	229.000	0.000000	0.000
ENSMUST00000103518.1	294	132.000	0.000000	0.000
ENSMUST00000198184.1	359	192.000	0.000000	0.000
ENSMUST00000103395.1	287	134.842	1.361921	1.000
ENSMUST00000192298.1	351	185.000	0.000000	0.000
ENSMUST00000178949.1	294	132.000	0.000000	0.000
ENSMUST00000192724.1	351	185.000	0.000000	0.000
ENSMUST00000103519.1	294	132.000	0.000000	0.000
ENSMUST00000194257.1	358	191.000	0.000000	0.000
ENSMUST00000103521.2	390	222.000	0.000000	0.000
ENSMUST00000192554.5	351	185.000	0.000000	0.000
ENSMUST00000103522.2	348	182.000	0.000000	0.000
ENSMUST00000103523.1	351	185.000	0.000000	0.000
ENSMUST00000193145.1	354	187.000	0.000000	0.000
ENSMUST00000103524.1	301	139.000	0.000000	0.000
ENSMUST00000103525.2	377	209.000	0.000000	0.000
ENSMUST00000103526.2	415	246.000	0.000000	0.000
ENSMUST00000103751.2	381	213.000	0.000000	0.000
ENSMUST00000197518.1	366	199.000	0.000000	0.000
ENSMUST00000103752.2	348	182.000	0.000000	0.000
ENSMUST00000103396.1	359	192.000	0.000000	0.000
ENSMUST00000194071.1	351	185.000	0.000000	0.000
ENSMUST00000103527.1	294	132.000	0.000000	0.000
ENSMUST00000196940.1	359	192.000	0.000000	0.000
ENSMUST00000103397.2	356	189.000	0.000000	0.000
ENSMUST00000103398.1	359	192.000	0.000000	0.000
ENSMUST00000192591.1	358	191.000	0.000000	0.000
ENSMUST00000103529.3	351	185.000	0.000000	0.000
ENSMUST00000197560.1	359	192.000	0.000000	0.000
ENSMUST00000103399.2	299	137.000	0.000000	0.000
ENSMUST00000103400.2	382	214.000	0.000000	0.000
ENSMUST00000103401.2	360	193.000	0.000000	0.000
ENSMUST00000103402.1	359	192.000	0.000000	0.000
ENSMUST00000103403.2	378	210.000	0.000000	0.000
ENSMUST00000195359.5	351	185.000	0.000000	0.000
ENSMUST00000103530.2	348	182.000	0.000000	0.000
ENSMUST00000103404.1	359	192.000	0.000000	0.000
ENSMUST00000103531.3	351	185.000	0.000000	0.000
ENSMUST00000103503.3	349	183.000	0.000000	0.000
ENSMUST00000171270.1	90	14.000	0.000000	0.000
ENSMUST00000103302.2	501	331.000	0.000000	0.000
ENSMUST00000103303.2	394	226.000	0.000000	0.000
ENSMUST00000103304.2	374	206.000	0.000000	0.000
ENSMUST00000103305.1	362	195.000	0.000000	0.000
ENSMUST00000103306.1	362	195.000	0.000000	0.000
ENSMUST00000196006.4	353	186.000	0.000000	0.000
ENSMUST00000103307.2	350	184.000	0.000000	0.000
ENSMUST00000200578.4	353	186.000	0.000000	0.000
ENSMUST00000103308.2	350	184.000	0.000000	0.000
ENSMUST00000200586.1	359	192.000	0.000000	0.000
ENSMUST00000103309.2	341	175.000	0.000000	0.000
ENSMUST00000103310.2	358	191.000	0.000000	0.000
ENSMUST00000197406.4	353	186.000	0.000000	0.000
ENSMUST00000103311.2	350	184.000	0.000000	0.000
ENSMUST00000196768.1	353	186.000	0.000000	0.000
ENSMUST00000103312.2	287	126.000	0.000000	0.000
ENSMUST00000103313.2	377	209.000	0.000000	0.000
ENSMUST00000103314.2	383	215.000	0.000000	0.000
ENSMUST00000197515.1	359	192.000	0.000000	0.000
ENSMUST00000103315.2	350	184.000	0.000000	0.000
ENSMUST00000103316.1	353	186.000	0.000000	0.000
ENSMUST00000194581.1	378	210.000	0.000000	0.000
ENSMUST00000163467.1	302	140.000	0.000000	0.000
ENSMUST00000103532.2	405	237.000	0.000000	0.000
ENSMUST00000197803.1	363	196.000	0.000000	0.000
ENSMUST00000103533.1	301	139.000	0.000000	0.000
ENSMUST00000103317.2	404	236.000	0.000000	0.000
ENSMUST00000103534.1	351	185.000	0.000000	0.000
ENSMUST00000103535.2	405	237.000	0.000000	0.000
ENSMUST00000103318.5	361	194.000	0.000000	0.000
ENSMUST00000103319.2	358	191.000	0.000000	0.000
ENSMUST00000103320.2	368	201.000	0.000000	0.000
ENSMUST00000103536.3	358	191.000	0.000000	0.000
ENSMUST00000103321.2	401	233.000	0.000000	0.000
ENSMUST00000103322.2	374	206.000	0.000000	0.000
ENSMUST00000103323.2	378	210.000	0.000000	0.000
ENSMUST00000103324.2	375	207.000	0.000000	0.000
ENSMUST00000200406.1	339	173.000	0.000000	0.000
ENSMUST00000103537.2	399	231.000	0.000000	0.000
ENSMUST00000199510.4	353	186.000	0.000000	0.000
ENSMUST00000103325.2	350	184.000	0.000000	0.000
ENSMUST00000198646.1	351	185.000	0.000000	0.000
ENSMUST00000103538.2	294	132.000	0.000000	0.000
ENSMUST00000168090.2	376	208.000	0.000000	0.000
ENSMUST00000103326.2	359	192.000	0.000000	0.000
ENSMUST00000196839.4	347	181.000	0.000000	0.000
ENSMUST00000103327.2	344	178.000	0.000000	0.000
ENSMUST00000199933.4	351	185.000	0.000000	0.000
ENSMUST00000103539.2	348	182.000	0.000000	0.000
ENSMUST00000199266.1	358	191.000	0.000000	0.000
ENSMUST00000103540.2	315	151.000	0.000000	0.000
ENSMUST00000103328.2	359	192.000	0.000000	0.000
ENSMUST00000198735.1	347	181.000	0.000000	0.000
ENSMUST00000103329.2	287	126.000	0.000000	0.000
ENSMUST00000196690.1	359	192.000	0.000000	0.000
ENSMUST00000103541.2	396	228.000	0.000000	0.000
ENSMUST00000164041.2	299	137.000	0.000000	0.000
ENSMUST00000103542.1	303	140.000	0.000000	0.000
ENSMUST00000103330.1	347	181.000	0.000000	0.000
ENSMUST00000196863.1	363	196.000	0.000000	0.000
ENSMUST00000183936.1	344	178.000	0.000000	0.000
ENSMUST00000103332.1	351	185.000	0.000000	0.000
ENSMUST00000196587.4	351	185.000	0.000000	0.000
ENSMUST00000103543.2	348	182.000	0.000000	0.000
ENSMUST00000103333.3	358	191.000	0.000000	0.000
ENSMUST00000103544.2	373	205.000	0.000000	0.000
ENSMUST00000103334.3	352	185.000	0.000000	0.000
ENSMUST00000197537.1	368	201.000	0.000000	0.000
ENSMUST00000169155.1	294	132.000	0.000000	0.000
ENSMUST00000198777.1	406	237.000	0.000000	0.000
ENSMUST00000170551.1	294	132.000	0.000000	0.000
ENSMUST00000199373.1	376	208.000	0.000000	0.000
ENSMUST00000163670.1	294	132.000	0.000000	0.000
ENSMUST00000103547.1	351	185.000	0.000000	0.000
ENSMUST00000103548.2	351	185.000	0.000000	0.000
ENSMUST00000199143.4	338	172.000	0.000000	0.000
ENSMUST00000103335.2	335	170.000	0.000000	0.000
ENSMUST00000103336.1	362	195.000	0.000000	0.000
ENSMUST00000196991.1	386	218.000	0.000000	0.000
ENSMUST00000103549.1	294	132.000	0.000000	0.000
ENSMUST00000198756.1	353	186.000	0.000000	0.000
ENSMUST00000103551.1	351	185.000	0.000000	0.000
ENSMUST00000103552.1	351	185.000	0.000000	0.000
ENSMUST00000193936.1	357	190.000	0.000000	0.000
ENSMUST00000179796.1	297	135.000	0.000000	0.000
ENSMUST00000103489.1	357	190.000	0.000000	0.000
ENSMUST00000193397.1	357	190.000	0.000000	0.000
ENSMUST00000195037.1	359	192.000	0.000000	0.000
ENSMUST00000103492.1	359	192.000	0.000000	0.000
ENSMUST00000103493.2	351	185.000	0.000000	0.000
ENSMUST00000191803.1	395	227.000	0.000000	0.000
ENSMUST00000103494.1	294	132.000	0.000000	0.000
ENSMUST00000103363.1	352	185.000	0.000000	0.000
ENSMUST00000103364.2	360	193.000	0.000000	0.000
ENSMUST00000103365.2	377	209.000	0.000000	0.000
ENSMUST00000103366.2	385	217.000	0.000000	0.000
ENSMUST00000103367.2	401	233.000	0.000000	0.000
ENSMUST00000103368.2	379	211.000	0.000000	0.000
ENSMUST00000103369.1	347	181.000	0.000000	0.000
ENSMUST00000103495.2	377	209.000	0.000000	0.000
ENSMUST00000197290.1	347	181.000	0.000000	0.000
ENSMUST00000103370.2	287	126.000	0.000000	0.000
ENSMUST00000198880.4	347	181.000	0.000000	0.000
ENSMUST00000103371.2	344	178.000	0.000000	0.000
ENSMUST00000103496.3	388	220.000	0.000000	0.000
ENSMUST00000195337.1	354	187.000	0.000000	0.000
ENSMUST00000103497.1	351	185.000	0.000000	0.000
ENSMUST00000193893.5	351	185.000	0.000000	0.000
ENSMUST00000103498.2	348	182.000	0.000000	0.000
ENSMUST00000191801.1	351	185.000	0.000000	0.000
ENSMUST00000195469.5	386	218.000	0.000000	0.000
ENSMUST00000109711.3	215	69.000	0.000000	0.000
ENSMUST00000103500.1	294	132.000	0.000000	0.000
ENSMUST00000192077.1	351	185.000	0.000000	0.000
ENSMUST00000103501.2	294	132.000	0.000000	0.000
ENSMUST00000194350.5	351	185.000	0.000000	0.000
ENSMUST00000103504.2	306	143.000	0.000000	0.000
ENSMUST00000193855.1	405	237.000	0.000000	0.000
ENSMUST00000103505.2	348	182.000	0.000000	0.000
ENSMUST00000194968.5	351	185.000	0.000000	0.000
ENSMUST00000103506.2	348	182.000	0.000000	0.000
ENSMUST00000103507.1	351	185.000	0.000000	0.000
ENSMUST00000194625.1	351	185.000	0.000000	0.000
ENSMUST00000191861.1	351	185.000	0.000000	0.000
ENSMUST00000103509.1	294	132.000	0.000000	0.000
ENSMUST00000103510.1	351	185.000	0.000000	0.000
ENSMUST00000191918.1	357	190.000	0.000000	0.000
ENSMUST00000177949.1	297	135.000	0.000000	0.000
ENSMUST00000103466.1	353	186.000	0.000000	0.000
ENSMUST00000103467.1	351	185.000	0.000000	0.000
ENSMUST00000103468.2	461	292.000	0.000000	0.000
ENSMUST00000103469.3	399	231.000	0.000000	0.000
ENSMUST00000195641.1	353	186.000	0.000000	0.000
ENSMUST00000103470.1	299	137.000	0.000000	0.000
ENSMUST00000195884.1	351	185.000	0.000000	0.000
ENSMUST00000103471.1	294	132.000	0.000000	0.000
ENSMUST00000103472.3	351	185.000	0.000000	0.000
ENSMUST00000103473.1	351	185.000	0.000000	0.000
ENSMUST00000103461.4	361	194.000	0.000000	0.000
ENSMUST00000195706.1	351	185.000	0.000000	0.000
ENSMUST00000103475.1	333	168.000	0.000000	0.000
ENSMUST00000191693.1	350	184.000	0.000000	0.000
ENSMUST00000103476.1	296	134.000	0.000000	0.000
ENSMUST00000192499.2	437	268.000	0.000000	0.000
ENSMUST00000103477.3	360	193.000	0.000000	0.000
ENSMUST00000193408.1	353	186.000	0.000000	0.000
ENSMUST00000195619.1	353	186.000	0.000000	0.000
ENSMUST00000103479.3	299	137.000	0.000000	0.000
ENSMUST00000196595.1	352	185.000	0.000000	0.000
ENSMUST00000103351.2	286	126.000	0.000000	0.000
ENSMUST00000198345.1	352	185.000	0.000000	0.000
ENSMUST00000177795.1	288	127.000	0.000000	0.000
ENSMUST00000199160.1	382	214.000	0.000000	0.000
ENSMUST00000103353.2	284	124.000	0.000000	0.000
ENSMUST00000103354.2	368	201.000	0.000000	0.000
ENSMUST00000197448.1	358	191.000	0.000000	0.000
ENSMUST00000103355.2	292	131.000	0.000000	0.000
ENSMUST00000195124.5	350	184.000	0.000000	0.000
ENSMUST00000103481.2	342	176.000	0.000000	0.000
ENSMUST00000103356.3	373	205.000	0.000000	0.000
ENSMUST00000103357.3	352	185.000	0.000000	0.000
ENSMUST00000194159.1	351	185.000	0.000000	0.000
ENSMUST00000103482.1	294	132.000	0.000000	0.000
ENSMUST00000103483.2	394	226.000	0.000000	0.000
ENSMUST00000125484.2	359	192.000	0.000000	0.000
ENSMUST00000183954.3	302	140.000	0.000000	0.000
ENSMUST00000103485.2	353	186.000	0.000000	0.000
ENSMUST00000103486.1	356	189.000	0.000000	0.000
ENSMUST00000103359.2	379	211.000	0.000000	0.000
ENSMUST00000199437.1	352	185.000	0.000000	0.000
ENSMUST00000177697.1	288	130.594	1.406222	1.000
ENSMUST00000198328.1	367	200.000	0.000000	0.000
ENSMUST00000166380.1	292	131.000	0.000000	0.000
ENSMUST00000103345.3	394	226.000	0.000000	0.000
ENSMUST00000103478.3	350	184.000	0.000000	0.000
ENSMUST00000200454.1	378	210.000	0.000000	0.000
ENSMUST00000103337.2	340	174.000	0.000000	0.000
ENSMUST00000114212.3	347	181.000	0.000000	0.000
ENSMUST00000103339.1	347	181.000	0.000000	0.000
ENSMUST00000197966.1	358	191.000	0.000000	0.000
ENSMUST00000103340.2	290	129.000	0.000000	0.000
ENSMUST00000103341.3	348	182.000	0.000000	0.000
ENSMUST00000195468.5	353	186.000	0.000000	0.000
ENSMUST00000103442.2	350	184.000	0.000000	0.000
ENSMUST00000103443.2	352	185.000	0.000000	0.000
ENSMUST00000103444.2	425	256.000	0.000000	0.000
ENSMUST00000178229.2	347	181.000	0.000000	0.000
ENSMUST00000103446.1	353	186.000	0.000000	0.000
ENSMUST00000103447.1	350	184.000	0.000000	0.000
ENSMUST00000103448.2	418	249.000	0.000000	0.000
ENSMUST00000195707.2	480	310.000	0.000000	0.000
ENSMUST00000103449.3	347	181.000	0.000000	0.000
ENSMUST00000103450.3	353	186.000	0.000000	0.000
ENSMUST00000179657.1	350	184.000	0.000000	0.000
ENSMUST00000192264.1	413	244.000	0.000000	0.000
ENSMUST00000103452.2	350	184.000	0.000000	0.000
ENSMUST00000195381.1	353	186.000	0.000000	0.000
ENSMUST00000103342.3	358	191.000	0.000000	0.000
ENSMUST00000103343.3	358	191.000	0.000000	0.000
ENSMUST00000180013.2	369	202.000	0.000000	0.000
ENSMUST00000103344.2	394	226.000	0.000000	0.000
ENSMUST00000192911.1	350	184.000	0.000000	0.000
ENSMUST00000103455.2	342	176.000	0.000000	0.000
ENSMUST00000103346.2	402	234.000	0.000000	0.000
ENSMUST00000196201.1	352	185.000	0.000000	0.000
ENSMUST00000101325.3	288	127.000	0.000000	0.000
ENSMUST00000103456.3	355	188.000	0.000000	0.000
ENSMUST00000103348.2	379	211.000	0.000000	0.000
ENSMUST00000192877.1	361	194.000	0.000000	0.000
ENSMUST00000103457.2	350	184.000	0.000000	0.000
ENSMUST00000103349.1	348	182.000	0.000000	0.000
ENSMUST00000103350.2	394	226.000	0.000000	0.000
ENSMUST00000193652.1	380	212.000	0.000000	0.000
ENSMUST00000103458.2	350	184.000	0.000000	0.000
ENSMUST00000103459.4	405	237.000	0.000000	0.000
ENSMUST00000103451.4	362	195.000	0.000000	0.000
ENSMUST00000103474.4	363	196.000	0.000000	0.000
ENSMUST00000193133.2	357	190.000	0.000000	0.000
ENSMUST00000103462.3	354	187.000	0.000000	0.000
ENSMUST00000103463.2	351	185.000	0.000000	0.000
ENSMUST00000103464.2	414	245.000	0.000000	0.000
ENSMUST00000167638.1	352	185.000	0.000000	0.000
ENSMUST00000166255.1	278	119.000	0.000000	0.000
ENSMUST00000103301.2	359	192.000	0.000000	0.000
ENSMUST00000095364.2	294	132.000	0.000000	0.000
ENSMUST00000103682.2	51	6.000	0.000000	0.000
ENSMUST00000103683.1	59	8.000	0.000000	0.000
ENSMUST00000197589.1	62	8.000	0.000000	0.000
ENSMUST00000103686.1	64	9.000	0.000000	0.000
ENSMUST00000103687.1	63	9.000	0.000000	0.000
ENSMUST00000196977.1	63	9.000	0.000000	0.000
ENSMUST00000103688.2	65	9.000	0.000000	0.000
ENSMUST00000103689.1	63	9.000	0.000000	0.000
ENSMUST00000103690.1	66	9.000	0.000000	0.000
ENSMUST00000103691.1	66	9.000	0.000000	0.000
ENSMUST00000103693.1	63	9.000	0.000000	0.000
ENSMUST00000199452.1	62	8.000	0.000000	0.000
ENSMUST00000103694.2	59	8.000	0.000000	0.000
ENSMUST00000200046.1	61	8.000	0.000000	0.000
ENSMUST00000103695.1	60	8.000	0.000000	0.000
ENSMUST00000197949.1	57	7.000	0.000000	0.000
ENSMUST00000103696.1	63	9.000	0.000000	0.000
ENSMUST00000103697.1	63	9.000	0.000000	0.000
ENSMUST00000103698.1	61	8.000	0.000000	0.000
ENSMUST00000103699.1	57	7.000	0.000000	0.000
ENSMUST00000103700.1	64	9.000	0.000000	0.000
ENSMUST00000103701.1	55	7.000	0.000000	0.000
ENSMUST00000103702.1	61	8.000	0.000000	0.000
ENSMUST00000103703.1	63	9.000	0.000000	0.000
ENSMUST00000103704.1	62	8.000	0.000000	0.000
ENSMUST00000103705.1	60	8.000	0.000000	0.000
ENSMUST00000103706.1	65	9.000	0.000000	0.000
ENSMUST00000103707.1	58	8.000	0.000000	0.000
ENSMUST00000103708.1	57	7.000	0.000000	0.000
ENSMUST00000103709.1	66	9.000	0.000000	0.000
ENSMUST00000103710.1	57	7.000	0.000000	0.000
ENSMUST00000103711.1	59	8.000	0.000000	0.000
ENSMUST00000103712.1	60	8.000	0.000000	0.000
ENSMUST00000103713.1	65	9.000	0.000000	0.000
ENSMUST00000103714.1	59	8.000	0.000000	0.000
ENSMUST00000103715.1	60	8.000	0.000000	0.000
ENSMUST00000103716.2	57	7.000	0.000000	0.000
ENSMUST00000103717.2	63	9.000	0.000000	0.000
ENSMUST00000103718.1	60	8.000	0.000000	0.000
ENSMUST00000103719.1	60	8.000	0.000000	0.000
ENSMUST00000103720.1	57	7.000	0.000000	0.000
ENSMUST00000103721.2	58	8.000	0.000000	0.000
ENSMUST00000103722.1	61	8.000	0.000000	0.000
ENSMUST00000103723.1	66	9.000	0.000000	0.000
ENSMUST00000103724.1	63	9.000	0.000000	0.000
ENSMUST00000103725.1	61	8.000	0.000000	0.000
ENSMUST00000103726.1	60	8.000	0.000000	0.000
ENSMUST00000103728.1	57	7.000	0.000000	0.000
ENSMUST00000103729.1	58	8.000	0.000000	0.000
ENSMUST00000103730.1	59	8.000	0.000000	0.000
ENSMUST00000103731.1	58	8.000	0.000000	0.000
ENSMUST00000103733.1	59	8.000	0.000000	0.000
ENSMUST00000103734.1	62	8.000	0.000000	0.000
ENSMUST00000103735.1	62	8.000	0.000000	0.000
ENSMUST00000103736.1	63	9.000	0.000000	0.000
ENSMUST00000103737.2	66	9.000	0.000000	0.000
ENSMUST00000103738.1	66	9.000	0.000000	0.000
ENSMUST00000200495.1	60	8.000	0.000000	0.000
ENSMUST00000103562.2	60	8.000	0.000000	0.000
ENSMUST00000197113.1	60	8.000	0.000000	0.000
ENSMUST00000184430.1	61	8.000	0.000000	0.000
ENSMUST00000103284.1	48	5.000	0.000000	0.000
ENSMUST00000103285.1	48	5.000	0.000000	0.000
ENSMUST00000192366.1	50	6.000	0.000000	0.000
ENSMUST00000103286.1	54	7.000	0.000000	0.000
ENSMUST00000103287.1	51	6.000	0.000000	0.000
ENSMUST00000103288.1	50	6.000	0.000000	0.000
ENSMUST00000103289.1	53	6.000	0.000000	0.000
ENSMUST00000193061.1	46	5.000	0.000000	0.000
ENSMUST00000103290.1	45	4.000	0.000000	0.000
ENSMUST00000103293.1	50	6.000	0.000000	0.000
ENSMUST00000103294.1	51	6.000	0.000000	0.000
ENSMUST00000103295.1	49	6.000	0.000000	0.000
ENSMUST00000103296.1	49	6.000	0.000000	0.000
ENSMUST00000103297.1	49	6.000	0.000000	0.000
ENSMUST00000103298.1	47	5.000	0.000000	0.000
ENSMUST00000082421.1	1144	1050.447	6783.187016	38800.000
ENSMUST00000082419.1	519	294.658	293.548209	471.000
ENSMUST00000082418.1	1824	1605.901	1331.556687	11643.999
ENSMUST00000082414.1	1378	1022.705	5053.904024	28145.000
ENSMUST00000084013.1	297	146.325	5655.857976	4506.529
ENSMUST00000082411.1	348	166.000	661.804103	598.221
ENSMUST00000082409.1	784	657.235	2925.978208	10471.666
ENSMUST00000082408.1	681	484.181	5303.931378	13983.933
ENSMUST00000082407.1	204	62.000	11844.985842	3998.987
ENSMUST00000082405.1	684	517.478	2024.622546	5705.056
ENSMUST00000082402.1	1545	1484.662	10315.545230	83395.693
ENSMUST00000082396.1	1038	728.370	3293.821602	13064.000
ENSMUST00000082392.1	957	776.619	6612.525249	27964.000
ENSMUST00000124112.1	574	388.951	3.376685	7.152
ENSMUST00000084954.12	1732	1530.532	0.000000	0.000
ENSMUST00000108568.9	1777	1577.985	15.523957	133.392
ENSMUST00000079056.8	1443	1262.440	0.000000	0.000
ENSMUST00000102564.10	1848	1675.718	22.913549	209.082
ENSMUST00000124943.7	662	490.270	1.033777	2.760
ENSMUST00000150076.7	370	203.000	0.000000	0.000
ENSMUST00000128748.7	957	795.739	0.000000	0.000
ENSMUST00000102563.1	1352	1191.082	0.000000	0.000
ENSMUST00000138006.7	1073	897.949	0.000000	0.000
ENSMUST00000125441.7	756	592.031	8.650794	27.888
ENSMUST00000143232.1	603	443.002	11.626901	28.047
ENSMUST00000144454.1	488	309.530	14.641779	24.679
ENSMUST00000041683.8	4434	4317.999	206.838531	4863.375
ENSMUST00000173525.1	930	785.382	12.591458	53.849
ENSMUST00000174035.1	520	362.000	26.474361	52.186
ENSMUST00000174301.7	657	512.592	1.329073	3.710
ENSMUST00000174220.1	889	652.169	6.442497	22.879
ENSMUST00000199435.1	3794	3318.362	5.414468	97.837
ENSMUST00000098538.8	2564	2183.077	0.000000	0.000
ENSMUST00000199307.4	1944	1728.760	5.075640	47.780
ENSMUST00000098539.6	2261	1866.515	9.618283	97.758
ENSMUST00000196898.4	3323	2967.213	1.612757	26.058
ENSMUST00000029920.14	2239	1868.015	1.957457	19.911
ENSMUST00000196552.4	705	544.707	1.037495	3.077
ENSMUST00000197657.1	425	256.000	0.000000	0.000
ENSMUST00000199124.4	599	429.000	0.000000	0.000
ENSMUST00000196857.4	701	531.606	0.000000	0.000
ENSMUST00000198764.1	764	603.084	3.298541	10.832
ENSMUST00000199045.4	913	730.275	3.343007	13.294
ENSMUST00000196426.4	674	477.391	0.713415	1.855
ENSMUST00000200014.4	740	577.440	1.551355	4.878
ENSMUST00000198808.4	3747	3282.698	3.357794	60.022
ENSMUST00000195926.1	464	295.000	0.000000	0.000
ENSMUST00000200353.1	485	283.193	5.831481	8.993
ENSMUST00000106192.8	2425	1985.516	7.926995	85.705
ENSMUST00000178858.2	804	634.000	0.000000	0.000
ENSMUST00000169137.2	616	446.000	0.000000	0.000
ENSMUST00000113529.3	442	273.000	0.000000	0.000
ENSMUST00000208801.1	437	268.000	0.000000	0.000
ENSMUST00000031309.15	2421	2163.155	71.285922	839.683
ENSMUST00000125522.1	3357	3277.435	0.901969	16.097
ENSMUST00000138071.1	585	415.000	0.000000	0.000
ENSMUST00000111959.1	1526	1362.194	0.000000	0.000
ENSMUST00000149669.7	600	438.424	1.347306	3.217
ENSMUST00000136895.1	392	222.616	0.000000	0.000
ENSMUST00000118865.7	768	598.000	0.000000	0.000
ENSMUST00000061587.12	1996	1796.770	4.701556	46.000
ENSMUST00000121504.1	2141	1941.468	0.000000	0.000
ENSMUST00000081035.8	4334	4564.999	2.976921	74.000
ENSMUST00000025989.9	8096	7318.061	15.898312	633.535
ENSMUST00000237871.1	3170	2730.864	98.078106	1458.465
ENSMUST00000028807.5	3665	3665.081	20.790560	414.929
ENSMUST00000126082.1	897	753.354	6.047144	24.807
ENSMUST00000141836.1	266	112.226	9.337007	5.706
ENSMUST00000150162.7	606	457.225	2.216492	5.518
ENSMUST00000140282.1	446	295.164	4.666548	7.500
ENSMUST00000125766.7	936	781.862	5.951898	25.340
ENSMUST00000152191.7	1010	840.876	10.201778	46.712
ENSMUST00000154104.1	668	501.443	2.835558	7.743
ENSMUST00000117392.8	6625	6161.225	2.732683	91.681
ENSMUST00000132442.1	3088	2817.335	0.687648	10.549
ENSMUST00000135804.1	634	464.000	0.000000	0.000
ENSMUST00000173320.7	6908	6352.116	4.069735	140.769
ENSMUST00000112524.8	3089	2949.219	0.000000	0.000
ENSMUST00000141118.8	3399	3180.304	1.030414	17.844
ENSMUST00000133617.2	1902	1741.551	0.000000	0.000
ENSMUST00000074082.12	2129	1981.495	6.112849	65.957
ENSMUST00000134053.7	1905	1754.178	9.815377	93.757
ENSMUST00000143125.1	794	609.804	1.048935	3.483
ENSMUST00000123115.1	807	634.426	5.712603	19.735
ENSMUST00000214989.1	500	330.000	0.000000	0.000
ENSMUST00000123601.1	878	759.620	4.832026	19.987
ENSMUST00000214249.1	1693	1532.286	3.257451	27.180
ENSMUST00000219340.1	1718	1617.554	1.110217	9.779
ENSMUST00000219129.1	1546	1376.000	0.000000	0.000
ENSMUST00000215222.1	460	287.004	23.212891	36.278
ENSMUST00000170255.1	1590	1420.000	0.000000	0.000
ENSMUST00000020488.8	123179	127923.534	7.331168	5106.783
ENSMUST00000076316.5	3084	2966.277	2.063901	33.337
ENSMUST00000210922.1	2208	2195.779	2.982686	35.663
ENSMUST00000210519.1	2295	2270.980	0.000000	0.000
ENSMUST00000020497.13	6027	6164.060	15.204664	510.349
ENSMUST00000146640.7	3938	4055.431	0.000000	0.000
ENSMUST00000147381.1	347	181.000	0.000000	0.000
ENSMUST00000141184.1	1383	1298.782	6.196177	43.821
ENSMUST00000138858.7	3505	3532.549	0.000000	0.000
ENSMUST00000143793.7	804	648.414	0.462339	1.632
ENSMUST00000125193.1	692	552.947	0.718085	2.162
ENSMUST00000028944.3	3618	3503.912	24.947671	476.000
ENSMUST00000154328.7	547	377.000	0.000000	0.000
ENSMUST00000147135.1	392	224.000	0.000000	0.000
ENSMUST00000141500.1	656	486.000	0.000000	0.000
ENSMUST00000141785.1	658	488.000	0.000000	0.000
ENSMUST00000084512.10	6471	6398.045	8.035462	279.951
ENSMUST00000084030.5	7788	7693.481	15.697259	657.613
ENSMUST00000209441.1	3469	3470.887	2.200948	41.598
ENSMUST00000210645.1	797	671.847	1.913390	7.000
ENSMUST00000210016.1	656	502.612	0.602199	1.648
ENSMUST00000211622.1	1661	1427.400	0.000000	0.000
ENSMUST00000210933.1	375	207.000	0.000000	0.000
ENSMUST00000210767.1	552	381.120	1.760449	3.653
ENSMUST00000210488.1	479	313.465	0.000000	0.000
ENSMUST00000209827.1	515	345.000	0.000000	0.000
ENSMUST00000211584.1	457	288.000	0.000000	0.000
ENSMUST00000209633.1	1050	947.977	0.581165	3.000
ENSMUST00000211218.1	943	647.983	2.986016	10.536
ENSMUST00000021133.15	2526	2389.810	59.093674	769.003
ENSMUST00000106425.3	2330	2203.807	0.000000	0.000
ENSMUST00000127205.7	1979	1813.821	0.000000	0.000
ENSMUST00000128808.1	703	540.223	5.437925	15.997
ENSMUST00000110893.9	1242	1156.163	3.435905	21.631
ENSMUST00000085633.11	1089	1002.420	0.000000	0.000
ENSMUST00000110891.7	1214	1129.536	0.000000	0.000
ENSMUST00000027945.5	1196	1108.372	2.992415	18.061
ENSMUST00000156341.1	1028	932.815	1.649151	8.377
ENSMUST00000153757.1	498	359.047	6.102547	11.931
ENSMUST00000124497.1	741	640.211	0.286849	1.000
ENSMUST00000143876.7	342	192.471	0.000000	0.000
ENSMUST00000156527.1	261	104.000	0.000000	0.000
ENSMUST00000198858.4	453	289.557	2.070334	3.264
ENSMUST00000197248.4	3184	3245.705	0.000000	0.000
ENSMUST00000061155.11	2956	2944.775	1.799495	28.855
ENSMUST00000198043.4	2233	2217.137	0.000000	0.000
ENSMUST00000084952.7	2713	2746.097	0.393241	5.880
ENSMUST00000109332.7	617	447.000	0.000000	0.000
ENSMUST00000167694.1	249	95.000	0.000000	0.000
ENSMUST00000086461.12	2796	2706.730	18.701780	275.646
ENSMUST00000150962.7	3751	3698.531	1.750029	35.245
ENSMUST00000129369.1	375	212.839	0.000000	0.000
ENSMUST00000123392.1	264	107.000	0.000000	0.000
ENSMUST00000126262.1	1256	1119.043	6.568193	40.024
ENSMUST00000111953.1	772	600.754	2.265134	7.410
ENSMUST00000088260.1	1074	904.000	0.000000	0.000
ENSMUST00000033818.9	7549	7205.648	17.028052	668.131
ENSMUST00000091237.11	7443	7106.212	4.576361	177.085
ENSMUST00000133338.7	4028	3860.023	5.760281	121.076
ENSMUST00000125031.1	2295	2040.450	3.364041	37.378
ENSMUST00000127197.1	755	615.751	1.024544	3.435
ENSMUST00000132974.7	5528	5317.854	3.129210	90.614
ENSMUST00000152273.1	692	554.890	0.460287	1.391
ENSMUST00000136918.1	290	140.385	5.567444	4.256
ENSMUST00000143359.7	604	438.606	8.541316	20.400
ENSMUST00000131804.1	567	403.184	12.786791	28.073
ENSMUST00000139545.1	811	620.114	8.851427	29.889
ENSMUST00000001256.10	3736	2777.402	10.295869	155.713
ENSMUST00000167545.2	3156	2306.131	7.189792	90.287
ENSMUST00000017454.7	751	581.000	0.000000	0.000
ENSMUST00000046863.11	1828	1669.516	0.000000	0.000
ENSMUST00000132702.7	1899	1743.991	0.000000	0.000
ENSMUST00000144748.7	2286	2125.756	2.173520	25.159
ENSMUST00000206674.1	531	361.000	0.000000	0.000
ENSMUST00000106272.7	1725	1555.000	0.000000	0.000
ENSMUST00000125188.7	473	304.000	0.000000	0.000
ENSMUST00000155005.2	710	525.047	0.407060	1.164
ENSMUST00000206995.1	1000	830.000	0.000000	0.000
ENSMUST00000124631.7	782	608.272	0.394575	1.307
ENSMUST00000136597.2	809	639.000	0.000000	0.000
ENSMUST00000139068.7	364	197.000	0.000000	0.000
ENSMUST00000106271.1	1713	1562.221	0.754746	6.420
ENSMUST00000138432.1	288	127.000	0.000000	0.000
ENSMUST00000084935.10	8834	7946.413	22.340352	966.685
ENSMUST00000208158.1	1551	1448.871	1.268057	10.004
ENSMUST00000162108.7	2433	2354.879	5.269659	67.573
ENSMUST00000054436.8	4060	3863.266	0.000000	0.000
ENSMUST00000035115.4	4902	4649.467	1.184934	30.000
ENSMUST00000213272.1	508	338.000	0.000000	0.000
ENSMUST00000139189.1	412	243.000	0.000000	0.000
ENSMUST00000129394.1	763	593.000	0.000000	0.000
ENSMUST00000149959.1	224	76.000	0.000000	0.000
ENSMUST00000103097.9	443	274.000	0.000000	0.000
ENSMUST00000180193.1	443	274.000	0.000000	0.000
ENSMUST00000199470.4	2392	2237.381	0.600991	7.322
ENSMUST00000046045.12	2564	2436.008	0.594776	7.890
ENSMUST00000199423.4	2016	1846.000	0.000000	0.000
ENSMUST00000196529.4	1460	1310.090	1.372095	9.788
ENSMUST00000198460.4	1785	1615.000	0.000000	0.000
ENSMUST00000199983.1	479	309.000	0.000000	0.000
ENSMUST00000198734.1	452	283.000	0.000000	0.000
ENSMUST00000200589.4	1174	1004.000	0.000000	0.000
ENSMUST00000198750.4	870	700.000	0.000000	0.000
ENSMUST00000198404.1	368	201.000	0.000000	0.000
ENSMUST00000196815.4	574	404.000	0.000000	0.000
ENSMUST00000198648.4	810	640.000	0.000000	0.000
ENSMUST00000196504.4	608	438.000	0.000000	0.000
ENSMUST00000199685.1	604	434.000	0.000000	0.000
ENSMUST00000197282.1	655	485.000	0.000000	0.000
ENSMUST00000199752.1	275	116.000	0.000000	0.000
ENSMUST00000103096.9	911	741.000	0.000000	0.000
ENSMUST00000109328.7	726	555.028	0.330873	1.000
ENSMUST00000130227.1	1619	1448.927	0.126745	1.000
ENSMUST00000063824.13	3681	3511.000	0.000000	0.000
ENSMUST00000136375.7	3691	3521.000	0.000000	0.000
ENSMUST00000142203.7	3849	3679.000	0.000000	0.000
ENSMUST00000141714.1	492	322.000	0.000000	0.000
ENSMUST00000135618.7	3293	2765.347	0.000000	0.000
ENSMUST00000137458.1	3272	2754.872	0.199984	3.000
ENSMUST00000134723.1	354	187.000	0.000000	0.000
ENSMUST00000143808.1	554	384.000	0.000000	0.000
ENSMUST00000135968.1	762	592.000	0.000000	0.000
ENSMUST00000135560.1	1156	986.000	0.000000	0.000
ENSMUST00000000188.11	6330	6269.399	387.213898	13219.061
ENSMUST00000201564.1	127	23.000	0.000000	0.000
ENSMUST00000201985.1	415	244.960	5.982674	7.980
ENSMUST00000201902.3	627	447.911	0.000000	0.000
ENSMUST00000202363.1	3506	3379.222	2.404555	44.246
ENSMUST00000201066.1	983	828.471	0.000000	0.000
ENSMUST00000201637.1	1006	866.441	5.237816	24.712
ENSMUST00000201857.1	115	19.000	0.000000	0.000
ENSMUST00000062904.10	3151	3060.483	39.084351	651.353
ENSMUST00000139555.7	3841	3776.102	3.288620	67.621
ENSMUST00000133959.7	688	542.494	1.245047	3.678
ENSMUST00000128582.7	5607	5575.449	5.397527	163.870
ENSMUST00000139069.7	2300	2173.611	0.347862	4.117
ENSMUST00000147625.1	595	441.532	0.000000	0.000
ENSMUST00000123551.7	710	557.010	5.032429	15.264
ENSMUST00000142198.7	823	666.706	1.274535	4.627
ENSMUST00000148048.1	786	613.096	0.000000	0.000
ENSMUST00000138738.1	837	679.024	3.579391	13.235
ENSMUST00000149337.1	653	501.879	2.688299	7.347
ENSMUST00000124955.1	830	677.488	1.915313	7.066
ENSMUST00000015003.9	1993	1750.905	36.421876	347.255
ENSMUST00000212037.1	358	168.005	5.740661	5.252
ENSMUST00000212572.1	1151	983.654	4.572756	24.493
ENSMUST00000151162.1	662	416.665	0.000000	0.000
ENSMUST00000036578.6	4594	3834.330	17.194170	359.000
ENSMUST00000073935.6	3923	3471.258	5.607834	106.000
ENSMUST00000055872.2	1940	1770.000	0.000000	0.000
ENSMUST00000154277.1	1632	1462.000	0.000000	0.000
ENSMUST00000057773.4	1308	960.716	6.499201	34.000
ENSMUST00000024657.11	1663	1580.036	43.650431	375.560
ENSMUST00000171526.1	534	406.892	2.131784	4.723
ENSMUST00000172054.1	441	297.231	5.655635	9.154
ENSMUST00000168938.2	3901	3483.078	22.503520	426.813
ENSMUST00000167805.1	597	350.121	2.491485	4.750
ENSMUST00000077502.4	3257	3116.429	1.207222	20.487
ENSMUST00000204803.1	1032	859.559	0.799701	3.743
ENSMUST00000104984.3	6905	5766.737	7.262714	228.062
ENSMUST00000210367.1	1324	1227.923	0.000000	0.000
ENSMUST00000211489.1	575	405.000	0.000000	0.000
ENSMUST00000211207.1	1866	1802.488	0.000000	0.000
ENSMUST00000080065.2	4054	3742.560	21.138017	430.781
ENSMUST00000136444.1	722	574.703	2.306704	7.219
ENSMUST00000032326.10	1764	1711.721	41.609218	387.834
ENSMUST00000130851.7	435	266.000	0.000000	0.000
ENSMUST00000205244.2	607	491.702	0.000000	0.000
ENSMUST00000131719.7	978	864.690	8.307817	39.117
ENSMUST00000155277.7	4006	4179.752	3.091349	70.359
ENSMUST00000205055.2	551	381.000	0.000000	0.000
ENSMUST00000155698.1	620	467.253	1.891960	4.814
ENSMUST00000204646.2	1139	1052.197	0.000000	0.000
ENSMUST00000154558.2	1078	993.087	0.000000	0.000
ENSMUST00000123022.7	693	589.404	1.687272	5.415
ENSMUST00000134549.1	791	673.292	3.629143	13.305
ENSMUST00000155022.2	3269	3352.110	3.076372	56.154
ENSMUST00000159715.7	3796	3626.000	0.000000	0.000
ENSMUST00000052069.11	3798	3628.000	0.000000	0.000
ENSMUST00000161514.1	2746	2576.000	0.000000	0.000
ENSMUST00000027809.7	1913	1529.074	3.355390	27.938
ENSMUST00000046548.13	5060	4372.414	6.464348	153.911
ENSMUST00000111037.2	4988	4280.429	0.000000	0.000
ENSMUST00000152584.1	750	580.000	0.000000	0.000
ENSMUST00000142869.1	635	472.324	0.812203	2.089
ENSMUST00000044332.15	4518	4129.597	13.154636	295.808
ENSMUST00000156546.1	2162	2053.310	8.865318	99.123
ENSMUST00000150767.7	3896	3836.335	1.295791	27.069
ENSMUST00000124718.7	564	400.776	0.458220	1.000
ENSMUST00000043598.13	1153	979.444	0.187503	1.000
ENSMUST00000108435.1	1112	968.853	0.568664	3.000
ENSMUST00000153236.1	847	680.507	0.539732	2.000
ENSMUST00000027727.14	3123	2902.604	26.388757	417.091
ENSMUST00000112237.1	3446	3062.138	9.579109	159.725
ENSMUST00000156433.1	363	196.000	0.000000	0.000
ENSMUST00000148822.1	2231	2063.011	2.419839	27.184
ENSMUST00000034046.12	3897	3885.066	5.719892	121.007
ENSMUST00000128746.2	5676	5462.931	0.072440	2.155
ENSMUST00000211644.1	343	177.000	0.000000	0.000
ENSMUST00000211289.1	1253	1083.000	0.000000	0.000
ENSMUST00000135955.7	673	503.000	0.000000	0.000
ENSMUST00000210929.1	474	305.000	0.000000	0.000
ENSMUST00000110372.8	3429	3476.606	0.000000	0.000
ENSMUST00000130563.1	368	201.000	0.000000	0.000
ENSMUST00000110371.7	2100	2068.195	0.340810	3.838
ENSMUST00000133161.1	573	405.581	0.452792	1.000
ENSMUST00000152423.1	441	272.000	0.000000	0.000
ENSMUST00000223838.1	420	251.000	0.000000	0.000
ENSMUST00000046095.9	3791	3621.000	0.000000	0.000
ENSMUST00000099885.1	942	772.000	0.000000	0.000
ENSMUST00000105931.7	472	303.000	0.000000	0.000
ENSMUST00000105934.7	480	310.000	0.000000	0.000
ENSMUST00000210288.1	918	758.580	0.484178	2.000
ENSMUST00000105930.7	583	413.000	0.000000	0.000
ENSMUST00000105933.7	552	382.000	0.000000	0.000
ENSMUST00000000220.2	478	308.000	0.000000	0.000
ENSMUST00000105932.1	455	286.000	0.000000	0.000
ENSMUST00000125933.1	259	103.000	0.000000	0.000
ENSMUST00000162317.1	297	135.000	0.000000	0.000
ENSMUST00000052691.8	2506	2177.337	4.600132	54.541
ENSMUST00000164837.2	2523	2204.266	13.524514	162.334
ENSMUST00000174004.1	1466	1274.441	6.934759	48.125
ENSMUST00000174163.1	772	653.247	0.281125	1.000
ENSMUST00000115349.8	1577	1407.000	0.000000	0.000
ENSMUST00000231872.1	509	339.000	0.000000	0.000
ENSMUST00000039338.12	1591	1421.000	0.000000	0.000
ENSMUST00000100046.8	2294	2124.000	0.000000	0.000
ENSMUST00000160243.1	1490	1320.000	0.000000	0.000
ENSMUST00000232459.1	742	572.000	0.000000	0.000
ENSMUST00000231835.1	533	363.000	0.000000	0.000
ENSMUST00000057023.11	2361	2196.657	1.256385	15.028
ENSMUST00000139790.7	2403	2216.801	0.000000	0.000
ENSMUST00000148620.1	1342	1172.154	0.416749	2.660
ENSMUST00000138465.2	1884	1780.155	1.992231	19.312
ENSMUST00000208565.1	1215	1056.565	0.000000	0.000
ENSMUST00000217292.2	1854	1684.000	0.000000	0.000
ENSMUST00000216534.1	942	772.000	0.000000	0.000
ENSMUST00000037528.9	4611	4174.527	8.943350	203.297
ENSMUST00000207617.1	412	228.648	2.745128	3.418
ENSMUST00000207530.1	369	192.321	0.000000	0.000
ENSMUST00000208800.1	446	277.000	0.000000	0.000
ENSMUST00000213887.1	2711	2450.897	7.062172	94.251
ENSMUST00000207238.1	396	228.000	0.000000	0.000
ENSMUST00000208947.1	1865	1700.541	3.036575	28.119
ENSMUST00000208061.1	938	717.021	2.313724	9.034
ENSMUST00000029671.8	2910	2609.152	0.070384	1.000
ENSMUST00000149919.7	531	361.000	0.000000	0.000
ENSMUST00000133888.1	4064	3894.000	0.000000	0.000
ENSMUST00000127733.1	405	237.000	0.000000	0.000
ENSMUST00000212929.1	3474	3007.009	0.345649	5.660
ENSMUST00000093099.12	3236	2776.906	4.179968	63.206
ENSMUST00000147964.7	3309	2847.755	6.005974	93.134
ENSMUST00000131652.1	441	272.000	0.000000	0.000
ENSMUST00000144379.7	698	528.000	0.000000	0.000
ENSMUST00000126547.1	577	407.000	0.000000	0.000
ENSMUST00000195794.1	1392	1222.000	0.000000	0.000
ENSMUST00000194087.5	3225	3055.000	0.000000	0.000
ENSMUST00000194783.1	2161	1991.000	0.000000	0.000
ENSMUST00000094288.9	3817	3647.000	0.000000	0.000
ENSMUST00000171939.7	3823	3653.000	0.000000	0.000
ENSMUST00000058806.6	2069	1899.000	0.000000	0.000
ENSMUST00000224534.1	2016	1846.000	0.000000	0.000
ENSMUST00000076263.1	942	772.000	0.000000	0.000
ENSMUST00000017443.13	1664	1480.429	29.366667	236.737
ENSMUST00000109326.9	476	273.836	6.678966	9.959
ENSMUST00000109327.3	656	458.881	0.000000	0.000
ENSMUST00000135458.1	560	403.889	7.413187	16.304
ENSMUST00000047075.13	6487	6056.703	5.727256	188.889
ENSMUST00000144406.7	916	744.811	0.000000	0.000
ENSMUST00000126761.7	730	542.044	0.000000	0.000
ENSMUST00000143951.1	315	151.000	0.000000	0.000
ENSMUST00000141439.1	389	232.790	3.575889	4.533
ENSMUST00000047157.12	5927	5603.474	26.450237	807.069
ENSMUST00000205501.1	647	477.000	0.000000	0.000
ENSMUST00000099546.5	2090	1786.437	6.784729	66.000
ENSMUST00000110837.1	1991	1691.865	0.000000	0.000
ENSMUST00000204239.2	4804	4645.883	1.236257	31.275
ENSMUST00000002976.4	7752	7790.598	1.792676	76.049
ENSMUST00000204078.1	805	666.897	1.287427	4.675
ENSMUST00000141137.6	13862	14061.932	0.173823	13.310
ENSMUST00000198055.1	431	262.000	0.000000	0.000
ENSMUST00000126998.2	550	380.000	0.000000	0.000
ENSMUST00000197824.1	735	606.557	0.302764	1.000
ENSMUST00000196708.1	6341	6328.244	0.136084	4.689
ENSMUST00000058440.11	14038	14261.292	0.000008	0.001
ENSMUST00000229223.1	346	180.000	0.000000	0.000
ENSMUST00000230769.1	346	180.000	0.000000	0.000
ENSMUST00000109150.8	2513	2214.335	19.870182	239.590
ENSMUST00000229282.1	376	205.172	5.554098	6.205
ENSMUST00000003442.8	2734	2167.816	1.568231	18.512
ENSMUST00000230490.1	2477	2171.418	65.912687	779.357
ENSMUST00000230064.1	2714	2432.325	17.013165	225.336
ENSMUST00000233649.1	4007	4027.032	0.094623	2.075
ENSMUST00000077788.6	2379	2234.628	6.081249	73.998
ENSMUST00000045521.8	5226	5060.911	26.924733	742.000
ENSMUST00000036470.13	1870	1772.592	18.747199	180.954
ENSMUST00000110834.7	828	721.851	1.283654	5.046
ENSMUST00000110833.1	732	562.000	0.000000	0.000
ENSMUST00000042299.3	4058	3804.551	2.510014	52.000
ENSMUST00000224726.2	4061	3792.625	6.869518	141.870
ENSMUST00000223659.1	275	116.000	0.000000	0.000
ENSMUST00000225189.2	595	425.000	0.000000	0.000
ENSMUST00000236457.1	393	225.000	0.000000	0.000
ENSMUST00000113825.3	4044	3781.475	0.000000	0.000
ENSMUST00000238089.1	414	242.179	0.000000	0.000
ENSMUST00000068004.12	4148	3880.951	3.744382	79.130
ENSMUST00000178687.1	4869	3998.373	11.941703	260.000
ENSMUST00000093100.2	2821	2606.030	0.563750	8.000
ENSMUST00000021940.7	4315	4238.872	33.322211	769.144
ENSMUST00000224517.1	787	607.901	7.920841	26.220
ENSMUST00000225066.1	645	483.297	4.290583	11.292
ENSMUST00000225366.1	3331	3341.378	1.813886	33.003
ENSMUST00000022782.9	4228	3761.374	14.180700	290.448
ENSMUST00000227760.1	323	159.000	5.506201	4.767
ENSMUST00000228407.1	818	648.000	0.000000	0.000
ENSMUST00000226472.1	823	601.515	6.345702	20.785
ENSMUST00000075941.11	6786	6641.452	31.661932	1145.049
ENSMUST00000066773.8	4461	4539.978	0.000000	0.000
ENSMUST00000185719.1	317	153.000	0.000000	0.000
ENSMUST00000188612.1	2333	2117.944	2.189855	25.255
ENSMUST00000185887.1	2227	2035.430	1.039353	11.520
ENSMUST00000185735.1	3079	2173.526	0.168982	2.000
ENSMUST00000191226.1	807	671.934	0.000000	0.000
ENSMUST00000006774.10	2736	2645.331	31.817414	458.320
ENSMUST00000165031.7	673	513.159	1.726895	4.825
ENSMUST00000107644.1	2187	2222.857	0.000000	0.000
ENSMUST00000128420.8	1451	1421.919	0.000000	0.000
ENSMUST00000144708.1	739	633.903	11.545995	39.855
ENSMUST00000154987.7	5188	4950.587	2.391104	64.458
ENSMUST00000136823.7	536	366.000	0.000000	0.000
ENSMUST00000212072.1	1930	1772.338	0.000000	0.000
ENSMUST00000212206.1	1636	1505.322	0.416736	3.416
ENSMUST00000077791.7	1811	1670.166	19.476037	177.127
ENSMUST00000211926.1	1409	1286.160	6.781102	47.492
ENSMUST00000113917.7	805	696.663	0.354034	1.343
ENSMUST00000113910.7	966	722.148	51.679807	203.222
ENSMUST00000113906.8	745	544.646	0.000000	0.000
ENSMUST00000113914.7	912	604.230	0.000000	0.000
ENSMUST00000113905.7	758	553.484	0.000000	0.000
ENSMUST00000146924.1	499	283.287	19.190124	29.603
ENSMUST00000232294.1	548	428.709	0.000000	0.000
ENSMUST00000138514.1	695	501.040	6.902588	18.832
ENSMUST00000124281.1	429	260.000	0.000000	0.000
ENSMUST00000133468.1	370	200.002	0.000000	0.000
ENSMUST00000126731.7	864	683.351	13.849374	51.534
ENSMUST00000136417.1	778	620.358	10.561649	35.678
ENSMUST00000155288.1	749	592.601	5.288998	17.067
ENSMUST00000141938.7	673	532.052	0.000000	0.000
ENSMUST00000139699.7	3449	3281.185	2.248587	40.176
ENSMUST00000106411.9	3205	3039.142	13.607964	225.200
ENSMUST00000106413.9	3298	3140.459	0.000000	0.000
ENSMUST00000021147.13	3337	3184.543	16.109064	279.345
ENSMUST00000051312.4	3256	2138.589	1.373944	16.000
ENSMUST00000094467.5	2540	2357.760	16.126946	207.050
ENSMUST00000147223.7	2893	2787.006	2.310321	35.062
ENSMUST00000146517.1	1135	965.000	0.000000	0.000
ENSMUST00000139723.1	352	185.000	0.000000	0.000
ENSMUST00000236386.1	2817	2647.000	0.000000	0.000
ENSMUST00000170392.8	1807	1637.000	0.000000	0.000
ENSMUST00000237082.1	1680	1510.000	0.000000	0.000
ENSMUST00000237165.1	1469	1299.000	0.000000	0.000
ENSMUST00000237130.1	1543	1373.000	0.000000	0.000
ENSMUST00000235892.1	1653	1483.000	0.000000	0.000
ENSMUST00000114455.2	1765	1595.000	0.000000	0.000
ENSMUST00000236703.1	1863	1693.000	0.000000	0.000
ENSMUST00000063414.8	3229	3071.090	8.909840	149.000
ENSMUST00000229242.1	736	566.000	0.000000	0.000
ENSMUST00000195026.1	4015	3122.861	1.149322	19.544
ENSMUST00000027853.5	1025	739.984	50.588951	203.846
ENSMUST00000128633.1	3029	2754.136	3.052006	45.771
ENSMUST00000193575.1	468	299.000	0.000000	0.000
ENSMUST00000138999.1	493	346.794	31.934842	60.306
ENSMUST00000098090.9	1215	1045.000	0.000000	0.000
ENSMUST00000207046.1	2733	2668.368	0.427493	6.212
ENSMUST00000032887.3	914	762.752	38.975912	161.884
ENSMUST00000209146.1	799	644.780	0.000000	0.000
ENSMUST00000127700.1	3070	3067.463	0.772583	12.905
ENSMUST00000086639.5	5454	4934.095	1.591787	42.768
ENSMUST00000232891.1	2575	2405.000	0.000000	0.000
ENSMUST00000232804.1	2902	2600.901	0.440046	6.232
ENSMUST00000074618.9	6637	6068.676	0.584628	19.320
ENSMUST00000109184.7	6828	6222.390	1.570189	53.203
ENSMUST00000151292.7	5399	5163.388	0.000000	0.000
ENSMUST00000099067.9	2727	2375.747	0.655331	8.478
ENSMUST00000029057.12	2310	2140.000	0.000000	0.000
ENSMUST00000137451.1	2369	2199.000	0.000000	0.000
ENSMUST00000140137.7	3309	3139.000	0.000000	0.000
ENSMUST00000138546.1	2174	2004.000	0.000000	0.000
ENSMUST00000171689.7	2742	2376.206	0.000000	0.000
ENSMUST00000050771.7	1239	1069.000	0.000000	0.000
ENSMUST00000041003.7	1402	1318.158	10.389587	74.574
ENSMUST00000232131.1	485	315.000	0.000000	0.000
ENSMUST00000232051.1	2419	2163.642	2.088942	24.611
ENSMUST00000139270.7	386	218.000	0.000000	0.000
ENSMUST00000144662.7	3912	3964.649	0.000000	0.000
ENSMUST00000151307.7	3687	3729.773	0.000000	0.000
ENSMUST00000025595.4	3267	3259.446	18.254812	324.000
ENSMUST00000037376.13	1405	1216.628	11.022678	73.025
ENSMUST00000113851.7	1323	1148.194	6.358067	39.752
ENSMUST00000150322.7	803	603.447	2.593430	8.522
ENSMUST00000146117.7	1049	865.850	7.231772	34.097
ENSMUST00000113850.1	1918	1814.706	0.186965	1.848
ENSMUST00000205681.1	752	640.024	5.164789	18.000
ENSMUST00000151147.7	676	497.285	3.355795	9.087
ENSMUST00000128262.1	970	856.468	3.964121	18.488
ENSMUST00000141611.1	533	380.911	3.310591	6.867
ENSMUST00000205599.1	1871	1801.781	0.847539	8.315
ENSMUST00000075303.6	1928	1747.007	12.570514	119.584
ENSMUST00000141029.1	1882	1663.364	1.507913	13.658
ENSMUST00000125666.1	639	460.374	1.557301	3.904
ENSMUST00000204390.1	1356	1078.264	1.167412	6.854
ENSMUST00000133811.2	889	762.008	5.007073	20.776
ENSMUST00000184534.1	3412	3211.318	0.679695	11.886
ENSMUST00000103201.7	9513	10122.369	0.241787	13.327
ENSMUST00000183548.2	5199	4724.995	1.583636	40.746
ENSMUST00000137500.8	431	280.417	7.848155	11.984
ENSMUST00000130012.8	1058	980.467	2.802119	14.960
ENSMUST00000136463.8	452	283.000	0.000000	0.000
ENSMUST00000183887.1	684	567.369	2.683914	8.292
ENSMUST00000020843.12	9026	9574.963	43.631539	2274.895
ENSMUST00000088955.11	1669	1499.000	0.000000	0.000
ENSMUST00000135501.2	870	700.000	0.000000	0.000
ENSMUST00000175774.8	7047	6278.898	0.000000	0.000
ENSMUST00000108415.9	7095	6306.855	5.627123	193.252
ENSMUST00000098679.9	2340	1884.618	1.486411	15.254
ENSMUST00000108418.10	1934	1524.927	0.494478	4.106
ENSMUST00000108417.9	1937	1767.000	0.000000	0.000
ENSMUST00000108416.9	1754	1584.000	0.000000	0.000
ENSMUST00000108413.7	1599	1429.000	0.000000	0.000
ENSMUST00000176408.7	1697	1336.524	0.188121	1.369
ENSMUST00000147146.1	609	287.940	2.964607	4.648
ENSMUST00000175754.3	455	279.666	3.939922	6.000
ENSMUST00000037359.8	1954	1022.328	2.882978	16.049
ENSMUST00000153736.1	363	196.000	0.000000	0.000
ENSMUST00000142339.1	702	516.125	1.523170	4.281
ENSMUST00000152424.1	646	501.262	0.978156	2.670
ENSMUST00000041717.13	3590	3171.500	0.907559	15.673
ENSMUST00000111654.7	3059	2686.517	0.822342	12.030
ENSMUST00000111658.9	3012	2681.187	0.000000	0.000
ENSMUST00000111659.8	2324	2154.000	0.000000	0.000
ENSMUST00000111652.8	1087	906.000	0.000000	0.000
ENSMUST00000111649.7	982	812.000	0.000000	0.000
ENSMUST00000111651.7	1127	953.950	0.833095	4.328
ENSMUST00000153888.8	2318	2070.109	0.787094	8.872
ENSMUST00000127233.8	3220	2800.810	0.000000	0.000
ENSMUST00000126434.7	2683	2639.649	0.397715	5.717
ENSMUST00000111653.7	2629	2236.662	0.000000	0.000
ENSMUST00000061496.16	3193	2755.952	0.591066	8.870
ENSMUST00000111656.7	3629	3110.217	5.637513	95.478
ENSMUST00000111657.10	2135	1965.000	0.000000	0.000
ENSMUST00000133008.7	691	521.000	0.000000	0.000
ENSMUST00000145249.7	830	660.000	0.000000	0.000
ENSMUST00000142291.7	729	574.428	1.289029	4.032
ENSMUST00000111646.7	2839	2396.931	0.000000	0.000
ENSMUST00000127653.7	395	227.000	0.000000	0.000
ENSMUST00000143334.1	746	576.000	0.000000	0.000
ENSMUST00000148666.1	800	630.000	0.000000	0.000
ENSMUST00000111662.10	3715	3309.543	0.000000	0.000
ENSMUST00000169838.8	5725	5712.593	47.627691	1481.551
ENSMUST00000072156.6	6127	6103.502	6.078266	202.015
ENSMUST00000226905.1	3303	2847.079	0.903027	14.000
ENSMUST00000226748.1	1133	1049.787	1.224540	7.000
ENSMUST00000227405.1	2827	2886.424	4.787939	75.255
ENSMUST00000227604.1	929	803.103	7.949011	34.762
ENSMUST00000226997.1	2131	2022.844	2.352239	25.910
ENSMUST00000226913.1	3184	3061.413	1.112306	18.543
ENSMUST00000226434.1	2278	2258.073	2.139488	26.307
ENSMUST00000019723.7	1710	1605.367	29.287250	256.022
ENSMUST00000140885.7	464	287.254	1.482231	2.318
ENSMUST00000151093.1	445	276.084	1.330346	2.000
ENSMUST00000120717.7	2591	2512.377	0.219287	3.000
ENSMUST00000151350.1	588	418.000	0.000000	0.000
ENSMUST00000102592.9	7049	6954.327	13.742613	520.413
ENSMUST00000032729.7	6102	6304.793	28.468012	977.354
ENSMUST00000206612.1	5938	6130.265	4.116432	137.412
ENSMUST00000132036.1	699	577.924	5.746869	18.085
ENSMUST00000144961.1	385	217.000	0.000000	0.000
ENSMUST00000206228.1	551	409.397	4.700784	10.479
ENSMUST00000206438.1	451	248.414	2.407493	3.257
ENSMUST00000102578.10	3717	3139.609	37.190581	635.817
ENSMUST00000140604.1	2558	2139.929	0.000000	0.000
ENSMUST00000137519.1	1361	1240.377	9.939631	67.135
ENSMUST00000129001.7	2637	2465.246	0.000000	0.000
ENSMUST00000131803.1	2233	2032.126	0.000000	0.000
ENSMUST00000200704.1	1993	1907.562	2.411396	25.048
ENSMUST00000051777.14	7803	8006.291	19.561128	852.804
ENSMUST00000133464.7	4167	4323.351	1.540119	36.258
ENSMUST00000156559.7	1909	1867.325	2.280080	23.184
ENSMUST00000119647.8	4840	4973.228	0.772999	20.933
ENSMUST00000208753.1	1304	1244.284	0.000000	0.000
ENSMUST00000184753.1	2576	2315.936	0.200110	2.524
ENSMUST00000185051.1	788	618.000	0.000000	0.000
ENSMUST00000120196.8	3391	3268.591	0.000000	0.000
ENSMUST00000184779.1	660	515.426	2.840813	7.973
ENSMUST00000185084.1	600	422.590	2.930677	6.744
ENSMUST00000184657.1	639	469.000	0.000000	0.000
ENSMUST00000151573.2	879	675.625	0.000000	0.000
ENSMUST00000208018.1	925	721.422	5.748006	22.580
ENSMUST00000098259.10	6602	6824.314	0.000000	0.000
ENSMUST00000000219.9	1829	1624.377	2.261097	20.000
ENSMUST00000105929.10	1950	1810.030	0.000000	0.000
ENSMUST00000124951.7	1280	1110.000	0.000000	0.000
ENSMUST00000138482.8	483	313.000	0.000000	0.000
ENSMUST00000123057.1	990	820.000	0.000000	0.000
ENSMUST00000140344.1	1012	842.000	0.000000	0.000
ENSMUST00000005493.13	4163	4123.944	61.346368	1377.607
ENSMUST00000125997.1	4435	4465.199	2.848149	69.251
ENSMUST00000128879.1	469	300.000	0.000000	0.000
ENSMUST00000153455.7	1252	1135.305	2.207318	13.646
ENSMUST00000157065.1	728	599.749	0.485363	1.585
ENSMUST00000129325.1	964	793.566	2.231158	9.641
ENSMUST00000133309.1	1373	1280.598	0.160035	1.116
ENSMUST00000126747.1	402	234.000	0.000000	0.000
ENSMUST00000098545.11	2897	2451.124	0.844183	11.267
ENSMUST00000147819.7	457	288.000	0.000000	0.000
ENSMUST00000145507.7	462	293.000	0.000000	0.000
ENSMUST00000092880.13	2700	2623.522	3.691428	52.735
ENSMUST00000127587.7	1412	1259.419	0.000000	0.000
ENSMUST00000141578.1	564	394.000	0.000000	0.000
ENSMUST00000108338.1	714	544.000	0.000000	0.000
ENSMUST00000140379.1	408	239.000	0.000000	0.000
ENSMUST00000088248.12	967	802.872	184.658342	807.308
ENSMUST00000001439.6	2191	2024.059	0.336468	3.708
ENSMUST00000032998.12	1908	1879.893	346.846861	3550.542
ENSMUST00000107096.1	952	843.540	0.000000	0.000
ENSMUST00000208532.1	489	333.017	459.462895	833.184
ENSMUST00000128725.1	3183	3280.668	4.051022	72.369
ENSMUST00000128174.1	932	811.636	4.277574	18.905
ENSMUST00000036424.2	2431	2261.000	0.000000	0.000
ENSMUST00000084820.5	7583	7550.063	21.923341	901.324
ENSMUST00000212593.1	2309	2149.048	2.235425	26.160
ENSMUST00000212097.1	2858	2829.256	9.129997	140.659
ENSMUST00000212461.1	1363	1278.247	2.493131	17.353
ENSMUST00000212183.1	1237	1159.783	1.153738	7.286
ENSMUST00000212620.1	2963	2820.940	6.510021	100.000
ENSMUST00000212913.1	582	428.819	3.492754	8.156
ENSMUST00000211840.1	4461	4426.058	21.741216	523.992
ENSMUST00000212274.1	615	487.294	3.108061	8.247
ENSMUST00000212151.1	611	467.933	6.712977	17.105
ENSMUST00000211846.1	796	678.037	4.819583	17.795
ENSMUST00000211838.1	362	218.258	0.917952	1.091
ENSMUST00000211826.1	687	531.243	12.732348	36.832
ENSMUST00000108492.8	6402	6376.351	5.904157	205.000
ENSMUST00000037762.10	2206	1828.975	0.000000	0.000
ENSMUST00000139224.2	371	203.569	1.804237	2.000
ENSMUST00000153833.1	461	292.000	0.000000	0.000
ENSMUST00000030949.3	3523	3399.705	0.702228	13.000
ENSMUST00000023117.9	1663	1529.454	39.144711	326.012
ENSMUST00000230134.1	854	733.344	10.652026	42.537
ENSMUST00000160415.1	471	317.316	51.769206	89.452
ENSMUST00000151288.7	7509	7244.244	3.801753	149.969
ENSMUST00000144936.7	3639	3233.290	1.978861	34.840
ENSMUST00000076224.11	4240	3861.887	7.053728	148.334
ENSMUST00000132607.1	2457	2128.660	0.000000	0.000
ENSMUST00000152558.1	438	257.520	1.103164	1.547
ENSMUST00000130765.1	753	422.502	2.719586	6.257
ENSMUST00000150409.1	581	392.857	0.959488	2.053
ENSMUST00000054266.12	4664	4306.572	0.000000	0.000
ENSMUST00000030948.15	3358	2745.305	8.167142	122.091
ENSMUST00000156997.7	4774	4174.524	7.546286	171.539
ENSMUST00000133184.7	2797	2360.701	2.663485	34.239
ENSMUST00000141539.7	3286	2830.127	2.629514	40.523
ENSMUST00000143457.7	3284	2871.464	14.582061	228.006
ENSMUST00000140529.1	393	190.413	11.990727	12.433
ENSMUST00000129450.1	707	475.512	0.000000	0.000
ENSMUST00000168552.1	2776	2299.335	14.150155	177.169
ENSMUST00000032518.6	2160	1974.970	0.185971	2.000
ENSMUST00000205225.2	1114	944.000	0.000000	0.000
ENSMUST00000204416.1	386	218.000	0.000000	0.000
ENSMUST00000204728.1	691	521.000	0.000000	0.000
ENSMUST00000139416.1	435	266.000	0.000000	0.000
ENSMUST00000103194.9	1256	1145.891	0.274633	1.714
ENSMUST00000138331.1	443	274.000	0.000000	0.000
ENSMUST00000150596.7	692	522.000	0.000000	0.000
ENSMUST00000127827.1	516	346.000	0.000000	0.000
ENSMUST00000108076.2	732	600.508	1.922459	6.286
ENSMUST00000120397.7	1172	1075.436	1.195335	7.000
ENSMUST00000029817.10	1059	889.000	0.000000	0.000
ENSMUST00000198491.1	3134	2964.000	0.000000	0.000
ENSMUST00000154869.3	819	649.000	0.000000	0.000
ENSMUST00000202945.3	3889	3000.403	2.893914	47.281
ENSMUST00000107537.4	4911	4090.851	21.009851	468.016
ENSMUST00000201794.3	616	304.168	0.735497	1.218
ENSMUST00000202440.3	729	559.000	0.000000	0.000
ENSMUST00000200758.3	9856	7934.840	56.365515	2435.429
ENSMUST00000202207.3	3586	2685.269	1.914852	27.999
ENSMUST00000200781.3	742	572.000	0.000000	0.000
ENSMUST00000201480.1	549	306.385	1.228021	2.049
ENSMUST00000201409.3	1119	964.396	0.000000	0.000
ENSMUST00000207686.1	797	627.000	0.000000	0.000
ENSMUST00000208313.1	441	272.000	0.000000	0.000
ENSMUST00000200709.1	664	295.131	1.329994	2.137
ENSMUST00000200949.1	4254	2395.501	2.160655	28.184
ENSMUST00000202776.1	3348	1808.209	0.727598	7.164
ENSMUST00000202247.3	579	435.935	0.000000	0.000
ENSMUST00000202288.1	442	290.376	0.000000	0.000
ENSMUST00000201162.1	2129	1514.032	0.000000	0.000
ENSMUST00000202685.1	436	251.732	1.244803	1.706
ENSMUST00000058030.9	2797	2599.055	26.277973	371.904
ENSMUST00000204571.1	559	436.673	2.984128	7.096
ENSMUST00000000940.14	2243	2049.176	9.807814	109.440
ENSMUST00000127746.1	415	246.000	0.000000	0.000
ENSMUST00000170342.4	385	217.000	0.000000	0.000
ENSMUST00000202422.1	597	427.000	0.000000	0.000
ENSMUST00000202792.1	1965	1895.414	4.430195	45.725
ENSMUST00000141867.1	729	559.000	0.000000	0.000
ENSMUST00000126454.1	668	498.000	0.000000	0.000
ENSMUST00000131863.7	1991	1844.238	1.674293	16.814
ENSMUST00000124453.2	952	762.810	5.107518	21.215
ENSMUST00000103095.4	700	530.000	0.000000	0.000
ENSMUST00000155443.1	296	134.000	0.000000	0.000
ENSMUST00000088950.7	1821	1651.000	0.000000	0.000
ENSMUST00000109760.1	1741	1571.000	0.000000	0.000
ENSMUST00000057814.4	1480	1310.000	0.000000	0.000
ENSMUST00000123431.1	748	578.000	0.000000	0.000
ENSMUST00000165246.1	380	223.210	0.000000	0.000
ENSMUST00000171183.1	883	655.991	3.930260	14.039
ENSMUST00000056078.8	722	481.055	32.815701	85.961
ENSMUST00000165004.1	455	234.930	0.000000	0.000
ENSMUST00000018556.10	5061	4918.570	31.028781	831.050
ENSMUST00000106972.7	5427	4868.626	20.598348	546.088
ENSMUST00000106971.1	5222	5063.089	0.317681	8.759
ENSMUST00000134266.1	755	620.331	5.882262	19.870
ENSMUST00000069188.6	926	731.104	1.505388	5.993
ENSMUST00000106977.7	5510	4940.791	1.049662	28.240
ENSMUST00000034131.9	3474	3383.738	107.572239	1982.078
ENSMUST00000209277.1	5002	4430.311	1.911762	46.120
ENSMUST00000209228.1	308	145.000	0.000000	0.000
ENSMUST00000211479.1	473	326.449	2.460529	4.374
ENSMUST00000211154.1	448	304.215	2.588666	4.288
ENSMUST00000111757.9	6118	5772.146	2.834473	89.091
ENSMUST00000111754.8	2491	2396.723	14.014795	182.906
ENSMUST00000133152.1	452	283.000	0.000000	0.000
ENSMUST00000128941.7	2925	2801.499	1.467569	22.388
ENSMUST00000131359.1	621	476.860	12.074274	31.353
ENSMUST00000060404.4	5135	5010.744	7.288274	198.861
ENSMUST00000065648.14	2529	2481.088	28.735870	388.231
ENSMUST00000097526.2	2589	2541.834	3.519908	48.719
ENSMUST00000125371.1	624	484.090	1.246652	3.286
ENSMUST00000028794.9	6387	6149.366	0.029864	1.000
ENSMUST00000110227.7	5790	5552.201	0.559330	16.911
ENSMUST00000110226.1	1861	1691.000	0.000000	0.000
ENSMUST00000039818.9	3382	3134.646	13.251663	226.195
ENSMUST00000146309.7	4142	3852.115	1.662764	34.878
ENSMUST00000124987.1	615	426.549	1.260164	2.927
ENSMUST00000022446.6	4918	4627.810	16.953201	427.219
ENSMUST00000228952.1	627	463.200	6.622258	16.703
ENSMUST00000226564.1	528	319.759	1.826838	3.181
ENSMUST00000227551.1	832	691.981	2.817233	10.616
ENSMUST00000139577.1	634	296.598	0.704312	1.138
ENSMUST00000034522.7	4154	3952.646	38.702876	833.019
ENSMUST00000141759.1	608	301.295	1.854642	3.043
ENSMUST00000134153.1	616	453.683	3.562337	8.801
ENSMUST00000165764.7	2380	2210.000	0.000000	0.000
ENSMUST00000172069.1	2443	2321.737	0.632781	8.000
ENSMUST00000171868.1	509	339.000	0.000000	0.000
ENSMUST00000174674.2	1514	1344.000	0.000000	0.000
ENSMUST00000089641.5	1236	1066.000	0.000000	0.000
ENSMUST00000084241.11	5642	5445.994	17.977235	533.119
ENSMUST00000105912.1	2236	2082.750	6.161696	69.881
ENSMUST00000138831.1	483	313.000	0.000000	0.000
ENSMUST00000136132.1	365	198.000	0.000000	0.000
ENSMUST00000123578.1	223	75.000	0.000000	0.000
ENSMUST00000136637.1	599	429.000	0.000000	0.000
ENSMUST00000002389.8	2791	2621.000	0.000000	0.000
ENSMUST00000178034.8	2730	2496.305	0.159652	2.170
ENSMUST00000226907.1	605	435.000	0.000000	0.000
ENSMUST00000227958.1	652	406.004	0.827666	1.830
ENSMUST00000228123.1	558	388.000	0.000000	0.000
ENSMUST00000168729.7	2852	2682.000	0.000000	0.000
ENSMUST00000098361.3	1926	1756.000	0.000000	0.000
ENSMUST00000127270.1	588	444.935	11.092838	26.876
ENSMUST00000144561.1	503	370.367	12.756881	25.728
ENSMUST00000102483.4	560	414.278	2454.761486	5537.646
ENSMUST00000227777.1	2762	2844.436	1.981308	30.688
ENSMUST00000055303.4	3946	4131.021	18.734806	421.435
ENSMUST00000227595.1	1027	951.531	2.536254	13.141
ENSMUST00000228181.1	793	693.514	10.465233	39.521
ENSMUST00000228727.1	2388	2418.333	2.051834	27.020
ENSMUST00000226986.1	295	133.000	0.000000	0.000
ENSMUST00000227095.1	511	341.000	0.000000	0.000
ENSMUST00000228309.1	706	587.175	3.466489	11.084
ENSMUST00000228943.1	593	465.484	3.295985	8.354
ENSMUST00000227852.1	692	573.472	0.689997	2.155
ENSMUST00000030510.13	3047	2877.000	0.000000	0.000
ENSMUST00000166773.1	2524	2354.000	0.000000	0.000
ENSMUST00000133096.1	1284	1077.828	3.014055	17.690
ENSMUST00000178440.7	4944	4722.909	0.000000	0.000
ENSMUST00000144191.1	296	134.000	0.000000	0.000
ENSMUST00000131582.7	398	188.238	1.092803	1.120
ENSMUST00000131993.7	746	612.114	2.453450	8.178
ENSMUST00000202581.1	7440	7457.244	3.454796	140.289
ENSMUST00000131016.1	693	554.596	0.000000	0.000
ENSMUST00000153756.7	2091	1897.274	1.163246	12.018
ENSMUST00000201442.1	3033	2972.305	2.225752	36.024
ENSMUST00000135793.1	472	300.075	8.002642	13.076
ENSMUST00000130925.1	753	582.738	1.167055	3.703
ENSMUST00000155908.7	2338	2166.277	4.830138	56.977
ENSMUST00000086564.10	2984	2823.903	12.374977	190.291
ENSMUST00000043283.13	4938	4715.774	0.000000	0.000
ENSMUST00000112183.7	4886	4695.015	6.689018	171.011
ENSMUST00000112185.8	5032	4803.859	1.062716	27.799
ENSMUST00000146044.7	3707	3469.807	0.000000	0.000
ENSMUST00000111171.5	5580	4898.666	47.378228	1263.806
ENSMUST00000006094.5	1700	1530.000	0.000000	0.000
ENSMUST00000229387.1	1671	1501.000	0.000000	0.000
ENSMUST00000229512.1	821	651.000	0.000000	0.000
ENSMUST00000230125.1	525	356.991	0.514421	1.000
ENSMUST00000147792.1	361	194.000	0.000000	0.000
ENSMUST00000108716.7	1721	1603.007	0.114562	1.000
ENSMUST00000019246.3	1729	1559.000	0.000000	0.000
ENSMUST00000031090.7	4512	4428.137	19.886580	479.518
ENSMUST00000196435.4	2369	2283.906	0.276493	3.439
ENSMUST00000196516.1	3371	3494.426	0.324741	6.179
ENSMUST00000196550.1	664	523.850	1.140125	3.252
ENSMUST00000199919.1	2441	2429.164	0.348868	4.615
ENSMUST00000178644.1	4402	4232.000	0.000000	0.000
ENSMUST00000020702.10	2421	2005.604	10.116155	110.480
ENSMUST00000135887.2	1709	1074.824	0.943113	5.520
ENSMUST00000027667.12	4669	4563.323	0.120730	3.000
ENSMUST00000163260.7	3023	2853.000	0.000000	0.000
ENSMUST00000189805.6	2395	2225.000	0.000000	0.000
ENSMUST00000132793.1	696	526.000	0.000000	0.000
ENSMUST00000020003.14	4164	3866.163	3.251497	68.452
ENSMUST00000218780.1	477	307.000	0.000000	0.000
ENSMUST00000217939.1	716	560.075	0.940923	2.870
ENSMUST00000218659.1	1926	1838.261	3.633363	36.370
ENSMUST00000171807.7	2341	2263.727	0.000000	0.000
ENSMUST00000165986.7	1548	1378.000	0.000000	0.000
ENSMUST00000163761.7	3276	3319.570	0.839139	15.168
ENSMUST00000169866.1	501	331.000	0.000000	0.000
ENSMUST00000164393.1	210	66.000	0.000000	0.000
ENSMUST00000218682.1	1837	1622.513	1.699992	15.020
ENSMUST00000168949.1	1664	1556.087	0.847641	7.182
ENSMUST00000170839.1	1315	1228.007	1.790986	11.976
ENSMUST00000009392.5	1605	1435.000	0.000000	0.000
ENSMUST00000121862.2	814	409.475	0.448486	1.000
ENSMUST00000123827.8	2036	1917.514	0.000000	0.000
ENSMUST00000174078.1	5716	5203.388	6.317468	179.000
ENSMUST00000040023.15	5227	5228.427	0.000000	0.000
ENSMUST00000237749.1	7068	6188.240	3.620984	122.016
ENSMUST00000162963.7	6452	6083.052	42.098665	1394.484
ENSMUST00000036329.11	2640	2510.675	16.988909	232.263
ENSMUST00000159673.7	751	580.925	12.638929	39.981
ENSMUST00000159290.1	571	406.402	10.378121	22.967
ENSMUST00000159698.1	615	485.577	11.764938	31.108
ENSMUST00000159625.1	811	549.786	1.687394	5.052
ENSMUST00000161531.1	431	272.119	1.624947	2.408
ENSMUST00000162819.8	7045	6183.385	41.719600	1404.721
ENSMUST00000039725.11	7796	8170.472	7.793173	346.725
ENSMUST00000195196.5	488	318.000	0.000000	0.000
ENSMUST00000194306.5	968	858.552	5.208283	24.349
ENSMUST00000193822.5	726	556.000	0.000000	0.000
ENSMUST00000193858.1	600	456.396	0.741247	1.842
ENSMUST00000191680.1	738	625.298	9.447396	32.168
ENSMUST00000194636.1	739	595.371	0.000000	0.000
ENSMUST00000193610.1	517	380.379	8.363611	17.323
ENSMUST00000194816.1	466	297.000	0.000000	0.000
ENSMUST00000192378.1	424	241.097	1.221221	1.603
ENSMUST00000168189.7	4552	4310.251	48.213782	1131.612
ENSMUST00000009344.15	4455	4290.409	2.263237	52.875
ENSMUST00000166719.7	980	820.325	1.413158	6.312
ENSMUST00000167315.7	2806	2781.254	0.326732	4.948
ENSMUST00000170675.7	5028	4966.739	5.672265	153.409
ENSMUST00000171861.7	938	786.621	1.196233	5.124
ENSMUST00000168933.1	640	473.854	0.000000	0.000
ENSMUST00000168564.1	546	405.059	0.000000	0.000
ENSMUST00000165608.1	984	852.876	0.000000	0.000
ENSMUST00000165660.1	403	235.000	0.000000	0.000
ENSMUST00000166538.1	686	541.919	0.000000	0.000
ENSMUST00000167268.7	4263	4204.841	1.166917	26.719
ENSMUST00000166540.7	609	476.635	0.000000	0.000
ENSMUST00000164741.1	765	626.969	0.000000	0.000
ENSMUST00000168649.7	791	648.922	0.000000	0.000
ENSMUST00000169059.7	2085	1864.160	0.000000	0.000
ENSMUST00000167147.1	332	167.000	0.000000	0.000
ENSMUST00000166368.1	370	203.000	0.000000	0.000
ENSMUST00000163959.1	687	517.000	0.000000	0.000
ENSMUST00000206784.1	7335	7763.598	1.553621	65.680
ENSMUST00000038890.5	8645	8622.847	10.739850	504.281
ENSMUST00000213926.1	643	473.000	0.000000	0.000
ENSMUST00000215025.1	2204	2091.167	0.452580	5.154
ENSMUST00000214001.1	2491	2143.221	3.511557	40.982
ENSMUST00000213437.1	1928	1867.784	0.118085	1.201
ENSMUST00000216098.1	5418	5434.132	1.497075	44.299
ENSMUST00000214029.1	942	855.430	0.000000	0.000
ENSMUST00000213744.1	2792	2304.117	0.000000	0.000
ENSMUST00000217307.1	426	257.000	0.000000	0.000
ENSMUST00000044195.5	4546	4587.184	11.444698	285.874
ENSMUST00000153635.1	2298	2273.945	1.060073	13.126
ENSMUST00000145989.1	570	400.000	0.000000	0.000
ENSMUST00000139693.1	389	221.000	0.000000	0.000
ENSMUST00000097527.9	4234	3954.482	7.264544	156.431
ENSMUST00000136331.7	2723	2535.760	9.877579	136.390
ENSMUST00000027738.13	1952	1726.617	1.375888	12.936
ENSMUST00000136397.7	620	450.000	0.000000	0.000
ENSMUST00000141878.7	806	712.874	1.660775	6.447
ENSMUST00000130995.3	1600	1370.473	0.256593	1.915
ENSMUST00000124212.1	658	536.548	0.959443	2.803
ENSMUST00000123705.7	561	376.375	1.039491	2.130
ENSMUST00000141980.1	784	614.000	0.000000	0.000
ENSMUST00000169241.7	3716	3564.442	8.755898	169.948
ENSMUST00000113822.2	2918	1934.346	23.063001	242.926
ENSMUST00000053597.2	3194	2143.190	24.341491	284.074
ENSMUST00000135737.1	2848	2793.933	0.197188	3.000
ENSMUST00000137007.1	690	430.233	5.549015	13.000
ENSMUST00000071543.11	2150	1980.000	0.000000	0.000
ENSMUST00000229829.1	185	53.618	3.425030	1.000
ENSMUST00000230667.1	381	231.757	0.792399	1.000
ENSMUST00000059102.12	2498	2328.000	0.000000	0.000
ENSMUST00000102755.3	1632	1479.298	0.124143	1.000
ENSMUST00000230627.1	1386	1216.000	0.000000	0.000
ENSMUST00000229923.1	2280	2110.000	0.000000	0.000
ENSMUST00000128864.1	939	769.000	0.000000	0.000
ENSMUST00000034218.4	3299	3129.000	0.000000	0.000
ENSMUST00000212134.1	4310	4244.500	0.086533	2.000
ENSMUST00000212041.1	2910	2740.000	0.000000	0.000
ENSMUST00000212915.1	684	514.000	0.000000	0.000
ENSMUST00000212632.1	2763	2593.000	0.000000	0.000
ENSMUST00000211942.1	3161	2991.000	0.000000	0.000
ENSMUST00000211905.1	1147	977.000	0.000000	0.000
ENSMUST00000060050.5	1226	725.169	4.811615	19.000
ENSMUST00000138366.1	602	432.000	0.000000	0.000
ENSMUST00000130877.1	1872	1644.530	0.115598	1.035
ENSMUST00000041819.13	2091	1921.000	0.000000	0.000
ENSMUST00000148188.8	1086	916.000	0.000000	0.000
ENSMUST00000233921.1	676	506.000	0.000000	0.000
ENSMUST00000233420.1	1851	1563.660	0.349972	2.980
ENSMUST00000129375.7	533	363.000	0.000000	0.000
ENSMUST00000140250.7	2179	2009.000	0.000000	0.000
ENSMUST00000142143.2	1962	1792.000	0.000000	0.000
ENSMUST00000123797.7	1197	1027.000	0.000000	0.000
ENSMUST00000114794.1	1738	1568.000	0.000000	0.000
ENSMUST00000131604.2	578	408.000	0.000000	0.000
ENSMUST00000125876.1	1227	1093.495	0.311006	1.852
ENSMUST00000146493.2	946	776.000	0.000000	0.000
ENSMUST00000150341.8	861	691.000	0.000000	0.000
ENSMUST00000076952.11	608	421.025	0.000000	0.000
ENSMUST00000139340.7	837	642.874	5.391674	18.874
ENSMUST00000078259.7	4879	4846.918	9.253223	244.221
ENSMUST00000001802.9	2560	2142.313	3.686054	43.000
ENSMUST00000140735.2	919	749.000	0.000000	0.000
ENSMUST00000138409.2	817	647.000	0.000000	0.000
ENSMUST00000022612.9	1720	1641.747	82.485550	737.408
ENSMUST00000152130.1	416	251.841	1.160921	1.592
ENSMUST00000139644.1	451	302.184	0.000000	0.000
ENSMUST00000162519.1	1552	1382.000	0.000000	0.000
ENSMUST00000161047.7	2379	2209.000	0.000000	0.000
ENSMUST00000159798.7	2568	2398.000	0.000000	0.000
ENSMUST00000159964.1	3585	3604.743	0.255026	5.006
ENSMUST00000110929.8	2312	2142.000	0.000000	0.000
ENSMUST00000211597.1	777	607.966	1.708425	5.656
ENSMUST00000211396.1	887	717.000	0.000000	0.000
ENSMUST00000170141.2	1466	1285.033	4.679563	32.745
ENSMUST00000034132.12	1287	1174.506	50.467526	322.768
ENSMUST00000209733.1	921	802.349	12.685552	55.424
ENSMUST00000210146.1	1041	922.263	3.126602	15.702
ENSMUST00000210458.1	461	308.320	18.288888	30.705
ENSMUST00000139968.7	1033	839.991	0.782183	3.578
ENSMUST00000050003.8	1672	1244.708	1.826257	12.378
ENSMUST00000130396.7	741	571.000	0.000000	0.000
ENSMUST00000136883.7	954	784.000	0.000000	0.000
ENSMUST00000131937.7	789	619.000	0.000000	0.000
ENSMUST00000138959.7	796	601.418	0.888953	2.911
ENSMUST00000129484.7	969	779.668	0.000000	0.000
ENSMUST00000131315.7	911	741.000	0.000000	0.000
ENSMUST00000150205.7	755	585.000	0.000000	0.000
ENSMUST00000126898.7	526	356.000	0.000000	0.000
ENSMUST00000135556.7	779	609.000	0.000000	0.000
ENSMUST00000133380.7	774	599.956	0.652886	2.133
ENSMUST00000140168.1	726	556.000	0.000000	0.000
ENSMUST00000036426.12	3444	3302.627	0.884382	15.905
ENSMUST00000179574.1	3211	3122.387	0.000000	0.000
ENSMUST00000059672.8	4482	4370.024	1.003715	23.885
ENSMUST00000235978.1	2691	2561.004	0.219517	3.061
ENSMUST00000102600.3	2763	2621.360	2.311870	33.000
ENSMUST00000154264.1	478	308.000	0.000000	0.000
ENSMUST00000143512.2	557	387.000	0.000000	0.000
ENSMUST00000105925.7	1376	1206.000	0.000000	0.000
ENSMUST00000105924.7	1478	1308.000	0.000000	0.000
ENSMUST00000207449.1	4296	4126.000	0.000000	0.000
ENSMUST00000082008.11	1587	1417.000	0.000000	0.000
ENSMUST00000105923.7	1499	1329.000	0.000000	0.000
ENSMUST00000009396.12	1582	1412.000	0.000000	0.000
ENSMUST00000141186.1	812	642.000	0.000000	0.000
ENSMUST00000207211.1	1220	1050.000	0.000000	0.000
ENSMUST00000075172.11	1876	1706.000	0.000000	0.000
ENSMUST00000145212.7	1795	1625.000	0.000000	0.000
ENSMUST00000223616.1	5366	5201.001	3.348043	94.820
ENSMUST00000038794.5	3374	3071.455	29.268833	489.523
ENSMUST00000233586.1	3720	3472.257	0.933826	17.656
ENSMUST00000194833.5	532	362.000	0.000000	0.000
ENSMUST00000193771.5	1110	940.000	0.000000	0.000
ENSMUST00000027943.5	801	524.621	0.700101	2.000
ENSMUST00000192268.1	438	269.000	0.000000	0.000
ENSMUST00000191621.1	815	645.000	0.000000	0.000
ENSMUST00000045174.6	3120	2850.037	12.755276	197.954
ENSMUST00000233210.1	2419	2058.284	29.049516	325.588
ENSMUST00000233886.1	704	536.061	5.295747	15.458
ENSMUST00000233221.1	422	284.970	0.644431	1.000
ENSMUST00000233662.1	306	151.894	18.079022	14.953
ENSMUST00000022212.8	2800	2733.769	60.912139	906.754
ENSMUST00000224489.1	2316	2100.974	0.902111	10.321
ENSMUST00000223756.1	1543	1321.288	2.293470	16.501
ENSMUST00000225340.1	602	483.004	4.194850	11.033
ENSMUST00000225156.1	689	570.310	5.278112	16.391
ENSMUST00000232647.1	656	486.000	0.000000	0.000
ENSMUST00000168560.1	660	528.340	2.433106	7.000
ENSMUST00000033310.8	10061	10828.703	152.529080	8994.000
ENSMUST00000211238.1	575	440.370	0.000000	0.000
ENSMUST00000019362.14	2968	2546.658	25.424479	352.571
ENSMUST00000102575.8	5037	4656.324	2.063933	52.331
ENSMUST00000130820.7	1417	1254.520	8.168786	55.803
ENSMUST00000135422.1	1010	833.805	1.126528	5.115
ENSMUST00000149477.1	739	549.591	1.832644	5.485
ENSMUST00000152732.1	720	529.526	5.269452	15.194
ENSMUST00000028177.10	2757	2415.078	18.281687	240.420
ENSMUST00000113920.7	2513	2152.260	0.000000	0.000
ENSMUST00000102879.3	1072	653.356	0.000000	0.000
ENSMUST00000152415.1	1102	679.674	39.922213	147.754
ENSMUST00000100244.9	2686	2426.912	69.829966	922.826
ENSMUST00000030306.13	5517	4946.258	24.757872	666.828
ENSMUST00000107083.1	1506	1336.000	0.000000	0.000
ENSMUST00000125627.7	2336	2278.678	10.108244	125.425
ENSMUST00000156910.1	3621	2959.356	4.817493	77.632
ENSMUST00000141448.7	2011	2029.262	1.158914	12.806
ENSMUST00000146947.7	676	554.828	1.874143	5.662
ENSMUST00000124202.7	713	383.712	0.613835	1.283
ENSMUST00000148291.1	537	367.000	0.000000	0.000
ENSMUST00000125584.1	433	206.269	10.794262	12.124
ENSMUST00000140128.1	532	393.293	9.917911	21.240
ENSMUST00000143326.7	428	287.151	0.000000	0.000
ENSMUST00000207634.1	673	530.981	0.000000	0.000
ENSMUST00000032963.9	2772	2659.805	70.004896	1013.916
ENSMUST00000207622.1	942	792.600	3.174245	13.700
ENSMUST00000207092.1	754	629.224	2.440412	8.362
ENSMUST00000208168.1	474	294.989	3.126673	5.022
ENSMUST00000179755.7	7135	7082.646	0.000000	0.000
ENSMUST00000162290.1	421	249.099	1.005850	1.364
ENSMUST00000159642.1	434	261.955	0.000000	0.000
ENSMUST00000162933.1	3917	3908.035	1.362960	29.004
ENSMUST00000162043.7	417	248.000	0.000000	0.000
ENSMUST00000161268.1	395	227.000	0.000000	0.000
ENSMUST00000162404.7	431	262.000	0.000000	0.000
ENSMUST00000161525.1	487	317.000	0.000000	0.000
ENSMUST00000032995.14	3715	3688.022	0.000000	0.000
ENSMUST00000098266.8	7132	7081.264	25.422653	980.292
ENSMUST00000154724.1	1690	1488.637	0.500057	4.054
ENSMUST00000036509.13	1852	1625.677	36.368018	321.942
ENSMUST00000123275.7	814	675.649	7.706052	28.352
ENSMUST00000150608.1	658	474.382	3.689067	9.529
ENSMUST00000146898.1	426	253.943	2.282554	3.156
ENSMUST00000136750.2	778	629.344	1.555948	5.332
ENSMUST00000134990.7	405	260.380	0.000000	0.000
ENSMUST00000146363.7	551	408.824	0.000000	0.000
ENSMUST00000148725.1	610	478.341	3.840832	10.004
ENSMUST00000154336.1	786	633.625	1.937245	6.684
ENSMUST00000230198.1	1482	1312.000	0.000000	0.000
ENSMUST00000072776.4	1648	1478.000	0.000000	0.000
ENSMUST00000229911.1	1141	971.000	0.000000	0.000
ENSMUST00000229628.1	1310	1140.000	0.000000	0.000
ENSMUST00000230843.1	847	677.000	0.000000	0.000
ENSMUST00000230248.1	447	278.000	0.000000	0.000
ENSMUST00000097867.8	4574	3777.490	0.000000	0.000
ENSMUST00000106001.7	3519	3349.000	0.000000	0.000
ENSMUST00000142293.7	383	215.000	0.000000	0.000
ENSMUST00000143432.7	5138	4283.922	0.943223	22.003
ENSMUST00000123617.7	452	269.501	3.007059	4.413
ENSMUST00000154441.1	477	307.000	0.000000	0.000
ENSMUST00000143577.1	4037	3197.320	3.383425	58.907
ENSMUST00000146606.7	717	445.534	0.000000	0.000
ENSMUST00000151541.7	322	158.000	0.000000	0.000
ENSMUST00000129937.1	445	255.295	1.206504	1.677
ENSMUST00000135675.1	833	663.000	0.000000	0.000
ENSMUST00000132251.1	410	241.000	0.000000	0.000
ENSMUST00000044565.14	5206	4326.429	0.000000	0.000
ENSMUST00000127491.1	962	842.029	0.279993	1.284
ENSMUST00000121848.1	572	404.325	0.000000	0.000
ENSMUST00000205990.1	259	103.000	0.000000	0.000
ENSMUST00000071986.12	566	398.314	2.413046	5.234
ENSMUST00000060501.4	852	682.000	0.000000	0.000
ENSMUST00000107131.1	895	725.000	0.000000	0.000
ENSMUST00000045441.7	3909	3803.905	71.905212	1489.408
ENSMUST00000139938.1	789	631.339	1.044676	3.591
ENSMUST00000154366.1	659	480.747	0.551473	1.444
ENSMUST00000129610.1	808	659.364	1.750691	6.286
ENSMUST00000135717.1	531	376.071	14.781892	30.271
ENSMUST00000207877.1	788	546.403	0.859000	2.556
ENSMUST00000094632.5	1868	1568.376	14.677437	125.350
ENSMUST00000207897.1	1790	1644.321	0.233893	2.094
ENSMUST00000061828.9	3806	3636.000	0.000000	0.000
ENSMUST00000164382.1	1875	1705.000	0.000000	0.000
ENSMUST00000173954.2	5357	5125.754	0.000000	0.000
ENSMUST00000225699.1	2455	2393.203	31.155170	406.007
ENSMUST00000224498.1	2589	2555.278	8.339744	116.042
ENSMUST00000111285.8	5351	5136.229	15.204171	425.237
ENSMUST00000039812.15	5290	5072.294	0.000000	0.000
ENSMUST00000181868.7	782	612.000	0.000000	0.000
ENSMUST00000092931.6	2212	2042.000	0.000000	0.000
ENSMUST00000093040.12	1192	959.202	28.395996	148.317
ENSMUST00000153511.7	949	738.038	0.000000	0.000
ENSMUST00000134462.7	1372	1160.488	1.928157	12.184
ENSMUST00000152753.7	975	752.463	3.433334	14.068
ENSMUST00000131278.1	556	383.499	7.839713	16.371
ENSMUST00000131420.1	274	115.000	5.871541	3.677
ENSMUST00000128409.1	379	188.433	21.883096	22.454
ENSMUST00000141906.1	400	232.000	0.000000	0.000
ENSMUST00000155239.1	944	774.000	0.000000	0.000
ENSMUST00000109757.7	2420	2250.000	0.000000	0.000
ENSMUST00000154281.1	1014	844.000	0.000000	0.000
ENSMUST00000099181.1	1479	1309.000	0.000000	0.000
ENSMUST00000109759.8	2115	1945.000	0.000000	0.000
ENSMUST00000036153.11	2287	2058.370	50.033044	560.795
ENSMUST00000191510.6	2593	2398.599	7.155397	93.458
ENSMUST00000189309.6	1003	877.672	8.425473	40.267
ENSMUST00000190057.6	395	243.424	7.238804	9.595
ENSMUST00000186152.6	420	265.600	0.000000	0.000
ENSMUST00000186750.1	508	361.968	0.000000	0.000
ENSMUST00000190700.1	901	782.822	3.717453	15.846
ENSMUST00000189107.1	462	317.966	12.429524	21.521
ENSMUST00000186882.1	513	374.893	18.868181	38.518
ENSMUST00000048966.6	7417	7479.294	28.143989	1146.225
ENSMUST00000109510.9	7323	7484.249	21.710070	884.776
ENSMUST00000229547.1	630	460.000	0.000000	0.000
ENSMUST00000230403.1	687	290.127	4.945808	7.814
ENSMUST00000229439.1	412	255.199	5.890171	8.185
ENSMUST00000019445.5	1339	1136.321	0.161613	1.000
ENSMUST00000212046.1	2303	2133.000	0.000000	0.000
ENSMUST00000109375.3	3189	3060.040	0.817032	13.614
ENSMUST00000212033.1	2351	2163.137	0.000000	0.000
ENSMUST00000212345.1	521	344.556	0.738645	1.386
ENSMUST00000212655.1	738	568.000	0.000000	0.000
ENSMUST00000097981.5	1390	1072.062	0.342599	2.000
ENSMUST00000161527.7	1743	1504.527	1.243577	10.188
ENSMUST00000160853.7	1651	1413.177	32.606076	250.910
ENSMUST00000023212.14	1686	1453.038	45.203371	357.661
ENSMUST00000162871.1	798	539.339	2.094783	6.152
ENSMUST00000160857.7	357	167.000	12.849972	11.685
ENSMUST00000160172.7	1537	1321.207	5.638372	40.565
ENSMUST00000160097.1	379	168.000	1.896464	1.735
ENSMUST00000161786.1	638	423.442	0.000000	0.000
ENSMUST00000160914.2	755	606.590	5.126326	16.933
ENSMUST00000160069.1	774	630.418	8.186255	28.102
ENSMUST00000162865.7	890	739.196	3.183090	12.812
ENSMUST00000161391.1	757	606.125	1.289529	4.256
ENSMUST00000160875.1	506	336.000	0.000000	0.000
ENSMUST00000161072.1	455	286.000	0.000000	0.000
ENSMUST00000203623.1	845	675.000	0.000000	0.000
ENSMUST00000147148.4	922	771.380	23.990841	100.771
ENSMUST00000204218.2	1231	1113.913	0.000000	0.000
ENSMUST00000204465.1	931	797.505	0.000000	0.000
ENSMUST00000204839.1	2076	1957.172	2.259915	24.085
ENSMUST00000204089.1	212	69.229	3.033701	1.144
ENSMUST00000128044.7	2129	1959.000	0.000000	0.000
ENSMUST00000032958.13	2448	2278.000	0.000000	0.000
ENSMUST00000107059.1	1260	1090.000	0.000000	0.000
ENSMUST00000133850.1	1615	1445.000	0.000000	0.000
ENSMUST00000036592.14	3007	2837.000	0.000000	0.000
ENSMUST00000111622.1	2023	1853.000	0.000000	0.000
ENSMUST00000028796.1	2706	2417.779	8.886802	117.000
ENSMUST00000108745.7	1047	877.000	0.000000	0.000
ENSMUST00000140887.7	1476	1253.281	0.146531	1.000
ENSMUST00000148234.7	1499	1329.000	0.000000	0.000
ENSMUST00000026912.7	1447	1277.000	0.000000	0.000
ENSMUST00000108744.7	939	769.000	0.000000	0.000
ENSMUST00000148621.7	475	306.000	0.000000	0.000
ENSMUST00000189055.1	715	545.000	0.000000	0.000
ENSMUST00000034435.6	878	708.000	0.000000	0.000
ENSMUST00000171798.1	2234	2064.000	0.000000	0.000
ENSMUST00000164766.7	1884	1644.066	7.483966	67.000
ENSMUST00000170337.1	556	386.000	0.000000	0.000
ENSMUST00000164697.7	1194	1024.000	0.000000	0.000
ENSMUST00000168930.1	513	343.000	0.000000	0.000
ENSMUST00000109753.2	1572	1402.000	0.000000	0.000
ENSMUST00000077535.4	437	260.486	6.644564	9.425
ENSMUST00000173486.7	579	377.703	7.942941	16.336
ENSMUST00000025319.6	729	503.091	9.696936	26.565
ENSMUST00000173122.1	533	390.340	5.222698	11.101
ENSMUST00000172573.1	330	165.000	1.659598	1.491
ENSMUST00000174824.1	464	232.352	5.597385	7.082
ENSMUST00000065904.4	1708	1386.245	5.563979	42.000
ENSMUST00000016631.13	4851	4762.241	14.267829	369.993
ENSMUST00000203730.2	530	342.518	0.605599	1.130
ENSMUST00000111623.8	4782	4755.802	0.560134	14.506
ENSMUST00000204660.1	547	377.000	0.000000	0.000
ENSMUST00000154221.1	727	613.972	1.065163	3.561
ENSMUST00000126774.1	700	559.815	1.384996	4.222
ENSMUST00000123902.7	5118	5047.012	1.514571	41.624
ENSMUST00000149203.1	3915	4058.552	0.836646	18.490
ENSMUST00000133825.1	724	594.738	0.952740	3.085
ENSMUST00000155415.7	761	621.541	3.069624	10.389
ENSMUST00000204028.1	1218	1134.092	0.485791	3.000
ENSMUST00000136837.1	579	409.000	0.000000	0.000
ENSMUST00000003284.15	2031	1785.476	4.204921	40.882
ENSMUST00000209066.1	1712	1449.548	4.099727	32.360
ENSMUST00000207476.1	1797	1513.659	0.000000	0.000
ENSMUST00000209006.1	635	446.025	13.189448	32.034
ENSMUST00000207555.1	1641	1371.131	8.865596	66.193
ENSMUST00000107834.1	1429	1190.862	6.059991	39.297
ENSMUST00000207521.1	869	701.237	8.262056	31.548
ENSMUST00000208767.1	774	523.542	0.000000	0.000
ENSMUST00000207128.1	537	367.000	0.000000	0.000
ENSMUST00000208143.1	659	428.341	6.321521	14.745
ENSMUST00000207129.1	517	347.000	0.000000	0.000
[truncated: 114,547 more rows]
