# Supplementary material for: Impaired Cell Cycle Progression and Self-Renewal of Fetal Neural Stem and Progenitor Cells in a Murine Model of Intrauterine Growth Restriction
Source: Front Cell Dev Biol. 2022 Jul 12;10:821848. doi: 10.3389/fcell.2022.821848 (PMC9314876; doi:10.3389/fcell.2022.821848)
Supplement: Supplementary file 3 [file DataSheet2.ZIP › Data-FigureS5/RNASEQ90/quant.sf]

Name	Length	EffectiveLength	TPM	NumReads
ENSMUST00000196221.1	9	10.000	0.000000	0.000
ENSMUST00000179664.1	11	12.000	0.000000	0.000
ENSMUST00000177564.1	16	17.000	0.000000	0.000
ENSMUST00000178537.1	12	13.000	0.000000	0.000
ENSMUST00000178862.1	14	15.000	0.000000	0.000
ENSMUST00000179520.1	11	12.000	0.000000	0.000
ENSMUST00000179883.1	16	17.000	0.000000	0.000
ENSMUST00000195858.1	10	11.000	0.000000	0.000
ENSMUST00000179932.1	12	13.000	0.000000	0.000
ENSMUST00000180001.1	17	17.000	0.000000	0.000
ENSMUST00000178815.1	10	11.000	0.000000	0.000
ENSMUST00000177965.1	17	17.000	0.000000	0.000
ENSMUST00000178909.1	29	30.000	0.000000	0.000
ENSMUST00000178230.1	17	17.000	0.000000	0.000
ENSMUST00000178483.1	29	30.000	0.000000	0.000
ENSMUST00000179560.1	17	17.000	0.000000	0.000
ENSMUST00000177839.1	17	17.000	0.000000	0.000
ENSMUST00000103439.1	23	24.000	0.000000	0.000
ENSMUST00000180266.1	17	17.000	0.000000	0.000
ENSMUST00000103441.1	23	24.000	0.000000	0.000
ENSMUST00000103567.5	371	204.000	0.000000	0.000
ENSMUST00000185651.1	329	164.000	0.000000	0.000
ENSMUST00000196939.1	423	254.000	0.000000	0.000
ENSMUST00000103568.2	325	171.269	1.109258	1.000
ENSMUST00000103569.2	385	217.000	0.000000	0.000
ENSMUST00000103570.1	343	177.000	0.000000	0.000
ENSMUST00000103571.1	338	173.000	0.000000	0.000
ENSMUST00000198019.1	337	172.000	0.000000	0.000
ENSMUST00000198058.1	341	176.000	0.000000	0.000
ENSMUST00000103573.2	338	173.000	0.000000	0.000
ENSMUST00000200127.1	337	172.000	0.000000	0.000
ENSMUST00000181483.2	347	181.000	0.000000	0.000
ENSMUST00000184883.1	308	145.000	0.000000	0.000
ENSMUST00000179789.3	402	234.000	0.000000	0.000
ENSMUST00000180717.2	378	211.000	0.000000	0.000
ENSMUST00000183820.1	338	173.000	0.000000	0.000
ENSMUST00000178768.3	451	282.000	0.000000	0.000
ENSMUST00000103580.3	400	232.000	0.000000	0.000
ENSMUST00000178426.3	337	172.000	0.000000	0.000
ENSMUST00000180687.2	338	173.000	0.000000	0.000
ENSMUST00000103646.4	406	238.000	0.000000	0.000
ENSMUST00000197754.1	344	178.000	0.000000	0.000
ENSMUST00000103648.3	342	176.000	0.000000	0.000
ENSMUST00000197128.1	340	175.000	0.000000	0.000
ENSMUST00000181360.2	436	267.000	0.000000	0.000
ENSMUST00000183652.1	344	178.000	0.000000	0.000
ENSMUST00000103588.3	396	228.000	0.000000	0.000
ENSMUST00000181038.2	415	247.000	0.000000	0.000
ENSMUST00000187138.1	340	175.000	0.000000	0.000
ENSMUST00000103616.4	418	250.000	0.000000	0.000
ENSMUST00000186370.1	349	183.000	0.000000	0.000
ENSMUST00000199746.4	340	175.000	0.000000	0.000
ENSMUST00000178824.1	337	172.000	0.000000	0.000
ENSMUST00000103592.1	331	166.000	0.000000	0.000
ENSMUST00000197007.1	454	285.000	0.000000	0.000
ENSMUST00000103593.2	341	176.000	0.000000	0.000
ENSMUST00000178252.2	575	406.000	0.000000	0.000
ENSMUST00000177703.2	347	181.000	0.000000	0.000
ENSMUST00000197954.1	331	166.000	0.000000	0.000
ENSMUST00000103596.2	264	107.000	0.000000	0.000
ENSMUST00000196802.1	464	295.000	0.000000	0.000
ENSMUST00000103597.2	276	117.000	0.000000	0.000
ENSMUST00000199800.1	398	230.000	0.000000	0.000
ENSMUST00000196023.1	427	258.000	0.000000	0.000
ENSMUST00000103599.2	276	117.000	0.000000	0.000
ENSMUST00000200548.1	565	396.000	0.000000	0.000
ENSMUST00000167409.1	307	144.000	0.000000	0.000
ENSMUST00000103600.2	354	188.000	0.000000	0.000
ENSMUST00000179701.1	343	177.000	0.000000	0.000
ENSMUST00000178650.2	358	192.000	0.000000	0.000
ENSMUST00000196756.1	380	213.000	0.000000	0.000
ENSMUST00000179512.2	391	223.000	0.000000	0.000
ENSMUST00000198439.4	337	172.000	0.000000	0.000
ENSMUST00000103605.2	334	169.000	0.000000	0.000
ENSMUST00000103606.1	353	187.000	0.000000	0.000
ENSMUST00000196079.1	331	166.000	0.000000	0.000
ENSMUST00000103607.2	264	107.000	0.000000	0.000
ENSMUST00000103608.3	456	287.000	0.000000	0.000
ENSMUST00000103609.1	341	176.000	0.000000	0.000
ENSMUST00000103611.1	338	173.000	0.000000	0.000
ENSMUST00000103612.1	343	177.000	0.000000	0.000
ENSMUST00000181793.2	365	198.000	0.000000	0.000
ENSMUST00000103613.2	287	127.000	0.000000	0.000
ENSMUST00000198359.1	331	166.000	0.000000	0.000
ENSMUST00000197433.4	352	186.000	0.000000	0.000
ENSMUST00000179583.2	353	187.000	0.000000	0.000
ENSMUST00000103626.2	595	426.000	0.000000	0.000
ENSMUST00000178100.2	381	214.000	0.000000	0.000
ENSMUST00000179580.2	337	172.000	0.000000	0.000
ENSMUST00000103632.3	408	240.000	0.000000	0.000
ENSMUST00000199280.1	412	244.000	0.000000	0.000
ENSMUST00000103633.1	353	187.000	0.000000	0.000
ENSMUST00000196105.1	432	263.000	0.000000	0.000
ENSMUST00000103634.2	267	110.000	0.000000	0.000
ENSMUST00000103652.4	361	194.000	0.000000	0.000
ENSMUST00000103635.2	280	121.000	0.000000	0.000
ENSMUST00000103636.3	336	171.000	0.000000	0.000
ENSMUST00000103637.5	370	203.000	0.000000	0.000
ENSMUST00000180549.2	388	220.000	0.000000	0.000
ENSMUST00000183604.1	305	143.000	0.000000	0.000
ENSMUST00000177622.3	402	234.000	0.000000	0.000
ENSMUST00000180711.2	378	211.000	0.000000	0.000
ENSMUST00000184650.1	338	173.000	0.000000	0.000
ENSMUST00000181728.2	451	282.000	0.000000	0.000
ENSMUST00000103643.3	328	163.000	0.000000	0.000
ENSMUST00000103581.5	398	230.000	0.000000	0.000
ENSMUST00000181210.2	375	208.000	0.000000	0.000
ENSMUST00000183488.1	335	170.000	0.000000	0.000
ENSMUST00000103583.4	406	238.000	0.000000	0.000
ENSMUST00000103585.3	343	177.000	0.000000	0.000
ENSMUST00000200609.1	337	172.000	0.000000	0.000
ENSMUST00000200115.1	416	248.000	0.000000	0.000
ENSMUST00000103650.2	344	178.000	0.000000	0.000
ENSMUST00000103651.3	331	166.000	0.000000	0.000
ENSMUST00000198297.1	399	231.000	0.000000	0.000
ENSMUST00000200101.1	396	228.000	0.000000	0.000
ENSMUST00000103653.2	349	183.000	0.000000	0.000
ENSMUST00000103654.2	563	394.000	0.000000	0.000
ENSMUST00000103655.2	411	243.000	0.000000	0.000
ENSMUST00000180972.2	426	257.000	0.000000	0.000
ENSMUST00000103657.5	442	273.000	0.000000	0.000
ENSMUST00000103658.3	390	222.000	0.000000	0.000
ENSMUST00000179267.3	387	219.000	0.000000	0.000
ENSMUST00000184874.1	276	117.000	0.000000	0.000
ENSMUST00000103660.3	370	203.000	0.000000	0.000
ENSMUST00000181768.2	419	251.000	0.000000	0.000
ENSMUST00000183835.1	276	117.000	0.000000	0.000
ENSMUST00000103662.5	395	227.000	0.000000	0.000
ENSMUST00000103663.5	361	194.000	0.000000	0.000
ENSMUST00000103664.5	343	177.000	0.000000	0.000
ENSMUST00000103638.5	379	212.000	0.000000	0.000
ENSMUST00000103641.5	381	214.000	0.000000	0.000
ENSMUST00000184687.1	275	116.000	0.000000	0.000
ENSMUST00000103667.5	420	252.000	0.000000	0.000
ENSMUST00000180380.2	385	217.000	0.000000	0.000
ENSMUST00000184905.1	264	107.000	0.000000	0.000
ENSMUST00000103589.5	384	216.000	0.000000	0.000
ENSMUST00000103670.3	458	289.000	0.000000	0.000
ENSMUST00000103671.3	426	257.000	0.000000	0.000
ENSMUST00000103672.8	341	176.000	0.000000	0.000
ENSMUST00000186545.1	338	173.000	0.000000	0.000
ENSMUST00000103673.10	328	163.000	0.000000	0.000
ENSMUST00000186573.1	325	161.000	0.000000	0.000
ENSMUST00000103674.5	446	277.000	0.000000	0.000
ENSMUST00000180938.2	360	193.000	0.000000	0.000
ENSMUST00000103676.8	337	172.000	0.000000	0.000
ENSMUST00000187163.1	334	169.000	0.000000	0.000
ENSMUST00000103678.3	397	229.000	0.000000	0.000
ENSMUST00000197130.4	348	182.000	0.000000	0.000
ENSMUST00000103677.2	345	179.000	0.000000	0.000
ENSMUST00000199137.1	347	181.000	0.000000	0.000
ENSMUST00000103679.2	444	275.000	0.000000	0.000
ENSMUST00000103685.2	438	269.000	0.000000	0.000
ENSMUST00000198330.1	376	209.000	0.000000	0.000
ENSMUST00000103555.2	403	235.000	0.000000	0.000
ENSMUST00000103554.4	426	257.000	0.000000	0.000
ENSMUST00000103553.2	368	201.000	0.000000	0.000
ENSMUST00000199017.1	341	176.000	0.000000	0.000
ENSMUST00000103556.2	293	132.000	0.000000	0.000
ENSMUST00000198663.4	353	187.000	0.000000	0.000
ENSMUST00000103559.2	350	184.000	0.000000	0.000
ENSMUST00000103563.2	491	322.000	0.000000	0.000
ENSMUST00000103564.2	374	207.000	0.000000	0.000
ENSMUST00000103262.2	417	249.000	0.000000	0.000
ENSMUST00000103263.2	560	391.000	0.000000	0.000
ENSMUST00000103264.2	455	286.000	0.000000	0.000
ENSMUST00000103266.2	368	201.000	0.000000	0.000
ENSMUST00000103265.4	393	225.000	0.000000	0.000
ENSMUST00000103267.2	389	221.000	0.000000	0.000
ENSMUST00000194399.1	366	199.000	0.000000	0.000
ENSMUST00000103268.2	334	169.000	0.000000	0.000
ENSMUST00000103269.2	385	217.000	0.000000	0.000
ENSMUST00000103270.3	340	175.000	0.000000	0.000
ENSMUST00000103271.1	340	175.000	0.000000	0.000
ENSMUST00000103272.3	368	201.000	0.000000	0.000
ENSMUST00000103273.2	370	203.000	0.000000	0.000
ENSMUST00000103274.3	398	230.000	0.000000	0.000
ENSMUST00000103275.3	374	207.000	0.000000	0.000
ENSMUST00000103276.2	566	397.000	0.000000	0.000
ENSMUST00000103277.1	335	170.000	0.000000	0.000
ENSMUST00000195087.1	381	214.000	0.000000	0.000
ENSMUST00000103278.2	290	129.000	0.000000	0.000
ENSMUST00000193997.5	347	181.000	0.000000	0.000
ENSMUST00000103279.2	344	178.000	0.000000	0.000
ENSMUST00000193064.1	367	200.000	0.000000	0.000
ENSMUST00000103280.2	344	178.000	0.000000	0.000
ENSMUST00000103281.2	353	187.000	0.000000	0.000
ENSMUST00000191646.5	335	170.000	0.000000	0.000
ENSMUST00000103282.2	332	167.000	0.000000	0.000
ENSMUST00000193003.1	416	248.000	0.000000	0.000
ENSMUST00000103300.2	334	169.000	0.000000	0.000
ENSMUST00000174262.3	2395	2225.000	0.000000	0.000
ENSMUST00000173904.3	1102	932.000	0.000000	0.000
ENSMUST00000208396.1	925	756.000	0.000000	0.000
ENSMUST00000213225.2	1212	1042.000	0.000000	0.000
ENSMUST00000117704.1	943	774.000	0.000000	0.000
ENSMUST00000208175.1	2235	2065.000	0.000000	0.000
ENSMUST00000208760.1	923	754.000	0.000000	0.000
ENSMUST00000207287.2	1208	1038.000	0.000000	0.000
ENSMUST00000173185.1	1458	1331.750	1.148845	8.053
ENSMUST00000195589.5	2272	2102.000	0.000000	0.000
ENSMUST00000184581.2	707	538.000	0.000000	0.000
ENSMUST00000184861.3	655	409.797	0.461968	0.996
ENSMUST00000112076.8	2277	2194.773	0.086865	1.004
ENSMUST00000209871.2	2792	2622.000	0.000000	0.000
ENSMUST00000210949.2	2821	2651.000	0.000000	0.000
ENSMUST00000223545.1	939	770.000	0.000000	0.000
ENSMUST00000182198.7	1265	1095.000	0.000000	0.000
ENSMUST00000172762.1	3466	3296.000	0.000000	0.000
ENSMUST00000194951.1	1194	1106.717	0.171662	1.000
ENSMUST00000173420.1	1257	1087.000	0.000000	0.000
ENSMUST00000174177.1	915	732.689	1.776627	6.852
ENSMUST00000174248.7	519	328.537	1.634063	2.826
ENSMUST00000173567.1	1252	1070.593	2.009209	11.322
ENSMUST00000174854.2	1156	869.318	0.655992	3.002
ENSMUST00000172979.3	998	829.000	0.000000	0.000
ENSMUST00000116010.2	172	43.000	0.000000	0.000
ENSMUST00000118957.1	930	761.000	0.000000	0.000
ENSMUST00000117787.3	2501	2331.000	0.000000	0.000
ENSMUST00000214356.2	4698	4528.000	0.000000	0.000
ENSMUST00000217651.1	2011	1841.000	0.000000	0.000
ENSMUST00000034492.5	2022	1852.000	0.000000	0.000
ENSMUST00000135184.7	2967	3032.750	0.375860	6.000
ENSMUST00000155233.7	2790	2620.000	0.000000	0.000
ENSMUST00000113768.7	2695	2525.000	0.000000	0.000
ENSMUST00000238205.1	1418	1248.000	0.000000	0.000
ENSMUST00000238262.1	925	756.000	0.000000	0.000
ENSMUST00000231995.1	352	186.000	0.000000	0.000
ENSMUST00000231461.1	755	586.000	0.000000	0.000
ENSMUST00000231455.1	409	241.000	0.000000	0.000
ENSMUST00000142883.2	481	312.000	0.000000	0.000
ENSMUST00000232193.2	908	739.000	0.000000	0.000
ENSMUST00000023655.12	3385	3215.000	0.000000	0.000
ENSMUST00000232282.2	1401	1231.000	0.000000	0.000
ENSMUST00000190447.7	2476	2306.000	0.000000	0.000
ENSMUST00000188251.6	2421	2251.000	0.000000	0.000
ENSMUST00000190097.1	649	530.307	0.358248	1.000
ENSMUST00000191103.1	537	368.000	0.000000	0.000
ENSMUST00000024112.7	2417	2395.132	0.079320	1.000
ENSMUST00000121614.1	952	783.000	0.000000	0.000
ENSMUST00000217546.1	852	683.000	0.000000	0.000
ENSMUST00000216912.1	937	768.000	0.000000	0.000
ENSMUST00000178303.1	936	767.000	0.000000	0.000
ENSMUST00000135748.1	788	619.000	0.000000	0.000
ENSMUST00000134898.1	462	293.000	0.000000	0.000
ENSMUST00000147728.1	557	388.000	0.000000	0.000
ENSMUST00000077582.13	784	615.000	0.000000	0.000
ENSMUST00000213073.1	929	760.000	0.000000	0.000
ENSMUST00000214075.2	2165	1995.000	0.000000	0.000
ENSMUST00000214936.1	2168	1998.000	0.000000	0.000
ENSMUST00000215471.1	2177	2007.000	0.000000	0.000
ENSMUST00000215546.1	949	780.000	0.000000	0.000
ENSMUST00000201125.3	1352	1213.937	0.000000	0.000
ENSMUST00000006814.8	1309	1169.511	2.436678	15.000
ENSMUST00000182769.9	1477	1307.000	0.000000	0.000
ENSMUST00000088673.4	531	362.000	0.000000	0.000
ENSMUST00000122808.1	3794	3624.000	0.000000	0.000
ENSMUST00000077820.5	1581	1411.000	0.000000	0.000
ENSMUST00000213169.1	2658	2488.000	0.000000	0.000
ENSMUST00000055276.5	1260	1090.000	0.000000	0.000
ENSMUST00000100960.10	2692	2664.214	0.385164	5.401
ENSMUST00000171587.1	1329	1159.000	0.000000	0.000
ENSMUST00000194248.1	936	623.300	8.972449	29.437
ENSMUST00000179719.1	1296	991.073	0.780655	4.072
ENSMUST00000106393.7	843	561.808	0.000000	0.000
ENSMUST00000132882.1	741	567.799	0.498661	1.490
ENSMUST00000006562.5	910	611.252	0.000000	0.000
ENSMUST00000126664.7	6052	6131.338	3.617141	116.737
ENSMUST00000156937.1	2191	2083.904	0.206693	2.267
ENSMUST00000136350.7	3488	3430.173	0.000000	0.000
ENSMUST00000146393.7	2484	2354.061	0.000000	0.000
ENSMUST00000169617.2	761	582.071	0.000000	0.000
ENSMUST00000094710.7	2365	2210.819	0.000000	0.000
ENSMUST00000217577.1	914	745.000	0.000000	0.000
ENSMUST00000096114.12	1597	1279.826	1.874817	12.630
ENSMUST00000163093.1	1378	1017.244	1.002932	5.370
ENSMUST00000217438.1	943	774.000	0.000000	0.000
ENSMUST00000195764.1	4615	4551.927	0.902612	21.626
ENSMUST00000208907.1	2796	2626.000	0.000000	0.000
ENSMUST00000194208.5	1527	1446.918	1.242009	9.459
ENSMUST00000192481.1	1131	961.000	0.000000	0.000
ENSMUST00000041920.4	1243	1073.000	0.000000	0.000
ENSMUST00000134042.2	687	518.000	0.000000	0.000
ENSMUST00000235482.1	1036	866.000	0.000000	0.000
ENSMUST00000117959.2	963	794.000	0.000000	0.000
ENSMUST00000210779.1	951	782.000	0.000000	0.000
ENSMUST00000118378.1	948	779.000	0.000000	0.000
ENSMUST00000209201.1	477	308.000	0.000000	0.000
ENSMUST00000094105.4	946	777.000	0.000000	0.000
ENSMUST00000134011.3	1136	966.000	0.000000	0.000
ENSMUST00000117349.7	934	765.000	0.000000	0.000
ENSMUST00000134773.3	1513	1343.000	0.000000	0.000
ENSMUST00000118336.3	2129	1959.000	0.000000	0.000
ENSMUST00000119267.1	955	786.000	0.000000	0.000
ENSMUST00000143750.3	1675	1505.000	0.000000	0.000
ENSMUST00000205791.1	633	464.000	0.000000	0.000
ENSMUST00000115991.3	1237	1067.000	0.000000	0.000
ENSMUST00000121340.1	945	776.000	0.000000	0.000
ENSMUST00000121432.3	2321	2311.980	0.246518	3.000
ENSMUST00000121065.2	972	803.000	0.000000	0.000
ENSMUST00000118809.2	971	802.000	0.000000	0.000
ENSMUST00000216831.2	1270	1100.000	0.000000	0.000
ENSMUST00000121914.2	1042	872.000	0.000000	0.000
ENSMUST00000209914.1	959	790.000	0.000000	0.000
ENSMUST00000072887.4	966	797.000	0.000000	0.000
ENSMUST00000211596.1	921	752.000	0.000000	0.000
ENSMUST00000071242.4	934	765.000	0.000000	0.000
ENSMUST00000214399.3	897	728.000	0.000000	0.000
ENSMUST00000179386.1	1050	880.000	0.000000	0.000
ENSMUST00000184850.7	1072	923.782	4.406369	21.426
ENSMUST00000173080.9	1138	968.000	0.000000	0.000
ENSMUST00000185167.7	836	667.000	0.000000	0.000
ENSMUST00000195838.5	1105	935.000	0.000000	0.000
ENSMUST00000194244.5	862	693.000	0.000000	0.000
ENSMUST00000185087.7	1064	894.000	0.000000	0.000
ENSMUST00000195833.5	829	660.000	0.000000	0.000
ENSMUST00000184502.7	862	693.000	0.000000	0.000
ENSMUST00000183560.7	316	152.000	0.000000	0.000
ENSMUST00000183999.7	358	192.000	0.000000	0.000
ENSMUST00000192532.1	995	783.082	0.489206	2.016
ENSMUST00000216665.2	4530	4360.000	0.000000	0.000
ENSMUST00000149775.2	1209	1039.000	0.000000	0.000
ENSMUST00000182725.1	558	389.000	0.000000	0.000
ENSMUST00000183291.1	1837	1750.123	0.000000	0.000
ENSMUST00000086377.8	1832	1746.082	2.076568	19.085
ENSMUST00000174625.7	3389	3326.171	0.647540	11.337
ENSMUST00000174382.7	1699	1581.310	0.374883	3.120
ENSMUST00000166442.2	1481	1311.000	0.000000	0.000
ENSMUST00000213589.1	935	766.000	0.000000	0.000
ENSMUST00000215139.1	932	763.000	0.000000	0.000
ENSMUST00000215291.1	572	403.000	0.000000	0.000
ENSMUST00000215191.1	933	764.000	0.000000	0.000
ENSMUST00000117860.1	950	781.000	0.000000	0.000
ENSMUST00000206214.2	1054	884.000	0.000000	0.000
ENSMUST00000205727.2	1141	971.000	0.000000	0.000
ENSMUST00000118068.2	3462	3339.641	0.170660	3.000
ENSMUST00000207772.2	1320	1150.000	0.000000	0.000
ENSMUST00000080031.2	926	757.000	0.000000	0.000
ENSMUST00000175971.2	2721	2551.000	0.000000	0.000
ENSMUST00000234658.1	1287	1117.000	0.000000	0.000
ENSMUST00000177481.3	2573	2403.000	0.000000	0.000
ENSMUST00000211998.1	932	763.000	0.000000	0.000
ENSMUST00000211893.1	1128	958.000	0.000000	0.000
ENSMUST00000221099.1	929	760.000	0.000000	0.000
ENSMUST00000222301.1	929	760.000	0.000000	0.000
ENSMUST00000069063.4	390	222.000	0.000000	0.000
ENSMUST00000208970.2	2764	2594.000	0.000000	0.000
ENSMUST00000219487.1	2956	2786.000	0.000000	0.000
ENSMUST00000174025.2	3121	2951.000	0.000000	0.000
ENSMUST00000174673.2	919	750.000	0.000000	0.000
ENSMUST00000202355.1	928	759.000	0.000000	0.000
ENSMUST00000117982.1	932	763.000	0.000000	0.000
ENSMUST00000086854.9	6630	6924.623	0.000000	0.000
ENSMUST00000112848.7	6761	7071.248	0.000000	0.000
ENSMUST00000112847.8	7196	7539.581	19.020156	754.832
ENSMUST00000141573.7	1502	1427.485	10.439125	78.438
ENSMUST00000112846.7	2617	2531.500	6.703907	89.329
ENSMUST00000128869.7	2518	2220.402	2.129844	24.892
ENSMUST00000133069.7	2732	2455.405	2.183265	28.217
ENSMUST00000152609.1	968	861.205	0.339843	1.541
ENSMUST00000142444.1	265	117.344	1.619010	1.000
ENSMUST00000135134.1	342	189.135	8.575250	8.537
ENSMUST00000136595.1	300	138.000	0.000000	0.000
ENSMUST00000170792.8	7198	7541.742	5.925192	235.214
ENSMUST00000189634.6	651	482.000	0.000000	0.000
ENSMUST00000056590.5	650	481.000	0.000000	0.000
ENSMUST00000205127.1	936	767.000	0.000000	0.000
ENSMUST00000118736.3	984	815.000	0.000000	0.000
ENSMUST00000196323.1	3865	4020.431	0.120373	2.547
ENSMUST00000198398.4	935	766.000	0.000000	0.000
ENSMUST00000103740.1	413	245.000	0.000000	0.000
ENSMUST00000103558.2	924	755.000	0.000000	0.000
ENSMUST00000198163.1	648	479.000	0.000000	0.000
ENSMUST00000164407.1	519	350.000	0.000000	0.000
ENSMUST00000103561.2	914	745.000	0.000000	0.000
ENSMUST00000179181.2	985	816.000	0.000000	0.000
ENSMUST00000192856.5	737	568.000	0.000000	0.000
ENSMUST00000103291.1	512	343.000	0.000000	0.000
ENSMUST00000103299.2	692	544.007	0.349226	1.000
ENSMUST00000103427.1	54	7.000	0.000000	0.000
ENSMUST00000103428.1	48	5.000	0.000000	0.000
ENSMUST00000192746.1	48	5.000	0.000000	0.000
ENSMUST00000103429.1	54	7.000	0.000000	0.000
ENSMUST00000103430.1	53	7.000	0.000000	0.000
ENSMUST00000199490.1	38	2.000	0.000000	0.000
ENSMUST00000200211.1	38	2.000	0.000000	0.000
ENSMUST00000200074.1	38	2.000	0.000000	0.000
ENSMUST00000198313.1	42	3.000	0.000000	0.000
ENSMUST00000197969.1	38	2.000	0.000000	0.000
ENSMUST00000103405.1	38	2.000	0.000000	0.000
ENSMUST00000199487.1	38	2.000	0.000000	0.000
ENSMUST00000103407.2	36	1.000	0.000000	0.000
ENSMUST00000199459.1	38	2.000	0.000000	0.000
ENSMUST00000103409.1	42	3.000	0.000000	0.000
ENSMUST00000103408.1	38	2.000	0.000000	0.000
ENSMUST00000198234.1	39	2.000	0.000000	0.000
ENSMUST00000103406.1	43	4.000	0.000000	0.000
ENSMUST00000223335.1	1460	1290.000	0.000000	0.000
ENSMUST00000137336.2	1367	1197.000	0.000000	0.000
ENSMUST00000103416.8	1214	1044.000	0.000000	0.000
ENSMUST00000195192.1	1111	941.000	0.000000	0.000
ENSMUST00000192188.2	2566	2396.000	0.000000	0.000
ENSMUST00000103418.2	1114	944.000	0.000000	0.000
ENSMUST00000103420.2	1076	906.000	0.000000	0.000
ENSMUST00000194304.5	2482	2312.000	0.000000	0.000
ENSMUST00000223179.1	2414	2244.000	0.000000	0.000
ENSMUST00000103423.2	1082	912.000	0.000000	0.000
ENSMUST00000194162.5	1806	1636.000	0.000000	0.000
ENSMUST00000192250.1	802	690.963	0.274952	1.000
ENSMUST00000177715.7	1698	1616.368	4.113760	35.000
ENSMUST00000103426.2	1493	1398.465	0.000000	0.000
ENSMUST00000194738.5	2540	2370.000	0.000000	0.000
ENSMUST00000178282.2	1100	930.000	0.000000	0.000
ENSMUST00000200235.1	452	283.000	0.000000	0.000
ENSMUST00000200568.1	454	285.000	0.000000	0.000
ENSMUST00000197046.1	314	151.000	0.000000	0.000
ENSMUST00000198182.1	458	289.000	0.000000	0.000
ENSMUST00000103749.2	606	437.000	0.000000	0.000
ENSMUST00000103410.2	532	363.000	0.000000	0.000
ENSMUST00000195735.1	351	185.000	0.000000	0.000
ENSMUST00000103511.1	294	133.000	0.000000	0.000
ENSMUST00000103372.2	359	192.000	0.000000	0.000
ENSMUST00000200160.4	341	176.000	0.000000	0.000
ENSMUST00000103373.2	344	178.000	0.000000	0.000
ENSMUST00000197820.4	362	195.000	0.000000	0.000
ENSMUST00000103374.2	359	192.000	0.000000	0.000
ENSMUST00000196959.1	365	198.000	0.000000	0.000
ENSMUST00000197429.4	365	198.000	0.000000	0.000
ENSMUST00000103376.2	362	195.000	0.000000	0.000
ENSMUST00000103377.2	366	199.000	0.000000	0.000
ENSMUST00000103378.2	368	201.000	0.000000	0.000
ENSMUST00000197371.1	375	208.000	0.000000	0.000
ENSMUST00000103379.2	344	178.000	0.000000	0.000
ENSMUST00000197525.1	370	203.000	0.000000	0.000
ENSMUST00000103380.2	305	143.000	0.000000	0.000
ENSMUST00000103512.2	388	220.000	0.000000	0.000
ENSMUST00000191862.5	351	185.000	0.000000	0.000
ENSMUST00000103513.2	348	182.000	0.000000	0.000
ENSMUST00000193950.5	351	185.000	0.000000	0.000
ENSMUST00000103514.2	348	182.000	0.000000	0.000
ENSMUST00000197272.1	360	193.000	0.000000	0.000
ENSMUST00000103381.2	300	138.000	0.000000	0.000
ENSMUST00000103382.1	371	204.000	0.000000	0.000
ENSMUST00000103515.1	351	185.000	0.000000	0.000
ENSMUST00000103383.2	380	213.000	0.000000	0.000
ENSMUST00000103384.1	365	198.000	0.000000	0.000
ENSMUST00000196275.1	344	178.000	0.000000	0.000
ENSMUST00000103386.2	369	202.000	0.000000	0.000
ENSMUST00000103387.2	382	215.000	0.000000	0.000
ENSMUST00000103388.3	375	208.000	0.000000	0.000
ENSMUST00000191868.1	351	185.000	0.000000	0.000
ENSMUST00000103516.1	294	133.000	0.000000	0.000
ENSMUST00000195417.1	351	185.000	0.000000	0.000
ENSMUST00000103517.1	294	133.000	0.000000	0.000
ENSMUST00000196599.1	370	203.000	0.000000	0.000
ENSMUST00000103389.2	305	143.000	0.000000	0.000
ENSMUST00000103390.2	395	227.000	0.000000	0.000
ENSMUST00000103746.2	391	223.000	0.000000	0.000
ENSMUST00000103391.3	377	210.000	0.000000	0.000
ENSMUST00000195945.1	379	212.000	0.000000	0.000
ENSMUST00000103392.2	362	195.000	0.000000	0.000
ENSMUST00000103393.1	347	181.000	0.000000	0.000
ENSMUST00000103394.1	347	181.000	0.000000	0.000
ENSMUST00000194865.1	397	229.000	0.000000	0.000
ENSMUST00000103518.1	294	133.000	0.000000	0.000
ENSMUST00000198184.1	359	192.000	0.000000	0.000
ENSMUST00000103395.1	287	127.000	0.000000	0.000
ENSMUST00000192298.1	351	185.000	0.000000	0.000
ENSMUST00000178949.1	294	133.000	0.000000	0.000
ENSMUST00000192724.1	351	185.000	0.000000	0.000
ENSMUST00000103519.1	294	133.000	0.000000	0.000
ENSMUST00000194257.1	358	192.000	0.000000	0.000
ENSMUST00000103521.2	390	222.000	0.000000	0.000
ENSMUST00000192554.5	351	185.000	0.000000	0.000
ENSMUST00000103522.2	348	182.000	0.000000	0.000
ENSMUST00000103523.1	351	185.000	0.000000	0.000
ENSMUST00000193145.1	354	188.000	0.000000	0.000
ENSMUST00000103524.1	301	139.000	0.000000	0.000
ENSMUST00000103525.2	377	210.000	0.000000	0.000
ENSMUST00000103526.2	415	247.000	0.000000	0.000
ENSMUST00000103751.2	381	214.000	0.000000	0.000
ENSMUST00000197518.1	366	199.000	0.000000	0.000
ENSMUST00000103752.2	348	182.000	0.000000	0.000
ENSMUST00000103396.1	359	192.000	0.000000	0.000
ENSMUST00000194071.1	351	185.000	0.000000	0.000
ENSMUST00000103527.1	294	133.000	0.000000	0.000
ENSMUST00000196940.1	359	192.000	0.000000	0.000
ENSMUST00000103397.2	356	190.000	0.000000	0.000
ENSMUST00000103398.1	359	192.000	0.000000	0.000
ENSMUST00000192591.1	358	192.000	0.000000	0.000
ENSMUST00000103529.3	351	185.000	0.000000	0.000
ENSMUST00000197560.1	359	192.000	0.000000	0.000
ENSMUST00000103399.2	299	137.000	0.000000	0.000
ENSMUST00000103400.2	382	215.000	0.000000	0.000
ENSMUST00000103401.2	360	193.000	0.000000	0.000
ENSMUST00000103402.1	359	192.000	0.000000	0.000
ENSMUST00000103403.2	378	211.000	0.000000	0.000
ENSMUST00000195359.5	351	185.000	0.000000	0.000
ENSMUST00000103530.2	348	182.000	0.000000	0.000
ENSMUST00000103404.1	359	192.000	0.000000	0.000
ENSMUST00000103531.3	351	185.000	0.000000	0.000
ENSMUST00000103503.3	349	183.000	0.000000	0.000
ENSMUST00000171270.1	90	14.000	0.000000	0.000
ENSMUST00000103302.2	501	332.000	0.000000	0.000
ENSMUST00000103303.2	394	226.000	0.000000	0.000
ENSMUST00000103304.2	374	207.000	0.000000	0.000
ENSMUST00000103305.1	362	195.000	0.000000	0.000
ENSMUST00000103306.1	362	195.000	0.000000	0.000
ENSMUST00000196006.4	353	187.000	0.000000	0.000
ENSMUST00000103307.2	350	184.000	0.000000	0.000
ENSMUST00000200578.4	353	187.000	0.000000	0.000
ENSMUST00000103308.2	350	184.000	0.000000	0.000
ENSMUST00000200586.1	359	192.000	0.000000	0.000
ENSMUST00000103309.2	341	176.000	0.000000	0.000
ENSMUST00000103310.2	358	192.000	0.000000	0.000
ENSMUST00000197406.4	353	187.000	0.000000	0.000
ENSMUST00000103311.2	350	184.000	0.000000	0.000
ENSMUST00000196768.1	353	187.000	0.000000	0.000
ENSMUST00000103312.2	287	127.000	0.000000	0.000
ENSMUST00000103313.2	377	210.000	0.000000	0.000
ENSMUST00000103314.2	383	215.000	0.000000	0.000
ENSMUST00000197515.1	359	192.000	0.000000	0.000
ENSMUST00000103315.2	350	184.000	0.000000	0.000
ENSMUST00000103316.1	353	187.000	0.000000	0.000
ENSMUST00000194581.1	378	211.000	0.000000	0.000
ENSMUST00000163467.1	302	140.000	0.000000	0.000
ENSMUST00000103532.2	405	237.000	0.000000	0.000
ENSMUST00000197803.1	363	196.000	0.000000	0.000
ENSMUST00000103533.1	301	139.000	0.000000	0.000
ENSMUST00000103317.2	404	236.000	0.000000	0.000
ENSMUST00000103534.1	351	185.000	0.000000	0.000
ENSMUST00000103535.2	405	237.000	0.000000	0.000
ENSMUST00000103318.5	361	194.000	0.000000	0.000
ENSMUST00000103319.2	358	192.000	0.000000	0.000
ENSMUST00000103320.2	368	201.000	0.000000	0.000
ENSMUST00000103536.3	358	192.000	0.000000	0.000
ENSMUST00000103321.2	401	233.000	0.000000	0.000
ENSMUST00000103322.2	374	207.000	0.000000	0.000
ENSMUST00000103323.2	378	211.000	0.000000	0.000
ENSMUST00000103324.2	375	208.000	0.000000	0.000
ENSMUST00000200406.1	339	174.000	0.000000	0.000
ENSMUST00000103537.2	399	231.000	0.000000	0.000
ENSMUST00000199510.4	353	187.000	0.000000	0.000
ENSMUST00000103325.2	350	184.000	0.000000	0.000
ENSMUST00000198646.1	351	185.000	0.000000	0.000
ENSMUST00000103538.2	294	133.000	0.000000	0.000
ENSMUST00000168090.2	376	209.000	0.000000	0.000
ENSMUST00000103326.2	359	192.000	0.000000	0.000
ENSMUST00000196839.4	347	181.000	0.000000	0.000
ENSMUST00000103327.2	344	178.000	0.000000	0.000
ENSMUST00000199933.4	351	185.000	0.000000	0.000
ENSMUST00000103539.2	348	182.000	0.000000	0.000
ENSMUST00000199266.1	358	192.000	0.000000	0.000
ENSMUST00000103540.2	315	152.000	0.000000	0.000
ENSMUST00000103328.2	359	192.000	0.000000	0.000
ENSMUST00000198735.1	347	181.000	0.000000	0.000
ENSMUST00000103329.2	287	127.000	0.000000	0.000
ENSMUST00000196690.1	359	192.000	0.000000	0.000
ENSMUST00000103541.2	396	228.000	0.000000	0.000
ENSMUST00000164041.2	299	137.000	0.000000	0.000
ENSMUST00000103542.1	303	141.000	0.000000	0.000
ENSMUST00000103330.1	347	181.000	0.000000	0.000
ENSMUST00000196863.1	363	196.000	0.000000	0.000
ENSMUST00000183936.1	344	178.000	0.000000	0.000
ENSMUST00000103332.1	351	185.000	0.000000	0.000
ENSMUST00000196587.4	351	185.000	0.000000	0.000
ENSMUST00000103543.2	348	182.000	0.000000	0.000
ENSMUST00000103333.3	358	192.000	0.000000	0.000
ENSMUST00000103544.2	373	206.000	0.000000	0.000
ENSMUST00000103334.3	352	186.000	0.000000	0.000
ENSMUST00000197537.1	368	201.000	0.000000	0.000
ENSMUST00000169155.1	294	133.000	0.000000	0.000
ENSMUST00000198777.1	406	238.000	0.000000	0.000
ENSMUST00000170551.1	294	133.000	0.000000	0.000
ENSMUST00000199373.1	376	209.000	0.000000	0.000
ENSMUST00000163670.1	294	133.000	0.000000	0.000
ENSMUST00000103547.1	351	185.000	0.000000	0.000
ENSMUST00000103548.2	351	185.000	0.000000	0.000
ENSMUST00000199143.4	338	173.000	0.000000	0.000
ENSMUST00000103335.2	335	170.000	0.000000	0.000
ENSMUST00000103336.1	362	195.000	0.000000	0.000
ENSMUST00000196991.1	386	218.000	0.000000	0.000
ENSMUST00000103549.1	294	133.000	0.000000	0.000
ENSMUST00000198756.1	353	187.000	0.000000	0.000
ENSMUST00000103551.1	351	185.000	0.000000	0.000
ENSMUST00000103552.1	351	185.000	0.000000	0.000
ENSMUST00000193936.1	357	191.000	0.000000	0.000
ENSMUST00000179796.1	297	135.000	0.000000	0.000
ENSMUST00000103489.1	357	191.000	0.000000	0.000
ENSMUST00000193397.1	357	191.000	0.000000	0.000
ENSMUST00000195037.1	359	192.000	0.000000	0.000
ENSMUST00000103492.1	359	192.000	0.000000	0.000
ENSMUST00000103493.2	351	185.000	0.000000	0.000
ENSMUST00000191803.1	395	227.000	0.000000	0.000
ENSMUST00000103494.1	294	133.000	0.000000	0.000
ENSMUST00000103363.1	352	186.000	0.000000	0.000
ENSMUST00000103364.2	360	193.000	0.000000	0.000
ENSMUST00000103365.2	377	210.000	0.000000	0.000
ENSMUST00000103366.2	385	217.000	0.000000	0.000
ENSMUST00000103367.2	401	233.000	0.000000	0.000
ENSMUST00000103368.2	379	212.000	0.000000	0.000
ENSMUST00000103369.1	347	181.000	0.000000	0.000
ENSMUST00000103495.2	377	210.000	0.000000	0.000
ENSMUST00000197290.1	347	181.000	0.000000	0.000
ENSMUST00000103370.2	287	127.000	0.000000	0.000
ENSMUST00000198880.4	347	181.000	0.000000	0.000
ENSMUST00000103371.2	344	178.000	0.000000	0.000
ENSMUST00000103496.3	388	220.000	0.000000	0.000
ENSMUST00000195337.1	354	188.000	0.000000	0.000
ENSMUST00000103497.1	351	185.000	0.000000	0.000
ENSMUST00000193893.5	351	185.000	0.000000	0.000
ENSMUST00000103498.2	348	182.000	0.000000	0.000
ENSMUST00000191801.1	351	185.000	0.000000	0.000
ENSMUST00000195469.5	386	218.000	0.000000	0.000
ENSMUST00000109711.3	215	70.000	0.000000	0.000
ENSMUST00000103500.1	294	133.000	0.000000	0.000
ENSMUST00000192077.1	351	185.000	0.000000	0.000
ENSMUST00000103501.2	294	133.000	0.000000	0.000
ENSMUST00000194350.5	351	185.000	0.000000	0.000
ENSMUST00000103504.2	306	143.000	0.000000	0.000
ENSMUST00000193855.1	405	237.000	0.000000	0.000
ENSMUST00000103505.2	348	182.000	0.000000	0.000
ENSMUST00000194968.5	351	185.000	0.000000	0.000
ENSMUST00000103506.2	348	182.000	0.000000	0.000
ENSMUST00000103507.1	351	185.000	0.000000	0.000
ENSMUST00000194625.1	351	185.000	0.000000	0.000
ENSMUST00000191861.1	351	185.000	0.000000	0.000
ENSMUST00000103509.1	294	133.000	0.000000	0.000
ENSMUST00000103510.1	351	185.000	0.000000	0.000
ENSMUST00000191918.1	357	191.000	0.000000	0.000
ENSMUST00000177949.1	297	135.000	0.000000	0.000
ENSMUST00000103466.1	353	187.000	0.000000	0.000
ENSMUST00000103467.1	351	185.000	0.000000	0.000
ENSMUST00000103468.2	461	292.000	0.000000	0.000
ENSMUST00000103469.3	399	231.000	0.000000	0.000
ENSMUST00000195641.1	353	187.000	0.000000	0.000
ENSMUST00000103470.1	299	137.000	0.000000	0.000
ENSMUST00000195884.1	351	185.000	0.000000	0.000
ENSMUST00000103471.1	294	133.000	0.000000	0.000
ENSMUST00000103472.3	351	185.000	0.000000	0.000
ENSMUST00000103473.1	351	185.000	0.000000	0.000
ENSMUST00000103461.4	361	194.000	0.000000	0.000
ENSMUST00000195706.1	351	185.000	0.000000	0.000
ENSMUST00000103475.1	333	168.000	0.000000	0.000
ENSMUST00000191693.1	350	184.000	0.000000	0.000
ENSMUST00000103476.1	296	135.000	0.000000	0.000
ENSMUST00000192499.2	437	268.000	0.000000	0.000
ENSMUST00000103477.3	360	193.000	0.000000	0.000
ENSMUST00000193408.1	353	187.000	0.000000	0.000
ENSMUST00000195619.1	353	187.000	0.000000	0.000
ENSMUST00000103479.3	299	137.000	0.000000	0.000
ENSMUST00000196595.1	352	186.000	0.000000	0.000
ENSMUST00000103351.2	286	126.000	0.000000	0.000
ENSMUST00000198345.1	352	186.000	0.000000	0.000
ENSMUST00000177795.1	288	128.000	0.000000	0.000
ENSMUST00000199160.1	382	215.000	0.000000	0.000
ENSMUST00000103353.2	284	124.000	0.000000	0.000
ENSMUST00000103354.2	368	201.000	0.000000	0.000
ENSMUST00000197448.1	358	192.000	0.000000	0.000
ENSMUST00000103355.2	292	131.000	0.000000	0.000
ENSMUST00000195124.5	350	184.000	0.000000	0.000
ENSMUST00000103481.2	342	176.000	0.000000	0.000
ENSMUST00000103356.3	373	206.000	0.000000	0.000
ENSMUST00000103357.3	352	186.000	0.000000	0.000
ENSMUST00000194159.1	351	185.000	0.000000	0.000
ENSMUST00000103482.1	294	133.000	0.000000	0.000
ENSMUST00000103483.2	394	226.000	0.000000	0.000
ENSMUST00000125484.2	359	192.000	0.000000	0.000
ENSMUST00000183954.3	302	140.000	0.000000	0.000
ENSMUST00000103485.2	353	187.000	0.000000	0.000
ENSMUST00000103486.1	356	190.000	0.000000	0.000
ENSMUST00000103359.2	379	212.000	0.000000	0.000
ENSMUST00000199437.1	352	186.000	0.000000	0.000
ENSMUST00000177697.1	288	128.000	0.000000	0.000
ENSMUST00000198328.1	367	200.000	0.000000	0.000
ENSMUST00000166380.1	292	131.000	0.000000	0.000
ENSMUST00000103345.3	394	226.000	0.000000	0.000
ENSMUST00000103478.3	350	184.000	0.000000	0.000
ENSMUST00000200454.1	378	211.000	0.000000	0.000
ENSMUST00000103337.2	340	175.000	0.000000	0.000
ENSMUST00000114212.3	347	181.000	0.000000	0.000
ENSMUST00000103339.1	347	181.000	0.000000	0.000
ENSMUST00000197966.1	358	192.000	0.000000	0.000
ENSMUST00000103340.2	290	129.000	0.000000	0.000
ENSMUST00000103341.3	348	182.000	0.000000	0.000
ENSMUST00000195468.5	353	187.000	0.000000	0.000
ENSMUST00000103442.2	350	184.000	0.000000	0.000
ENSMUST00000103443.2	352	186.000	0.000000	0.000
ENSMUST00000103444.2	425	256.000	0.000000	0.000
ENSMUST00000178229.2	347	181.000	0.000000	0.000
ENSMUST00000103446.1	353	187.000	0.000000	0.000
ENSMUST00000103447.1	350	184.000	0.000000	0.000
ENSMUST00000103448.2	418	250.000	0.000000	0.000
ENSMUST00000195707.2	480	311.000	0.000000	0.000
ENSMUST00000103449.3	347	181.000	0.000000	0.000
ENSMUST00000103450.3	353	187.000	0.000000	0.000
ENSMUST00000179657.1	350	184.000	0.000000	0.000
ENSMUST00000192264.1	413	245.000	0.000000	0.000
ENSMUST00000103452.2	350	184.000	0.000000	0.000
ENSMUST00000195381.1	353	187.000	0.000000	0.000
ENSMUST00000103342.3	358	192.000	0.000000	0.000
ENSMUST00000103343.3	358	192.000	0.000000	0.000
ENSMUST00000180013.2	369	202.000	0.000000	0.000
ENSMUST00000103344.2	394	226.000	0.000000	0.000
ENSMUST00000192911.1	350	184.000	0.000000	0.000
ENSMUST00000103455.2	342	176.000	0.000000	0.000
ENSMUST00000103346.2	402	234.000	0.000000	0.000
ENSMUST00000196201.1	352	186.000	0.000000	0.000
ENSMUST00000101325.3	288	128.000	0.000000	0.000
ENSMUST00000103456.3	355	189.000	0.000000	0.000
ENSMUST00000103348.2	379	212.000	0.000000	0.000
ENSMUST00000192877.1	361	194.000	0.000000	0.000
ENSMUST00000103457.2	350	184.000	0.000000	0.000
ENSMUST00000103349.1	348	182.000	0.000000	0.000
ENSMUST00000103350.2	394	226.000	0.000000	0.000
ENSMUST00000193652.1	380	213.000	0.000000	0.000
ENSMUST00000103458.2	350	184.000	0.000000	0.000
ENSMUST00000103459.4	405	237.000	0.000000	0.000
ENSMUST00000103451.4	362	195.000	0.000000	0.000
ENSMUST00000103474.4	363	196.000	0.000000	0.000
ENSMUST00000193133.2	357	191.000	0.000000	0.000
ENSMUST00000103462.3	354	188.000	0.000000	0.000
ENSMUST00000103463.2	351	185.000	0.000000	0.000
ENSMUST00000103464.2	414	246.000	0.000000	0.000
ENSMUST00000167638.1	352	186.000	0.000000	0.000
ENSMUST00000166255.1	278	119.000	0.000000	0.000
ENSMUST00000103301.2	359	192.000	0.000000	0.000
ENSMUST00000095364.2	294	133.000	0.000000	0.000
ENSMUST00000103682.2	51	6.000	0.000000	0.000
ENSMUST00000103683.1	59	8.000	0.000000	0.000
ENSMUST00000197589.1	62	9.000	0.000000	0.000
ENSMUST00000103686.1	64	9.000	0.000000	0.000
ENSMUST00000103687.1	63	9.000	0.000000	0.000
ENSMUST00000196977.1	63	9.000	0.000000	0.000
ENSMUST00000103688.2	65	9.000	0.000000	0.000
ENSMUST00000103689.1	63	9.000	0.000000	0.000
ENSMUST00000103690.1	66	9.000	0.000000	0.000
ENSMUST00000103691.1	66	9.000	0.000000	0.000
ENSMUST00000103693.1	63	9.000	0.000000	0.000
ENSMUST00000199452.1	62	9.000	0.000000	0.000
ENSMUST00000103694.2	59	8.000	0.000000	0.000
ENSMUST00000200046.1	61	8.000	0.000000	0.000
ENSMUST00000103695.1	60	8.000	0.000000	0.000
ENSMUST00000197949.1	57	7.000	0.000000	0.000
ENSMUST00000103696.1	63	9.000	0.000000	0.000
ENSMUST00000103697.1	63	9.000	0.000000	0.000
ENSMUST00000103698.1	61	8.000	0.000000	0.000
ENSMUST00000103699.1	57	7.000	0.000000	0.000
ENSMUST00000103700.1	64	9.000	0.000000	0.000
ENSMUST00000103701.1	55	7.000	0.000000	0.000
ENSMUST00000103702.1	61	8.000	0.000000	0.000
ENSMUST00000103703.1	63	9.000	0.000000	0.000
ENSMUST00000103704.1	62	9.000	0.000000	0.000
ENSMUST00000103705.1	60	8.000	0.000000	0.000
ENSMUST00000103706.1	65	9.000	0.000000	0.000
ENSMUST00000103707.1	58	8.000	0.000000	0.000
ENSMUST00000103708.1	57	7.000	0.000000	0.000
ENSMUST00000103709.1	66	9.000	0.000000	0.000
ENSMUST00000103710.1	57	7.000	0.000000	0.000
ENSMUST00000103711.1	59	8.000	0.000000	0.000
ENSMUST00000103712.1	60	8.000	0.000000	0.000
ENSMUST00000103713.1	65	9.000	0.000000	0.000
ENSMUST00000103714.1	59	8.000	0.000000	0.000
ENSMUST00000103715.1	60	8.000	0.000000	0.000
ENSMUST00000103716.2	57	7.000	0.000000	0.000
ENSMUST00000103717.2	63	9.000	0.000000	0.000
ENSMUST00000103718.1	60	8.000	0.000000	0.000
ENSMUST00000103719.1	60	8.000	0.000000	0.000
ENSMUST00000103720.1	57	7.000	0.000000	0.000
ENSMUST00000103721.2	58	8.000	0.000000	0.000
ENSMUST00000103722.1	61	8.000	0.000000	0.000
ENSMUST00000103723.1	66	9.000	0.000000	0.000
ENSMUST00000103724.1	63	9.000	0.000000	0.000
ENSMUST00000103725.1	61	8.000	0.000000	0.000
ENSMUST00000103726.1	60	8.000	0.000000	0.000
ENSMUST00000103728.1	57	7.000	0.000000	0.000
ENSMUST00000103729.1	58	8.000	0.000000	0.000
ENSMUST00000103730.1	59	8.000	0.000000	0.000
ENSMUST00000103731.1	58	8.000	0.000000	0.000
ENSMUST00000103733.1	59	8.000	0.000000	0.000
ENSMUST00000103734.1	62	9.000	0.000000	0.000
ENSMUST00000103735.1	62	9.000	0.000000	0.000
ENSMUST00000103736.1	63	9.000	0.000000	0.000
ENSMUST00000103737.2	66	9.000	0.000000	0.000
ENSMUST00000103738.1	66	9.000	0.000000	0.000
ENSMUST00000200495.1	60	8.000	0.000000	0.000
ENSMUST00000103562.2	60	8.000	0.000000	0.000
ENSMUST00000197113.1	60	8.000	0.000000	0.000
ENSMUST00000184430.1	61	8.000	0.000000	0.000
ENSMUST00000103284.1	48	5.000	0.000000	0.000
ENSMUST00000103285.1	48	5.000	0.000000	0.000
ENSMUST00000192366.1	50	6.000	0.000000	0.000
ENSMUST00000103286.1	54	7.000	0.000000	0.000
ENSMUST00000103287.1	51	6.000	0.000000	0.000
ENSMUST00000103288.1	50	6.000	0.000000	0.000
ENSMUST00000103289.1	53	7.000	0.000000	0.000
ENSMUST00000193061.1	46	5.000	0.000000	0.000
ENSMUST00000103290.1	45	4.000	0.000000	0.000
ENSMUST00000103293.1	50	6.000	0.000000	0.000
ENSMUST00000103294.1	51	6.000	0.000000	0.000
ENSMUST00000103295.1	49	6.000	0.000000	0.000
ENSMUST00000103296.1	49	6.000	0.000000	0.000
ENSMUST00000103297.1	49	6.000	0.000000	0.000
ENSMUST00000103298.1	47	5.000	0.000000	0.000
ENSMUST00000082421.1	1144	1047.229	6368.886184	35107.000
ENSMUST00000082419.1	519	293.031	374.736166	578.000
ENSMUST00000082418.1	1824	1590.267	1547.909841	12957.000
ENSMUST00000082414.1	1378	1017.448	4778.066031	25589.000
ENSMUST00000084013.1	297	145.492	5199.543949	3981.935
ENSMUST00000082411.1	348	166.000	371.512818	324.617
ENSMUST00000082409.1	784	657.666	2415.282419	8361.073
ENSMUST00000082408.1	681	485.062	4372.573738	11164.076
ENSMUST00000082407.1	204	62.000	10453.435297	3411.454
ENSMUST00000082405.1	684	515.728	1767.590393	4798.337
ENSMUST00000082402.1	1545	1476.917	9734.846587	75678.756
ENSMUST00000082396.1	1038	725.122	3223.902546	12305.000
ENSMUST00000082392.1	957	775.486	6173.588330	25200.000
ENSMUST00000124112.1	574	394.332	5.361818	11.129
ENSMUST00000084954.12	1732	1541.299	0.000000	0.000
ENSMUST00000108568.9	1777	1590.018	9.247047	77.392
ENSMUST00000079056.8	1443	1274.284	0.000000	0.000
ENSMUST00000102564.10	1848	1689.017	25.417681	225.974
ENSMUST00000124943.7	662	493.352	1.783621	4.632
ENSMUST00000150076.7	370	190.425	1.691801	1.696
ENSMUST00000128748.7	957	802.504	1.751879	7.400
ENSMUST00000102563.1	1352	1205.448	0.000000	0.000
ENSMUST00000138006.7	1073	914.718	1.550008	7.463
ENSMUST00000125441.7	756	601.015	8.341424	26.388
ENSMUST00000143232.1	603	450.598	6.756121	16.024
ENSMUST00000144454.1	488	314.269	5.985864	9.902
ENSMUST00000041683.8	4434	4341.055	244.392464	5584.340
ENSMUST00000173525.1	930	796.900	15.704397	65.874
ENSMUST00000174035.1	520	367.848	14.717941	28.497
ENSMUST00000174301.7	657	518.638	2.692704	7.351
ENSMUST00000174220.1	889	654.825	16.809261	57.938
ENSMUST00000199435.1	3794	3307.574	5.438677	94.687
ENSMUST00000098538.8	2564	2178.696	0.000000	0.000
ENSMUST00000199307.4	1944	1723.777	4.167223	37.811
ENSMUST00000098539.6	2261	1859.971	0.000000	0.000
ENSMUST00000196898.4	3323	2953.267	2.027934	31.524
ENSMUST00000029920.14	2239	1863.288	1.367207	13.409
ENSMUST00000196552.4	705	544.307	3.690770	10.574
ENSMUST00000197657.1	425	256.000	0.000000	0.000
ENSMUST00000199124.4	599	464.191	0.726250	1.774
ENSMUST00000196857.4	701	530.060	0.000000	0.000
ENSMUST00000198764.1	764	598.523	2.334322	7.354
ENSMUST00000199045.4	913	729.105	5.063180	19.431
ENSMUST00000196426.4	674	474.505	9.199207	22.976
ENSMUST00000200014.4	740	575.212	1.553332	4.703
ENSMUST00000198808.4	3747	3272.251	4.127758	71.097
ENSMUST00000195926.1	464	295.000	0.000000	0.000
ENSMUST00000200353.1	485	283.025	0.000000	0.000
ENSMUST00000106192.8	2425	1979.316	17.724118	184.658
ENSMUST00000178858.2	804	635.000	0.000000	0.000
ENSMUST00000169137.2	616	447.000	0.000000	0.000
ENSMUST00000113529.3	442	273.000	0.000000	0.000
ENSMUST00000208801.1	437	268.000	0.000000	0.000
ENSMUST00000031309.15	2421	2186.165	81.917747	942.648
ENSMUST00000125522.1	3357	3292.928	1.104405	19.143
ENSMUST00000138071.1	585	395.620	1.127558	2.348
ENSMUST00000111959.1	1526	1378.872	0.000000	0.000
ENSMUST00000149669.7	600	447.407	0.000000	0.000
ENSMUST00000136895.1	392	228.482	9.463191	11.381
ENSMUST00000118865.7	768	599.000	0.000000	0.000
ENSMUST00000061587.12	1996	1810.682	3.832033	36.522
ENSMUST00000121504.1	2141	1956.076	0.629265	6.479
ENSMUST00000081035.8	4334	4553.664	3.504528	84.000
ENSMUST00000025989.9	8096	7263.641	18.269009	698.487
ENSMUST00000237871.1	3170	2707.099	101.023602	1439.513
ENSMUST00000028807.5	3665	3685.573	23.084344	447.828
ENSMUST00000126082.1	897	762.787	6.304718	25.314
ENSMUST00000141836.1	266	113.896	5.349919	3.207
ENSMUST00000150162.7	606	459.129	0.000000	0.000
ENSMUST00000140282.1	446	297.710	1.681562	2.635
ENSMUST00000125766.7	936	792.962	5.286346	22.065
ENSMUST00000152191.7	1010	850.414	11.335783	50.742
ENSMUST00000154104.1	668	509.054	2.033333	5.448
ENSMUST00000117392.8	6625	6171.205	0.000000	0.000
ENSMUST00000132442.1	3088	2812.076	1.270040	18.799
ENSMUST00000135804.1	634	465.000	0.000000	0.000
ENSMUST00000173320.7	6908	6363.141	8.306126	278.201
ENSMUST00000112524.8	3089	2969.569	0.000000	0.000
ENSMUST00000141118.8	3399	3198.858	1.238577	20.855
ENSMUST00000133617.2	1902	1753.751	1.916217	17.689
ENSMUST00000074082.12	2129	1993.325	0.000000	0.000
ENSMUST00000134053.7	1905	1762.949	14.947699	138.708
ENSMUST00000143125.1	794	625.000	0.000000	0.000
ENSMUST00000123115.1	807	637.803	9.657064	32.421
ENSMUST00000214989.1	500	331.000	0.000000	0.000
ENSMUST00000123601.1	878	763.390	0.530970	2.134
ENSMUST00000214249.1	1693	1540.248	3.765700	30.530
ENSMUST00000219340.1	1718	1618.337	2.760880	23.518
ENSMUST00000219129.1	1546	1376.000	0.000000	0.000
ENSMUST00000215222.1	460	289.777	27.631214	42.146
ENSMUST00000170255.1	1590	1420.000	0.000000	0.000
ENSMUST00000020488.8	123179	127693.117	7.208673	4845.199
ENSMUST00000076316.5	3084	2959.180	4.108846	64.000
ENSMUST00000210922.1	2208	2190.569	0.000000	0.000
ENSMUST00000210519.1	2295	2265.043	0.000000	0.000
ENSMUST00000020497.13	6027	6175.761	17.726623	576.242
ENSMUST00000146640.7	3938	4073.915	0.000000	0.000
ENSMUST00000147381.1	347	189.264	1.967049	1.960
ENSMUST00000141184.1	1383	1299.839	6.431883	44.006
ENSMUST00000138858.7	3505	3560.788	0.000000	0.000
ENSMUST00000143793.7	804	658.256	1.671914	5.793
ENSMUST00000125193.1	692	523.000	0.000000	0.000
ENSMUST00000028944.3	3618	3531.737	28.363340	527.272
ENSMUST00000154328.7	547	394.109	0.819609	1.700
ENSMUST00000147135.1	392	224.000	0.000000	0.000
ENSMUST00000141500.1	656	501.148	0.618747	1.632
ENSMUST00000141785.1	658	439.770	0.603035	1.396
ENSMUST00000084512.10	6471	6426.722	5.194136	175.708
ENSMUST00000084030.5	7788	7738.022	19.453487	792.348
ENSMUST00000209441.1	3469	3478.272	2.113933	38.703
ENSMUST00000210645.1	797	672.994	2.258343	8.000
ENSMUST00000210016.1	656	487.000	0.000000	0.000
ENSMUST00000211622.1	1661	1445.498	0.000000	0.000
ENSMUST00000210933.1	375	190.338	3.546396	3.553
ENSMUST00000210767.1	552	383.000	0.000000	0.000
ENSMUST00000210488.1	479	316.573	0.000000	0.000
ENSMUST00000209827.1	515	346.000	0.000000	0.000
ENSMUST00000211584.1	457	288.000	0.000000	0.000
ENSMUST00000209633.1	1050	946.261	0.602312	3.000
ENSMUST00000211218.1	943	647.836	1.961210	6.688
ENSMUST00000021133.15	2526	2414.829	57.667185	733.000
ENSMUST00000106425.3	2330	2228.841	0.000000	0.000
ENSMUST00000127205.7	1979	1832.956	0.000000	0.000
ENSMUST00000128808.1	703	544.650	0.000000	0.000
ENSMUST00000110893.9	1242	1161.124	2.276522	13.914
ENSMUST00000085633.11	1089	919.000	0.000000	0.000
ENSMUST00000110891.7	1214	1044.000	0.000000	0.000
ENSMUST00000027945.5	1196	1113.478	2.895449	16.970
ENSMUST00000156341.1	1028	934.078	2.005217	9.859
ENSMUST00000153757.1	498	358.025	5.021023	9.462
ENSMUST00000124497.1	741	572.000	0.000000	0.000
ENSMUST00000143876.7	342	176.000	0.000000	0.000
ENSMUST00000156527.1	261	110.236	4.816923	2.795
ENSMUST00000198858.4	453	284.000	0.000000	0.000
ENSMUST00000197248.4	3184	3266.606	0.170851	2.938
ENSMUST00000061155.11	2956	2958.756	1.033922	16.102
ENSMUST00000198043.4	2233	2229.218	0.505653	5.933
ENSMUST00000084952.7	2713	2761.261	1.377895	20.027
ENSMUST00000109332.7	617	448.000	0.000000	0.000
ENSMUST00000167694.1	249	95.000	0.000000	0.000
ENSMUST00000086461.12	2796	2721.579	23.122465	331.241
ENSMUST00000150962.7	3751	3730.713	1.233796	24.228
ENSMUST00000129369.1	375	215.914	5.413544	6.152
ENSMUST00000123392.1	264	107.000	0.000000	0.000
ENSMUST00000126262.1	1256	1133.536	2.218434	13.236
ENSMUST00000111953.1	772	604.010	3.667524	11.660
ENSMUST00000088260.1	1074	904.000	0.000000	0.000
ENSMUST00000033818.9	7549	7244.304	24.230440	923.946
ENSMUST00000091237.11	7443	7145.472	0.000000	0.000
ENSMUST00000133338.7	4028	3895.171	3.783691	77.577
ENSMUST00000125031.1	2295	2045.743	4.681159	50.407
ENSMUST00000127197.1	755	623.672	2.622640	8.610
ENSMUST00000132974.7	5528	5342.447	2.239252	62.970
ENSMUST00000152273.1	692	560.225	1.740464	5.132
ENSMUST00000136918.1	290	129.000	0.000000	0.000
ENSMUST00000143359.7	604	445.534	10.577497	24.806
ENSMUST00000131804.1	567	409.494	17.874106	38.527
ENSMUST00000139545.1	811	618.623	11.804433	38.438
ENSMUST00000001256.10	3736	2765.681	12.177116	177.270
ENSMUST00000167545.2	3156	2310.181	9.846190	119.730
ENSMUST00000017454.7	751	582.000	0.000000	0.000
ENSMUST00000046863.11	1828	1683.218	0.000000	0.000
ENSMUST00000132702.7	1899	1729.000	0.000000	0.000
ENSMUST00000144748.7	2286	2144.550	2.219039	25.049
ENSMUST00000206674.1	531	362.000	0.000000	0.000
ENSMUST00000106272.7	1725	1555.000	0.000000	0.000
ENSMUST00000125188.7	473	304.000	0.000000	0.000
ENSMUST00000155005.2	710	541.000	0.000000	0.000
ENSMUST00000206995.1	1000	825.477	1.006212	4.372
ENSMUST00000124631.7	782	613.000	0.000000	0.000
ENSMUST00000136597.2	809	640.000	0.000000	0.000
ENSMUST00000139068.7	364	197.000	0.000000	0.000
ENSMUST00000106271.1	1713	1574.559	2.122374	17.590
ENSMUST00000138432.1	288	128.000	0.000000	0.000
ENSMUST00000084935.10	8834	7903.075	24.320393	1011.709
ENSMUST00000208158.1	1551	1381.000	0.000000	0.000
ENSMUST00000162108.7	2433	2342.003	0.000000	0.000
ENSMUST00000054436.8	4060	3845.046	5.696483	115.291
ENSMUST00000035115.4	4902	4708.419	0.726288	18.000
ENSMUST00000213272.1	508	339.000	0.000000	0.000
ENSMUST00000139189.1	412	244.000	0.000000	0.000
ENSMUST00000129394.1	763	637.906	0.297821	1.000
ENSMUST00000149959.1	224	76.000	0.000000	0.000
ENSMUST00000103097.9	443	274.000	0.000000	0.000
ENSMUST00000180193.1	443	274.000	0.000000	0.000
ENSMUST00000199470.4	2392	2221.569	0.192378	2.250
ENSMUST00000046045.12	2564	2418.327	0.717139	9.129
ENSMUST00000199423.4	2016	1846.000	0.000000	0.000
ENSMUST00000196529.4	1460	1296.411	0.000000	0.000
ENSMUST00000198460.4	1785	1615.000	0.000000	0.000
ENSMUST00000199983.1	479	310.000	0.000000	0.000
ENSMUST00000198734.1	452	283.000	0.000000	0.000
ENSMUST00000200589.4	1174	1004.000	0.000000	0.000
ENSMUST00000198750.4	870	762.833	1.151032	4.622
ENSMUST00000198404.1	368	201.000	0.000000	0.000
ENSMUST00000196815.4	574	405.000	0.000000	0.000
ENSMUST00000198648.4	810	641.000	0.000000	0.000
ENSMUST00000196504.4	608	439.000	0.000000	0.000
ENSMUST00000199685.1	604	435.000	0.000000	0.000
ENSMUST00000197282.1	655	486.000	0.000000	0.000
ENSMUST00000199752.1	275	116.000	0.000000	0.000
ENSMUST00000103096.9	911	742.000	0.000000	0.000
ENSMUST00000109328.7	726	557.000	0.000000	0.000
ENSMUST00000130227.1	1619	1441.314	0.395434	3.000
ENSMUST00000063824.13	3681	3511.000	0.000000	0.000
ENSMUST00000136375.7	3691	3521.000	0.000000	0.000
ENSMUST00000142203.7	3849	3679.000	0.000000	0.000
ENSMUST00000141714.1	492	323.000	0.000000	0.000
ENSMUST00000135618.7	3293	2777.324	0.342023	5.000
ENSMUST00000137458.1	3272	3102.000	0.000000	0.000
ENSMUST00000134723.1	354	188.000	0.000000	0.000
ENSMUST00000143808.1	554	385.000	0.000000	0.000
ENSMUST00000135968.1	762	479.676	0.396062	1.000
ENSMUST00000135560.1	1156	986.000	0.000000	0.000
ENSMUST00000000188.11	6330	6296.649	405.481169	13439.061
ENSMUST00000201564.1	127	23.000	24.780192	3.000
ENSMUST00000201985.1	415	251.621	1.305510	1.729
ENSMUST00000201902.3	627	453.572	0.000000	0.000
ENSMUST00000202363.1	3506	3374.813	2.020574	35.893
ENSMUST00000201066.1	983	827.783	0.000000	0.000
ENSMUST00000201637.1	1006	871.629	2.466529	11.316
ENSMUST00000201857.1	115	20.000	0.000000	0.000
ENSMUST00000062904.10	3151	3092.234	35.374255	575.769
ENSMUST00000139555.7	3841	3780.309	2.835002	56.412
ENSMUST00000133959.7	688	550.294	5.751629	16.660
ENSMUST00000128582.7	5607	5618.221	6.355489	187.947
ENSMUST00000139069.7	2300	2192.437	0.238792	2.756
ENSMUST00000147625.1	595	447.880	0.000000	0.000
ENSMUST00000123551.7	710	565.726	1.797840	5.354
ENSMUST00000142198.7	823	675.949	5.265812	18.736
ENSMUST00000148048.1	786	625.241	3.030742	9.974
ENSMUST00000138738.1	837	690.380	3.644246	13.243
ENSMUST00000149337.1	653	505.535	6.160075	16.392
ENSMUST00000124955.1	830	683.161	3.828655	13.768
ENSMUST00000015003.9	1993	1782.556	30.761594	288.629
ENSMUST00000212037.1	358	167.536	4.966027	4.379
ENSMUST00000212572.1	1151	996.001	9.917023	51.991
ENSMUST00000151162.1	662	410.664	0.000000	0.000
ENSMUST00000036578.6	4594	3811.067	18.344779	368.000
ENSMUST00000073935.6	3923	3496.279	6.574921	121.000
ENSMUST00000055872.2	1940	1770.000	0.000000	0.000
ENSMUST00000154277.1	1632	1462.000	0.000000	0.000
ENSMUST00000057773.4	1308	960.346	8.110865	41.000
ENSMUST00000024657.11	1663	1575.519	47.650321	395.165
ENSMUST00000171526.1	534	403.147	5.804515	12.317
ENSMUST00000172054.1	441	296.712	2.973774	4.644
ENSMUST00000168938.2	3901	3472.451	22.277576	407.186
ENSMUST00000167805.1	597	345.115	0.928946	1.687
ENSMUST00000077502.4	3257	3155.860	0.952409	15.821
ENSMUST00000204803.1	1032	862.000	0.000000	0.000
ENSMUST00000104984.3	6905	5736.487	5.966264	180.151
ENSMUST00000210367.1	1324	1222.609	0.000000	0.000
ENSMUST00000211489.1	575	406.000	0.000000	0.000
ENSMUST00000211207.1	1866	1801.165	0.000000	0.000
ENSMUST00000080065.2	4054	3785.181	25.631164	510.674
ENSMUST00000136444.1	722	582.041	4.023269	12.326
ENSMUST00000032326.10	1764	1717.750	40.318927	364.550
ENSMUST00000130851.7	435	266.000	0.000000	0.000
ENSMUST00000205244.2	607	486.191	0.000000	0.000
ENSMUST00000131719.7	978	867.952	2.597917	11.869
ENSMUST00000155277.7	4006	4173.513	4.746968	104.281
ENSMUST00000205055.2	551	382.000	0.000000	0.000
ENSMUST00000155698.1	620	473.032	0.800175	1.992
ENSMUST00000204646.2	1139	1053.327	0.000000	0.000
ENSMUST00000154558.2	1078	991.616	0.000000	0.000
ENSMUST00000123022.7	693	524.000	0.000000	0.000
ENSMUST00000134549.1	791	672.954	5.034365	17.833
ENSMUST00000155022.2	3269	3357.261	2.177188	38.474
ENSMUST00000159715.7	3796	3626.000	0.000000	0.000
ENSMUST00000052069.11	3798	3628.000	0.000000	0.000
ENSMUST00000161514.1	2746	2576.000	0.000000	0.000
ENSMUST00000027809.7	1913	1531.409	2.710486	21.849
ENSMUST00000046548.13	5060	4357.190	5.526199	126.742
ENSMUST00000111037.2	4988	4266.872	0.000000	0.000
ENSMUST00000152584.1	750	622.779	0.383651	1.258
ENSMUST00000142869.1	635	469.046	1.215115	3.000
ENSMUST00000044332.15	4518	4150.086	16.768491	366.302
ENSMUST00000156546.1	2162	2073.942	5.468533	59.698
ENSMUST00000150767.7	3896	3859.151	0.000000	0.000
ENSMUST00000124718.7	564	408.073	1.160063	2.492
ENSMUST00000043598.13	1153	987.286	0.644973	3.352
ENSMUST00000108435.1	1112	970.474	0.508806	2.599
ENSMUST00000153236.1	847	686.933	2.081715	7.527
ENSMUST00000027727.14	3123	2911.652	34.333014	526.187
ENSMUST00000112237.1	3446	3072.048	6.550663	105.926
ENSMUST00000156433.1	363	196.000	0.000000	0.000
ENSMUST00000148822.1	2231	2059.593	3.402543	36.887
ENSMUST00000034046.12	3897	3901.006	6.747478	138.550
ENSMUST00000128746.2	5676	5456.535	0.148634	4.269
ENSMUST00000211644.1	343	177.000	0.000000	0.000
ENSMUST00000211289.1	1253	874.628	0.217214	1.000
ENSMUST00000135955.7	673	543.135	0.413061	1.181
ENSMUST00000210929.1	474	305.000	0.000000	0.000
ENSMUST00000110372.8	3429	3493.782	0.000000	0.000
ENSMUST00000130563.1	368	201.000	0.000000	0.000
ENSMUST00000110371.7	2100	2077.357	0.000000	0.000
ENSMUST00000133161.1	573	404.000	0.000000	0.000
ENSMUST00000152423.1	441	272.000	0.000000	0.000
ENSMUST00000223838.1	420	252.000	0.000000	0.000
ENSMUST00000046095.9	3791	3515.139	0.108093	2.000
ENSMUST00000099885.1	942	773.000	0.000000	0.000
ENSMUST00000105931.7	472	303.000	0.000000	0.000
ENSMUST00000105934.7	480	311.000	0.000000	0.000
ENSMUST00000210288.1	918	749.000	0.000000	0.000
ENSMUST00000105930.7	583	414.000	0.000000	0.000
ENSMUST00000105933.7	552	383.000	0.000000	0.000
ENSMUST00000000220.2	478	309.000	0.000000	0.000
ENSMUST00000105932.1	455	286.000	0.000000	0.000
ENSMUST00000125933.1	259	103.000	0.000000	0.000
ENSMUST00000162317.1	297	135.000	0.000000	0.000
ENSMUST00000052691.8	2506	2170.975	3.183150	36.375
ENSMUST00000164837.2	2523	2196.676	13.785556	159.397
ENSMUST00000174004.1	1466	1273.484	5.255488	35.229
ENSMUST00000174163.1	772	652.943	0.290962	1.000
ENSMUST00000115349.8	1577	1407.000	0.000000	0.000
ENSMUST00000231872.1	509	340.000	0.000000	0.000
ENSMUST00000039338.12	1591	1421.000	0.000000	0.000
ENSMUST00000100046.8	2294	2124.000	0.000000	0.000
ENSMUST00000160243.1	1490	1320.000	0.000000	0.000
ENSMUST00000232459.1	742	573.000	0.000000	0.000
ENSMUST00000231835.1	533	364.000	0.000000	0.000
ENSMUST00000057023.11	2361	2215.719	0.000000	0.000
ENSMUST00000139790.7	2403	2233.000	0.000000	0.000
ENSMUST00000148620.1	1342	1181.950	1.393093	8.667
ENSMUST00000138465.2	1884	1795.656	1.891762	17.880
ENSMUST00000208565.1	1215	1073.703	0.610898	3.453
ENSMUST00000217292.2	1854	1684.000	0.000000	0.000
ENSMUST00000216534.1	942	773.000	0.000000	0.000
ENSMUST00000037528.9	4611	4171.182	10.233681	224.688
ENSMUST00000207617.1	412	244.000	0.000000	0.000
ENSMUST00000207530.1	369	191.766	0.000000	0.000
ENSMUST00000208800.1	446	277.000	0.000000	0.000
ENSMUST00000213887.1	2711	2454.039	9.788258	126.437
ENSMUST00000207238.1	396	212.657	1.093061	1.224
ENSMUST00000208947.1	1865	1702.988	3.774028	33.830
ENSMUST00000208061.1	938	714.515	0.746542	2.808
ENSMUST00000029671.8	2910	2740.000	0.000000	0.000
ENSMUST00000149919.7	531	362.000	0.000000	0.000
ENSMUST00000133888.1	4064	3894.000	0.000000	0.000
ENSMUST00000127733.1	405	237.000	0.000000	0.000
ENSMUST00000212929.1	3474	2956.122	0.700911	10.906
ENSMUST00000093099.12	3236	2723.504	11.167547	160.094
ENSMUST00000147964.7	3309	2796.236	0.000000	0.000
ENSMUST00000131652.1	441	272.000	0.000000	0.000
ENSMUST00000144379.7	698	529.000	0.000000	0.000
ENSMUST00000126547.1	577	408.000	0.000000	0.000
ENSMUST00000195794.1	1392	1222.000	0.000000	0.000
ENSMUST00000194087.5	3225	3055.000	0.000000	0.000
ENSMUST00000194783.1	2161	1991.000	0.000000	0.000
ENSMUST00000094288.9	3817	3647.000	0.000000	0.000
ENSMUST00000171939.7	3823	3653.000	0.000000	0.000
ENSMUST00000058806.6	2069	1899.000	0.000000	0.000
ENSMUST00000224534.1	2016	1846.000	0.000000	0.000
ENSMUST00000076263.1	942	773.000	0.000000	0.000
ENSMUST00000017443.13	1664	1494.157	31.897913	250.869
ENSMUST00000109326.9	476	307.000	0.000000	0.000
ENSMUST00000109327.3	656	465.322	8.468570	20.742
ENSMUST00000135458.1	560	409.746	4.816815	10.389
ENSMUST00000047075.13	6487	6077.407	4.301698	137.609
ENSMUST00000144406.7	916	750.325	0.000000	0.000
ENSMUST00000126761.7	730	546.852	7.907335	22.761
ENSMUST00000143951.1	315	152.000	4.650697	3.721
ENSMUST00000141439.1	389	221.000	0.000000	0.000
ENSMUST00000047157.12	5927	5622.959	29.293474	867.011
ENSMUST00000205501.1	647	478.000	0.000000	0.000
ENSMUST00000099546.5	2090	1795.775	7.193965	68.000
ENSMUST00000110837.1	1991	1699.866	0.000000	0.000
ENSMUST00000204239.2	4804	4678.505	2.043482	50.323
ENSMUST00000002976.4	7752	7847.135	1.465838	60.546
ENSMUST00000204078.1	805	675.633	0.880389	3.131
ENSMUST00000141137.6	13862	14216.512	0.000008	0.001
ENSMUST00000198055.1	431	262.000	0.000000	0.000
ENSMUST00000126998.2	550	381.000	0.000000	0.000
ENSMUST00000197824.1	735	566.000	0.000000	0.000
ENSMUST00000196708.1	6341	6398.298	0.195088	6.570
ENSMUST00000058440.11	14038	14412.999	0.177013	13.429
ENSMUST00000229223.1	346	180.000	0.000000	0.000
ENSMUST00000230769.1	346	180.000	0.000000	0.000
ENSMUST00000109150.8	2513	2223.265	32.381863	378.950
ENSMUST00000229282.1	376	207.450	4.685067	5.116
ENSMUST00000003442.8	2734	2178.026	2.879617	33.013
ENSMUST00000230490.1	2477	2181.559	56.223864	645.619
ENSMUST00000230064.1	2714	2442.221	23.749559	305.302
ENSMUST00000233649.1	4007	4053.516	0.346605	7.395
ENSMUST00000077788.6	2379	2239.211	6.278385	74.000
ENSMUST00000045521.8	5226	5072.805	29.024501	775.000
ENSMUST00000036470.13	1870	1783.963	18.500416	173.723
ENSMUST00000110834.7	828	719.555	1.921447	7.277
ENSMUST00000110833.1	732	563.000	0.000000	0.000
ENSMUST00000042299.3	4058	3800.669	2.399343	48.000
ENSMUST00000224726.2	4061	3819.274	11.632175	233.846
ENSMUST00000223659.1	275	116.000	0.000000	0.000
ENSMUST00000225189.2	595	441.611	0.496319	1.154
ENSMUST00000236457.1	393	225.000	0.000000	0.000
ENSMUST00000113825.3	4044	3810.108	0.000000	0.000
ENSMUST00000238089.1	414	246.000	0.000000	0.000
ENSMUST00000068004.12	4148	3908.205	0.000000	0.000
ENSMUST00000178687.1	4869	4023.830	12.983875	275.000
ENSMUST00000093100.2	2821	2628.149	0.144574	2.000
ENSMUST00000021940.7	4315	4258.543	35.515495	796.100
ENSMUST00000224517.1	787	605.514	7.741835	24.675
ENSMUST00000225066.1	645	491.371	8.490665	21.960
ENSMUST00000225366.1	3331	3338.579	2.143352	37.666
ENSMUST00000022782.9	4228	3778.748	14.677912	291.945
ENSMUST00000227760.1	323	159.000	0.000000	0.000
ENSMUST00000228407.1	818	649.000	0.000000	0.000
ENSMUST00000226472.1	823	601.099	5.390363	17.055
ENSMUST00000075941.11	6786	6611.372	33.545937	1167.402
ENSMUST00000066773.8	4461	4526.809	0.000000	0.000
ENSMUST00000185719.1	317	165.206	1.170907	1.018
ENSMUST00000188612.1	2333	2108.185	2.466228	27.367
ENSMUST00000185887.1	2227	2025.268	1.020355	10.877
ENSMUST00000185735.1	3079	2158.612	0.183138	2.081
ENSMUST00000191226.1	807	666.084	0.000000	0.000
ENSMUST00000006774.10	2736	2632.265	30.213768	418.623
ENSMUST00000165031.7	673	510.641	2.940346	7.903
ENSMUST00000107644.1	2187	2209.885	3.323650	38.661
ENSMUST00000128420.8	1451	1413.014	0.000000	0.000
ENSMUST00000144708.1	739	629.921	2.356223	7.813
ENSMUST00000154987.7	5188	4970.735	1.584417	41.455
ENSMUST00000136823.7	536	358.123	0.759615	1.432
ENSMUST00000212072.1	1930	1779.676	0.789299	7.394
ENSMUST00000212206.1	1636	1516.117	1.036582	8.272
ENSMUST00000077791.7	1811	1677.653	21.817966	192.666
ENSMUST00000211926.1	1409	1295.092	4.655576	31.737
ENSMUST00000113917.7	805	695.587	0.401530	1.470
ENSMUST00000113910.7	966	716.126	41.802944	157.574
ENSMUST00000113906.8	745	540.137	18.731945	53.257
ENSMUST00000113914.7	912	599.646	0.000000	0.000
ENSMUST00000113905.7	758	549.128	0.000000	0.000
ENSMUST00000146924.1	499	281.698	29.959805	44.423
ENSMUST00000232294.1	548	423.432	0.000000	0.000
ENSMUST00000138514.1	695	497.644	8.885674	23.275
ENSMUST00000124281.1	429	260.000	0.000000	0.000
ENSMUST00000133468.1	370	202.793	0.000000	0.000
ENSMUST00000126731.7	864	689.539	13.686724	49.676
ENSMUST00000136417.1	778	626.597	11.046355	36.433
ENSMUST00000155288.1	749	601.797	4.388272	13.901
ENSMUST00000141938.7	673	538.639	0.000000	0.000
ENSMUST00000139699.7	3449	3310.998	6.997619	121.955
ENSMUST00000106411.9	3205	3066.615	10.173755	164.221
ENSMUST00000106413.9	3298	3169.580	0.000000	0.000
ENSMUST00000021147.13	3337	3213.854	20.028441	338.815
ENSMUST00000051312.4	3256	2141.289	1.242121	14.000
ENSMUST00000094467.5	2540	2372.311	17.093295	213.445
ENSMUST00000147223.7	2893	2798.870	2.968257	43.729
ENSMUST00000146517.1	1135	919.528	0.331297	1.604
ENSMUST00000139723.1	352	186.000	0.000000	0.000
ENSMUST00000236386.1	2817	2647.000	0.000000	0.000
ENSMUST00000170392.8	1807	1637.000	0.000000	0.000
ENSMUST00000237082.1	1680	1510.000	0.000000	0.000
ENSMUST00000237165.1	1469	1299.000	0.000000	0.000
ENSMUST00000237130.1	1543	1373.000	0.000000	0.000
ENSMUST00000235892.1	1653	1483.000	0.000000	0.000
ENSMUST00000114455.2	1765	1595.000	0.000000	0.000
ENSMUST00000236703.1	1863	1693.000	0.000000	0.000
ENSMUST00000063414.8	3229	3094.123	9.578518	156.000
ENSMUST00000229242.1	736	567.000	0.000000	0.000
ENSMUST00000195026.1	4015	3121.508	1.027836	16.888
ENSMUST00000027853.5	1025	741.777	50.884452	198.677
ENSMUST00000128633.1	3029	2740.462	1.413066	20.383
ENSMUST00000193575.1	468	299.000	0.000000	0.000
ENSMUST00000138999.1	493	345.285	23.688004	43.052
ENSMUST00000098090.9	1215	1045.000	0.000000	0.000
ENSMUST00000207046.1	2733	2678.696	0.366823	5.172
ENSMUST00000032887.3	914	768.307	26.942770	108.960
ENSMUST00000209146.1	799	653.041	0.000000	0.000
ENSMUST00000127700.1	3070	3079.242	0.979030	15.868
ENSMUST00000086639.5	5454	4965.771	1.560475	40.788
ENSMUST00000232891.1	2575	2208.917	0.534274	6.212
ENSMUST00000232804.1	2902	2732.000	0.000000	0.000
ENSMUST00000074618.9	6637	6087.722	0.000000	0.000
ENSMUST00000109184.7	6828	6239.790	1.659974	54.521
ENSMUST00000151292.7	5399	5192.653	0.000000	0.000
ENSMUST00000099067.9	2727	2381.208	0.915874	11.479
ENSMUST00000029057.12	2310	1819.064	0.000000	0.000
ENSMUST00000137451.1	2369	2199.000	0.000000	0.000
ENSMUST00000140137.7	3309	3139.000	0.000000	0.000
ENSMUST00000138546.1	2174	2004.000	0.000000	0.000
ENSMUST00000171689.7	2742	2381.901	0.000000	0.000
ENSMUST00000050771.7	1239	1177.548	0.161337	1.000
ENSMUST00000041003.7	1402	1314.822	11.918998	82.489
ENSMUST00000232131.1	485	316.000	0.000000	0.000
ENSMUST00000232051.1	2419	2168.588	1.944202	22.193
ENSMUST00000139270.7	386	237.779	0.921585	1.153
ENSMUST00000144662.7	3912	3928.242	0.000000	0.000
ENSMUST00000151307.7	3687	3694.805	0.000000	0.000
ENSMUST00000025595.4	3267	3229.556	21.580073	366.847
ENSMUST00000037376.13	1405	1225.071	13.375448	86.250
ENSMUST00000113851.7	1323	1156.228	4.329462	26.349
ENSMUST00000150322.7	803	607.778	3.928864	12.569
ENSMUST00000146117.7	1049	873.653	14.192748	65.267
ENSMUST00000113850.1	1918	1822.752	0.000000	0.000
ENSMUST00000205681.1	752	640.302	4.153882	14.000
ENSMUST00000151147.7	676	501.118	5.862413	15.463
ENSMUST00000128262.1	970	864.138	1.219238	5.546
ENSMUST00000141611.1	533	364.000	0.000000	0.000
ENSMUST00000205599.1	1871	1800.983	0.902526	8.556
ENSMUST00000075303.6	1928	1771.069	10.875360	101.384
ENSMUST00000141029.1	1882	1675.069	3.400397	29.981
ENSMUST00000125666.1	639	461.262	1.497172	3.635
ENSMUST00000204390.1	1356	1075.376	1.766652	10.000
ENSMUST00000133811.2	889	764.580	8.578370	34.524
ENSMUST00000184534.1	3412	3208.248	0.617981	10.436
ENSMUST00000103201.7	9513	10145.108	0.264957	14.149
ENSMUST00000183548.2	5199	4696.874	1.093041	27.023
ENSMUST00000137500.8	431	280.909	3.751435	5.547
ENSMUST00000130012.8	1058	976.181	1.911810	9.823
ENSMUST00000136463.8	452	283.000	0.000000	0.000
ENSMUST00000183887.1	684	566.013	3.973808	11.839
ENSMUST00000020843.12	9026	9603.259	46.534461	2352.242
ENSMUST00000088955.11	1669	1499.000	0.000000	0.000
ENSMUST00000135501.2	870	701.000	0.000000	0.000
ENSMUST00000175774.8	7047	6277.393	8.116476	268.186
ENSMUST00000108415.9	7095	6306.745	0.000000	0.000
ENSMUST00000098679.9	2340	1866.957	1.568944	15.418
ENSMUST00000108418.10	1934	1513.010	1.265436	10.078
ENSMUST00000108417.9	1937	1767.000	0.000000	0.000
ENSMUST00000108416.9	1754	1584.000	0.000000	0.000
ENSMUST00000108413.7	1599	1429.000	0.000000	0.000
ENSMUST00000176408.7	1697	1328.777	0.224085	1.567
ENSMUST00000147146.1	609	288.441	5.004047	7.597
ENSMUST00000175754.3	455	280.687	3.384229	5.000
ENSMUST00000037359.8	1954	1022.563	3.953758	21.281
ENSMUST00000153736.1	363	196.000	0.000000	0.000
ENSMUST00000142339.1	702	522.254	0.000000	0.000
ENSMUST00000152424.1	646	504.864	1.399530	3.719
ENSMUST00000041717.13	3590	3184.803	2.418281	40.539
ENSMUST00000111654.7	3059	2700.215	1.308538	18.598
ENSMUST00000111658.9	3012	2696.289	0.000000	0.000
ENSMUST00000111659.8	2324	2087.044	0.669500	7.355
ENSMUST00000111652.8	1087	906.000	0.000000	0.000
ENSMUST00000111649.7	982	813.000	0.000000	0.000
ENSMUST00000111651.7	1127	968.636	0.574510	2.929
ENSMUST00000153888.8	2318	2090.962	0.887122	9.764
ENSMUST00000127233.8	3220	2817.542	0.000000	0.000
ENSMUST00000126434.7	2683	2513.000	0.000000	0.000
ENSMUST00000111653.7	2629	2255.167	0.000000	0.000
ENSMUST00000061496.16	3193	2772.081	0.590030	8.609
ENSMUST00000111656.7	3629	3123.653	5.735666	94.305
ENSMUST00000111657.10	2135	1905.539	0.000000	0.000
ENSMUST00000133008.7	691	522.000	0.000000	0.000
ENSMUST00000145249.7	830	661.000	0.000000	0.000
ENSMUST00000142291.7	729	560.000	0.000000	0.000
ENSMUST00000111646.7	2839	2404.643	0.764971	9.682
ENSMUST00000127653.7	395	227.000	0.000000	0.000
ENSMUST00000143334.1	746	577.000	0.000000	0.000
ENSMUST00000148666.1	800	649.277	0.941470	3.218
ENSMUST00000111662.10	3715	3325.628	0.000000	0.000
ENSMUST00000169838.8	5725	5750.741	45.415912	1374.740
ENSMUST00000072156.6	6127	6139.032	8.190411	264.664
ENSMUST00000226905.1	3303	2859.489	0.329313	4.957
ENSMUST00000226748.1	1133	1044.105	0.363913	2.000
ENSMUST00000227405.1	2827	2888.669	3.274697	49.792
ENSMUST00000227604.1	929	812.238	7.631585	32.628
ENSMUST00000226997.1	2131	2031.254	12.496527	133.611
ENSMUST00000226913.1	3184	3070.509	2.200163	35.559
ENSMUST00000226434.1	2278	2266.617	1.691629	20.182
ENSMUST00000019723.7	1710	1606.654	25.736349	217.650
ENSMUST00000140885.7	464	290.311	2.289869	3.499
ENSMUST00000151093.1	445	276.000	0.000000	0.000
ENSMUST00000120717.7	2591	2527.141	0.150353	2.000
ENSMUST00000151350.1	588	419.000	0.000000	0.000
ENSMUST00000102592.9	7049	6949.739	16.076317	588.090
ENSMUST00000032729.7	6102	6298.572	23.827087	789.954
ENSMUST00000206612.1	5938	6122.988	6.525320	210.307
ENSMUST00000132036.1	699	578.270	5.148244	15.670
ENSMUST00000144961.1	385	217.000	0.000000	0.000
ENSMUST00000206228.1	551	407.979	3.390347	7.281
ENSMUST00000206438.1	451	249.085	2.057719	2.698
ENSMUST00000102578.10	3717	3154.299	41.860118	695.012
ENSMUST00000140604.1	2558	2133.498	0.000000	0.000
ENSMUST00000137519.1	1361	1257.395	10.115365	66.949
ENSMUST00000129001.7	2637	2462.173	0.000000	0.000
ENSMUST00000131803.1	2233	2022.209	0.000000	0.000
ENSMUST00000200704.1	1993	1908.463	2.193986	22.040
ENSMUST00000051777.14	7803	8039.791	21.799729	922.539
ENSMUST00000133464.7	4167	4320.177	0.639047	14.532
ENSMUST00000156559.7	1909	1874.740	1.842147	18.178
ENSMUST00000119647.8	4840	4988.024	0.425778	11.179
ENSMUST00000208753.1	1304	1246.110	0.352734	2.314
ENSMUST00000184753.1	2576	2305.425	0.489456	5.940
ENSMUST00000185051.1	788	619.000	0.000000	0.000
ENSMUST00000120196.8	3391	3285.904	0.000000	0.000
ENSMUST00000184779.1	660	516.378	1.129883	3.071
ENSMUST00000185084.1	600	427.202	2.448716	5.506
ENSMUST00000184657.1	639	470.000	0.000000	0.000
ENSMUST00000151573.2	879	680.547	0.000000	0.000
ENSMUST00000208018.1	925	726.616	3.331395	12.741
ENSMUST00000098259.10	6602	6844.802	0.000000	0.000
ENSMUST00000000219.9	1829	1646.673	1.961340	17.000
ENSMUST00000105929.10	1950	1780.000	0.000000	0.000
ENSMUST00000124951.7	1280	1102.270	0.000000	0.000
ENSMUST00000138482.8	483	314.000	0.000000	0.000
ENSMUST00000123057.1	990	821.000	0.000000	0.000
ENSMUST00000140344.1	1012	842.000	0.000000	0.000
ENSMUST00000005493.13	4163	4139.131	65.251631	1421.639
ENSMUST00000125997.1	4435	4470.237	4.873618	114.676
ENSMUST00000128879.1	469	313.094	1.090927	1.798
ENSMUST00000153455.7	1252	1142.001	1.549546	9.315
ENSMUST00000157065.1	728	605.541	2.736170	8.721
ENSMUST00000129325.1	964	795.936	5.934604	24.863
ENSMUST00000133309.1	1373	1277.896	0.341723	2.299
ENSMUST00000126747.1	402	234.000	0.000000	0.000
ENSMUST00000098545.11	2897	2455.383	0.895311	11.571
ENSMUST00000147819.7	457	288.000	0.000000	0.000
ENSMUST00000145507.7	462	293.000	0.000000	0.000
ENSMUST00000092880.13	2700	2622.100	3.726212	51.429
ENSMUST00000127587.7	1412	1242.000	0.000000	0.000
ENSMUST00000141578.1	564	395.000	0.000000	0.000
ENSMUST00000108338.1	714	545.000	0.000000	0.000
ENSMUST00000140379.1	408	240.000	0.000000	0.000
ENSMUST00000088248.12	967	804.057	176.591020	747.384
ENSMUST00000001439.6	2191	2044.547	0.234387	2.522
ENSMUST00000032998.12	1908	1879.973	336.722918	3332.062
ENSMUST00000107096.1	952	846.135	0.000000	0.000
ENSMUST00000208532.1	489	336.729	446.374483	791.168
ENSMUST00000128725.1	3183	3287.994	3.297123	57.063
ENSMUST00000128174.1	932	817.161	3.186683	13.707
ENSMUST00000036424.2	2431	2325.424	0.081698	1.000
ENSMUST00000084820.5	7583	7570.454	22.562602	899.083
ENSMUST00000212593.1	2309	2155.395	2.363104	26.810
ENSMUST00000212097.1	2858	2840.453	12.125321	181.288
ENSMUST00000212461.1	1363	1284.063	2.894002	19.560
ENSMUST00000212183.1	1237	1158.757	1.686951	10.289
ENSMUST00000212620.1	2963	2803.475	5.253879	77.529
ENSMUST00000212913.1	582	433.333	3.505664	7.996
ENSMUST00000211840.1	4461	4440.775	24.720835	577.844
ENSMUST00000212274.1	615	487.164	4.429376	11.358
ENSMUST00000212151.1	611	472.274	6.864876	17.065
ENSMUST00000211846.1	796	680.844	9.349953	33.508
ENSMUST00000211838.1	362	215.925	1.013208	1.152
ENSMUST00000211826.1	687	527.082	17.489336	48.522
ENSMUST00000108492.8	6402	6347.287	6.765138	226.023
ENSMUST00000037762.10	2206	1810.868	0.199189	1.899
ENSMUST00000139224.2	371	207.136	0.988624	1.078
ENSMUST00000153833.1	461	292.000	0.000000	0.000
ENSMUST00000030949.3	3523	3437.751	0.773686	14.000
ENSMUST00000023117.9	1663	1529.924	39.247719	316.063
ENSMUST00000230134.1	854	736.244	12.569666	48.712
ENSMUST00000160415.1	471	321.388	48.014732	81.226
ENSMUST00000151288.7	7509	7281.532	3.323030	127.364
ENSMUST00000144936.7	3639	3235.882	2.501787	42.612
ENSMUST00000076224.11	4240	3868.343	6.501305	132.378
ENSMUST00000132607.1	2457	2131.016	0.000000	0.000
ENSMUST00000152558.1	438	257.343	1.056022	1.430
ENSMUST00000130765.1	753	420.465	4.579341	10.135
ENSMUST00000150409.1	581	394.373	1.484391	3.081
ENSMUST00000054266.12	4664	4314.022	0.000000	0.000
ENSMUST00000030948.15	3358	2753.174	22.734243	329.460
ENSMUST00000156997.7	4774	4190.569	7.199327	158.801
ENSMUST00000133184.7	2797	2356.846	0.000000	0.000
ENSMUST00000141539.7	3286	2830.888	3.862636	57.557
ENSMUST00000143457.7	3284	2866.433	12.340174	186.188
ENSMUST00000140529.1	393	189.543	0.000000	0.000
ENSMUST00000129450.1	707	469.290	4.240126	10.474
ENSMUST00000168552.1	2776	2301.570	4.335234	52.520
ENSMUST00000032518.6	2160	1959.626	0.578249	5.965
ENSMUST00000205225.2	1114	944.000	0.000000	0.000
ENSMUST00000204416.1	386	218.000	0.000000	0.000
ENSMUST00000204728.1	691	522.000	0.000000	0.000
ENSMUST00000139416.1	435	266.000	0.000000	0.000
ENSMUST00000103194.9	1256	1086.000	0.000000	0.000
ENSMUST00000138331.1	443	274.000	0.000000	0.000
ENSMUST00000150596.7	692	523.000	0.000000	0.000
ENSMUST00000127827.1	516	352.697	1.615960	3.000
ENSMUST00000108076.2	732	603.258	1.259703	4.000
ENSMUST00000120397.7	1172	1078.537	0.704590	4.000
ENSMUST00000029817.10	1059	889.000	0.000000	0.000
ENSMUST00000198491.1	3134	2964.000	0.000000	0.000
ENSMUST00000154869.3	819	650.000	0.000000	0.000
ENSMUST00000202945.3	3889	2988.970	1.103864	17.367
ENSMUST00000107537.4	4911	4069.894	23.986673	513.857
ENSMUST00000201794.3	616	305.441	1.890128	3.039
ENSMUST00000202440.3	729	428.706	1.243762	2.807
ENSMUST00000200758.3	9856	7884.290	57.098274	2369.596
ENSMUST00000202207.3	3586	2672.467	1.885351	26.521
ENSMUST00000200781.3	742	573.000	0.000000	0.000
ENSMUST00000201480.1	549	380.000	0.000000	0.000
ENSMUST00000201409.3	1119	958.941	0.000000	0.000
ENSMUST00000207686.1	797	628.000	0.000000	0.000
ENSMUST00000208313.1	441	272.000	0.000000	0.000
ENSMUST00000200709.1	664	495.000	0.000000	0.000
ENSMUST00000200949.1	4254	2362.442	1.687903	20.989
ENSMUST00000202776.1	3348	1783.540	0.966718	9.076
ENSMUST00000202247.3	579	435.012	0.000000	0.000
ENSMUST00000202288.1	442	289.137	0.000000	0.000
ENSMUST00000201162.1	2129	1502.080	0.000000	0.000
ENSMUST00000202685.1	436	251.740	1.311795	1.738
ENSMUST00000058030.9	2797	2590.448	24.327601	331.713
ENSMUST00000204571.1	559	432.175	2.763585	6.287
ENSMUST00000000940.14	2243	2057.737	8.396108	90.940
ENSMUST00000127746.1	415	227.515	0.000000	0.000
ENSMUST00000170342.4	385	200.485	0.000000	0.000
ENSMUST00000202422.1	597	401.838	3.194740	6.757
ENSMUST00000202792.1	1965	1899.665	4.627868	46.275
ENSMUST00000141867.1	729	585.408	0.000000	0.000
ENSMUST00000126454.1	668	499.000	0.000000	0.000
ENSMUST00000131863.7	1991	1853.294	2.656503	25.915
ENSMUST00000124453.2	952	771.148	4.011261	16.282
ENSMUST00000103095.4	700	531.000	0.000000	0.000
ENSMUST00000155443.1	296	135.000	0.000000	0.000
ENSMUST00000088950.7	1821	1651.000	0.000000	0.000
ENSMUST00000109760.1	1741	1571.000	0.000000	0.000
ENSMUST00000057814.4	1480	1310.000	0.000000	0.000
ENSMUST00000123431.1	748	579.000	0.000000	0.000
ENSMUST00000165246.1	380	225.124	0.000000	0.000
ENSMUST00000171183.1	883	658.080	5.457943	18.906
ENSMUST00000056078.8	722	482.772	31.715743	80.595
ENSMUST00000165004.1	455	233.252	2.035809	2.499
ENSMUST00000018556.10	5061	4913.231	39.854732	1030.708
ENSMUST00000106972.7	5427	4866.057	16.345082	418.652
ENSMUST00000106971.1	5222	5061.497	1.346026	35.861
ENSMUST00000134266.1	755	619.900	5.249360	17.128
ENSMUST00000069188.6	926	728.075	6.954061	26.650
ENSMUST00000106977.7	5510	4933.870	0.000000	0.000
ENSMUST00000034131.9	3474	3359.599	100.805655	1782.630
ENSMUST00000209277.1	5002	4404.093	2.393899	55.495
ENSMUST00000209228.1	308	145.000	0.000000	0.000
ENSMUST00000211479.1	473	323.946	0.620066	1.057
ENSMUST00000211154.1	448	302.769	1.260891	2.009
ENSMUST00000111757.9	6118	5767.577	2.425024	73.620
ENSMUST00000111754.8	2491	2378.191	11.271427	141.096
ENSMUST00000133152.1	452	244.429	1.638427	2.108
ENSMUST00000128941.7	2925	2781.251	0.680680	9.965
ENSMUST00000131359.1	621	479.798	5.450079	13.764
ENSMUST00000060404.4	5135	5006.247	8.025960	211.494
ENSMUST00000065648.14	2529	2462.694	23.907620	309.910
ENSMUST00000097526.2	2589	2524.278	10.483931	139.300
ENSMUST00000125371.1	624	482.936	1.842717	4.684
ENSMUST00000028794.9	6387	6217.000	0.000000	0.000
ENSMUST00000110227.7	5790	5572.684	0.883209	25.907
ENSMUST00000110226.1	1861	1691.000	0.000000	0.000
ENSMUST00000039818.9	3382	3139.514	14.934905	246.805
ENSMUST00000146309.7	4142	3856.939	1.409515	28.615
ENSMUST00000124987.1	615	429.548	1.007755	2.279
ENSMUST00000022446.6	4918	4630.919	13.353232	325.494
ENSMUST00000228952.1	627	467.141	1.846949	4.541
ENSMUST00000226564.1	528	316.827	1.149468	1.917
ENSMUST00000227551.1	832	689.892	2.363905	8.584
ENSMUST00000139577.1	634	298.326	2.501531	3.928
ENSMUST00000034522.7	4154	3953.305	44.192598	919.599
ENSMUST00000141759.1	608	303.197	0.935433	1.493
ENSMUST00000134153.1	616	457.795	0.821608	1.980
ENSMUST00000165764.7	2380	2263.716	0.167849	2.000
ENSMUST00000172069.1	2443	2273.000	0.000000	0.000
ENSMUST00000171868.1	509	340.000	0.000000	0.000
ENSMUST00000174674.2	1514	1344.000	0.000000	0.000
ENSMUST00000089641.5	1236	1066.000	0.000000	0.000
ENSMUST00000084241.11	5642	5460.127	18.614028	534.973
ENSMUST00000105912.1	2236	2093.272	5.658923	62.352
ENSMUST00000138831.1	483	287.935	1.757510	2.664
ENSMUST00000136132.1	365	198.000	0.000000	0.000
ENSMUST00000123578.1	223	76.225	4.828799	1.937
ENSMUST00000136637.1	599	470.139	1.646379	4.074
ENSMUST00000002389.8	2791	2625.888	0.000000	0.000
ENSMUST00000178034.8	2730	2520.105	0.226159	3.000
ENSMUST00000226907.1	605	436.000	0.000000	0.000
ENSMUST00000227958.1	652	404.278	0.469928	1.000
ENSMUST00000228123.1	558	389.000	0.000000	0.000
ENSMUST00000168729.7	2852	2682.000	0.000000	0.000
ENSMUST00000098361.3	1926	1411.417	0.134603	1.000
ENSMUST00000127270.1	588	446.026	9.396054	22.059
ENSMUST00000144561.1	503	367.608	9.060957	17.533
ENSMUST00000102483.4	560	415.365	2375.519663	5193.711
ENSMUST00000227777.1	2762	2831.353	2.570473	38.309
ENSMUST00000055303.4	3946	4119.122	19.555601	423.999
ENSMUST00000227595.1	1027	947.099	4.288174	21.377
ENSMUST00000228181.1	793	689.821	9.179393	33.330
ENSMUST00000228727.1	2388	2421.035	2.278645	29.038
ENSMUST00000226986.1	295	134.000	0.000000	0.000
ENSMUST00000227095.1	511	342.000	0.000000	0.000
ENSMUST00000228309.1	706	587.414	2.883086	8.914
ENSMUST00000228943.1	593	466.169	4.586577	11.254
ENSMUST00000227852.1	692	572.553	3.054999	9.207
ENSMUST00000030510.13	3047	2877.000	0.000000	0.000
ENSMUST00000166773.1	2524	2354.000	0.000000	0.000
ENSMUST00000133096.1	1284	1081.022	1.895007	10.783
ENSMUST00000178440.7	4944	4751.866	0.000000	0.000
ENSMUST00000144191.1	296	135.000	0.000000	0.000
ENSMUST00000131582.7	398	230.000	0.000000	0.000
ENSMUST00000131993.7	746	618.666	10.452283	34.037
ENSMUST00000202581.1	7440	7442.400	3.799188	148.831
ENSMUST00000131016.1	693	561.773	0.000000	0.000
ENSMUST00000153756.7	2091	1906.103	0.232608	2.334
ENSMUST00000201442.1	3033	2990.133	2.374033	37.365
ENSMUST00000135793.1	472	300.819	4.996350	7.911
ENSMUST00000130925.1	753	584.039	0.000000	0.000
ENSMUST00000155908.7	2338	2186.429	8.222327	94.628
ENSMUST00000086564.10	2984	2835.651	8.788977	131.184
ENSMUST00000043283.13	4938	4744.865	0.000000	0.000
ENSMUST00000112183.7	4886	4724.547	6.176430	153.598
ENSMUST00000112185.8	5032	4830.972	3.099309	78.811
ENSMUST00000146044.7	3707	3483.809	0.000000	0.000
ENSMUST00000111171.5	5580	4902.342	53.821649	1388.831
ENSMUST00000006094.5	1700	1530.000	0.000000	0.000
ENSMUST00000229387.1	1671	1543.698	0.123069	1.000
ENSMUST00000229512.1	821	652.000	0.000000	0.000
ENSMUST00000230125.1	525	356.000	0.000000	0.000
ENSMUST00000147792.1	361	194.000	0.000000	0.000
ENSMUST00000108716.7	1721	1551.000	0.000000	0.000
ENSMUST00000019246.3	1729	1559.000	0.000000	0.000
ENSMUST00000031090.7	4512	4445.422	20.658337	483.389
ENSMUST00000196435.4	2369	2302.346	0.756301	9.165
ENSMUST00000196516.1	3371	3489.814	0.055893	1.027
ENSMUST00000196550.1	664	495.000	0.000000	0.000
ENSMUST00000199919.1	2441	2444.635	0.343983	4.426
ENSMUST00000178644.1	4402	4188.424	0.069833	1.540
ENSMUST00000020702.10	2421	2011.414	12.954253	137.152
ENSMUST00000135887.2	1709	1078.534	0.501640	2.848
ENSMUST00000027667.12	4669	4499.000	0.000000	0.000
ENSMUST00000163260.7	3023	2853.000	0.000000	0.000
ENSMUST00000189805.6	2395	2223.468	0.085444	1.000
ENSMUST00000132793.1	696	527.000	0.000000	0.000
ENSMUST00000020003.14	4164	3872.535	0.000000	0.000
ENSMUST00000218780.1	477	308.000	0.000000	0.000
ENSMUST00000217939.1	716	547.000	0.000000	0.000
ENSMUST00000218659.1	1926	1838.078	3.782102	36.592
ENSMUST00000171807.7	2341	2269.464	0.000000	0.000
ENSMUST00000165986.7	1548	1408.433	0.970975	7.198
ENSMUST00000163761.7	3276	3329.600	3.649938	63.969
ENSMUST00000169866.1	501	310.358	1.320996	2.158
ENSMUST00000164393.1	210	66.000	0.000000	0.000
ENSMUST00000218682.1	1837	1625.784	1.615014	13.821
ENSMUST00000168949.1	1664	1565.950	1.920799	15.832
ENSMUST00000170839.1	1315	1233.822	3.456517	22.448
ENSMUST00000009392.5	1605	1160.650	0.491056	3.000
ENSMUST00000121862.2	814	645.000	0.000000	0.000
ENSMUST00000123827.8	2036	1934.546	0.000000	0.000
ENSMUST00000174078.1	5716	5239.745	6.336465	174.762
ENSMUST00000040023.15	5227	5271.442	0.000000	0.000
ENSMUST00000237749.1	7068	6172.969	36.971848	1201.307
ENSMUST00000162963.7	6452	6068.919	52.082904	1663.778
ENSMUST00000036329.11	2640	2511.369	18.942507	250.401
ENSMUST00000159673.7	751	580.019	1.180456	3.604
ENSMUST00000159290.1	571	405.468	27.205822	58.064
ENSMUST00000159698.1	615	483.746	14.069450	35.825
ENSMUST00000159625.1	811	548.169	3.663734	10.571
ENSMUST00000161531.1	431	275.767	1.687884	2.450
ENSMUST00000162819.8	7045	6167.988	0.000000	0.000
ENSMUST00000039725.11	7796	8143.082	7.899206	338.580
ENSMUST00000195196.5	488	342.080	0.943995	1.700
ENSMUST00000194306.5	968	857.265	5.926914	26.744
ENSMUST00000193822.5	726	557.000	0.000000	0.000
ENSMUST00000193858.1	600	431.000	0.000000	0.000
ENSMUST00000191680.1	738	624.573	11.867609	39.015
ENSMUST00000194636.1	739	592.996	0.000000	0.000
ENSMUST00000193610.1	517	379.940	10.801875	21.602
ENSMUST00000194816.1	466	297.000	0.000000	0.000
ENSMUST00000192378.1	424	255.000	0.000000	0.000
ENSMUST00000168189.7	4552	4340.840	42.827224	978.549
ENSMUST00000009344.15	4455	4320.903	5.983974	136.098
ENSMUST00000166719.7	980	828.570	1.979470	8.633
ENSMUST00000167315.7	2806	2798.448	0.734750	10.823
ENSMUST00000170675.7	5028	4995.691	6.208791	163.264
ENSMUST00000171861.7	938	791.582	0.000000	0.000
ENSMUST00000168933.1	640	475.392	0.000000	0.000
ENSMUST00000168564.1	546	408.154	0.000000	0.000
ENSMUST00000165608.1	984	863.574	0.458512	2.084
ENSMUST00000165660.1	403	235.000	0.000000	0.000
ENSMUST00000166538.1	686	547.944	0.000000	0.000
ENSMUST00000167268.7	4263	4205.316	1.069663	23.677
ENSMUST00000166540.7	609	477.364	2.336507	5.871
ENSMUST00000164741.1	765	632.765	0.000000	0.000
ENSMUST00000168649.7	791	656.362	0.000000	0.000
ENSMUST00000169059.7	2085	1872.728	0.000000	0.000
ENSMUST00000167147.1	332	167.000	0.000000	0.000
ENSMUST00000166368.1	370	218.991	0.000000	0.000
ENSMUST00000163959.1	687	518.000	0.000000	0.000
ENSMUST00000206784.1	7335	7712.228	1.294718	52.559
ENSMUST00000038890.5	8645	8570.462	9.952176	448.964
ENSMUST00000213926.1	643	474.000	0.000000	0.000
ENSMUST00000215025.1	2204	2034.000	0.000000	0.000
ENSMUST00000214001.1	2491	2126.473	3.404062	38.102
ENSMUST00000213437.1	1928	1851.946	0.237446	2.315
ENSMUST00000216098.1	5418	5408.426	1.539574	43.829
ENSMUST00000214029.1	942	852.523	0.000000	0.000
ENSMUST00000213744.1	2792	2301.362	0.788602	9.553
ENSMUST00000217307.1	426	257.000	0.000000	0.000
ENSMUST00000044195.5	4546	4587.853	11.028900	266.336
ENSMUST00000153635.1	2298	2284.990	0.554038	6.664
ENSMUST00000145989.1	570	401.000	0.000000	0.000
ENSMUST00000139693.1	389	204.924	0.927081	1.000
ENSMUST00000097527.9	4234	3945.842	9.118453	189.387
ENSMUST00000136331.7	2723	2534.206	11.381936	151.826
ENSMUST00000027738.13	1952	1728.109	0.000000	0.000
ENSMUST00000136397.7	620	451.000	0.000000	0.000
ENSMUST00000141878.7	806	708.454	0.869505	3.242
ENSMUST00000130995.3	1600	1430.000	0.000000	0.000
ENSMUST00000124212.1	658	534.830	2.155496	6.068
ENSMUST00000123705.7	561	392.000	0.000000	0.000
ENSMUST00000141980.1	784	493.264	1.013438	2.631
ENSMUST00000169241.7	3716	3556.365	5.974784	111.845
ENSMUST00000113822.2	2918	1906.473	23.535256	236.177
ENSMUST00000053597.2	3194	2114.514	29.902915	332.823
ENSMUST00000135737.1	2848	2785.670	0.477397	7.000
ENSMUST00000137007.1	690	433.241	9.208754	21.000
ENSMUST00000071543.11	2150	1980.000	0.000000	0.000
ENSMUST00000229829.1	185	50.000	0.000000	0.000
ENSMUST00000230667.1	381	232.561	0.816910	1.000
ENSMUST00000059102.12	2498	2328.000	0.000000	0.000
ENSMUST00000102755.3	1632	1475.971	0.128716	1.000
ENSMUST00000230627.1	1386	1216.000	0.000000	0.000
ENSMUST00000229923.1	2280	2110.000	0.000000	0.000
ENSMUST00000128864.1	939	770.000	0.000000	0.000
ENSMUST00000034218.4	3299	3189.724	0.096878	1.627
ENSMUST00000212134.1	4310	4295.843	0.060740	1.373
ENSMUST00000212041.1	2910	2740.000	0.000000	0.000
ENSMUST00000212915.1	684	515.000	0.000000	0.000
ENSMUST00000212632.1	2763	2728.159	0.069637	1.000
ENSMUST00000211942.1	3161	3194.922	0.059464	1.000
ENSMUST00000211905.1	1147	977.000	0.000000	0.000
ENSMUST00000060050.5	1226	719.671	6.071624	23.000
ENSMUST00000138366.1	602	433.000	0.000000	0.000
ENSMUST00000130877.1	1872	1656.641	0.978291	8.531
ENSMUST00000041819.13	2091	1921.000	0.000000	0.000
ENSMUST00000148188.8	1086	916.000	0.000000	0.000
ENSMUST00000233921.1	676	507.000	0.000000	0.000
ENSMUST00000233420.1	1851	1571.612	0.432555	3.578
ENSMUST00000129375.7	533	364.000	0.000000	0.000
ENSMUST00000140250.7	2179	2009.000	0.000000	0.000
ENSMUST00000142143.2	1962	1873.703	0.101394	1.000
ENSMUST00000123797.7	1197	1027.000	0.000000	0.000
ENSMUST00000114794.1	1738	1568.000	0.000000	0.000
ENSMUST00000131604.2	578	409.000	0.000000	0.000
ENSMUST00000125876.1	1227	1098.419	0.345918	2.000
ENSMUST00000146493.2	946	777.000	0.000000	0.000
ENSMUST00000150341.8	861	692.000	0.000000	0.000
ENSMUST00000076952.11	608	419.717	1.559694	3.446
ENSMUST00000139340.7	837	639.518	1.127165	3.794
ENSMUST00000078259.7	4879	4859.417	7.565888	193.523
ENSMUST00000001802.9	2560	2153.349	3.529041	40.000
ENSMUST00000140735.2	919	750.000	0.000000	0.000
ENSMUST00000138409.2	817	648.000	0.000000	0.000
ENSMUST00000022612.9	1720	1628.709	79.423499	680.897
ENSMUST00000152130.1	416	248.000	0.000000	0.000
ENSMUST00000139644.1	451	300.217	5.760561	9.103
ENSMUST00000162519.1	1552	1382.000	0.000000	0.000
ENSMUST00000161047.7	2379	2209.000	0.000000	0.000
ENSMUST00000159798.7	2568	2398.000	0.000000	0.000
ENSMUST00000159964.1	3585	3615.718	0.471500	8.974
ENSMUST00000110929.8	2312	2142.000	0.000000	0.000
ENSMUST00000211597.1	777	600.407	2.039257	6.445
ENSMUST00000211396.1	887	718.000	0.000000	0.000
ENSMUST00000170141.2	1466	1275.836	2.143227	14.393
ENSMUST00000034132.12	1287	1166.771	60.671452	372.614
ENSMUST00000209733.1	921	796.490	13.469324	56.470
ENSMUST00000210146.1	1041	920.166	0.000000	0.000
ENSMUST00000210458.1	461	308.296	8.678378	14.083
ENSMUST00000139968.7	1033	863.000	0.000000	0.000
ENSMUST00000050003.8	1672	1251.686	1.422754	9.374
ENSMUST00000130396.7	741	552.125	0.000000	0.000
ENSMUST00000136883.7	954	785.000	0.000000	0.000
ENSMUST00000131937.7	789	620.000	0.000000	0.000
ENSMUST00000138959.7	796	599.578	3.715486	11.726
ENSMUST00000129484.7	969	800.000	0.000000	0.000
ENSMUST00000131315.7	911	729.750	1.536056	5.900
ENSMUST00000150205.7	755	586.000	0.000000	0.000
ENSMUST00000126898.7	526	357.000	0.000000	0.000
ENSMUST00000135556.7	779	610.000	0.000000	0.000
ENSMUST00000133380.7	774	605.000	0.000000	0.000
ENSMUST00000140168.1	726	557.000	0.000000	0.000
ENSMUST00000036426.12	3444	3309.346	1.781261	31.028
ENSMUST00000179574.1	3211	3128.999	0.000000	0.000
ENSMUST00000059672.8	4482	4378.026	0.688466	15.865
ENSMUST00000235978.1	2691	2580.321	0.298900	4.060
ENSMUST00000102600.3	2763	2650.945	1.934970	27.000
ENSMUST00000154264.1	478	309.000	0.000000	0.000
ENSMUST00000143512.2	557	388.000	0.000000	0.000
ENSMUST00000105925.7	1376	1206.000	0.000000	0.000
ENSMUST00000105924.7	1478	1308.000	0.000000	0.000
ENSMUST00000207449.1	4296	4225.503	0.037204	0.827
ENSMUST00000082008.11	1587	1417.000	0.000000	0.000
ENSMUST00000105923.7	1499	1329.000	0.000000	0.000
ENSMUST00000009396.12	1582	1412.000	0.000000	0.000
ENSMUST00000141186.1	812	643.000	0.000000	0.000
ENSMUST00000207211.1	1220	1125.133	0.168852	1.000
ENSMUST00000075172.11	1876	1706.000	0.000000	0.000
ENSMUST00000145212.7	1795	1625.000	0.000000	0.000
ENSMUST00000223616.1	5366	5245.538	2.601727	71.836
ENSMUST00000038794.5	3374	3092.911	30.878255	502.700
ENSMUST00000233586.1	3720	3491.620	0.787013	14.464
ENSMUST00000194833.5	532	363.000	0.000000	0.000
ENSMUST00000193771.5	1110	940.000	0.000000	0.000
ENSMUST00000027943.5	801	521.110	0.364571	1.000
ENSMUST00000192268.1	438	269.000	0.000000	0.000
ENSMUST00000191621.1	815	646.000	0.000000	0.000
ENSMUST00000045174.6	3120	2835.837	10.952988	163.494
ENSMUST00000233210.1	2419	2046.441	37.203307	400.746
ENSMUST00000233886.1	704	533.908	0.703935	1.978
ENSMUST00000233221.1	422	281.751	2.022868	3.000
ENSMUST00000233662.1	306	152.257	27.128587	21.742
ENSMUST00000022212.8	2800	2729.295	67.853333	974.789
ENSMUST00000224489.1	2316	2093.459	3.288712	36.239
ENSMUST00000223756.1	1543	1317.254	0.000000	0.000
ENSMUST00000225340.1	602	479.126	4.772328	12.036
ENSMUST00000225156.1	689	569.111	6.655229	19.936
ENSMUST00000232647.1	656	487.000	0.000000	0.000
ENSMUST00000168560.1	660	529.563	1.076254	3.000
ENSMUST00000033310.8	10061	10781.597	144.649987	8209.000
ENSMUST00000211238.1	575	441.917	0.000000	0.000
ENSMUST00000019362.14	2968	2546.839	25.168419	337.401
ENSMUST00000102575.8	5037	4678.452	1.573910	38.759
ENSMUST00000130820.7	1417	1262.387	4.913505	32.649
ENSMUST00000135422.1	1010	842.749	1.136832	5.043
ENSMUST00000149477.1	739	546.934	1.278252	3.680
ENSMUST00000152732.1	720	527.689	6.571267	18.252
ENSMUST00000028177.10	2757	2435.613	0.000000	0.000
ENSMUST00000113920.7	2513	2174.066	0.000000	0.000
ENSMUST00000102879.3	1072	654.633	27.359472	94.274
ENSMUST00000152415.1	1102	679.668	15.574115	55.717
ENSMUST00000100244.9	2686	2446.260	86.671459	1116.008
ENSMUST00000030306.13	5517	4922.511	22.508134	583.197
ENSMUST00000107083.1	1506	1336.000	0.000000	0.000
ENSMUST00000125627.7	2336	2263.055	9.181254	109.367
ENSMUST00000156910.1	3621	2948.357	5.964051	92.557
ENSMUST00000141448.7	2011	2017.234	0.469907	4.989
ENSMUST00000146947.7	676	549.225	3.087033	8.924
ENSMUST00000124202.7	713	544.000	0.000000	0.000
ENSMUST00000148291.1	537	368.000	0.000000	0.000
ENSMUST00000125584.1	433	204.754	7.355535	7.927
ENSMUST00000140128.1	532	390.849	7.795613	16.038
ENSMUST00000143326.7	428	285.947	0.000000	0.000
ENSMUST00000207634.1	673	528.325	0.000000	0.000
ENSMUST00000032963.9	2772	2668.430	67.818881	952.566
ENSMUST00000207622.1	942	802.586	3.948885	16.682
ENSMUST00000207092.1	754	633.036	0.000000	0.000
ENSMUST00000208168.1	474	295.754	6.264079	9.752
ENSMUST00000179755.7	7135	7144.972	0.000000	0.000
ENSMUST00000162290.1	421	254.441	1.142948	1.531
ENSMUST00000159642.1	434	267.257	0.000000	0.000
ENSMUST00000162933.1	3917	3930.290	1.488019	30.784
ENSMUST00000162043.7	417	250.429	1.950163	2.571
ENSMUST00000161268.1	395	227.000	0.000000	0.000
ENSMUST00000162404.7	431	262.000	0.000000	0.000
ENSMUST00000161525.1	487	318.000	0.000000	0.000
ENSMUST00000032995.14	3715	3724.779	0.000000	0.000
ENSMUST00000098266.8	7132	7144.726	28.947111	1088.628
ENSMUST00000154724.1	1690	1500.852	0.000000	0.000
ENSMUST00000036509.13	1852	1641.319	38.683519	334.201
ENSMUST00000123275.7	814	683.229	4.875880	17.535
ENSMUST00000150608.1	658	474.849	4.222242	10.553
ENSMUST00000146898.1	426	256.248	1.919192	2.589
ENSMUST00000136750.2	778	638.709	1.825270	6.136
ENSMUST00000134990.7	405	237.000	0.000000	0.000
ENSMUST00000146363.7	551	412.265	0.000000	0.000
ENSMUST00000148725.1	610	479.613	2.983857	7.533
ENSMUST00000154336.1	786	643.426	0.724200	2.453
ENSMUST00000230198.1	1482	1312.000	0.000000	0.000
ENSMUST00000072776.4	1648	1478.000	0.000000	0.000
ENSMUST00000229911.1	1141	971.000	0.000000	0.000
ENSMUST00000229628.1	1310	1140.000	0.000000	0.000
ENSMUST00000230843.1	847	678.000	0.000000	0.000
ENSMUST00000230248.1	447	278.000	0.000000	0.000
ENSMUST00000097867.8	4574	3752.753	0.000000	0.000
ENSMUST00000106001.7	3519	2995.959	0.000000	0.000
ENSMUST00000142293.7	383	215.000	0.000000	0.000
ENSMUST00000143432.7	5138	4253.657	2.075572	46.472
ENSMUST00000123617.7	452	283.000	0.000000	0.000
ENSMUST00000154441.1	477	298.482	0.636492	1.000
ENSMUST00000143577.1	4037	3168.100	1.317325	21.967
ENSMUST00000146606.7	717	548.000	0.000000	0.000
ENSMUST00000151541.7	322	158.000	0.000000	0.000
ENSMUST00000129937.1	445	251.227	1.746407	2.309
ENSMUST00000135675.1	833	664.000	0.000000	0.000
ENSMUST00000132251.1	410	242.000	0.000000	0.000
ENSMUST00000044565.14	5206	4295.397	0.586095	13.251
ENSMUST00000127491.1	962	846.537	0.251337	1.120
ENSMUST00000121848.1	572	403.000	0.000000	0.000
ENSMUST00000205990.1	259	103.000	0.000000	0.000
ENSMUST00000071986.12	566	406.597	1.345706	2.880
ENSMUST00000060501.4	852	683.000	0.000000	0.000
ENSMUST00000107131.1	895	726.000	0.000000	0.000
ENSMUST00000045441.7	3909	3845.320	69.870945	1414.223
ENSMUST00000139938.1	789	637.937	0.556331	1.868
ENSMUST00000154366.1	659	486.552	0.573241	1.468
ENSMUST00000129610.1	808	639.000	0.000000	0.000
ENSMUST00000135717.1	531	381.782	9.176475	18.441
ENSMUST00000207877.1	788	619.000	0.000000	0.000
ENSMUST00000094632.5	1868	1559.660	13.229306	108.606
ENSMUST00000207897.1	1790	1649.821	0.736231	6.394
ENSMUST00000061828.9	3806	3636.000	0.000000	0.000
ENSMUST00000164382.1	1875	1705.000	0.000000	0.000
ENSMUST00000173954.2	5357	5107.978	6.542166	175.897
ENSMUST00000225699.1	2455	2381.738	31.898109	399.897
ENSMUST00000224498.1	2589	2540.579	5.991959	80.129
ENSMUST00000111285.8	5351	5118.317	8.883834	239.341
ENSMUST00000039812.15	5290	5055.492	0.000000	0.000
ENSMUST00000181868.7	782	613.000	0.000000	0.000
ENSMUST00000092931.6	2212	2042.000	0.000000	0.000
ENSMUST00000093040.12	1192	962.126	31.557985	159.820
ENSMUST00000153511.7	949	738.090	0.000000	0.000
ENSMUST00000134462.7	1372	1167.178	1.738530	10.681
ENSMUST00000152753.7	975	753.209	4.200039	16.652
ENSMUST00000131278.1	556	386.371	2.968972	6.038
ENSMUST00000131420.1	274	116.000	1.938464	1.184
ENSMUST00000128409.1	379	190.086	20.418484	20.430
ENSMUST00000141906.1	400	232.000	0.000000	0.000
ENSMUST00000155239.1	944	775.000	0.000000	0.000
ENSMUST00000109757.7	2420	2250.000	0.000000	0.000
ENSMUST00000154281.1	1014	844.000	0.000000	0.000
ENSMUST00000099181.1	1479	1309.000	0.000000	0.000
ENSMUST00000109759.8	2115	1945.000	0.000000	0.000
ENSMUST00000036153.11	2287	2065.066	49.014389	532.778
ENSMUST00000191510.6	2593	2400.326	8.206854	103.690
ENSMUST00000189309.6	1003	884.597	8.823323	41.083
ENSMUST00000190057.6	395	242.983	7.106898	9.090
ENSMUST00000186152.6	420	267.163	0.000000	0.000
ENSMUST00000186750.1	508	364.879	7.515320	14.434
ENSMUST00000190700.1	901	788.149	5.597482	23.221
ENSMUST00000189107.1	462	318.703	10.326032	17.322
ENSMUST00000186882.1	513	373.883	23.567849	46.381
ENSMUST00000048966.6	7417	7521.192	32.949765	1304.451
ENSMUST00000109510.9	7323	7525.353	21.336776	845.171
ENSMUST00000229547.1	630	395.962	0.834566	1.739
ENSMUST00000230403.1	687	293.085	8.010002	12.357
ENSMUST00000229439.1	412	257.600	6.845517	9.282
ENSMUST00000019445.5	1339	1135.671	0.334571	2.000
ENSMUST00000212046.1	2303	2133.000	0.000000	0.000
ENSMUST00000109375.3	3189	3083.598	0.441889	7.172
ENSMUST00000212033.1	2351	2183.775	0.419993	4.828
ENSMUST00000212345.1	521	352.000	0.000000	0.000
ENSMUST00000212655.1	738	590.125	0.643869	2.000
ENSMUST00000097981.5	1390	1072.942	0.531198	3.000
ENSMUST00000161527.7	1743	1522.384	0.533735	4.277
ENSMUST00000160853.7	1651	1430.550	13.622675	102.578
ENSMUST00000023212.14	1686	1470.543	71.438536	552.967
ENSMUST00000162871.1	798	545.268	13.708474	39.345
ENSMUST00000160857.7	357	166.000	14.780634	12.915
ENSMUST00000160172.7	1537	1334.826	0.000000	0.000
ENSMUST00000160097.1	379	167.000	7.794229	6.851
ENSMUST00000161786.1	638	426.989	0.000000	0.000
ENSMUST00000160914.2	755	614.477	3.972809	12.850
ENSMUST00000160069.1	774	638.036	7.234456	24.296
ENSMUST00000162865.7	890	749.213	2.010090	7.927
ENSMUST00000161391.1	757	612.906	2.671326	8.618
ENSMUST00000160875.1	506	337.000	0.000000	0.000
ENSMUST00000161072.1	455	283.880	0.920814	1.376
ENSMUST00000203623.1	845	676.000	0.000000	0.000
ENSMUST00000147148.4	922	775.909	23.343274	95.337
ENSMUST00000204218.2	1231	1119.522	0.000000	0.000
ENSMUST00000204465.1	931	803.312	0.000000	0.000
ENSMUST00000204839.1	2076	1950.491	2.240242	23.000
ENSMUST00000204089.1	212	70.468	4.483514	1.663
ENSMUST00000128044.7	2129	1959.000	0.000000	0.000
ENSMUST00000032958.13	2448	2278.000	0.000000	0.000
ENSMUST00000107059.1	1260	1090.000	0.000000	0.000
ENSMUST00000133850.1	1615	1445.000	0.000000	0.000
ENSMUST00000036592.14	3007	2837.000	0.000000	0.000
ENSMUST00000111622.1	2023	1853.000	0.000000	0.000
ENSMUST00000028796.1	2706	2432.156	8.514248	109.000
ENSMUST00000108745.7	1047	877.000	0.000000	0.000
ENSMUST00000140887.7	1476	1306.000	0.000000	0.000
ENSMUST00000148234.7	1499	1329.000	0.000000	0.000
ENSMUST00000026912.7	1447	1277.000	0.000000	0.000
ENSMUST00000108744.7	939	770.000	0.000000	0.000
ENSMUST00000148621.7	475	306.000	0.000000	0.000
ENSMUST00000189055.1	715	546.000	0.000000	0.000
ENSMUST00000034435.6	878	709.000	0.000000	0.000
ENSMUST00000171798.1	2234	2064.000	0.000000	0.000
ENSMUST00000164766.7	1884	1637.667	11.306171	97.461
ENSMUST00000170337.1	556	361.395	0.630722	1.200
ENSMUST00000164697.7	1194	1024.000	0.000000	0.000
ENSMUST00000168930.1	513	331.797	0.766931	1.339
ENSMUST00000109753.2	1572	1402.000	0.000000	0.000
ENSMUST00000077535.4	437	258.182	4.617093	6.275
ENSMUST00000173486.7	579	371.470	7.196854	14.072
ENSMUST00000025319.6	729	495.786	11.797591	30.788
ENSMUST00000173122.1	533	391.292	7.596236	15.645
ENSMUST00000172573.1	330	165.000	1.554442	1.350
ENSMUST00000174824.1	464	229.802	4.853103	5.870
ENSMUST00000065904.4	1708	1389.383	5.606257	41.000
ENSMUST00000016631.13	4851	4770.314	11.501239	288.789
ENSMUST00000203730.2	530	342.765	3.983180	7.186
ENSMUST00000111623.8	4782	4761.925	4.104156	102.872
ENSMUST00000204660.1	547	413.030	0.000000	0.000
ENSMUST00000154221.1	727	612.482	1.828496	5.895
ENSMUST00000126774.1	700	554.777	2.341675	6.838
ENSMUST00000123902.7	5118	5057.032	2.923163	77.810
ENSMUST00000149203.1	3915	4065.193	0.843885	18.057
ENSMUST00000133825.1	724	596.710	1.309509	4.113
ENSMUST00000155415.7	761	629.181	0.465084	1.540
ENSMUST00000204028.1	1218	1131.248	0.503819	3.000
ENSMUST00000136837.1	579	438.617	5.154018	11.899
ENSMUST00000003284.15	2031	1790.176	2.785787	26.250
ENSMUST00000209066.1	1712	1448.633	2.602069	19.841
ENSMUST00000207476.1	1797	1511.423	0.000000	0.000
ENSMUST00000209006.1	635	447.588	11.814027	27.833
ENSMUST00000207555.1	1641	1371.650	10.771831	77.772
ENSMUST00000107834.1	1429	1193.039	9.689416	60.847
ENSMUST00000207521.1	869	700.460	7.202258	26.555
ENSMUST00000208767.1	774	521.909	0.000000	0.000
ENSMUST00000207128.1	537	368.000	0.000000	0.000
ENSMUST00000208143.1	659	427.774	11.685405	26.312
ENSMUST00000207129.1	517	348.000	0.000000	0.000
[truncated: 114,547 more rows]
