# Supplementary material for: Impaired Cell Cycle Progression and Self-Renewal of Fetal Neural Stem and Progenitor Cells in a Murine Model of Intrauterine Growth Restriction
Source: Front Cell Dev Biol. 2022 Jul 12;10:821848. doi: 10.3389/fcell.2022.821848 (PMC9314876; doi:10.3389/fcell.2022.821848)
Supplement: Supplementary file 3 [file DataSheet2.ZIP › Data-FigureS5/RNASEQ89/quant.sf]

Name	Length	EffectiveLength	TPM	NumReads
ENSMUST00000196221.1	9	10.000	0.000000	0.000
ENSMUST00000179664.1	11	12.000	0.000000	0.000
ENSMUST00000177564.1	16	17.000	0.000000	0.000
ENSMUST00000178537.1	12	13.000	0.000000	0.000
ENSMUST00000178862.1	14	15.000	0.000000	0.000
ENSMUST00000179520.1	11	12.000	0.000000	0.000
ENSMUST00000179883.1	16	17.000	0.000000	0.000
ENSMUST00000195858.1	10	11.000	0.000000	0.000
ENSMUST00000179932.1	12	13.000	0.000000	0.000
ENSMUST00000180001.1	17	17.000	0.000000	0.000
ENSMUST00000178815.1	10	11.000	0.000000	0.000
ENSMUST00000177965.1	17	17.000	0.000000	0.000
ENSMUST00000178909.1	29	30.000	0.000000	0.000
ENSMUST00000178230.1	17	17.000	0.000000	0.000
ENSMUST00000178483.1	29	30.000	0.000000	0.000
ENSMUST00000179560.1	17	17.000	0.000000	0.000
ENSMUST00000177839.1	17	17.000	0.000000	0.000
ENSMUST00000103439.1	23	24.000	0.000000	0.000
ENSMUST00000180266.1	17	17.000	0.000000	0.000
ENSMUST00000103441.1	23	24.000	0.000000	0.000
ENSMUST00000103567.5	371	206.000	0.000000	0.000
ENSMUST00000185651.1	329	166.000	0.000000	0.000
ENSMUST00000196939.1	423	256.000	0.000000	0.000
ENSMUST00000103568.2	325	163.000	0.000000	0.000
ENSMUST00000103569.2	385	219.000	0.000000	0.000
ENSMUST00000103570.1	343	179.000	0.000000	0.000
ENSMUST00000103571.1	338	175.000	0.000000	0.000
ENSMUST00000198019.1	337	174.000	0.000000	0.000
ENSMUST00000198058.1	341	178.000	0.000000	0.000
ENSMUST00000103573.2	338	175.000	0.000000	0.000
ENSMUST00000200127.1	337	174.000	0.000000	0.000
ENSMUST00000181483.2	347	183.000	0.000000	0.000
ENSMUST00000184883.1	308	147.000	0.000000	0.000
ENSMUST00000179789.3	402	236.000	0.000000	0.000
ENSMUST00000180717.2	378	213.000	0.000000	0.000
ENSMUST00000183820.1	338	175.000	0.000000	0.000
ENSMUST00000178768.3	451	284.000	0.000000	0.000
ENSMUST00000103580.3	400	234.000	0.000000	0.000
ENSMUST00000178426.3	337	174.000	0.000000	0.000
ENSMUST00000180687.2	338	175.000	0.000000	0.000
ENSMUST00000103646.4	406	240.000	0.000000	0.000
ENSMUST00000197754.1	344	180.000	0.000000	0.000
ENSMUST00000103648.3	342	178.000	0.000000	0.000
ENSMUST00000197128.1	340	177.000	0.000000	0.000
ENSMUST00000181360.2	436	269.000	0.000000	0.000
ENSMUST00000183652.1	344	180.000	0.000000	0.000
ENSMUST00000103588.3	396	230.000	0.000000	0.000
ENSMUST00000181038.2	415	249.000	0.000000	0.000
ENSMUST00000187138.1	340	177.000	0.000000	0.000
ENSMUST00000103616.4	418	252.000	0.000000	0.000
ENSMUST00000186370.1	349	185.000	0.000000	0.000
ENSMUST00000199746.4	340	177.000	0.000000	0.000
ENSMUST00000178824.1	337	174.000	0.000000	0.000
ENSMUST00000103592.1	331	168.000	0.000000	0.000
ENSMUST00000197007.1	454	287.000	0.000000	0.000
ENSMUST00000103593.2	341	178.000	0.000000	0.000
ENSMUST00000178252.2	575	408.000	0.000000	0.000
ENSMUST00000177703.2	347	183.000	0.000000	0.000
ENSMUST00000197954.1	331	168.000	0.000000	0.000
ENSMUST00000103596.2	264	109.000	0.000000	0.000
ENSMUST00000196802.1	464	297.000	0.000000	0.000
ENSMUST00000103597.2	276	119.000	0.000000	0.000
ENSMUST00000199800.1	398	232.000	0.000000	0.000
ENSMUST00000196023.1	427	260.000	0.000000	0.000
ENSMUST00000103599.2	276	119.000	0.000000	0.000
ENSMUST00000200548.1	565	398.000	0.000000	0.000
ENSMUST00000167409.1	307	146.000	0.000000	0.000
ENSMUST00000103600.2	354	190.000	0.000000	0.000
ENSMUST00000179701.1	343	179.000	0.000000	0.000
ENSMUST00000178650.2	358	194.000	0.000000	0.000
ENSMUST00000196756.1	380	215.000	0.000000	0.000
ENSMUST00000179512.2	391	225.000	0.000000	0.000
ENSMUST00000198439.4	337	174.000	0.000000	0.000
ENSMUST00000103605.2	334	171.000	0.000000	0.000
ENSMUST00000103606.1	353	189.000	0.000000	0.000
ENSMUST00000196079.1	331	168.000	0.000000	0.000
ENSMUST00000103607.2	264	109.000	0.000000	0.000
ENSMUST00000103608.3	456	289.000	0.000000	0.000
ENSMUST00000103609.1	341	178.000	0.000000	0.000
ENSMUST00000103611.1	338	175.000	0.000000	0.000
ENSMUST00000103612.1	343	179.000	0.000000	0.000
ENSMUST00000181793.2	365	200.000	0.000000	0.000
ENSMUST00000103613.2	287	129.000	0.000000	0.000
ENSMUST00000198359.1	331	168.000	0.000000	0.000
ENSMUST00000197433.4	352	188.000	0.000000	0.000
ENSMUST00000179583.2	353	189.000	0.000000	0.000
ENSMUST00000103626.2	595	428.000	0.000000	0.000
ENSMUST00000178100.2	381	216.000	0.000000	0.000
ENSMUST00000179580.2	337	174.000	0.000000	0.000
ENSMUST00000103632.3	408	242.000	0.000000	0.000
ENSMUST00000199280.1	412	246.000	0.000000	0.000
ENSMUST00000103633.1	353	189.000	0.000000	0.000
ENSMUST00000196105.1	432	265.000	0.000000	0.000
ENSMUST00000103634.2	267	112.000	0.000000	0.000
ENSMUST00000103652.4	361	196.000	0.000000	0.000
ENSMUST00000103635.2	280	123.000	0.000000	0.000
ENSMUST00000103636.3	336	173.000	0.000000	0.000
ENSMUST00000103637.5	370	205.000	0.000000	0.000
ENSMUST00000180549.2	388	222.000	0.000000	0.000
ENSMUST00000183604.1	305	145.000	0.000000	0.000
ENSMUST00000177622.3	402	236.000	0.000000	0.000
ENSMUST00000180711.2	378	213.000	0.000000	0.000
ENSMUST00000184650.1	338	175.000	0.000000	0.000
ENSMUST00000181728.2	451	284.000	0.000000	0.000
ENSMUST00000103643.3	328	166.000	0.000000	0.000
ENSMUST00000103581.5	398	232.000	0.000000	0.000
ENSMUST00000181210.2	375	210.000	0.000000	0.000
ENSMUST00000183488.1	335	172.000	0.000000	0.000
ENSMUST00000103583.4	406	240.000	0.000000	0.000
ENSMUST00000103585.3	343	179.000	0.000000	0.000
ENSMUST00000200609.1	337	174.000	0.000000	0.000
ENSMUST00000200115.1	416	250.000	0.000000	0.000
ENSMUST00000103650.2	344	180.000	0.000000	0.000
ENSMUST00000103651.3	331	168.000	0.000000	0.000
ENSMUST00000198297.1	399	233.000	0.000000	0.000
ENSMUST00000200101.1	396	230.000	0.000000	0.000
ENSMUST00000103653.2	349	185.000	0.000000	0.000
ENSMUST00000103654.2	563	396.000	0.000000	0.000
ENSMUST00000103655.2	411	245.000	0.000000	0.000
ENSMUST00000180972.2	426	259.000	0.000000	0.000
ENSMUST00000103657.5	442	275.000	0.000000	0.000
ENSMUST00000103658.3	390	224.000	0.000000	0.000
ENSMUST00000179267.3	387	221.000	0.000000	0.000
ENSMUST00000184874.1	276	119.000	0.000000	0.000
ENSMUST00000103660.3	370	205.000	0.000000	0.000
ENSMUST00000181768.2	419	253.000	0.000000	0.000
ENSMUST00000183835.1	276	119.000	0.000000	0.000
ENSMUST00000103662.5	395	229.000	0.000000	0.000
ENSMUST00000103663.5	361	196.000	0.000000	0.000
ENSMUST00000103664.5	343	179.000	0.000000	0.000
ENSMUST00000103638.5	379	214.000	0.000000	0.000
ENSMUST00000103641.5	381	216.000	0.000000	0.000
ENSMUST00000184687.1	275	119.000	0.000000	0.000
ENSMUST00000103667.5	420	254.000	0.000000	0.000
ENSMUST00000180380.2	385	219.000	0.000000	0.000
ENSMUST00000184905.1	264	109.000	0.000000	0.000
ENSMUST00000103589.5	384	218.000	0.000000	0.000
ENSMUST00000103670.3	458	291.000	0.000000	0.000
ENSMUST00000103671.3	426	259.000	0.000000	0.000
ENSMUST00000103672.8	341	178.000	0.000000	0.000
ENSMUST00000186545.1	338	175.000	0.000000	0.000
ENSMUST00000103673.10	328	166.000	0.000000	0.000
ENSMUST00000186573.1	325	163.000	0.000000	0.000
ENSMUST00000103674.5	446	279.000	0.000000	0.000
ENSMUST00000180938.2	360	195.000	0.000000	0.000
ENSMUST00000103676.8	337	174.000	0.000000	0.000
ENSMUST00000187163.1	334	171.000	0.000000	0.000
ENSMUST00000103678.3	397	231.000	0.000000	0.000
ENSMUST00000197130.4	348	184.000	0.000000	0.000
ENSMUST00000103677.2	345	181.000	0.000000	0.000
ENSMUST00000199137.1	347	183.000	0.000000	0.000
ENSMUST00000103679.2	444	277.000	0.000000	0.000
ENSMUST00000103685.2	438	271.000	0.000000	0.000
ENSMUST00000198330.1	376	211.000	0.000000	0.000
ENSMUST00000103555.2	403	237.000	0.000000	0.000
ENSMUST00000103554.4	426	259.000	0.000000	0.000
ENSMUST00000103553.2	368	203.000	0.000000	0.000
ENSMUST00000199017.1	341	178.000	0.000000	0.000
ENSMUST00000103556.2	293	134.000	0.000000	0.000
ENSMUST00000198663.4	353	189.000	0.000000	0.000
ENSMUST00000103559.2	350	186.000	0.000000	0.000
ENSMUST00000103563.2	491	324.000	0.000000	0.000
ENSMUST00000103564.2	374	209.000	0.000000	0.000
ENSMUST00000103262.2	417	251.000	0.000000	0.000
ENSMUST00000103263.2	560	393.000	0.000000	0.000
ENSMUST00000103264.2	455	288.000	0.000000	0.000
ENSMUST00000103266.2	368	203.000	0.000000	0.000
ENSMUST00000103265.4	393	227.000	0.000000	0.000
ENSMUST00000103267.2	389	223.000	0.000000	0.000
ENSMUST00000194399.1	366	201.000	0.000000	0.000
ENSMUST00000103268.2	334	171.000	0.000000	0.000
ENSMUST00000103269.2	385	219.000	0.000000	0.000
ENSMUST00000103270.3	340	177.000	0.000000	0.000
ENSMUST00000103271.1	340	177.000	0.000000	0.000
ENSMUST00000103272.3	368	203.000	0.000000	0.000
ENSMUST00000103273.2	370	205.000	0.000000	0.000
ENSMUST00000103274.3	398	232.000	0.000000	0.000
ENSMUST00000103275.3	374	209.000	0.000000	0.000
ENSMUST00000103276.2	566	399.000	0.000000	0.000
ENSMUST00000103277.1	335	172.000	0.000000	0.000
ENSMUST00000195087.1	381	216.000	0.000000	0.000
ENSMUST00000103278.2	290	131.000	0.000000	0.000
ENSMUST00000193997.5	347	183.000	0.000000	0.000
ENSMUST00000103279.2	344	180.000	0.000000	0.000
ENSMUST00000193064.1	367	202.000	0.000000	0.000
ENSMUST00000103280.2	344	180.000	0.000000	0.000
ENSMUST00000103281.2	353	189.000	0.000000	0.000
ENSMUST00000191646.5	335	172.000	0.000000	0.000
ENSMUST00000103282.2	332	169.000	0.000000	0.000
ENSMUST00000193003.1	416	250.000	0.000000	0.000
ENSMUST00000103300.2	334	171.000	0.000000	0.000
ENSMUST00000174262.3	2395	2227.000	0.000000	0.000
ENSMUST00000173904.3	1102	934.000	0.000000	0.000
ENSMUST00000208396.1	925	757.000	0.000000	0.000
ENSMUST00000213225.2	1212	1044.000	0.000000	0.000
ENSMUST00000117704.1	943	775.000	0.000000	0.000
ENSMUST00000208175.1	2235	2067.000	0.000000	0.000
ENSMUST00000208760.1	923	755.000	0.000000	0.000
ENSMUST00000207287.2	1208	1040.000	0.000000	0.000
ENSMUST00000173185.1	1458	1320.930	1.195387	8.126
ENSMUST00000195589.5	2272	2104.000	0.000000	0.000
ENSMUST00000184581.2	707	539.000	0.000000	0.000
ENSMUST00000184861.3	655	488.000	0.000000	0.000
ENSMUST00000112076.8	2277	2109.000	0.000000	0.000
ENSMUST00000209871.2	2792	2624.000	0.000000	0.000
ENSMUST00000210949.2	2821	2653.000	0.000000	0.000
ENSMUST00000223545.1	939	771.000	0.000000	0.000
ENSMUST00000182198.7	1265	1097.000	0.000000	0.000
ENSMUST00000172762.1	3466	3298.000	0.000000	0.000
ENSMUST00000194951.1	1194	1026.000	0.000000	0.000
ENSMUST00000173420.1	1257	1089.000	0.000000	0.000
ENSMUST00000174177.1	915	732.210	1.743173	6.569
ENSMUST00000174248.7	519	352.000	0.000000	0.000
ENSMUST00000173567.1	1252	1069.418	0.986832	5.431
ENSMUST00000174854.2	1156	878.398	1.857275	8.396
ENSMUST00000172979.3	998	830.000	0.000000	0.000
ENSMUST00000116010.2	172	44.000	0.000000	0.000
ENSMUST00000118957.1	930	762.000	0.000000	0.000
ENSMUST00000117787.3	2501	2178.243	0.089204	1.000
ENSMUST00000214356.2	4698	4530.000	0.000000	0.000
ENSMUST00000217651.1	2011	1843.000	0.000000	0.000
ENSMUST00000034492.5	2022	1854.000	0.000000	0.000
ENSMUST00000135184.7	2967	3003.893	0.388114	6.000
ENSMUST00000155233.7	2790	2622.000	0.000000	0.000
ENSMUST00000113768.7	2695	2527.000	0.000000	0.000
ENSMUST00000238205.1	1418	1250.000	0.000000	0.000
ENSMUST00000238262.1	925	757.000	0.000000	0.000
ENSMUST00000231995.1	352	188.000	0.000000	0.000
ENSMUST00000231461.1	755	587.000	0.000000	0.000
ENSMUST00000231455.1	409	243.000	0.000000	0.000
ENSMUST00000142883.2	481	314.000	0.000000	0.000
ENSMUST00000232193.2	908	740.000	0.000000	0.000
ENSMUST00000023655.12	3385	3217.000	0.000000	0.000
ENSMUST00000232282.2	1401	1233.000	0.000000	0.000
ENSMUST00000190447.7	2476	2308.000	0.000000	0.000
ENSMUST00000188251.6	2421	2253.000	0.000000	0.000
ENSMUST00000190097.1	649	482.000	0.000000	0.000
ENSMUST00000191103.1	537	370.000	0.000000	0.000
ENSMUST00000024112.7	2417	2374.271	0.081839	1.000
ENSMUST00000121614.1	952	784.000	0.000000	0.000
ENSMUST00000217546.1	852	684.000	0.000000	0.000
ENSMUST00000216912.1	937	769.000	0.000000	0.000
ENSMUST00000178303.1	936	768.000	0.000000	0.000
ENSMUST00000135748.1	788	620.000	0.000000	0.000
ENSMUST00000134898.1	462	295.000	0.000000	0.000
ENSMUST00000147728.1	557	390.000	0.000000	0.000
ENSMUST00000077582.13	784	616.000	0.000000	0.000
ENSMUST00000213073.1	929	761.000	0.000000	0.000
ENSMUST00000214075.2	2165	1997.000	0.000000	0.000
ENSMUST00000214936.1	2168	2000.000	0.000000	0.000
ENSMUST00000215471.1	2177	2009.000	0.000000	0.000
ENSMUST00000215546.1	949	781.000	0.000000	0.000
ENSMUST00000201125.3	1352	1203.064	1.337820	8.283
ENSMUST00000006814.8	1309	1159.240	0.623012	3.717
ENSMUST00000182769.9	1477	1309.000	0.000000	0.000
ENSMUST00000088673.4	531	364.000	0.000000	0.000
ENSMUST00000122808.1	3794	3626.000	0.000000	0.000
ENSMUST00000077820.5	1581	1413.000	0.000000	0.000
ENSMUST00000213169.1	2658	2490.000	0.000000	0.000
ENSMUST00000055276.5	1260	1092.000	0.000000	0.000
ENSMUST00000100960.10	2692	2661.975	0.145988	2.000
ENSMUST00000171587.1	1329	1161.000	0.000000	0.000
ENSMUST00000194248.1	936	632.806	2.431604	7.919
ENSMUST00000179719.1	1296	995.621	0.585490	3.000
ENSMUST00000106393.7	843	675.000	0.000000	0.000
ENSMUST00000132882.1	741	565.891	1.057912	3.081
ENSMUST00000006562.5	910	742.000	0.000000	0.000
ENSMUST00000126664.7	6052	6101.026	3.190626	100.181
ENSMUST00000156937.1	2191	2082.447	0.487582	5.226
ENSMUST00000136350.7	3488	3425.419	0.000000	0.000
ENSMUST00000146393.7	2484	2363.371	0.000000	0.000
ENSMUST00000169617.2	761	583.829	0.000000	0.000
ENSMUST00000094710.7	2365	2211.904	2.248279	25.593
ENSMUST00000217577.1	914	746.000	0.000000	0.000
ENSMUST00000096114.12	1597	1290.843	1.076570	7.152
ENSMUST00000163093.1	1378	1030.676	1.161157	6.159
ENSMUST00000217438.1	943	775.000	0.000000	0.000
ENSMUST00000195764.1	4615	4517.378	1.803499	41.929
ENSMUST00000208907.1	2796	2652.923	0.000000	0.000
ENSMUST00000194208.5	1527	1432.116	0.460956	3.397
ENSMUST00000192481.1	1131	963.000	0.000000	0.000
ENSMUST00000041920.4	1243	1075.000	0.000000	0.000
ENSMUST00000134042.2	687	519.000	0.000000	0.000
ENSMUST00000235482.1	1036	868.000	0.000000	0.000
ENSMUST00000117959.2	963	795.000	0.000000	0.000
ENSMUST00000210779.1	951	783.000	0.000000	0.000
ENSMUST00000118378.1	948	780.000	0.000000	0.000
ENSMUST00000209201.1	477	310.000	0.000000	0.000
ENSMUST00000094105.4	946	778.000	0.000000	0.000
ENSMUST00000134011.3	1136	968.000	0.000000	0.000
ENSMUST00000117349.7	934	766.000	0.000000	0.000
ENSMUST00000134773.3	1513	1345.000	0.000000	0.000
ENSMUST00000118336.3	2129	1961.000	0.000000	0.000
ENSMUST00000119267.1	955	787.000	0.000000	0.000
ENSMUST00000143750.3	1675	1507.000	0.000000	0.000
ENSMUST00000205791.1	633	466.000	0.000000	0.000
ENSMUST00000115991.3	1237	1069.000	0.000000	0.000
ENSMUST00000121340.1	945	777.000	0.000000	0.000
ENSMUST00000121432.3	2321	2294.337	0.338762	4.000
ENSMUST00000121065.2	972	804.000	0.000000	0.000
ENSMUST00000118809.2	971	803.000	0.000000	0.000
ENSMUST00000216831.2	1270	1102.000	0.000000	0.000
ENSMUST00000121914.2	1042	874.000	0.000000	0.000
ENSMUST00000209914.1	959	791.000	0.000000	0.000
ENSMUST00000072887.4	966	798.000	0.000000	0.000
ENSMUST00000211596.1	921	753.000	0.000000	0.000
ENSMUST00000071242.4	934	766.000	0.000000	0.000
ENSMUST00000214399.3	897	729.000	0.000000	0.000
ENSMUST00000179386.1	1050	882.000	0.000000	0.000
ENSMUST00000184850.7	1072	922.597	5.058586	24.019
ENSMUST00000173080.9	1138	970.000	0.000000	0.000
ENSMUST00000185167.7	836	668.000	0.000000	0.000
ENSMUST00000195838.5	1105	937.000	0.000000	0.000
ENSMUST00000194244.5	862	694.000	0.000000	0.000
ENSMUST00000185087.7	1064	896.000	0.000000	0.000
ENSMUST00000195833.5	829	661.000	0.000000	0.000
ENSMUST00000184502.7	862	694.000	0.000000	0.000
ENSMUST00000183560.7	316	155.000	0.000000	0.000
ENSMUST00000183999.7	358	194.000	0.000000	0.000
ENSMUST00000192532.1	995	788.291	1.279225	5.190
ENSMUST00000216665.2	4530	4362.000	0.000000	0.000
ENSMUST00000149775.2	1209	1041.000	0.000000	0.000
ENSMUST00000182725.1	558	391.000	0.000000	0.000
ENSMUST00000183291.1	1837	1731.234	0.000000	0.000
ENSMUST00000086377.8	1832	1727.045	2.556792	22.725
ENSMUST00000174625.7	3389	3304.219	0.568537	9.668
ENSMUST00000174382.7	1699	1531.000	0.000000	0.000
ENSMUST00000166442.2	1481	1313.000	0.000000	0.000
ENSMUST00000213589.1	935	767.000	0.000000	0.000
ENSMUST00000215139.1	932	764.000	0.000000	0.000
ENSMUST00000215291.1	572	405.000	0.000000	0.000
ENSMUST00000215191.1	933	765.000	0.000000	0.000
ENSMUST00000117860.1	950	782.000	0.000000	0.000
ENSMUST00000206214.2	1054	886.000	0.000000	0.000
ENSMUST00000205727.2	1141	973.000	0.000000	0.000
ENSMUST00000118068.2	3462	3294.000	0.000000	0.000
ENSMUST00000207772.2	1320	1152.000	0.000000	0.000
ENSMUST00000080031.2	926	758.000	0.000000	0.000
ENSMUST00000175971.2	2721	2553.000	0.000000	0.000
ENSMUST00000234658.1	1287	1119.000	0.000000	0.000
ENSMUST00000177481.3	2573	2405.000	0.000000	0.000
ENSMUST00000211998.1	932	764.000	0.000000	0.000
ENSMUST00000211893.1	1128	960.000	0.000000	0.000
ENSMUST00000221099.1	929	761.000	0.000000	0.000
ENSMUST00000222301.1	929	761.000	0.000000	0.000
ENSMUST00000069063.4	390	224.000	0.000000	0.000
ENSMUST00000208970.2	2764	2596.000	0.000000	0.000
ENSMUST00000219487.1	2956	2788.000	0.000000	0.000
ENSMUST00000174025.2	3121	2953.000	0.000000	0.000
ENSMUST00000174673.2	919	751.000	0.000000	0.000
ENSMUST00000202355.1	928	760.000	0.000000	0.000
ENSMUST00000117982.1	932	764.000	0.000000	0.000
ENSMUST00000086854.9	6630	6893.620	0.000000	0.000
ENSMUST00000112848.7	6761	7038.857	0.000000	0.000
ENSMUST00000112847.8	7196	7504.414	15.340465	592.466
ENSMUST00000141573.7	1502	1411.806	9.186948	66.750
ENSMUST00000112846.7	2617	2529.014	4.857975	63.229
ENSMUST00000128869.7	2518	2239.106	1.952596	22.501
ENSMUST00000133069.7	2732	2474.860	0.953588	12.146
ENSMUST00000152609.1	968	800.000	0.000000	0.000
ENSMUST00000142444.1	265	118.634	1.725551	1.054
ENSMUST00000135134.1	342	189.012	18.998481	18.481
ENSMUST00000136595.1	300	140.000	0.000000	0.000
ENSMUST00000170792.8	7198	7506.569	5.782094	223.375
ENSMUST00000189634.6	651	484.000	0.000000	0.000
ENSMUST00000056590.5	650	483.000	0.000000	0.000
ENSMUST00000205127.1	936	768.000	0.000000	0.000
ENSMUST00000118736.3	984	816.000	0.000000	0.000
ENSMUST00000196323.1	3865	3986.464	0.103035	2.114
ENSMUST00000198398.4	935	773.288	0.251276	1.000
ENSMUST00000103740.1	413	247.000	0.000000	0.000
ENSMUST00000103558.2	924	756.000	0.000000	0.000
ENSMUST00000198163.1	648	481.000	0.000000	0.000
ENSMUST00000164407.1	519	352.000	0.000000	0.000
ENSMUST00000103561.2	914	746.000	0.000000	0.000
ENSMUST00000179181.2	985	817.000	0.000000	0.000
ENSMUST00000192856.5	737	569.000	0.000000	0.000
ENSMUST00000103291.1	512	345.000	0.000000	0.000
ENSMUST00000103299.2	692	539.998	1.439330	4.000
ENSMUST00000103427.1	54	7.000	0.000000	0.000
ENSMUST00000103428.1	48	5.000	0.000000	0.000
ENSMUST00000192746.1	48	5.000	0.000000	0.000
ENSMUST00000103429.1	54	7.000	0.000000	0.000
ENSMUST00000103430.1	53	6.000	0.000000	0.000
ENSMUST00000199490.1	38	2.000	0.000000	0.000
ENSMUST00000200211.1	38	2.000	0.000000	0.000
ENSMUST00000200074.1	38	2.000	0.000000	0.000
ENSMUST00000198313.1	42	3.000	0.000000	0.000
ENSMUST00000197969.1	38	2.000	0.000000	0.000
ENSMUST00000103405.1	38	2.000	0.000000	0.000
ENSMUST00000199487.1	38	2.000	0.000000	0.000
ENSMUST00000103407.2	36	1.000	0.000000	0.000
ENSMUST00000199459.1	38	2.000	0.000000	0.000
ENSMUST00000103409.1	42	3.000	0.000000	0.000
ENSMUST00000103408.1	38	2.000	0.000000	0.000
ENSMUST00000198234.1	39	2.000	0.000000	0.000
ENSMUST00000103406.1	43	4.000	0.000000	0.000
ENSMUST00000223335.1	1460	1292.000	0.000000	0.000
ENSMUST00000137336.2	1367	1199.000	0.000000	0.000
ENSMUST00000103416.8	1214	1046.000	0.000000	0.000
ENSMUST00000195192.1	1111	943.000	0.000000	0.000
ENSMUST00000192188.2	2566	2398.000	0.000000	0.000
ENSMUST00000103418.2	1114	946.000	0.000000	0.000
ENSMUST00000103420.2	1076	908.000	0.000000	0.000
ENSMUST00000194304.5	2482	2314.000	0.000000	0.000
ENSMUST00000223179.1	2414	2246.000	0.000000	0.000
ENSMUST00000103423.2	1082	914.000	0.000000	0.000
ENSMUST00000194162.5	1806	1638.000	0.000000	0.000
ENSMUST00000192250.1	802	634.000	0.000000	0.000
ENSMUST00000177715.7	1698	1598.543	2.674179	22.000
ENSMUST00000103426.2	1493	1381.859	0.000000	0.000
ENSMUST00000194738.5	2540	2372.000	0.000000	0.000
ENSMUST00000178282.2	1100	932.000	0.000000	0.000
ENSMUST00000200235.1	452	285.000	0.000000	0.000
ENSMUST00000200568.1	454	287.000	0.000000	0.000
ENSMUST00000197046.1	314	153.000	0.000000	0.000
ENSMUST00000198182.1	458	291.000	0.000000	0.000
ENSMUST00000103749.2	606	439.000	0.000000	0.000
ENSMUST00000103410.2	532	365.000	0.000000	0.000
ENSMUST00000195735.1	351	187.000	0.000000	0.000
ENSMUST00000103511.1	294	135.000	0.000000	0.000
ENSMUST00000103372.2	359	195.000	0.000000	0.000
ENSMUST00000200160.4	341	178.000	0.000000	0.000
ENSMUST00000103373.2	344	180.000	0.000000	0.000
ENSMUST00000197820.4	362	197.000	0.000000	0.000
ENSMUST00000103374.2	359	195.000	0.000000	0.000
ENSMUST00000196959.1	365	200.000	0.000000	0.000
ENSMUST00000197429.4	365	200.000	0.000000	0.000
ENSMUST00000103376.2	362	197.000	0.000000	0.000
ENSMUST00000103377.2	366	201.000	0.000000	0.000
ENSMUST00000103378.2	368	203.000	0.000000	0.000
ENSMUST00000197371.1	375	210.000	0.000000	0.000
ENSMUST00000103379.2	344	180.000	0.000000	0.000
ENSMUST00000197525.1	370	205.000	0.000000	0.000
ENSMUST00000103380.2	305	145.000	0.000000	0.000
ENSMUST00000103512.2	388	222.000	0.000000	0.000
ENSMUST00000191862.5	351	187.000	0.000000	0.000
ENSMUST00000103513.2	348	184.000	0.000000	0.000
ENSMUST00000193950.5	351	187.000	0.000000	0.000
ENSMUST00000103514.2	348	184.000	0.000000	0.000
ENSMUST00000197272.1	360	195.000	0.000000	0.000
ENSMUST00000103381.2	300	140.000	0.000000	0.000
ENSMUST00000103382.1	371	206.000	0.000000	0.000
ENSMUST00000103515.1	351	187.000	0.000000	0.000
ENSMUST00000103383.2	380	215.000	0.000000	0.000
ENSMUST00000103384.1	365	200.000	0.000000	0.000
ENSMUST00000196275.1	344	180.000	0.000000	0.000
ENSMUST00000103386.2	369	204.000	0.000000	0.000
ENSMUST00000103387.2	382	217.000	0.000000	0.000
ENSMUST00000103388.3	375	210.000	0.000000	0.000
ENSMUST00000191868.1	351	187.000	0.000000	0.000
ENSMUST00000103516.1	294	135.000	0.000000	0.000
ENSMUST00000195417.1	351	187.000	0.000000	0.000
ENSMUST00000103517.1	294	135.000	0.000000	0.000
ENSMUST00000196599.1	370	205.000	0.000000	0.000
ENSMUST00000103389.2	305	145.000	0.000000	0.000
ENSMUST00000103390.2	395	229.000	0.000000	0.000
ENSMUST00000103746.2	391	225.000	0.000000	0.000
ENSMUST00000103391.3	377	212.000	0.000000	0.000
ENSMUST00000195945.1	379	214.000	0.000000	0.000
ENSMUST00000103392.2	362	197.000	0.000000	0.000
ENSMUST00000103393.1	347	183.000	0.000000	0.000
ENSMUST00000103394.1	347	183.000	0.000000	0.000
ENSMUST00000194865.1	397	231.000	0.000000	0.000
ENSMUST00000103518.1	294	135.000	0.000000	0.000
ENSMUST00000198184.1	359	208.452	2.796446	3.000
ENSMUST00000103395.1	287	129.000	0.000000	0.000
ENSMUST00000192298.1	351	187.000	0.000000	0.000
ENSMUST00000178949.1	294	135.000	0.000000	0.000
ENSMUST00000192724.1	351	187.000	0.000000	0.000
ENSMUST00000103519.1	294	135.000	0.000000	0.000
ENSMUST00000194257.1	358	194.000	0.000000	0.000
ENSMUST00000103521.2	390	224.000	0.000000	0.000
ENSMUST00000192554.5	351	187.000	0.000000	0.000
ENSMUST00000103522.2	348	184.000	0.000000	0.000
ENSMUST00000103523.1	351	187.000	0.000000	0.000
ENSMUST00000193145.1	354	190.000	0.000000	0.000
ENSMUST00000103524.1	301	141.000	0.000000	0.000
ENSMUST00000103525.2	377	212.000	0.000000	0.000
ENSMUST00000103526.2	415	249.000	0.000000	0.000
ENSMUST00000103751.2	381	216.000	0.000000	0.000
ENSMUST00000197518.1	366	201.000	0.000000	0.000
ENSMUST00000103752.2	348	184.000	0.000000	0.000
ENSMUST00000103396.1	359	195.000	0.000000	0.000
ENSMUST00000194071.1	351	187.000	0.000000	0.000
ENSMUST00000103527.1	294	135.000	0.000000	0.000
ENSMUST00000196940.1	359	195.000	0.000000	0.000
ENSMUST00000103397.2	356	192.000	0.000000	0.000
ENSMUST00000103398.1	359	195.000	0.000000	0.000
ENSMUST00000192591.1	358	194.000	0.000000	0.000
ENSMUST00000103529.3	351	187.000	0.000000	0.000
ENSMUST00000197560.1	359	195.000	0.000000	0.000
ENSMUST00000103399.2	299	139.000	0.000000	0.000
ENSMUST00000103400.2	382	217.000	0.000000	0.000
ENSMUST00000103401.2	360	195.000	0.000000	0.000
ENSMUST00000103402.1	359	195.000	0.000000	0.000
ENSMUST00000103403.2	378	213.000	0.000000	0.000
ENSMUST00000195359.5	351	187.000	0.000000	0.000
ENSMUST00000103530.2	348	184.000	0.000000	0.000
ENSMUST00000103404.1	359	195.000	0.000000	0.000
ENSMUST00000103531.3	351	187.000	0.000000	0.000
ENSMUST00000103503.3	349	185.000	0.000000	0.000
ENSMUST00000171270.1	90	14.000	0.000000	0.000
ENSMUST00000103302.2	501	334.000	0.000000	0.000
ENSMUST00000103303.2	394	228.000	0.000000	0.000
ENSMUST00000103304.2	374	209.000	0.000000	0.000
ENSMUST00000103305.1	362	197.000	0.000000	0.000
ENSMUST00000103306.1	362	197.000	0.000000	0.000
ENSMUST00000196006.4	353	189.000	0.000000	0.000
ENSMUST00000103307.2	350	186.000	0.000000	0.000
ENSMUST00000200578.4	353	189.000	0.000000	0.000
ENSMUST00000103308.2	350	186.000	0.000000	0.000
ENSMUST00000200586.1	359	195.000	0.000000	0.000
ENSMUST00000103309.2	341	178.000	0.000000	0.000
ENSMUST00000103310.2	358	194.000	0.000000	0.000
ENSMUST00000197406.4	353	189.000	0.000000	0.000
ENSMUST00000103311.2	350	186.000	0.000000	0.000
ENSMUST00000196768.1	353	189.000	0.000000	0.000
ENSMUST00000103312.2	287	129.000	0.000000	0.000
ENSMUST00000103313.2	377	212.000	0.000000	0.000
ENSMUST00000103314.2	383	218.000	0.000000	0.000
ENSMUST00000197515.1	359	195.000	0.000000	0.000
ENSMUST00000103315.2	350	186.000	0.000000	0.000
ENSMUST00000103316.1	353	189.000	0.000000	0.000
ENSMUST00000194581.1	378	213.000	0.000000	0.000
ENSMUST00000163467.1	302	142.000	0.000000	0.000
ENSMUST00000103532.2	405	239.000	0.000000	0.000
ENSMUST00000197803.1	363	198.000	0.000000	0.000
ENSMUST00000103533.1	301	141.000	0.000000	0.000
ENSMUST00000103317.2	404	238.000	0.000000	0.000
ENSMUST00000103534.1	351	187.000	0.000000	0.000
ENSMUST00000103535.2	405	239.000	0.000000	0.000
ENSMUST00000103318.5	361	196.000	0.000000	0.000
ENSMUST00000103319.2	358	194.000	0.000000	0.000
ENSMUST00000103320.2	368	203.000	0.000000	0.000
ENSMUST00000103536.3	358	194.000	0.000000	0.000
ENSMUST00000103321.2	401	235.000	0.000000	0.000
ENSMUST00000103322.2	374	209.000	0.000000	0.000
ENSMUST00000103323.2	378	213.000	0.000000	0.000
ENSMUST00000103324.2	375	210.000	0.000000	0.000
ENSMUST00000200406.1	339	176.000	0.000000	0.000
ENSMUST00000103537.2	399	233.000	0.000000	0.000
ENSMUST00000199510.4	353	189.000	0.000000	0.000
ENSMUST00000103325.2	350	186.000	0.000000	0.000
ENSMUST00000198646.1	351	187.000	0.000000	0.000
ENSMUST00000103538.2	294	135.000	0.000000	0.000
ENSMUST00000168090.2	376	211.000	0.000000	0.000
ENSMUST00000103326.2	359	195.000	0.000000	0.000
ENSMUST00000196839.4	347	183.000	0.000000	0.000
ENSMUST00000103327.2	344	180.000	0.000000	0.000
ENSMUST00000199933.4	351	187.000	0.000000	0.000
ENSMUST00000103539.2	348	184.000	0.000000	0.000
ENSMUST00000199266.1	358	194.000	0.000000	0.000
ENSMUST00000103540.2	315	154.000	0.000000	0.000
ENSMUST00000103328.2	359	195.000	0.000000	0.000
ENSMUST00000198735.1	347	183.000	0.000000	0.000
ENSMUST00000103329.2	287	129.000	0.000000	0.000
ENSMUST00000196690.1	359	195.000	0.000000	0.000
ENSMUST00000103541.2	396	230.000	0.000000	0.000
ENSMUST00000164041.2	299	139.000	0.000000	0.000
ENSMUST00000103542.1	303	143.000	0.000000	0.000
ENSMUST00000103330.1	347	183.000	0.000000	0.000
ENSMUST00000196863.1	363	198.000	0.000000	0.000
ENSMUST00000183936.1	344	180.000	0.000000	0.000
ENSMUST00000103332.1	351	187.000	0.000000	0.000
ENSMUST00000196587.4	351	187.000	0.000000	0.000
ENSMUST00000103543.2	348	184.000	0.000000	0.000
ENSMUST00000103333.3	358	194.000	0.000000	0.000
ENSMUST00000103544.2	373	208.000	0.000000	0.000
ENSMUST00000103334.3	352	188.000	0.000000	0.000
ENSMUST00000197537.1	368	203.000	0.000000	0.000
ENSMUST00000169155.1	294	135.000	0.000000	0.000
ENSMUST00000198777.1	406	240.000	0.000000	0.000
ENSMUST00000170551.1	294	135.000	0.000000	0.000
ENSMUST00000199373.1	376	211.000	0.000000	0.000
ENSMUST00000163670.1	294	135.000	0.000000	0.000
ENSMUST00000103547.1	351	187.000	0.000000	0.000
ENSMUST00000103548.2	351	187.000	0.000000	0.000
ENSMUST00000199143.4	338	175.000	0.000000	0.000
ENSMUST00000103335.2	335	172.000	0.000000	0.000
ENSMUST00000103336.1	362	197.000	0.000000	0.000
ENSMUST00000196991.1	386	220.000	0.000000	0.000
ENSMUST00000103549.1	294	135.000	0.000000	0.000
ENSMUST00000198756.1	353	189.000	0.000000	0.000
ENSMUST00000103551.1	351	187.000	0.000000	0.000
ENSMUST00000103552.1	351	187.000	0.000000	0.000
ENSMUST00000193936.1	357	193.000	0.000000	0.000
ENSMUST00000179796.1	297	138.000	0.000000	0.000
ENSMUST00000103489.1	357	193.000	0.000000	0.000
ENSMUST00000193397.1	357	193.000	0.000000	0.000
ENSMUST00000195037.1	359	195.000	0.000000	0.000
ENSMUST00000103492.1	359	195.000	0.000000	0.000
ENSMUST00000103493.2	351	187.000	0.000000	0.000
ENSMUST00000191803.1	395	229.000	0.000000	0.000
ENSMUST00000103494.1	294	135.000	0.000000	0.000
ENSMUST00000103363.1	352	188.000	0.000000	0.000
ENSMUST00000103364.2	360	195.000	0.000000	0.000
ENSMUST00000103365.2	377	212.000	0.000000	0.000
ENSMUST00000103366.2	385	219.000	0.000000	0.000
ENSMUST00000103367.2	401	235.000	0.000000	0.000
ENSMUST00000103368.2	379	214.000	0.000000	0.000
ENSMUST00000103369.1	347	183.000	0.000000	0.000
ENSMUST00000103495.2	377	212.000	0.000000	0.000
ENSMUST00000197290.1	347	183.000	0.000000	0.000
ENSMUST00000103370.2	287	129.000	0.000000	0.000
ENSMUST00000198880.4	347	183.000	0.000000	0.000
ENSMUST00000103371.2	344	180.000	0.000000	0.000
ENSMUST00000103496.3	388	222.000	0.000000	0.000
ENSMUST00000195337.1	354	190.000	0.000000	0.000
ENSMUST00000103497.1	351	187.000	0.000000	0.000
ENSMUST00000193893.5	351	187.000	0.000000	0.000
ENSMUST00000103498.2	348	184.000	0.000000	0.000
ENSMUST00000191801.1	351	187.000	0.000000	0.000
ENSMUST00000195469.5	386	220.000	0.000000	0.000
ENSMUST00000109711.3	215	72.000	0.000000	0.000
ENSMUST00000103500.1	294	135.000	0.000000	0.000
ENSMUST00000192077.1	351	187.000	0.000000	0.000
ENSMUST00000103501.2	294	135.000	0.000000	0.000
ENSMUST00000194350.5	351	187.000	0.000000	0.000
ENSMUST00000103504.2	306	146.000	0.000000	0.000
ENSMUST00000193855.1	405	239.000	0.000000	0.000
ENSMUST00000103505.2	348	184.000	0.000000	0.000
ENSMUST00000194968.5	351	187.000	0.000000	0.000
ENSMUST00000103506.2	348	184.000	0.000000	0.000
ENSMUST00000103507.1	351	187.000	0.000000	0.000
ENSMUST00000194625.1	351	187.000	0.000000	0.000
ENSMUST00000191861.1	351	187.000	0.000000	0.000
ENSMUST00000103509.1	294	135.000	0.000000	0.000
ENSMUST00000103510.1	351	187.000	0.000000	0.000
ENSMUST00000191918.1	357	193.000	0.000000	0.000
ENSMUST00000177949.1	297	138.000	0.000000	0.000
ENSMUST00000103466.1	353	189.000	0.000000	0.000
ENSMUST00000103467.1	351	187.000	0.000000	0.000
ENSMUST00000103468.2	461	294.000	0.000000	0.000
ENSMUST00000103469.3	399	233.000	0.000000	0.000
ENSMUST00000195641.1	353	189.000	0.000000	0.000
ENSMUST00000103470.1	299	139.000	0.000000	0.000
ENSMUST00000195884.1	351	187.000	0.000000	0.000
ENSMUST00000103471.1	294	135.000	0.000000	0.000
ENSMUST00000103472.3	351	187.000	0.000000	0.000
ENSMUST00000103473.1	351	187.000	0.000000	0.000
ENSMUST00000103461.4	361	196.000	0.000000	0.000
ENSMUST00000195706.1	351	187.000	0.000000	0.000
ENSMUST00000103475.1	333	170.000	0.000000	0.000
ENSMUST00000191693.1	350	186.000	0.000000	0.000
ENSMUST00000103476.1	296	137.000	0.000000	0.000
ENSMUST00000192499.2	437	270.000	0.000000	0.000
ENSMUST00000103477.3	360	195.000	0.000000	0.000
ENSMUST00000193408.1	353	189.000	0.000000	0.000
ENSMUST00000195619.1	353	189.000	0.000000	0.000
ENSMUST00000103479.3	299	139.000	0.000000	0.000
ENSMUST00000196595.1	352	188.000	0.000000	0.000
ENSMUST00000103351.2	286	128.000	0.000000	0.000
ENSMUST00000198345.1	352	188.000	0.000000	0.000
ENSMUST00000177795.1	288	130.000	0.000000	0.000
ENSMUST00000199160.1	382	217.000	0.000000	0.000
ENSMUST00000103353.2	284	126.000	0.000000	0.000
ENSMUST00000103354.2	368	203.000	0.000000	0.000
ENSMUST00000197448.1	358	194.000	0.000000	0.000
ENSMUST00000103355.2	292	133.000	0.000000	0.000
ENSMUST00000195124.5	350	186.000	0.000000	0.000
ENSMUST00000103481.2	342	178.000	0.000000	0.000
ENSMUST00000103356.3	373	208.000	0.000000	0.000
ENSMUST00000103357.3	352	188.000	0.000000	0.000
ENSMUST00000194159.1	351	187.000	0.000000	0.000
ENSMUST00000103482.1	294	135.000	0.000000	0.000
ENSMUST00000103483.2	394	228.000	0.000000	0.000
ENSMUST00000125484.2	359	195.000	0.000000	0.000
ENSMUST00000183954.3	302	142.000	0.000000	0.000
ENSMUST00000103485.2	353	189.000	0.000000	0.000
ENSMUST00000103486.1	356	192.000	0.000000	0.000
ENSMUST00000103359.2	379	214.000	0.000000	0.000
ENSMUST00000199437.1	352	188.000	0.000000	0.000
ENSMUST00000177697.1	288	130.000	0.000000	0.000
ENSMUST00000198328.1	367	202.000	0.000000	0.000
ENSMUST00000166380.1	292	133.000	0.000000	0.000
ENSMUST00000103345.3	394	228.000	0.000000	0.000
ENSMUST00000103478.3	350	186.000	0.000000	0.000
ENSMUST00000200454.1	378	213.000	0.000000	0.000
ENSMUST00000103337.2	340	177.000	0.000000	0.000
ENSMUST00000114212.3	347	183.000	0.000000	0.000
ENSMUST00000103339.1	347	183.000	0.000000	0.000
ENSMUST00000197966.1	358	194.000	0.000000	0.000
ENSMUST00000103340.2	290	131.000	0.000000	0.000
ENSMUST00000103341.3	348	184.000	0.000000	0.000
ENSMUST00000195468.5	353	189.000	0.000000	0.000
ENSMUST00000103442.2	350	186.000	0.000000	0.000
ENSMUST00000103443.2	352	188.000	0.000000	0.000
ENSMUST00000103444.2	425	258.000	0.000000	0.000
ENSMUST00000178229.2	347	183.000	0.000000	0.000
ENSMUST00000103446.1	353	189.000	0.000000	0.000
ENSMUST00000103447.1	350	186.000	0.000000	0.000
ENSMUST00000103448.2	418	252.000	0.000000	0.000
ENSMUST00000195707.2	480	313.000	0.000000	0.000
ENSMUST00000103449.3	347	183.000	0.000000	0.000
ENSMUST00000103450.3	353	189.000	0.000000	0.000
ENSMUST00000179657.1	350	186.000	0.000000	0.000
ENSMUST00000192264.1	413	247.000	0.000000	0.000
ENSMUST00000103452.2	350	186.000	0.000000	0.000
ENSMUST00000195381.1	353	189.000	0.000000	0.000
ENSMUST00000103342.3	358	194.000	0.000000	0.000
ENSMUST00000103343.3	358	194.000	0.000000	0.000
ENSMUST00000180013.2	369	204.000	0.000000	0.000
ENSMUST00000103344.2	394	228.000	0.000000	0.000
ENSMUST00000192911.1	350	186.000	0.000000	0.000
ENSMUST00000103455.2	342	178.000	0.000000	0.000
ENSMUST00000103346.2	402	236.000	0.000000	0.000
ENSMUST00000196201.1	352	188.000	0.000000	0.000
ENSMUST00000101325.3	288	133.757	1.452697	1.000
ENSMUST00000103456.3	355	191.000	0.000000	0.000
ENSMUST00000103348.2	379	214.000	0.000000	0.000
ENSMUST00000192877.1	361	196.000	0.000000	0.000
ENSMUST00000103457.2	350	186.000	0.000000	0.000
ENSMUST00000103349.1	348	184.000	0.000000	0.000
ENSMUST00000103350.2	394	228.000	0.000000	0.000
ENSMUST00000193652.1	380	215.000	0.000000	0.000
ENSMUST00000103458.2	350	186.000	0.000000	0.000
ENSMUST00000103459.4	405	239.000	0.000000	0.000
ENSMUST00000103451.4	362	197.000	0.000000	0.000
ENSMUST00000103474.4	363	198.000	0.000000	0.000
ENSMUST00000193133.2	357	193.000	0.000000	0.000
ENSMUST00000103462.3	354	190.000	0.000000	0.000
ENSMUST00000103463.2	351	187.000	0.000000	0.000
ENSMUST00000103464.2	414	248.000	0.000000	0.000
ENSMUST00000167638.1	352	188.000	0.000000	0.000
ENSMUST00000166255.1	278	121.000	0.000000	0.000
ENSMUST00000103301.2	359	195.000	0.000000	0.000
ENSMUST00000095364.2	294	135.000	0.000000	0.000
ENSMUST00000103682.2	51	6.000	0.000000	0.000
ENSMUST00000103683.1	59	8.000	0.000000	0.000
ENSMUST00000197589.1	62	8.000	0.000000	0.000
ENSMUST00000103686.1	64	9.000	0.000000	0.000
ENSMUST00000103687.1	63	9.000	0.000000	0.000
ENSMUST00000196977.1	63	9.000	0.000000	0.000
ENSMUST00000103688.2	65	9.000	0.000000	0.000
ENSMUST00000103689.1	63	9.000	0.000000	0.000
ENSMUST00000103690.1	66	9.000	0.000000	0.000
ENSMUST00000103691.1	66	9.000	0.000000	0.000
ENSMUST00000103693.1	63	9.000	0.000000	0.000
ENSMUST00000199452.1	62	8.000	0.000000	0.000
ENSMUST00000103694.2	59	8.000	0.000000	0.000
ENSMUST00000200046.1	61	8.000	0.000000	0.000
ENSMUST00000103695.1	60	8.000	0.000000	0.000
ENSMUST00000197949.1	57	7.000	0.000000	0.000
ENSMUST00000103696.1	63	9.000	0.000000	0.000
ENSMUST00000103697.1	63	9.000	0.000000	0.000
ENSMUST00000103698.1	61	8.000	0.000000	0.000
ENSMUST00000103699.1	57	7.000	0.000000	0.000
ENSMUST00000103700.1	64	9.000	0.000000	0.000
ENSMUST00000103701.1	55	7.000	0.000000	0.000
ENSMUST00000103702.1	61	8.000	0.000000	0.000
ENSMUST00000103703.1	63	9.000	0.000000	0.000
ENSMUST00000103704.1	62	8.000	0.000000	0.000
ENSMUST00000103705.1	60	8.000	0.000000	0.000
ENSMUST00000103706.1	65	9.000	0.000000	0.000
ENSMUST00000103707.1	58	8.000	0.000000	0.000
ENSMUST00000103708.1	57	7.000	0.000000	0.000
ENSMUST00000103709.1	66	9.000	0.000000	0.000
ENSMUST00000103710.1	57	7.000	0.000000	0.000
ENSMUST00000103711.1	59	8.000	0.000000	0.000
ENSMUST00000103712.1	60	8.000	0.000000	0.000
ENSMUST00000103713.1	65	9.000	0.000000	0.000
ENSMUST00000103714.1	59	8.000	0.000000	0.000
ENSMUST00000103715.1	60	8.000	0.000000	0.000
ENSMUST00000103716.2	57	7.000	0.000000	0.000
ENSMUST00000103717.2	63	9.000	0.000000	0.000
ENSMUST00000103718.1	60	8.000	0.000000	0.000
ENSMUST00000103719.1	60	8.000	0.000000	0.000
ENSMUST00000103720.1	57	7.000	0.000000	0.000
ENSMUST00000103721.2	58	8.000	0.000000	0.000
ENSMUST00000103722.1	61	8.000	0.000000	0.000
ENSMUST00000103723.1	66	9.000	0.000000	0.000
ENSMUST00000103724.1	63	9.000	0.000000	0.000
ENSMUST00000103725.1	61	8.000	0.000000	0.000
ENSMUST00000103726.1	60	8.000	0.000000	0.000
ENSMUST00000103728.1	57	7.000	0.000000	0.000
ENSMUST00000103729.1	58	8.000	0.000000	0.000
ENSMUST00000103730.1	59	8.000	0.000000	0.000
ENSMUST00000103731.1	58	8.000	0.000000	0.000
ENSMUST00000103733.1	59	8.000	0.000000	0.000
ENSMUST00000103734.1	62	8.000	0.000000	0.000
ENSMUST00000103735.1	62	8.000	0.000000	0.000
ENSMUST00000103736.1	63	9.000	0.000000	0.000
ENSMUST00000103737.2	66	9.000	0.000000	0.000
ENSMUST00000103738.1	66	9.000	0.000000	0.000
ENSMUST00000200495.1	60	8.000	0.000000	0.000
ENSMUST00000103562.2	60	8.000	0.000000	0.000
ENSMUST00000197113.1	60	8.000	0.000000	0.000
ENSMUST00000184430.1	61	8.000	0.000000	0.000
ENSMUST00000103284.1	48	5.000	0.000000	0.000
ENSMUST00000103285.1	48	5.000	0.000000	0.000
ENSMUST00000192366.1	50	6.000	0.000000	0.000
ENSMUST00000103286.1	54	7.000	0.000000	0.000
ENSMUST00000103287.1	51	6.000	0.000000	0.000
ENSMUST00000103288.1	50	6.000	0.000000	0.000
ENSMUST00000103289.1	53	6.000	0.000000	0.000
ENSMUST00000193061.1	46	5.000	0.000000	0.000
ENSMUST00000103290.1	45	4.000	0.000000	0.000
ENSMUST00000103293.1	50	6.000	0.000000	0.000
ENSMUST00000103294.1	51	6.000	0.000000	0.000
ENSMUST00000103295.1	49	5.000	0.000000	0.000
ENSMUST00000103296.1	49	5.000	0.000000	0.000
ENSMUST00000103297.1	49	5.000	0.000000	0.000
ENSMUST00000103298.1	47	5.000	0.000000	0.000
ENSMUST00000082421.1	1144	1048.496	6542.584885	35304.000
ENSMUST00000082419.1	519	314.639	381.034848	617.000
ENSMUST00000082418.1	1824	1631.357	1750.301114	14694.999
ENSMUST00000082414.1	1378	1068.106	5139.935333	28254.000
ENSMUST00000084013.1	297	147.600	5839.727426	4435.957
ENSMUST00000082411.1	348	164.000	193.194673	163.060
ENSMUST00000082409.1	784	659.000	3344.499555	11342.903
ENSMUST00000082408.1	681	502.669	5186.157848	13416.391
ENSMUST00000082407.1	204	64.000	13865.690752	4566.982
ENSMUST00000082405.1	684	526.401	2623.452586	7107.182
ENSMUST00000082402.1	1545	1481.404	9911.760379	75566.982
ENSMUST00000082396.1	1038	770.956	3570.339738	14166.000
ENSMUST00000082392.1	957	795.462	6437.038358	26352.000
ENSMUST00000124112.1	574	392.675	4.649888	9.397
ENSMUST00000084954.12	1732	1533.686	0.000000	0.000
ENSMUST00000108568.9	1777	1581.472	15.721753	127.959
ENSMUST00000079056.8	1443	1266.150	0.000000	0.000
ENSMUST00000102564.10	1848	1677.850	23.883064	206.230
ENSMUST00000124943.7	662	494.000	0.000000	0.000
ENSMUST00000150076.7	370	205.000	0.000000	0.000
ENSMUST00000128748.7	957	797.280	1.781760	7.311
ENSMUST00000102563.1	1352	1195.635	2.233435	13.743
ENSMUST00000138006.7	1073	906.592	0.000000	0.000
ENSMUST00000125441.7	756	596.291	11.307819	34.701
ENSMUST00000143232.1	603	446.536	0.000000	0.000
ENSMUST00000144454.1	488	314.114	17.109972	27.660
ENSMUST00000041683.8	4434	4318.554	204.983001	4555.793
ENSMUST00000173525.1	930	788.428	14.792615	60.023
ENSMUST00000174035.1	520	364.724	42.758803	80.260
ENSMUST00000174301.7	657	513.536	1.430908	3.782
ENSMUST00000174220.1	889	657.503	10.681053	36.143
ENSMUST00000199435.1	3794	3383.659	5.903993	102.811
ENSMUST00000098538.8	2564	2200.094	0.000000	0.000
ENSMUST00000199307.4	1944	1746.898	2.259252	20.311
ENSMUST00000098539.6	2261	1891.742	14.294778	139.170
ENSMUST00000196898.4	3323	3007.393	2.131363	32.988
ENSMUST00000029920.14	2239	1881.636	0.893577	8.653
ENSMUST00000196552.4	705	547.687	1.826501	5.148
ENSMUST00000197657.1	425	258.000	0.000000	0.000
ENSMUST00000199124.4	599	461.879	0.586148	1.393
ENSMUST00000196857.4	701	541.344	0.000000	0.000
ENSMUST00000198764.1	764	607.987	2.260584	7.073
ENSMUST00000199045.4	913	746.727	6.651468	25.562
ENSMUST00000196426.4	674	488.355	4.725915	11.878
ENSMUST00000200014.4	740	583.053	3.496860	10.493
ENSMUST00000198808.4	3747	3312.522	4.420467	75.359
ENSMUST00000195926.1	464	297.000	0.000000	0.000
ENSMUST00000200353.1	485	291.322	0.000000	0.000
ENSMUST00000106192.8	2425	2011.387	7.067567	73.160
ENSMUST00000178858.2	804	636.000	0.000000	0.000
ENSMUST00000169137.2	616	449.000	0.000000	0.000
ENSMUST00000113529.3	442	275.000	0.000000	0.000
ENSMUST00000208801.1	437	270.000	0.000000	0.000
ENSMUST00000031309.15	2421	2174.555	73.129612	818.411
ENSMUST00000125522.1	3357	3267.078	1.260773	21.198
ENSMUST00000138071.1	585	398.245	0.843197	1.728
ENSMUST00000111959.1	1526	1367.038	0.000000	0.000
ENSMUST00000149669.7	600	442.809	0.000000	0.000
ENSMUST00000136895.1	392	227.214	3.117427	3.645
ENSMUST00000118865.7	768	600.000	0.000000	0.000
ENSMUST00000061587.12	1996	1799.186	4.967912	46.000
ENSMUST00000121504.1	2141	1943.396	0.000000	0.000
ENSMUST00000081035.8	4334	4516.807	2.452085	57.000
ENSMUST00000025989.9	8096	7468.531	15.484564	595.171
ENSMUST00000237871.1	3170	2792.161	100.407561	1442.829
ENSMUST00000028807.5	3665	3649.007	20.398813	383.078
ENSMUST00000126082.1	897	754.457	8.484234	32.942
ENSMUST00000141836.1	266	114.440	9.833968	5.792
ENSMUST00000150162.7	606	456.724	0.000000	0.000
ENSMUST00000140282.1	446	279.000	0.000000	0.000
ENSMUST00000125766.7	936	785.643	6.837556	27.646
ENSMUST00000152191.7	1010	845.013	10.735264	46.686
ENSMUST00000154104.1	668	505.573	2.633760	6.853
ENSMUST00000117392.8	6625	6169.820	0.000000	0.000
ENSMUST00000132442.1	3088	2816.120	0.000000	0.000
ENSMUST00000135804.1	634	467.000	0.000000	0.000
ENSMUST00000173320.7	6908	6365.905	6.867751	225.000
ENSMUST00000112524.8	3089	2952.118	0.000000	0.000
ENSMUST00000141118.8	3399	3186.413	1.021542	16.752
ENSMUST00000133617.2	1902	1741.680	0.000000	0.000
ENSMUST00000074082.12	2129	1980.767	0.000000	0.000
ENSMUST00000134053.7	1905	1752.971	15.062176	135.885
ENSMUST00000143125.1	794	614.033	1.856999	5.868
ENSMUST00000123115.1	807	635.911	4.191367	13.717
ENSMUST00000214989.1	500	333.000	0.000000	0.000
ENSMUST00000123601.1	878	757.063	5.475677	21.334
ENSMUST00000214249.1	1693	1534.945	3.520551	27.811
ENSMUST00000219340.1	1718	1610.237	2.761286	22.883
ENSMUST00000219129.1	1546	1378.000	0.000000	0.000
ENSMUST00000215222.1	460	289.676	17.272813	25.750
ENSMUST00000170255.1	1590	1422.000	0.000000	0.000
ENSMUST00000020488.8	123179	127676.543	7.614640	5003.436
ENSMUST00000076316.5	3084	2948.440	5.074468	77.000
ENSMUST00000210922.1	2208	2173.886	0.000000	0.000
ENSMUST00000210519.1	2295	2249.355	0.000000	0.000
ENSMUST00000020497.13	6027	6146.260	14.888591	470.947
ENSMUST00000146640.7	3938	4026.898	0.000000	0.000
ENSMUST00000147381.1	347	189.580	1.333933	1.301
ENSMUST00000141184.1	1383	1290.587	6.012754	39.936
ENSMUST00000138858.7	3505	3519.023	0.000000	0.000
ENSMUST00000143793.7	804	652.023	0.495743	1.664
ENSMUST00000125193.1	692	553.613	0.540497	1.540
ENSMUST00000028944.3	3618	3504.888	30.167592	544.155
ENSMUST00000154328.7	547	390.562	0.917934	1.845
ENSMUST00000147135.1	392	226.000	0.000000	0.000
ENSMUST00000141500.1	656	489.000	0.000000	0.000
ENSMUST00000141785.1	658	491.000	0.000000	0.000
ENSMUST00000084512.10	6471	6400.078	8.151117	268.479
ENSMUST00000084030.5	7788	7697.465	15.068055	596.915
ENSMUST00000209441.1	3469	3459.277	1.853078	32.990
ENSMUST00000210645.1	797	670.402	1.159356	4.000
ENSMUST00000210016.1	656	489.000	0.000000	0.000
ENSMUST00000211622.1	1661	1437.782	0.000000	0.000
ENSMUST00000210933.1	375	210.000	0.000000	0.000
ENSMUST00000210767.1	552	385.000	0.000000	0.000
ENSMUST00000210488.1	479	315.432	0.000000	0.000
ENSMUST00000209827.1	515	348.000	0.000000	0.000
ENSMUST00000211584.1	457	290.000	0.000000	0.000
ENSMUST00000209633.1	1050	945.122	2.055910	10.000
ENSMUST00000211218.1	943	655.459	1.664640	5.615
ENSMUST00000021133.15	2526	2390.970	53.480978	658.084
ENSMUST00000106425.3	2330	2205.562	0.000000	0.000
ENSMUST00000127205.7	1979	1817.169	0.000000	0.000
ENSMUST00000128808.1	703	541.904	1.762724	4.916
ENSMUST00000110893.9	1242	1148.792	1.336701	7.903
ENSMUST00000085633.11	1089	994.688	0.000000	0.000
ENSMUST00000110891.7	1214	1046.000	0.000000	0.000
ENSMUST00000027945.5	1196	1101.468	3.479606	19.725
ENSMUST00000156341.1	1028	926.885	4.333300	20.671
ENSMUST00000153757.1	498	357.544	6.359452	11.702
ENSMUST00000124497.1	741	631.426	0.307730	1.000
ENSMUST00000143876.7	342	178.000	0.000000	0.000
ENSMUST00000156527.1	261	110.831	1.753191	1.000
ENSMUST00000198858.4	453	286.000	0.000000	0.000
ENSMUST00000197248.4	3184	3016.000	0.000000	0.000
ENSMUST00000061155.11	2956	2937.355	0.910709	13.767
ENSMUST00000198043.4	2233	2202.737	0.000000	0.000
ENSMUST00000084952.7	2713	2727.063	1.441632	20.233
ENSMUST00000109332.7	617	450.000	0.000000	0.000
ENSMUST00000167694.1	249	97.000	0.000000	0.000
ENSMUST00000086461.12	2796	2707.207	22.890856	318.927
ENSMUST00000150962.7	3751	3698.138	2.432948	46.305
ENSMUST00000129369.1	375	215.422	0.000000	0.000
ENSMUST00000123392.1	264	109.000	0.000000	0.000
ENSMUST00000126262.1	1256	1121.685	2.231843	12.884
ENSMUST00000111953.1	772	602.922	2.355869	7.310
ENSMUST00000088260.1	1074	906.000	0.000000	0.000
ENSMUST00000033818.9	7549	7223.078	22.639456	841.581
ENSMUST00000091237.11	7443	7123.882	0.000000	0.000
ENSMUST00000133338.7	4028	3858.962	5.617025	111.554
ENSMUST00000125031.1	2295	2063.714	2.832752	30.086
ENSMUST00000127197.1	755	616.662	0.000000	0.000
ENSMUST00000132974.7	5528	5330.988	2.150145	58.991
ENSMUST00000152273.1	692	554.785	1.103652	3.151
ENSMUST00000136918.1	290	141.026	3.463516	2.514
ENSMUST00000143359.7	604	442.270	7.152143	16.279
ENSMUST00000131804.1	567	406.423	10.186498	21.306
ENSMUST00000139545.1	811	620.874	5.916302	18.904
ENSMUST00000001256.10	3736	2826.247	13.149641	191.263
ENSMUST00000167545.2	3156	2358.586	2.367425	28.737
ENSMUST00000017454.7	751	583.000	0.000000	0.000
ENSMUST00000046863.11	1828	1660.000	0.000000	0.000
ENSMUST00000132702.7	1899	1748.130	0.000000	0.000
ENSMUST00000144748.7	2286	2131.419	3.039541	33.341
ENSMUST00000206674.1	531	364.000	0.000000	0.000
ENSMUST00000106272.7	1725	1557.000	0.000000	0.000
ENSMUST00000125188.7	473	306.000	0.000000	0.000
ENSMUST00000155005.2	710	542.000	0.000000	0.000
ENSMUST00000206995.1	1000	822.580	0.630056	2.667
ENSMUST00000124631.7	782	614.000	0.000000	0.000
ENSMUST00000136597.2	809	641.000	0.000000	0.000
ENSMUST00000139068.7	364	199.000	0.000000	0.000
ENSMUST00000106271.1	1713	1565.384	0.388146	3.127
ENSMUST00000138432.1	288	130.000	0.000000	0.000
ENSMUST00000084935.10	8834	8121.513	21.995032	919.326
ENSMUST00000208158.1	1551	1436.406	0.421584	3.117
ENSMUST00000162108.7	2433	2347.099	0.000000	0.000
ENSMUST00000054436.8	4060	3894.455	6.068892	121.637
ENSMUST00000035115.4	4902	4668.379	0.790824	19.000
ENSMUST00000213272.1	508	341.000	0.000000	0.000
ENSMUST00000139189.1	412	246.000	0.000000	0.000
ENSMUST00000129394.1	763	633.565	0.920073	3.000
ENSMUST00000149959.1	224	78.000	0.000000	0.000
ENSMUST00000103097.9	443	276.000	0.000000	0.000
ENSMUST00000180193.1	443	276.000	0.000000	0.000
ENSMUST00000199470.4	2392	2224.000	0.000000	0.000
ENSMUST00000046045.12	2564	2451.897	0.461545	5.824
ENSMUST00000199423.4	2016	1926.921	0.000000	0.000
ENSMUST00000196529.4	1460	1320.489	0.000000	0.000
ENSMUST00000198460.4	1785	1673.090	0.833399	7.176
ENSMUST00000199983.1	479	312.000	0.000000	0.000
ENSMUST00000198734.1	452	285.000	0.000000	0.000
ENSMUST00000200589.4	1174	1006.000	0.000000	0.000
ENSMUST00000198750.4	870	702.000	0.000000	0.000
ENSMUST00000198404.1	368	203.000	0.000000	0.000
ENSMUST00000196815.4	574	407.000	0.000000	0.000
ENSMUST00000198648.4	810	642.000	0.000000	0.000
ENSMUST00000196504.4	608	441.000	0.000000	0.000
ENSMUST00000199685.1	604	437.000	0.000000	0.000
ENSMUST00000197282.1	655	488.000	0.000000	0.000
ENSMUST00000199752.1	275	119.000	0.000000	0.000
ENSMUST00000103096.9	911	743.000	0.000000	0.000
ENSMUST00000109328.7	726	558.000	0.000000	0.000
ENSMUST00000130227.1	1619	1449.187	0.670406	5.000
ENSMUST00000063824.13	3681	3513.000	0.000000	0.000
ENSMUST00000136375.7	3691	3209.630	0.087301	1.442
ENSMUST00000142203.7	3849	3681.000	0.000000	0.000
ENSMUST00000141714.1	492	325.000	0.000000	0.000
ENSMUST00000135618.7	3293	2788.637	0.247913	3.558
ENSMUST00000137458.1	3272	3104.000	0.000000	0.000
ENSMUST00000134723.1	354	190.000	0.000000	0.000
ENSMUST00000143808.1	554	387.000	0.000000	0.000
ENSMUST00000135968.1	762	594.000	0.000000	0.000
ENSMUST00000135560.1	1156	988.000	0.000000	0.000
ENSMUST00000000188.11	6330	6287.090	405.684288	13126.402
ENSMUST00000201564.1	127	24.000	8.096194	1.000
ENSMUST00000201985.1	415	249.960	1.289363	1.659
ENSMUST00000201902.3	627	450.986	0.000000	0.000
ENSMUST00000202363.1	3506	3365.627	2.132644	36.940
ENSMUST00000201066.1	983	815.000	0.000000	0.000
ENSMUST00000201637.1	1006	865.467	0.000000	0.000
ENSMUST00000201857.1	115	20.000	0.000000	0.000
ENSMUST00000062904.10	3151	3061.369	41.439937	652.894
ENSMUST00000139555.7	3841	3762.159	2.754175	53.326
ENSMUST00000133959.7	688	544.218	4.042911	11.323
ENSMUST00000128582.7	5607	5570.255	6.012028	172.347
ENSMUST00000139069.7	2300	2173.951	0.514875	5.760
ENSMUST00000147625.1	595	443.670	0.000000	0.000
ENSMUST00000123551.7	710	560.004	2.467126	7.110
ENSMUST00000142198.7	823	670.037	0.923182	3.183
ENSMUST00000148048.1	786	619.978	0.000000	0.000
ENSMUST00000138738.1	837	683.545	3.004916	10.571
ENSMUST00000149337.1	653	502.283	3.813508	9.858
ENSMUST00000124955.1	830	678.458	7.380222	25.769
ENSMUST00000015003.9	1993	1768.196	34.838819	317.031
ENSMUST00000212037.1	358	170.505	2.460222	2.159
ENSMUST00000212572.1	1151	987.813	7.240773	36.810
ENSMUST00000151162.1	662	418.329	0.000000	0.000
ENSMUST00000036578.6	4594	3844.696	16.728542	331.000
ENSMUST00000073935.6	3923	3490.243	5.678540	102.000
ENSMUST00000055872.2	1940	1592.611	0.122006	1.000
ENSMUST00000154277.1	1632	1464.000	0.000000	0.000
ENSMUST00000057773.4	1308	971.039	6.803528	34.000
ENSMUST00000024657.11	1663	1567.412	51.885766	418.542
ENSMUST00000171526.1	534	402.125	6.947475	14.378
ENSMUST00000172054.1	441	296.079	11.153763	16.996
ENSMUST00000168938.2	3901	3530.260	24.867770	451.805
ENSMUST00000167805.1	597	352.020	5.673739	10.279
ENSMUST00000077502.4	3257	3128.669	1.633621	26.304
ENSMUST00000204803.1	1032	867.439	0.339615	1.516
ENSMUST00000104984.3	6905	5907.722	7.860273	238.982
ENSMUST00000210367.1	1324	1156.000	0.000000	0.000
ENSMUST00000211489.1	575	408.000	0.000000	0.000
ENSMUST00000211207.1	1866	1799.574	0.000000	0.000
ENSMUST00000080065.2	4054	3765.492	23.619018	457.711
ENSMUST00000136444.1	722	576.553	1.445450	4.289
ENSMUST00000032326.10	1764	1700.461	40.076854	350.726
ENSMUST00000130851.7	435	268.000	0.000000	0.000
ENSMUST00000205244.2	607	440.000	0.000000	0.000
ENSMUST00000131719.7	978	860.779	4.306315	19.077
ENSMUST00000155277.7	4006	4138.841	4.653583	99.123
ENSMUST00000205055.2	551	384.000	0.000000	0.000
ENSMUST00000155698.1	620	469.375	1.446509	3.494
ENSMUST00000204646.2	1139	1044.087	0.000000	0.000
ENSMUST00000154558.2	1078	983.733	0.000000	0.000
ENSMUST00000123022.7	693	581.172	2.992825	8.951
ENSMUST00000134549.1	791	668.699	3.335466	11.479
ENSMUST00000155022.2	3269	3330.975	2.458758	42.150
ENSMUST00000159715.7	3796	3628.000	0.000000	0.000
ENSMUST00000052069.11	3798	3630.000	0.000000	0.000
ENSMUST00000161514.1	2746	2572.099	0.151090	2.000
ENSMUST00000027809.7	1913	1548.137	4.018597	32.018
ENSMUST00000046548.13	5060	4414.175	6.426810	146.000
ENSMUST00000111037.2	4988	4324.986	0.000000	0.000
ENSMUST00000152584.1	750	582.000	0.000000	0.000
ENSMUST00000142869.1	635	468.000	0.000000	0.000
ENSMUST00000044332.15	4518	4135.604	17.155332	365.129
ENSMUST00000156546.1	2162	2053.596	2.378450	25.137
ENSMUST00000150767.7	3896	3825.643	0.849945	16.734
ENSMUST00000124718.7	564	404.307	0.870410	1.811
ENSMUST00000043598.13	1153	985.000	0.000000	0.000
ENSMUST00000108435.1	1112	965.254	0.239329	1.189
ENSMUST00000153236.1	847	683.931	0.284573	1.002
ENSMUST00000027727.14	3123	2905.052	35.993504	538.128
ENSMUST00000112237.1	3446	3078.172	7.792294	123.443
ENSMUST00000156433.1	363	198.000	0.000000	0.000
ENSMUST00000148822.1	2231	2065.384	1.639672	17.429
ENSMUST00000034046.12	3897	3881.331	5.453986	108.944
ENSMUST00000128746.2	5676	5487.399	0.037400	1.056
ENSMUST00000211644.1	343	179.000	0.000000	0.000
ENSMUST00000211289.1	1253	893.043	0.217580	1.000
ENSMUST00000135955.7	673	505.000	0.000000	0.000
ENSMUST00000210929.1	474	307.000	0.000000	0.000
ENSMUST00000110372.8	3429	3455.184	0.000000	0.000
ENSMUST00000130563.1	368	203.000	0.000000	0.000
ENSMUST00000110371.7	2100	2054.966	0.000000	0.000
ENSMUST00000133161.1	573	406.000	0.000000	0.000
ENSMUST00000152423.1	441	274.000	0.000000	0.000
ENSMUST00000223838.1	420	254.000	0.000000	0.000
ENSMUST00000046095.9	3791	3529.470	0.055053	1.000
ENSMUST00000099885.1	942	774.000	0.000000	0.000
ENSMUST00000105931.7	472	305.000	0.000000	0.000
ENSMUST00000105934.7	480	313.000	0.000000	0.000
ENSMUST00000210288.1	918	750.000	0.000000	0.000
ENSMUST00000105930.7	583	416.000	0.000000	0.000
ENSMUST00000105933.7	552	385.000	0.000000	0.000
ENSMUST00000000220.2	478	311.000	0.000000	0.000
ENSMUST00000105932.1	455	288.000	0.000000	0.000
ENSMUST00000125933.1	259	105.000	0.000000	0.000
ENSMUST00000162317.1	297	138.000	0.000000	0.000
ENSMUST00000052691.8	2506	2220.184	0.978874	11.185
ENSMUST00000164837.2	2523	2245.540	13.808071	159.574
ENSMUST00000174004.1	1466	1291.869	3.646134	24.241
ENSMUST00000174163.1	772	604.000	0.000000	0.000
ENSMUST00000115349.8	1577	1409.000	0.000000	0.000
ENSMUST00000231872.1	509	342.000	0.000000	0.000
ENSMUST00000039338.12	1591	1423.000	0.000000	0.000
ENSMUST00000100046.8	2294	2126.000	0.000000	0.000
ENSMUST00000160243.1	1490	1322.000	0.000000	0.000
ENSMUST00000232459.1	742	574.000	0.000000	0.000
ENSMUST00000231835.1	533	366.000	0.000000	0.000
ENSMUST00000057023.11	2361	2198.210	2.121457	24.000
ENSMUST00000139790.7	2403	2220.239	0.000000	0.000
ENSMUST00000148620.1	1342	1174.000	0.000000	0.000
ENSMUST00000138465.2	1884	1778.549	0.000000	0.000
ENSMUST00000208565.1	1215	1063.169	0.000000	0.000
ENSMUST00000217292.2	1854	1686.000	0.000000	0.000
ENSMUST00000216534.1	942	774.000	0.000000	0.000
ENSMUST00000037528.9	4611	4178.510	9.710807	208.826
ENSMUST00000207617.1	412	231.486	2.847958	3.393
ENSMUST00000207530.1	369	193.638	0.000000	0.000
ENSMUST00000208800.1	446	279.000	0.000000	0.000
ENSMUST00000213887.1	2711	2453.272	7.919558	99.990
ENSMUST00000207238.1	396	215.832	1.073714	1.193
ENSMUST00000208947.1	1865	1698.916	2.309371	20.192
ENSMUST00000208061.1	938	718.661	1.206798	4.463
ENSMUST00000029671.8	2910	2742.000	0.000000	0.000
ENSMUST00000149919.7	531	364.000	0.000000	0.000
ENSMUST00000133888.1	4064	3896.000	0.000000	0.000
ENSMUST00000127733.1	405	239.000	0.000000	0.000
ENSMUST00000212929.1	3474	2992.143	1.974425	30.404
ENSMUST00000093099.12	3236	2761.315	4.293194	61.010
ENSMUST00000147964.7	3309	2832.893	5.664555	82.586
ENSMUST00000131652.1	441	274.000	0.000000	0.000
ENSMUST00000144379.7	698	530.000	0.000000	0.000
ENSMUST00000126547.1	577	410.000	0.000000	0.000
ENSMUST00000195794.1	1392	1224.000	0.000000	0.000
ENSMUST00000194087.5	3225	3057.000	0.000000	0.000
ENSMUST00000194783.1	2161	1993.000	0.000000	0.000
ENSMUST00000094288.9	3817	3649.000	0.000000	0.000
ENSMUST00000171939.7	3823	3655.000	0.000000	0.000
ENSMUST00000058806.6	2069	1901.000	0.000000	0.000
ENSMUST00000224534.1	2016	1848.000	0.000000	0.000
ENSMUST00000076263.1	942	774.000	0.000000	0.000
ENSMUST00000017443.13	1664	1483.021	26.889654	205.230
ENSMUST00000109326.9	476	276.793	1.044816	1.488
ENSMUST00000109327.3	656	463.310	5.199421	12.398
ENSMUST00000135458.1	560	406.364	7.595352	15.884
ENSMUST00000047075.13	6487	6060.831	3.848372	120.038
ENSMUST00000144406.7	916	745.467	0.000000	0.000
ENSMUST00000126761.7	730	544.750	0.000000	0.000
ENSMUST00000143951.1	315	154.000	1.703802	1.350
ENSMUST00000141439.1	389	234.069	5.727159	6.899
ENSMUST00000047157.12	5927	5601.326	27.643463	796.877
ENSMUST00000205501.1	647	480.000	0.000000	0.000
ENSMUST00000099546.5	2090	1796.040	5.084800	47.000
ENSMUST00000110837.1	1991	1700.166	0.000000	0.000
ENSMUST00000204239.2	4804	4645.894	1.587124	37.948
ENSMUST00000002976.4	7752	7774.026	1.538514	61.554
ENSMUST00000204078.1	805	667.792	1.599830	5.498
ENSMUST00000141137.6	13862	14059.161	0.262586	18.999
ENSMUST00000198055.1	431	264.000	0.000000	0.000
ENSMUST00000126998.2	550	383.000	0.000000	0.000
ENSMUST00000197824.1	735	567.000	0.000000	0.000
ENSMUST00000196708.1	6341	6332.989	0.000000	0.000
ENSMUST00000058440.11	14038	14254.429	0.000009	0.001
ENSMUST00000229223.1	346	182.000	0.000000	0.000
ENSMUST00000230769.1	346	182.000	0.000000	0.000
ENSMUST00000109150.8	2513	2220.222	38.111067	435.467
ENSMUST00000229282.1	376	207.402	8.947970	9.551
ENSMUST00000003442.8	2734	2193.151	4.418651	49.873
ENSMUST00000230490.1	2477	2178.555	42.561068	477.187
ENSMUST00000230064.1	2714	2436.811	16.659177	208.922
ENSMUST00000233649.1	4007	4011.386	0.250596	5.173
ENSMUST00000077788.6	2379	2227.231	4.274870	49.000
ENSMUST00000045521.8	5226	5055.075	30.443162	792.000
ENSMUST00000036470.13	1870	1772.997	16.321981	148.932
ENSMUST00000110834.7	828	714.306	0.398563	1.465
ENSMUST00000110833.1	732	564.000	0.000000	0.000
ENSMUST00000042299.3	4058	3798.957	2.864282	56.000
ENSMUST00000224726.2	4061	3803.617	12.618051	247.000
ENSMUST00000223659.1	275	119.000	0.000000	0.000
ENSMUST00000225189.2	595	428.000	0.000000	0.000
ENSMUST00000236457.1	393	227.000	0.000000	0.000
ENSMUST00000113825.3	4044	3793.417	0.000000	0.000
ENSMUST00000238089.1	414	246.532	0.000000	0.000
ENSMUST00000068004.12	4148	3891.656	0.000000	0.000
ENSMUST00000178687.1	4869	4040.978	12.021141	250.000
ENSMUST00000093100.2	2821	2613.784	0.297360	4.000
ENSMUST00000021940.7	4315	4226.744	35.680699	776.153
ENSMUST00000224517.1	787	606.978	8.102372	25.310
ENSMUST00000225066.1	645	487.228	6.728255	16.871
ENSMUST00000225366.1	3331	3319.395	2.307564	39.420
ENSMUST00000022782.9	4228	3780.128	14.593096	283.898
ENSMUST00000227760.1	323	161.991	3.373462	2.812
ENSMUST00000228407.1	818	592.458	0.000000	0.000
ENSMUST00000226472.1	823	604.507	6.521877	20.290
ENSMUST00000075941.11	6786	6693.320	29.747165	1024.696
ENSMUST00000066773.8	4461	4538.541	0.000000	0.000
ENSMUST00000185719.1	317	155.000	0.000000	0.000
ENSMUST00000188612.1	2333	2130.355	0.566451	6.210
ENSMUST00000185887.1	2227	2058.500	0.916859	9.713
ENSMUST00000185735.1	3079	2911.000	0.000000	0.000
ENSMUST00000191226.1	807	671.477	0.000000	0.000
ENSMUST00000006774.10	2736	2630.589	29.034399	393.073
ENSMUST00000165031.7	673	510.239	1.227838	3.224
ENSMUST00000107644.1	2187	2196.912	2.249496	25.433
ENSMUST00000128420.8	1451	1406.810	0.000000	0.000
ENSMUST00000144708.1	739	627.636	5.346234	17.269
ENSMUST00000154987.7	5188	4950.099	2.604432	66.349
ENSMUST00000136823.7	536	359.705	0.730104	1.352
ENSMUST00000212072.1	1930	1772.309	3.650682	33.298
ENSMUST00000212206.1	1636	1505.026	0.000000	0.000
ENSMUST00000077791.7	1811	1669.938	22.887694	196.703
ENSMUST00000211926.1	1409	1286.667	0.000000	0.000
ENSMUST00000113917.7	805	637.000	0.000000	0.000
ENSMUST00000113910.7	966	726.757	51.417266	192.312
ENSMUST00000113906.8	745	548.098	18.693425	52.730
ENSMUST00000113914.7	912	615.691	0.000000	0.000
ENSMUST00000113905.7	758	557.198	0.000000	0.000
ENSMUST00000146924.1	499	290.967	12.429876	18.613
ENSMUST00000232294.1	548	423.593	0.000000	0.000
ENSMUST00000138514.1	695	501.041	3.236457	8.345
ENSMUST00000124281.1	429	262.000	0.000000	0.000
ENSMUST00000133468.1	370	202.721	0.000000	0.000
ENSMUST00000126731.7	864	686.283	6.187096	21.852
ENSMUST00000136417.1	778	622.045	12.441570	39.829
ENSMUST00000155288.1	749	596.058	1.351248	4.145
ENSMUST00000141938.7	673	532.758	0.000000	0.000
ENSMUST00000139699.7	3449	3285.891	5.157973	87.225
ENSMUST00000106411.9	3205	3043.221	12.554295	196.623
ENSMUST00000106413.9	3298	3143.942	0.000000	0.000
ENSMUST00000021147.13	3337	3187.343	18.003807	295.326
ENSMUST00000051312.4	3256	2209.352	1.231276	14.000
ENSMUST00000094467.5	2540	2357.491	15.444191	187.380
ENSMUST00000147223.7	2893	2779.717	2.050045	29.327
ENSMUST00000146517.1	1135	921.501	0.431840	2.048
ENSMUST00000139723.1	352	190.038	2.334046	2.283
ENSMUST00000236386.1	2817	2649.000	0.000000	0.000
ENSMUST00000170392.8	1807	1639.000	0.000000	0.000
ENSMUST00000237082.1	1680	1512.000	0.000000	0.000
ENSMUST00000237165.1	1469	1301.000	0.000000	0.000
ENSMUST00000237130.1	1543	1375.000	0.000000	0.000
ENSMUST00000235892.1	1653	1485.000	0.000000	0.000
ENSMUST00000114455.2	1765	1597.000	0.000000	0.000
ENSMUST00000236703.1	1863	1695.000	0.000000	0.000
ENSMUST00000063414.8	3229	3072.753	8.979514	142.000
ENSMUST00000229242.1	736	568.000	0.000000	0.000
ENSMUST00000195026.1	4015	3213.095	0.896540	14.825
ENSMUST00000027853.5	1025	752.045	51.281632	198.478
ENSMUST00000128633.1	3029	2773.981	1.871011	26.711
ENSMUST00000193575.1	468	301.000	0.000000	0.000
ENSMUST00000138999.1	493	347.304	0.000000	0.000
ENSMUST00000098090.9	1215	1047.000	0.000000	0.000
ENSMUST00000207046.1	2733	2659.580	0.759322	10.393
ENSMUST00000032887.3	914	762.846	38.161437	149.820
ENSMUST00000209146.1	799	646.815	0.000000	0.000
ENSMUST00000127700.1	3070	3049.983	0.878346	13.787
ENSMUST00000086639.5	5454	4961.620	1.493724	38.142
ENSMUST00000232891.1	2575	2407.000	0.000000	0.000
ENSMUST00000232804.1	2902	2595.795	0.962499	12.858
ENSMUST00000074618.9	6637	6084.728	0.000000	0.000
ENSMUST00000109184.7	6828	6240.039	0.951408	30.554
ENSMUST00000151292.7	5399	5164.280	1.013975	26.949
ENSMUST00000099067.9	2727	2382.553	0.419144	5.139
ENSMUST00000029057.12	2310	2142.000	0.000000	0.000
ENSMUST00000137451.1	2369	2201.000	0.000000	0.000
ENSMUST00000140137.7	3309	2874.421	0.096774	1.432
ENSMUST00000138546.1	2174	1713.111	0.218487	1.926
ENSMUST00000171689.7	2742	2384.319	0.000000	0.000
ENSMUST00000050771.7	1239	1165.738	0.166683	1.000
ENSMUST00000041003.7	1402	1309.808	10.449026	70.435
ENSMUST00000232131.1	485	318.000	0.000000	0.000
ENSMUST00000232051.1	2419	2196.065	1.443729	16.317
ENSMUST00000139270.7	386	220.000	0.000000	0.000
ENSMUST00000144662.7	3912	3956.927	0.176570	3.596
ENSMUST00000151307.7	3687	3722.068	0.000000	0.000
ENSMUST00000025595.4	3267	3257.958	20.123209	337.404
ENSMUST00000037376.13	1405	1218.989	11.949849	74.967
ENSMUST00000113851.7	1323	1149.827	4.862463	28.774
ENSMUST00000150322.7	803	606.732	2.724788	8.508
ENSMUST00000146117.7	1049	868.756	8.162443	36.494
ENSMUST00000113850.1	1918	1750.000	0.000000	0.000
ENSMUST00000205681.1	752	634.849	3.672846	12.000
ENSMUST00000151147.7	676	500.754	1.789079	4.611
ENSMUST00000128262.1	970	854.409	1.324825	5.825
ENSMUST00000141611.1	533	366.000	0.000000	0.000
ENSMUST00000205599.1	1871	1791.283	1.173755	10.821
ENSMUST00000075303.6	1928	1755.063	12.346242	111.516
ENSMUST00000141029.1	1882	1669.502	4.685187	40.255
ENSMUST00000125666.1	639	461.856	0.000000	0.000
ENSMUST00000204390.1	1356	1093.036	1.462913	8.229
ENSMUST00000133811.2	889	758.277	8.170839	31.886
ENSMUST00000184534.1	3412	3233.682	0.403430	6.714
ENSMUST00000103201.7	9513	10031.080	0.000001	0.000
ENSMUST00000183548.2	5199	4774.721	1.320547	32.450
ENSMUST00000137500.8	431	279.889	11.248337	16.202
ENSMUST00000130012.8	1058	969.423	1.685377	8.408
ENSMUST00000136463.8	452	285.000	0.000000	0.000
ENSMUST00000183887.1	684	562.001	9.769316	28.256
ENSMUST00000020843.12	9026	9493.607	41.685493	2036.686
ENSMUST00000088955.11	1669	1501.000	0.000000	0.000
ENSMUST00000135501.2	870	702.000	0.000000	0.000
ENSMUST00000175774.8	7047	6300.836	9.267501	300.517
ENSMUST00000108415.9	7095	6330.515	0.000000	0.000
ENSMUST00000098679.9	2340	1887.213	0.628261	6.102
ENSMUST00000108418.10	1934	1529.015	2.003880	15.769
ENSMUST00000108417.9	1937	1769.000	0.000000	0.000
ENSMUST00000108416.9	1754	1586.000	0.000000	0.000
ENSMUST00000108413.7	1599	1431.000	0.000000	0.000
ENSMUST00000176408.7	1697	1341.015	0.662455	4.572
ENSMUST00000147146.1	609	298.658	6.506058	10.000
ENSMUST00000175754.3	455	281.791	5.216888	7.566
ENSMUST00000037359.8	1954	1070.861	3.435891	18.936
ENSMUST00000153736.1	363	198.000	0.000000	0.000
ENSMUST00000142339.1	702	519.558	0.657277	1.757
ENSMUST00000152424.1	646	501.192	1.669743	4.307
ENSMUST00000041717.13	3590	3213.239	0.508198	8.404
ENSMUST00000111654.7	3059	2724.773	0.657130	9.215
ENSMUST00000111658.9	3012	2707.342	0.676455	9.425
ENSMUST00000111659.8	2324	2079.770	0.000000	0.000
ENSMUST00000111652.8	1087	908.000	0.000000	0.000
ENSMUST00000111649.7	982	814.000	0.000000	0.000
ENSMUST00000111651.7	1127	959.000	0.000000	0.000
ENSMUST00000153888.8	2318	2080.188	0.000000	0.000
ENSMUST00000127233.8	3220	2842.676	0.494973	7.241
ENSMUST00000126434.7	2683	2515.000	0.000000	0.000
ENSMUST00000111653.7	2629	2279.086	0.000000	0.000
ENSMUST00000061496.16	3193	2798.953	2.165959	31.200
ENSMUST00000111656.7	3629	3176.027	8.118116	132.693
ENSMUST00000111657.10	2135	1897.509	0.809318	7.903
ENSMUST00000133008.7	691	523.000	0.000000	0.000
ENSMUST00000145249.7	830	662.000	0.000000	0.000
ENSMUST00000142291.7	729	577.934	0.981282	2.919
ENSMUST00000111646.7	2839	2436.129	0.000000	0.000
ENSMUST00000127653.7	395	229.000	0.000000	0.000
ENSMUST00000143334.1	746	578.000	0.000000	0.000
ENSMUST00000148666.1	800	632.000	0.000000	0.000
ENSMUST00000111662.10	3715	3350.051	0.000000	0.000
ENSMUST00000169838.8	5725	5701.697	34.486537	1011.956
ENSMUST00000072156.6	6127	6095.944	7.589326	238.096
ENSMUST00000226905.1	3303	2858.051	0.443485	6.523
ENSMUST00000226748.1	1133	1041.311	1.306201	7.000
ENSMUST00000227405.1	2827	2862.198	3.397472	50.045
ENSMUST00000227604.1	929	802.694	5.349797	22.100
ENSMUST00000226997.1	2131	2021.335	4.764905	49.568
ENSMUST00000226913.1	3184	3068.706	0.932373	14.725
ENSMUST00000226434.1	2278	2244.756	2.618308	30.248
ENSMUST00000019723.7	1710	1596.722	29.236571	240.250
ENSMUST00000140885.7	464	290.172	0.000000	0.000
ENSMUST00000151093.1	445	278.509	0.707183	1.014
ENSMUST00000120717.7	2591	2503.646	0.077610	1.000
ENSMUST00000151350.1	588	449.809	0.431981	1.000
ENSMUST00000102592.9	7049	6958.656	15.359641	550.065
ENSMUST00000032729.7	6102	6270.903	30.820686	994.673
ENSMUST00000206612.1	5938	6097.654	2.646099	83.038
ENSMUST00000132036.1	699	574.023	0.000000	0.000
ENSMUST00000144961.1	385	219.000	0.000000	0.000
ENSMUST00000206228.1	551	406.447	2.975451	6.224
ENSMUST00000206438.1	451	284.000	0.000000	0.000
ENSMUST00000102578.10	3717	3163.851	36.738860	598.204
ENSMUST00000140604.1	2558	2148.388	0.000000	0.000
ENSMUST00000137519.1	1361	1241.826	11.640323	74.393
ENSMUST00000129001.7	2637	2460.977	0.264879	3.355
ENSMUST00000131803.1	2233	2028.577	0.000000	0.000
ENSMUST00000200704.1	1993	1897.828	2.462108	24.048
ENSMUST00000051777.14	7803	7968.131	21.766011	892.572
ENSMUST00000133464.7	4167	4285.110	0.650039	14.335
ENSMUST00000156559.7	1909	1854.179	1.294642	12.354
ENSMUST00000119647.8	4840	4938.422	1.334558	33.918
ENSMUST00000208753.1	1304	1232.815	0.000000	0.000
ENSMUST00000184753.1	2576	2344.278	0.203828	2.459
ENSMUST00000185051.1	788	620.000	0.000000	0.000
ENSMUST00000120196.8	3391	3269.102	0.000000	0.000
ENSMUST00000184779.1	660	517.439	3.038867	8.092
ENSMUST00000185084.1	600	433.000	0.000000	0.000
ENSMUST00000184657.1	639	472.000	0.000000	0.000
ENSMUST00000151573.2	879	686.025	3.758279	13.269
ENSMUST00000208018.1	925	731.866	0.000000	0.000
ENSMUST00000098259.10	6602	6776.625	0.000000	0.000
ENSMUST00000000219.9	1829	1634.837	3.565652	30.000
ENSMUST00000105929.10	1950	1782.000	0.000000	0.000
ENSMUST00000124951.7	1280	1095.086	0.000000	0.000
ENSMUST00000138482.8	483	316.000	0.000000	0.000
ENSMUST00000123057.1	990	816.108	0.000000	0.000
ENSMUST00000140344.1	1012	844.000	0.000000	0.000
ENSMUST00000005493.13	4163	4128.803	53.129208	1128.926
ENSMUST00000125997.1	4435	4453.597	4.634675	106.228
ENSMUST00000128879.1	469	310.962	3.983618	6.375
ENSMUST00000153455.7	1252	1140.261	2.675246	15.699
ENSMUST00000157065.1	728	598.859	1.662429	5.124
ENSMUST00000129325.1	964	802.926	6.282015	25.959
ENSMUST00000133309.1	1373	1276.984	0.718204	4.720
ENSMUST00000126747.1	402	236.000	0.000000	0.000
ENSMUST00000098545.11	2897	2460.025	0.526754	6.669
ENSMUST00000147819.7	457	290.000	0.000000	0.000
ENSMUST00000145507.7	462	295.000	0.000000	0.000
ENSMUST00000092880.13	2700	2607.769	3.940103	52.879
ENSMUST00000127587.7	1412	1254.033	1.082520	6.986
ENSMUST00000141578.1	564	397.000	0.000000	0.000
ENSMUST00000108338.1	714	546.000	0.000000	0.000
ENSMUST00000140379.1	408	261.528	1.834221	2.469
ENSMUST00000088248.12	967	800.945	193.157214	796.199
ENSMUST00000001439.6	2191	2028.806	0.727376	7.595
ENSMUST00000032998.12	1908	1863.627	326.128683	3127.922
ENSMUST00000107096.1	952	838.788	15.477777	66.814
ENSMUST00000208532.1	489	334.623	504.142600	868.195
ENSMUST00000128725.1	3183	3250.745	2.489093	41.642
ENSMUST00000128174.1	932	809.429	0.818950	3.411
ENSMUST00000036424.2	2431	2263.000	0.000000	0.000
ENSMUST00000084820.5	7583	7533.352	18.679510	724.205
ENSMUST00000212593.1	2309	2150.608	1.141553	12.635
ENSMUST00000212097.1	2858	2814.682	12.577323	182.190
ENSMUST00000212461.1	1363	1271.880	1.081470	7.079
ENSMUST00000212183.1	1237	1149.879	2.832924	16.765
ENSMUST00000212620.1	2963	2823.131	5.944269	86.365
ENSMUST00000212913.1	582	430.338	3.859488	8.548
ENSMUST00000211840.1	4461	4414.709	25.379182	576.617
ENSMUST00000212274.1	615	448.000	0.000000	0.000
ENSMUST00000212151.1	611	468.075	6.559701	15.802
ENSMUST00000211846.1	796	674.445	7.510274	26.068
ENSMUST00000211838.1	362	217.215	1.214230	1.357
ENSMUST00000211826.1	687	536.212	15.715818	43.369
ENSMUST00000108492.8	6402	6328.206	9.213849	300.075
ENSMUST00000037762.10	2206	1827.655	1.905731	17.925
ENSMUST00000139224.2	371	206.644	0.940305	1.000
ENSMUST00000153833.1	461	294.000	0.000000	0.000
ENSMUST00000030949.3	3523	3405.254	1.027106	18.000
ENSMUST00000023117.9	1663	1530.589	47.994799	378.060
ENSMUST00000230134.1	854	730.204	11.847686	44.523
ENSMUST00000160415.1	471	318.860	53.270583	87.417
ENSMUST00000151288.7	7509	7252.968	2.696986	100.671
ENSMUST00000144936.7	3639	3244.400	1.731310	28.908
ENSMUST00000076224.11	4240	3872.018	7.997023	159.358
ENSMUST00000132607.1	2457	2135.115	1.790844	19.678
ENSMUST00000152558.1	438	260.016	1.394173	1.866
ENSMUST00000130765.1	753	429.155	3.404741	7.520
ENSMUST00000150409.1	581	395.923	0.490774	1.000
ENSMUST00000054266.12	4664	4313.178	0.000000	0.000
ENSMUST00000030948.15	3358	2759.967	16.842920	239.237
ENSMUST00000156997.7	4774	4187.694	8.113718	174.865
ENSMUST00000133184.7	2797	2365.876	0.000000	0.000
ENSMUST00000141539.7	3286	2837.111	5.714589	83.439
ENSMUST00000143457.7	3284	2873.630	7.453568	110.231
ENSMUST00000140529.1	393	193.128	5.603263	5.569
ENSMUST00000129450.1	707	476.442	0.000000	0.000
ENSMUST00000168552.1	2776	2311.286	5.351752	63.659
ENSMUST00000032518.6	2160	1980.132	0.098332	1.002
ENSMUST00000205225.2	1114	946.000	0.000000	0.000
ENSMUST00000204416.1	386	220.000	0.000000	0.000
ENSMUST00000204728.1	691	523.000	0.000000	0.000
ENSMUST00000139416.1	435	268.000	0.000000	0.000
ENSMUST00000103194.9	1256	1143.014	0.682840	4.017
ENSMUST00000138331.1	443	276.000	0.000000	0.000
ENSMUST00000150596.7	692	524.000	0.000000	0.000
ENSMUST00000127827.1	516	349.000	0.000000	0.000
ENSMUST00000108076.2	732	598.305	1.943142	5.983
ENSMUST00000120397.7	1172	1068.830	1.272570	7.000
ENSMUST00000029817.10	1059	891.000	0.000000	0.000
ENSMUST00000198491.1	3134	2966.000	0.000000	0.000
ENSMUST00000154869.3	819	651.000	0.000000	0.000
ENSMUST00000202945.3	3889	3099.164	2.810583	44.828
ENSMUST00000107537.4	4911	4238.305	27.149070	592.182
ENSMUST00000201794.3	616	315.075	3.237587	5.250
ENSMUST00000202440.3	729	561.000	0.000000	0.000
ENSMUST00000200758.3	9856	8282.132	55.255424	2355.184
ENSMUST00000202207.3	3586	2782.845	0.000000	0.000
ENSMUST00000200781.3	742	574.000	0.000000	0.000
ENSMUST00000201480.1	549	316.620	0.625247	1.019
ENSMUST00000201409.3	1119	972.885	0.000000	0.000
ENSMUST00000207686.1	797	654.952	0.396623	1.337
ENSMUST00000208313.1	441	274.000	0.000000	0.000
ENSMUST00000200709.1	664	319.416	0.629038	1.034
ENSMUST00000200949.1	4254	2637.002	1.417712	19.240
ENSMUST00000202776.1	3348	1971.456	1.002008	10.166
ENSMUST00000202247.3	579	438.846	0.000000	0.000
ENSMUST00000202288.1	442	292.141	0.000000	0.000
ENSMUST00000201162.1	2129	1614.705	0.000000	0.000
ENSMUST00000202685.1	436	269.000	0.000000	0.000
ENSMUST00000058030.9	2797	2604.171	29.472692	395.000
ENSMUST00000204571.1	559	431.256	0.450565	1.000
ENSMUST00000000940.14	2243	2050.668	6.901490	72.836
ENSMUST00000127746.1	415	249.000	0.000000	0.000
ENSMUST00000170342.4	385	219.000	0.000000	0.000
ENSMUST00000202422.1	597	406.124	3.277194	6.850
ENSMUST00000202792.1	1965	1883.648	4.569395	44.296
ENSMUST00000141867.1	729	583.605	0.872624	2.621
ENSMUST00000126454.1	668	500.000	0.000000	0.000
ENSMUST00000131863.7	1991	1843.001	3.102516	29.427
ENSMUST00000124453.2	952	768.549	5.554609	21.970
ENSMUST00000103095.4	700	547.043	0.355198	1.000
ENSMUST00000155443.1	296	137.000	0.000000	0.000
ENSMUST00000088950.7	1821	1653.000	0.000000	0.000
ENSMUST00000109760.1	1741	1573.000	0.000000	0.000
ENSMUST00000057814.4	1480	1312.000	0.000000	0.000
ENSMUST00000123431.1	748	580.000	0.000000	0.000
ENSMUST00000165246.1	380	224.395	0.000000	0.000
ENSMUST00000171183.1	883	659.123	3.481773	11.811
ENSMUST00000056078.8	722	485.485	41.300101	103.189
ENSMUST00000165004.1	455	288.000	0.000000	0.000
ENSMUST00000018556.10	5061	4902.656	34.138909	861.368
ENSMUST00000106972.7	5427	4881.504	20.306335	510.144
ENSMUST00000106971.1	5222	5047.885	0.423711	11.007
ENSMUST00000134266.1	755	617.284	4.281937	13.603
ENSMUST00000069188.6	926	730.224	9.280572	34.877
ENSMUST00000106977.7	5510	4955.429	0.000000	0.000
ENSMUST00000034131.9	3474	3383.917	100.189475	1744.816
ENSMUST00000209277.1	5002	4551.789	1.711279	40.088
ENSMUST00000209228.1	308	147.000	0.000000	0.000
ENSMUST00000211479.1	473	306.000	0.000000	0.000
ENSMUST00000211154.1	448	281.000	0.000000	0.000
ENSMUST00000111757.9	6118	5789.483	2.867042	85.424
ENSMUST00000111754.8	2491	2383.108	3.920867	48.088
ENSMUST00000133152.1	452	285.000	0.000000	0.000
ENSMUST00000128941.7	2925	2788.683	1.093574	15.695
ENSMUST00000131359.1	621	476.255	5.704518	13.982
ENSMUST00000060404.4	5135	5016.139	8.152507	210.460
ENSMUST00000065648.14	2529	2465.878	34.744366	440.924
ENSMUST00000097526.2	2589	2526.669	8.833881	114.870
ENSMUST00000125371.1	624	485.023	1.355191	3.383
ENSMUST00000028794.9	6387	6219.000	0.000000	0.000
ENSMUST00000110227.7	5790	5554.253	0.764488	21.853
ENSMUST00000110226.1	1861	1693.000	0.000000	0.000
ENSMUST00000039818.9	3382	3133.372	13.658233	220.249
ENSMUST00000146309.7	4142	3850.590	1.486581	29.459
ENSMUST00000124987.1	615	430.063	2.390739	5.291
ENSMUST00000022446.6	4918	4631.832	15.512989	369.791
ENSMUST00000228952.1	627	464.390	2.304352	5.507
ENSMUST00000226564.1	528	321.316	0.000000	0.000
ENSMUST00000227551.1	832	694.395	4.925638	17.603
ENSMUST00000139577.1	634	308.215	3.258369	5.168
ENSMUST00000034522.7	4154	3954.229	37.761172	768.449
ENSMUST00000141759.1	608	310.026	1.003473	1.601
ENSMUST00000134153.1	616	455.029	2.041712	4.781
ENSMUST00000165764.7	2380	2212.000	0.000000	0.000
ENSMUST00000172069.1	2443	2320.109	0.418749	5.000
ENSMUST00000171868.1	509	342.000	0.000000	0.000
ENSMUST00000174674.2	1514	1346.000	0.000000	0.000
ENSMUST00000089641.5	1236	1068.000	0.000000	0.000
ENSMUST00000084241.11	5642	5437.049	19.115764	534.888
ENSMUST00000105912.1	2236	2079.136	3.594400	38.461
ENSMUST00000138831.1	483	316.000	0.000000	0.000
ENSMUST00000136132.1	365	195.079	0.996050	1.000
ENSMUST00000123578.1	223	77.000	0.000000	0.000
ENSMUST00000136637.1	599	468.337	1.100033	2.651
ENSMUST00000002389.8	2791	2623.000	0.000000	0.000
ENSMUST00000178034.8	2730	2504.916	0.077571	1.000
ENSMUST00000226907.1	605	438.000	0.000000	0.000
ENSMUST00000227958.1	652	485.000	0.000000	0.000
ENSMUST00000228123.1	558	391.000	0.000000	0.000
ENSMUST00000168729.7	2852	2684.000	0.000000	0.000
ENSMUST00000098361.3	1926	1758.000	0.000000	0.000
ENSMUST00000127270.1	588	443.753	4.571742	10.441
ENSMUST00000144561.1	503	366.615	3.505497	6.614
ENSMUST00000102483.4	560	413.484	2412.358727	5133.439
ENSMUST00000227777.1	2762	2819.889	2.350599	34.113
ENSMUST00000055303.4	3946	4085.851	19.170558	403.111
ENSMUST00000227595.1	1027	940.896	0.000000	0.000
ENSMUST00000228181.1	793	686.270	3.014768	10.648
ENSMUST00000228727.1	2388	2396.274	3.866538	47.683
ENSMUST00000226986.1	295	136.000	0.000000	0.000
ENSMUST00000227095.1	511	344.000	0.000000	0.000
ENSMUST00000228309.1	706	582.887	3.729001	11.186
ENSMUST00000228943.1	593	462.870	0.559880	1.334
ENSMUST00000227852.1	692	569.208	4.816328	14.109
ENSMUST00000030510.13	3047	2879.000	0.000000	0.000
ENSMUST00000166773.1	2524	2356.000	0.000000	0.000
ENSMUST00000133096.1	1284	1083.159	2.555629	14.246
ENSMUST00000178440.7	4944	4735.040	0.000000	0.000
ENSMUST00000144191.1	296	137.000	0.000000	0.000
ENSMUST00000131582.7	398	192.349	1.232784	1.220
ENSMUST00000131993.7	746	611.829	5.979881	18.829
ENSMUST00000202581.1	7440	7449.692	3.973083	152.326
ENSMUST00000131016.1	693	555.311	0.000000	0.000
ENSMUST00000153756.7	2091	1908.814	1.051644	10.331
ENSMUST00000201442.1	3033	2970.537	2.234072	34.154
ENSMUST00000135793.1	472	301.724	5.943786	9.230
ENSMUST00000130925.1	753	583.742	0.000000	0.000
ENSMUST00000155908.7	2338	2172.916	5.762749	64.444
ENSMUST00000086564.10	2984	2827.223	9.516968	138.473
ENSMUST00000043283.13	4938	4728.081	0.000000	0.000
ENSMUST00000112183.7	4886	4705.530	9.827707	237.995
ENSMUST00000112185.8	5032	4815.629	0.000000	0.000
ENSMUST00000146044.7	3707	3482.002	0.757138	13.568
ENSMUST00000111171.5	5580	4923.575	53.869659	1365.000
ENSMUST00000006094.5	1700	1532.000	0.000000	0.000
ENSMUST00000229387.1	1671	1531.675	0.126860	1.000
ENSMUST00000229512.1	821	653.000	0.000000	0.000
ENSMUST00000230125.1	525	358.000	0.000000	0.000
ENSMUST00000147792.1	361	196.000	0.000000	0.000
ENSMUST00000108716.7	1721	1553.000	0.000000	0.000
ENSMUST00000019246.3	1729	1561.000	0.000000	0.000
ENSMUST00000031090.7	4512	4411.639	20.107136	456.518
ENSMUST00000196435.4	2369	2277.055	0.528893	6.198
ENSMUST00000196516.1	3371	3456.971	0.351813	6.259
ENSMUST00000196550.1	664	496.000	0.000000	0.000
ENSMUST00000199919.1	2441	2417.180	0.574242	7.144
ENSMUST00000178644.1	4402	4234.000	0.000000	0.000
ENSMUST00000020702.10	2421	2024.287	13.918363	145.000
ENSMUST00000135887.2	1709	1541.000	0.000000	0.000
ENSMUST00000027667.12	4669	4501.000	0.000000	0.000
ENSMUST00000163260.7	3023	2855.000	0.000000	0.000
ENSMUST00000189805.6	2395	2227.000	0.000000	0.000
ENSMUST00000132793.1	696	545.311	0.712652	2.000
ENSMUST00000020003.14	4164	3870.500	1.455356	28.990
ENSMUST00000218780.1	477	310.000	0.000000	0.000
ENSMUST00000217939.1	716	548.000	0.000000	0.000
ENSMUST00000218659.1	1926	1838.525	4.109449	38.883
ENSMUST00000171807.7	2341	2262.081	0.617090	7.184
ENSMUST00000165986.7	1548	1380.000	0.000000	0.000
ENSMUST00000163761.7	3276	3298.770	2.384851	40.488
ENSMUST00000169866.1	501	334.000	0.000000	0.000
ENSMUST00000164393.1	210	68.826	6.093305	2.158
ENSMUST00000218682.1	1837	1635.393	2.412750	20.307
ENSMUST00000168949.1	1664	1560.153	1.053208	8.456
ENSMUST00000170839.1	1315	1221.673	4.220274	26.534
ENSMUST00000009392.5	1605	1179.262	0.164771	1.000
ENSMUST00000121862.2	814	646.000	0.000000	0.000
ENSMUST00000123827.8	2036	1915.718	0.000000	0.000
ENSMUST00000174078.1	5716	5229.506	6.353713	171.000
ENSMUST00000040023.15	5227	5221.026	0.000000	0.000
ENSMUST00000237749.1	7068	6244.863	1.425889	45.826
ENSMUST00000162963.7	6452	6117.251	46.434700	1461.864
ENSMUST00000036329.11	2640	2508.014	14.543158	187.714
ENSMUST00000159673.7	751	588.708	0.000000	0.000
ENSMUST00000159290.1	571	407.178	21.737276	45.551
ENSMUST00000159698.1	615	483.099	12.801847	31.829
ENSMUST00000159625.1	811	559.861	2.633094	7.587
ENSMUST00000161531.1	431	274.029	3.755429	5.296
ENSMUST00000162819.8	7045	6238.458	45.453725	1459.334
ENSMUST00000039725.11	7796	8095.168	8.025443	334.351
ENSMUST00000195196.5	488	321.000	0.000000	0.000
ENSMUST00000194306.5	968	852.321	6.259376	27.456
ENSMUST00000193822.5	726	558.000	0.000000	0.000
ENSMUST00000193858.1	600	433.000	0.000000	0.000
ENSMUST00000191680.1	738	619.757	8.334494	26.583
ENSMUST00000194636.1	739	592.161	0.000000	0.000
ENSMUST00000193610.1	517	378.549	6.886943	13.417
ENSMUST00000194816.1	466	299.000	0.000000	0.000
ENSMUST00000192378.1	424	257.000	0.000000	0.000
ENSMUST00000168189.7	4552	4314.952	41.907215	930.621
ENSMUST00000009344.15	4455	4288.689	6.074125	134.065
ENSMUST00000166719.7	980	822.622	2.617789	11.083
ENSMUST00000167315.7	2806	2771.824	0.473829	6.759
ENSMUST00000170675.7	5028	4966.060	8.360467	213.673
ENSMUST00000171861.7	938	786.689	0.000000	0.000
ENSMUST00000168933.1	640	474.356	1.125824	2.748
ENSMUST00000168564.1	546	379.000	0.000000	0.000
ENSMUST00000165608.1	984	853.884	0.000000	0.000
ENSMUST00000165660.1	403	250.672	0.000000	0.000
ENSMUST00000166538.1	686	542.780	0.000000	0.000
ENSMUST00000167268.7	4263	4182.582	1.133409	24.397
ENSMUST00000166540.7	609	474.182	0.000000	0.000
ENSMUST00000164741.1	765	627.209	0.000000	0.000
ENSMUST00000168649.7	791	650.193	0.792996	2.654
ENSMUST00000169059.7	2085	1868.765	0.000000	0.000
ENSMUST00000167147.1	332	169.000	0.000000	0.000
ENSMUST00000166368.1	370	205.000	0.000000	0.000
ENSMUST00000163959.1	687	519.000	0.000000	0.000
ENSMUST00000206784.1	7335	7699.571	1.267475	50.224
ENSMUST00000038890.5	8645	8608.954	8.995489	398.550
ENSMUST00000213926.1	643	476.000	0.000000	0.000
ENSMUST00000215025.1	2204	2081.865	0.227052	2.433
ENSMUST00000214001.1	2491	2180.012	3.505646	39.331
ENSMUST00000213437.1	1928	1855.908	0.391778	3.742
ENSMUST00000216098.1	5418	5406.440	1.217670	33.880
ENSMUST00000214029.1	942	846.603	1.147651	5.000
ENSMUST00000213744.1	2792	2355.364	0.648621	7.862
ENSMUST00000217307.1	426	259.000	0.000000	0.000
ENSMUST00000044195.5	4546	4572.336	10.898825	256.464
ENSMUST00000153635.1	2298	2260.097	1.765590	20.536
ENSMUST00000145989.1	570	403.000	0.000000	0.000
ENSMUST00000139693.1	389	223.000	0.000000	0.000
ENSMUST00000097527.9	4234	3954.694	6.184707	125.875
ENSMUST00000136331.7	2723	2529.523	11.511898	149.863
ENSMUST00000027738.13	1952	1723.123	0.000000	0.000
ENSMUST00000136397.7	620	453.000	0.000000	0.000
ENSMUST00000141878.7	806	638.000	0.000000	0.000
ENSMUST00000130995.3	1600	1432.000	0.000000	0.000
ENSMUST00000124212.1	658	531.746	2.923328	8.000
ENSMUST00000123705.7	561	376.384	1.068927	2.071
ENSMUST00000141980.1	784	508.548	1.911711	5.003
ENSMUST00000169241.7	3716	3558.968	11.148051	204.188
ENSMUST00000113822.2	2918	1966.062	25.105937	254.028
ENSMUST00000053597.2	3194	2176.356	28.299780	316.972
ENSMUST00000135737.1	2848	2770.984	0.631104	9.000
ENSMUST00000137007.1	690	434.787	7.150482	16.000
ENSMUST00000071543.11	2150	1982.000	0.000000	0.000
ENSMUST00000229829.1	185	54.717	3.551125	1.000
ENSMUST00000230667.1	381	231.865	0.838023	1.000
ENSMUST00000059102.12	2498	2330.000	0.000000	0.000
ENSMUST00000102755.3	1632	1464.000	0.000000	0.000
ENSMUST00000230627.1	1386	1218.000	0.000000	0.000
ENSMUST00000229923.1	2280	2112.000	0.000000	0.000
ENSMUST00000128864.1	939	771.000	0.000000	0.000
ENSMUST00000034218.4	3299	3131.000	0.000000	0.000
ENSMUST00000212134.1	4310	4250.633	0.055501	1.214
ENSMUST00000212041.1	2910	2742.000	0.000000	0.000
ENSMUST00000212915.1	684	538.543	0.283545	0.786
ENSMUST00000212632.1	2763	2708.982	0.071728	1.000
ENSMUST00000211942.1	3161	2993.000	0.000000	0.000
ENSMUST00000211905.1	1147	979.000	0.000000	0.000
ENSMUST00000060050.5	1226	746.020	3.646444	14.000
ENSMUST00000138366.1	602	435.000	0.000000	0.000
ENSMUST00000130877.1	1872	1649.289	0.688050	5.840
ENSMUST00000041819.13	2091	1923.000	0.000000	0.000
ENSMUST00000148188.8	1086	826.024	0.507814	2.159
ENSMUST00000233921.1	676	508.000	0.000000	0.000
ENSMUST00000233420.1	1851	1683.000	0.000000	0.000
ENSMUST00000129375.7	533	366.000	0.000000	0.000
ENSMUST00000140250.7	2179	2011.000	0.000000	0.000
ENSMUST00000142143.2	1962	1855.147	0.104740	1.000
ENSMUST00000123797.7	1197	1029.000	0.000000	0.000
ENSMUST00000114794.1	1738	1570.000	0.000000	0.000
ENSMUST00000131604.2	578	370.529	0.524409	1.000
ENSMUST00000125876.1	1227	1059.000	0.000000	0.000
ENSMUST00000146493.2	946	778.000	0.000000	0.000
ENSMUST00000150341.8	861	693.000	0.000000	0.000
ENSMUST00000076952.11	608	420.762	4.449230	9.635
ENSMUST00000139340.7	837	642.986	2.144774	7.097
ENSMUST00000078259.7	4879	4836.352	7.966396	198.284
ENSMUST00000001802.9	2560	2162.913	4.671502	52.000
ENSMUST00000140735.2	919	751.000	0.000000	0.000
ENSMUST00000138409.2	817	649.000	0.000000	0.000
ENSMUST00000022612.9	1720	1636.067	83.694499	704.702
ENSMUST00000152130.1	416	250.000	0.000000	0.000
ENSMUST00000139644.1	451	302.888	2.757007	4.298
ENSMUST00000162519.1	1552	1384.000	0.000000	0.000
ENSMUST00000161047.7	2379	2211.000	0.000000	0.000
ENSMUST00000159798.7	2568	2400.000	0.000000	0.000
ENSMUST00000159964.1	3585	3584.801	0.108407	2.000
ENSMUST00000110929.8	2312	2144.000	0.000000	0.000
ENSMUST00000211597.1	777	603.791	0.514053	1.597
ENSMUST00000211396.1	887	719.000	0.000000	0.000
ENSMUST00000170141.2	1466	1281.857	2.630950	17.356
ENSMUST00000034132.12	1287	1165.088	56.408275	338.228
ENSMUST00000209733.1	921	796.357	15.032262	61.608
ENSMUST00000210146.1	1041	916.734	3.095187	14.603
ENSMUST00000210458.1	461	310.838	14.131886	22.607
ENSMUST00000139968.7	1033	865.000	0.000000	0.000
ENSMUST00000050003.8	1672	1266.605	1.428245	9.310
ENSMUST00000130396.7	741	573.000	0.000000	0.000
ENSMUST00000136883.7	954	786.000	0.000000	0.000
ENSMUST00000131937.7	789	621.000	0.000000	0.000
ENSMUST00000138959.7	796	602.439	1.658183	5.141
ENSMUST00000129484.7	969	801.000	0.000000	0.000
ENSMUST00000131315.7	911	729.427	1.680729	6.309
ENSMUST00000150205.7	755	587.000	0.000000	0.000
ENSMUST00000126898.7	526	359.000	0.000000	0.000
ENSMUST00000135556.7	779	605.283	0.552026	1.720
ENSMUST00000133380.7	774	605.099	0.488070	1.520
ENSMUST00000140168.1	726	558.000	0.000000	0.000
ENSMUST00000036426.12	3444	3321.382	0.937342	16.022
ENSMUST00000179574.1	3211	3127.962	0.000000	0.000
ENSMUST00000059672.8	4482	4369.562	0.867172	19.501
ENSMUST00000235978.1	2691	2557.772	0.265860	3.500
ENSMUST00000102600.3	2763	2624.928	1.776585	24.000
ENSMUST00000154264.1	478	311.000	0.000000	0.000
ENSMUST00000143512.2	557	390.000	0.000000	0.000
ENSMUST00000105925.7	1376	1208.000	0.000000	0.000
ENSMUST00000105924.7	1478	1310.000	0.000000	0.000
ENSMUST00000207449.1	4296	4186.356	0.070242	1.513
ENSMUST00000082008.11	1587	1419.000	0.000000	0.000
ENSMUST00000105923.7	1499	1331.000	0.000000	0.000
ENSMUST00000009396.12	1582	1414.000	0.000000	0.000
ENSMUST00000141186.1	812	644.000	0.000000	0.000
ENSMUST00000207211.1	1220	1114.839	0.348586	2.000
ENSMUST00000075172.11	1876	1708.000	0.000000	0.000
ENSMUST00000145212.7	1795	1627.000	0.000000	0.000
ENSMUST00000223616.1	5366	5206.835	3.553277	95.216
ENSMUST00000038794.5	3374	3083.887	31.648583	502.297
ENSMUST00000233586.1	3720	3477.371	1.703546	30.487
ENSMUST00000194833.5	532	365.000	0.000000	0.000
ENSMUST00000193771.5	1110	942.000	0.000000	0.000
ENSMUST00000027943.5	801	530.708	1.098393	3.000
ENSMUST00000192268.1	438	271.000	0.000000	0.000
ENSMUST00000191621.1	815	647.000	0.000000	0.000
ENSMUST00000045174.6	3120	2882.376	10.588743	157.074
ENSMUST00000233210.1	2419	2090.742	30.998415	333.540
ENSMUST00000233886.1	704	533.677	1.285821	3.532
ENSMUST00000233221.1	422	282.156	0.688656	1.000
ENSMUST00000233662.1	306	152.887	37.493521	29.501
ENSMUST00000022212.8	2800	2716.326	62.905619	879.385
ENSMUST00000224489.1	2316	2103.089	2.128561	23.038
ENSMUST00000223756.1	1543	1319.296	0.000000	0.000
ENSMUST00000225340.1	602	477.309	0.000000	0.000
ENSMUST00000225156.1	689	565.191	7.073957	20.576
ENSMUST00000232647.1	656	521.260	0.372767	1.000
ENSMUST00000168560.1	660	493.000	0.000000	0.000
ENSMUST00000033310.8	10061	10699.009	153.863909	8472.043
ENSMUST00000211238.1	575	438.527	3.082544	6.957
ENSMUST00000019362.14	2968	2556.260	26.493376	348.538
ENSMUST00000102575.8	5037	4665.941	1.888395	45.346
ENSMUST00000130820.7	1417	1254.942	5.732689	37.025
ENSMUST00000135422.1	1010	837.539	4.353029	18.763
ENSMUST00000149477.1	739	549.867	0.612484	1.733
ENSMUST00000152732.1	720	529.036	5.468051	14.888
ENSMUST00000028177.10	2757	2422.470	0.000000	0.000
ENSMUST00000113920.7	2513	2168.647	0.000000	0.000
ENSMUST00000102879.3	1072	661.834	25.342989	86.321
ENSMUST00000152415.1	1102	697.380	19.823874	71.149
ENSMUST00000100244.9	2686	2437.986	92.973054	1166.531
ENSMUST00000030306.13	5517	4985.141	24.444459	627.142
ENSMUST00000107083.1	1506	1338.000	0.000000	0.000
ENSMUST00000125627.7	2336	2273.958	7.435854	87.020
ENSMUST00000156910.1	3621	3026.569	7.268234	113.211
ENSMUST00000141448.7	2011	2009.617	0.000000	0.000
ENSMUST00000146947.7	676	550.101	3.183848	9.014
ENSMUST00000124202.7	713	391.138	1.997774	4.021
ENSMUST00000148291.1	537	370.000	0.000000	0.000
ENSMUST00000125584.1	433	222.198	8.931162	10.213
ENSMUST00000140128.1	532	393.674	8.811285	17.852
ENSMUST00000143326.7	428	286.376	1.714631	2.527
ENSMUST00000207634.1	673	526.739	1.319929	3.578
ENSMUST00000032963.9	2772	2648.904	57.938257	789.841
ENSMUST00000207622.1	942	795.323	6.868870	28.115
ENSMUST00000207092.1	754	626.819	0.000000	0.000
ENSMUST00000208168.1	474	296.459	4.893643	7.466
ENSMUST00000179755.7	7135	7073.387	0.000000	0.000
ENSMUST00000162290.1	421	253.529	5.627379	7.342
ENSMUST00000159642.1	434	266.346	0.000000	0.000
ENSMUST00000162933.1	3917	3894.309	1.885816	37.795
ENSMUST00000162043.7	417	251.000	0.000000	0.000
ENSMUST00000161268.1	395	231.028	0.977597	1.162
ENSMUST00000162404.7	431	264.000	0.000000	0.000
ENSMUST00000161525.1	487	320.000	0.000000	0.000
ENSMUST00000032995.14	3715	3681.898	0.397531	7.533
ENSMUST00000098266.8	7132	7072.440	25.118897	914.277
ENSMUST00000154724.1	1690	1493.984	0.000000	0.000
ENSMUST00000036509.13	1852	1632.077	33.378899	280.363
ENSMUST00000123275.7	814	676.440	5.127776	17.851
ENSMUST00000150608.1	658	478.492	4.321716	10.642
ENSMUST00000146898.1	426	259.000	0.000000	0.000
ENSMUST00000136750.2	778	631.711	0.712794	2.317
ENSMUST00000134990.7	405	239.000	0.000000	0.000
ENSMUST00000146363.7	551	408.665	0.000000	0.000
ENSMUST00000148725.1	610	475.763	1.154273	2.826
ENSMUST00000154336.1	786	636.743	0.000000	0.000
ENSMUST00000230198.1	1482	1314.000	0.000000	0.000
ENSMUST00000072776.4	1648	1480.000	0.000000	0.000
ENSMUST00000229911.1	1141	973.000	0.000000	0.000
ENSMUST00000229628.1	1310	1142.000	0.000000	0.000
ENSMUST00000230843.1	847	679.000	0.000000	0.000
ENSMUST00000230248.1	447	280.000	0.000000	0.000
ENSMUST00000097867.8	4574	3793.736	0.000000	0.000
ENSMUST00000106001.7	3519	3024.436	0.000000	0.000
ENSMUST00000142293.7	383	218.000	0.000000	0.000
ENSMUST00000143432.7	5138	4298.983	0.000000	0.000
ENSMUST00000123617.7	452	285.000	0.000000	0.000
ENSMUST00000154441.1	477	300.083	0.647516	1.000
ENSMUST00000143577.1	4037	3215.592	2.734693	45.256
ENSMUST00000146606.7	717	549.000	0.000000	0.000
ENSMUST00000151541.7	322	160.000	0.000000	0.000
ENSMUST00000129937.1	445	278.000	0.000000	0.000
ENSMUST00000135675.1	833	627.101	1.121154	3.618
ENSMUST00000132251.1	410	244.000	0.000000	0.000
ENSMUST00000044565.14	5206	4342.762	1.168936	26.126
ENSMUST00000127491.1	962	840.425	0.295218	1.277
ENSMUST00000121848.1	572	409.243	0.000000	0.000
ENSMUST00000205990.1	259	105.000	0.000000	0.000
ENSMUST00000071986.12	566	403.178	4.204041	8.723
ENSMUST00000060501.4	852	684.000	0.000000	0.000
ENSMUST00000107131.1	895	727.000	0.000000	0.000
ENSMUST00000045441.7	3909	3806.472	66.259682	1298.015
ENSMUST00000139938.1	789	633.317	0.538809	1.756
ENSMUST00000154366.1	659	485.209	1.257750	3.141
ENSMUST00000129610.1	808	661.112	0.907520	3.088
ENSMUST00000135717.1	531	378.350	0.000000	0.000
ENSMUST00000207877.1	788	620.000	0.000000	0.000
ENSMUST00000094632.5	1868	1569.472	15.078005	121.788
ENSMUST00000207897.1	1790	1640.631	0.380384	3.212
ENSMUST00000061828.9	3806	3638.000	0.000000	0.000
ENSMUST00000164382.1	1875	1707.000	0.000000	0.000
ENSMUST00000173954.2	5357	5130.279	5.791956	152.923
ENSMUST00000225699.1	2455	2400.630	27.134804	335.243
ENSMUST00000224498.1	2589	2555.473	6.560232	86.278
ENSMUST00000111285.8	5351	5139.546	11.143558	294.752
ENSMUST00000039812.15	5290	5076.678	0.000000	0.000
ENSMUST00000181868.7	782	614.000	0.000000	0.000
ENSMUST00000092931.6	2212	1952.603	0.099513	1.000
ENSMUST00000093040.12	1192	963.040	32.683063	161.985
ENSMUST00000153511.7	949	740.014	0.000000	0.000
ENSMUST00000134462.7	1372	1164.759	2.339653	14.025
ENSMUST00000152753.7	975	754.523	1.628380	6.323
ENSMUST00000131278.1	556	385.536	15.154962	30.070
ENSMUST00000131420.1	274	118.000	2.066148	1.255
ENSMUST00000128409.1	379	191.768	11.666286	11.514
ENSMUST00000141906.1	400	234.000	0.000000	0.000
ENSMUST00000155239.1	944	776.000	0.000000	0.000
ENSMUST00000109757.7	2420	2252.000	0.000000	0.000
ENSMUST00000154281.1	1014	846.000	0.000000	0.000
ENSMUST00000099181.1	1479	1311.000	0.000000	0.000
ENSMUST00000109759.8	2115	1947.000	0.000000	0.000
ENSMUST00000036153.11	2287	2064.581	47.577397	505.523
ENSMUST00000191510.6	2593	2408.366	7.932028	98.314
ENSMUST00000189309.6	1003	875.577	9.453035	42.596
ENSMUST00000190057.6	395	243.269	11.800361	14.774
ENSMUST00000186152.6	420	266.195	0.000000	0.000
ENSMUST00000186750.1	508	362.006	0.000000	0.000
ENSMUST00000190700.1	901	780.281	4.072737	16.355
ENSMUST00000189107.1	462	317.190	4.645859	7.584
ENSMUST00000186882.1	513	372.465	19.226470	36.855
ENSMUST00000048966.6	7417	7456.774	29.648505	1137.789
ENSMUST00000109510.9	7323	7453.433	18.686125	716.776
ENSMUST00000229547.1	630	463.000	0.000000	0.000
ENSMUST00000230403.1	687	300.883	8.538328	13.221
ENSMUST00000229439.1	412	256.623	4.705015	6.214
ENSMUST00000019445.5	1339	1171.000	0.000000	0.000
ENSMUST00000212046.1	2303	2135.000	0.000000	0.000
ENSMUST00000109375.3	3189	3059.202	0.317581	5.000
ENSMUST00000212033.1	2351	2183.000	0.000000	0.000
ENSMUST00000212345.1	521	354.000	0.000000	0.000
ENSMUST00000212655.1	738	570.000	0.000000	0.000
ENSMUST00000097981.5	1390	1222.000	0.000000	0.000
ENSMUST00000161527.7	1743	1514.614	0.636571	4.962
ENSMUST00000160853.7	1651	1423.400	32.558967	238.509
ENSMUST00000023212.14	1686	1462.767	54.529742	410.503
ENSMUST00000162871.1	798	548.412	8.299626	23.425
ENSMUST00000160857.7	357	164.000	0.000000	0.000
ENSMUST00000160172.7	1537	1327.828	0.753564	5.150
ENSMUST00000160097.1	379	165.000	16.570500	14.071
ENSMUST00000161786.1	638	428.379	0.000000	0.000
ENSMUST00000160914.2	755	608.266	4.538369	14.207
ENSMUST00000160069.1	774	631.229	6.100837	19.819
ENSMUST00000162865.7	890	742.073	0.454930	1.737
ENSMUST00000161391.1	757	607.637	1.966863	6.151
ENSMUST00000160875.1	506	339.000	0.000000	0.000
ENSMUST00000161072.1	455	283.474	1.004912	1.466
ENSMUST00000203623.1	845	686.135	0.558666	1.973
ENSMUST00000147148.4	922	770.139	22.597848	89.566
ENSMUST00000204218.2	1231	1063.000	0.000000	0.000
ENSMUST00000204465.1	931	795.703	0.000000	0.000
ENSMUST00000204839.1	2076	1946.821	1.014314	10.163
ENSMUST00000204089.1	212	71.368	3.535135	1.298
ENSMUST00000128044.7	2129	1961.000	0.000000	0.000
ENSMUST00000032958.13	2448	2280.000	0.000000	0.000
ENSMUST00000107059.1	1260	1092.000	0.000000	0.000
ENSMUST00000133850.1	1615	1447.000	0.000000	0.000
ENSMUST00000036592.14	3007	2839.000	0.000000	0.000
ENSMUST00000111622.1	2023	1855.000	0.000000	0.000
ENSMUST00000028796.1	2706	2436.308	8.852845	111.000
ENSMUST00000108745.7	1047	879.000	0.000000	0.000
ENSMUST00000140887.7	1476	1308.000	0.000000	0.000
ENSMUST00000148234.7	1499	1299.804	0.747454	5.000
ENSMUST00000026912.7	1447	1279.000	0.000000	0.000
ENSMUST00000108744.7	939	771.000	0.000000	0.000
ENSMUST00000148621.7	475	308.000	0.000000	0.000
ENSMUST00000189055.1	715	547.000	0.000000	0.000
ENSMUST00000034435.6	878	710.000	0.000000	0.000
ENSMUST00000171798.1	2234	2066.000	0.000000	0.000
ENSMUST00000164766.7	1884	1641.482	12.033566	101.657
ENSMUST00000170337.1	556	364.817	2.313037	4.343
ENSMUST00000164697.7	1194	1026.000	0.000000	0.000
ENSMUST00000168930.1	513	346.000	0.000000	0.000
ENSMUST00000109753.2	1572	1404.000	0.000000	0.000
ENSMUST00000077535.4	437	260.723	11.512392	15.447
ENSMUST00000173486.7	579	376.872	2.819571	5.469
ENSMUST00000025319.6	729	502.831	10.420942	26.967
ENSMUST00000173122.1	533	389.470	6.278497	12.585
ENSMUST00000172573.1	330	167.000	0.000000	0.000
ENSMUST00000174824.1	464	235.744	4.559795	5.532
ENSMUST00000065904.4	1708	1395.926	4.593500	33.000
ENSMUST00000016631.13	4851	4770.390	16.256847	399.115
ENSMUST00000203730.2	530	363.000	0.000000	0.000
ENSMUST00000111623.8	4782	4759.282	0.000000	0.000
ENSMUST00000204660.1	547	410.513	1.109449	2.344
ENSMUST00000154221.1	727	559.000	0.000000	0.000
ENSMUST00000126774.1	700	532.000	0.000000	0.000
ENSMUST00000123902.7	5118	5067.758	1.229011	32.054
ENSMUST00000149203.1	3915	4028.269	0.769864	15.960
ENSMUST00000133825.1	724	594.216	0.689671	2.109
ENSMUST00000155415.7	761	622.279	2.000998	6.408
ENSMUST00000204028.1	1218	1129.908	0.173630	1.010
ENSMUST00000136837.1	579	412.000	0.000000	0.000
ENSMUST00000003284.15	2031	1786.159	3.008869	27.659
ENSMUST00000209066.1	1712	1450.318	2.069910	15.450
ENSMUST00000207476.1	1797	1514.848	0.000000	0.000
ENSMUST00000209006.1	635	447.699	10.526554	24.254
ENSMUST00000207555.1	1641	1373.311	9.645026	68.168
ENSMUST00000107834.1	1429	1193.116	9.568904	58.756
ENSMUST00000207521.1	869	699.568	5.369988	19.334
ENSMUST00000208767.1	774	527.074	0.000000	0.000
ENSMUST00000207128.1	537	370.000	0.000000	0.000
ENSMUST00000208143.1	659	431.515	10.212869	22.680
ENSMUST00000207129.1	517	350.000	0.000000	0.000
[truncated: 114,547 more rows]
