# Supplementary material for: Impaired Cell Cycle Progression and Self-Renewal of Fetal Neural Stem and Progenitor Cells in a Murine Model of Intrauterine Growth Restriction
Source: Front Cell Dev Biol. 2022 Jul 12;10:821848. doi: 10.3389/fcell.2022.821848 (PMC9314876; doi:10.3389/fcell.2022.821848)
Supplement: Supplementary file 3 [file DataSheet2.ZIP › Data-FigureS5/RNASEQ87/quant.sf]

Name	Length	EffectiveLength	TPM	NumReads
ENSMUST00000196221.1	9	10.000	0.000000	0.000
ENSMUST00000179664.1	11	12.000	0.000000	0.000
ENSMUST00000177564.1	16	17.000	0.000000	0.000
ENSMUST00000178537.1	12	13.000	0.000000	0.000
ENSMUST00000178862.1	14	15.000	0.000000	0.000
ENSMUST00000179520.1	11	12.000	0.000000	0.000
ENSMUST00000179883.1	16	17.000	0.000000	0.000
ENSMUST00000195858.1	10	11.000	0.000000	0.000
ENSMUST00000179932.1	12	13.000	0.000000	0.000
ENSMUST00000180001.1	17	17.000	0.000000	0.000
ENSMUST00000178815.1	10	11.000	0.000000	0.000
ENSMUST00000177965.1	17	17.000	0.000000	0.000
ENSMUST00000178909.1	29	30.000	0.000000	0.000
ENSMUST00000178230.1	17	17.000	0.000000	0.000
ENSMUST00000178483.1	29	30.000	0.000000	0.000
ENSMUST00000179560.1	17	17.000	0.000000	0.000
ENSMUST00000177839.1	17	17.000	0.000000	0.000
ENSMUST00000103439.1	23	24.000	0.000000	0.000
ENSMUST00000180266.1	17	17.000	0.000000	0.000
ENSMUST00000103441.1	23	24.000	0.000000	0.000
ENSMUST00000103567.5	371	209.000	0.000000	0.000
ENSMUST00000185651.1	329	170.000	0.000000	0.000
ENSMUST00000196939.1	423	260.000	0.000000	0.000
ENSMUST00000103568.2	325	166.000	0.000000	0.000
ENSMUST00000103569.2	385	223.000	0.000000	0.000
ENSMUST00000103570.1	343	183.000	0.000000	0.000
ENSMUST00000103571.1	338	178.000	0.000000	0.000
ENSMUST00000198019.1	337	177.000	0.000000	0.000
ENSMUST00000198058.1	341	181.000	0.000000	0.000
ENSMUST00000103573.2	338	178.000	0.000000	0.000
ENSMUST00000200127.1	337	177.000	0.000000	0.000
ENSMUST00000181483.2	347	187.000	0.000000	0.000
ENSMUST00000184883.1	308	151.000	0.000000	0.000
ENSMUST00000179789.3	402	239.000	0.000000	0.000
ENSMUST00000180717.2	378	216.000	0.000000	0.000
ENSMUST00000183820.1	338	178.000	0.000000	0.000
ENSMUST00000178768.3	451	288.000	0.000000	0.000
ENSMUST00000103580.3	400	238.000	0.000000	0.000
ENSMUST00000178426.3	337	177.000	0.000000	0.000
ENSMUST00000180687.2	338	178.000	0.000000	0.000
ENSMUST00000103646.4	406	243.000	0.000000	0.000
ENSMUST00000197754.1	344	184.000	0.000000	0.000
ENSMUST00000103648.3	342	182.000	0.000000	0.000
ENSMUST00000197128.1	340	180.000	0.000000	0.000
ENSMUST00000181360.2	436	273.000	0.000000	0.000
ENSMUST00000183652.1	344	184.000	0.000000	0.000
ENSMUST00000103588.3	396	234.000	0.000000	0.000
ENSMUST00000181038.2	415	252.000	0.000000	0.000
ENSMUST00000187138.1	340	180.000	0.000000	0.000
ENSMUST00000103616.4	418	255.000	0.000000	0.000
ENSMUST00000186370.1	349	189.000	0.000000	0.000
ENSMUST00000199746.4	340	180.000	0.000000	0.000
ENSMUST00000178824.1	337	177.000	0.000000	0.000
ENSMUST00000103592.1	331	172.000	0.000000	0.000
ENSMUST00000197007.1	454	291.000	0.000000	0.000
ENSMUST00000103593.2	341	181.000	0.000000	0.000
ENSMUST00000178252.2	575	411.000	0.000000	0.000
ENSMUST00000177703.2	347	187.000	0.000000	0.000
ENSMUST00000197954.1	331	172.000	0.000000	0.000
ENSMUST00000103596.2	264	112.000	0.000000	0.000
ENSMUST00000196802.1	464	300.000	0.000000	0.000
ENSMUST00000103597.2	276	123.000	0.000000	0.000
ENSMUST00000199800.1	398	236.000	0.000000	0.000
ENSMUST00000196023.1	427	264.000	0.000000	0.000
ENSMUST00000103599.2	276	123.000	0.000000	0.000
ENSMUST00000200548.1	565	401.000	0.000000	0.000
ENSMUST00000167409.1	307	150.000	0.000000	0.000
ENSMUST00000103600.2	354	193.000	0.000000	0.000
ENSMUST00000179701.1	343	183.000	0.000000	0.000
ENSMUST00000178650.2	358	197.000	0.000000	0.000
ENSMUST00000196756.1	380	218.000	0.000000	0.000
ENSMUST00000179512.2	391	229.000	0.000000	0.000
ENSMUST00000198439.4	337	177.000	0.000000	0.000
ENSMUST00000103605.2	334	174.000	0.000000	0.000
ENSMUST00000103606.1	353	192.000	0.000000	0.000
ENSMUST00000196079.1	331	172.000	0.000000	0.000
ENSMUST00000103607.2	264	112.000	0.000000	0.000
ENSMUST00000103608.3	456	293.000	0.000000	0.000
ENSMUST00000103609.1	341	181.000	0.000000	0.000
ENSMUST00000103611.1	338	178.000	0.000000	0.000
ENSMUST00000103612.1	343	183.000	0.000000	0.000
ENSMUST00000181793.2	365	204.000	0.000000	0.000
ENSMUST00000103613.2	287	132.000	0.000000	0.000
ENSMUST00000198359.1	331	172.000	0.000000	0.000
ENSMUST00000197433.4	352	191.000	0.000000	0.000
ENSMUST00000179583.2	353	192.000	0.000000	0.000
ENSMUST00000103626.2	595	431.000	0.000000	0.000
ENSMUST00000178100.2	381	219.000	0.000000	0.000
ENSMUST00000179580.2	337	177.000	0.000000	0.000
ENSMUST00000103632.3	408	245.000	0.000000	0.000
ENSMUST00000199280.1	412	249.000	0.000000	0.000
ENSMUST00000103633.1	353	192.000	0.000000	0.000
ENSMUST00000196105.1	432	269.000	0.000000	0.000
ENSMUST00000103634.2	267	115.000	0.000000	0.000
ENSMUST00000103652.4	361	200.000	0.000000	0.000
ENSMUST00000103635.2	280	126.000	0.000000	0.000
ENSMUST00000103636.3	336	176.000	0.000000	0.000
ENSMUST00000103637.5	370	208.000	0.000000	0.000
ENSMUST00000180549.2	388	226.000	0.000000	0.000
ENSMUST00000183604.1	305	148.000	0.000000	0.000
ENSMUST00000177622.3	402	239.000	0.000000	0.000
ENSMUST00000180711.2	378	216.000	0.000000	0.000
ENSMUST00000184650.1	338	178.000	0.000000	0.000
ENSMUST00000181728.2	451	288.000	0.000000	0.000
ENSMUST00000103643.3	328	169.000	0.000000	0.000
ENSMUST00000103581.5	398	236.000	0.000000	0.000
ENSMUST00000181210.2	375	213.000	0.000000	0.000
ENSMUST00000183488.1	335	175.000	0.000000	0.000
ENSMUST00000103583.4	406	243.000	0.000000	0.000
ENSMUST00000103585.3	343	183.000	0.000000	0.000
ENSMUST00000200609.1	337	177.000	0.000000	0.000
ENSMUST00000200115.1	416	253.000	0.000000	0.000
ENSMUST00000103650.2	344	184.000	0.000000	0.000
ENSMUST00000103651.3	331	172.000	0.000000	0.000
ENSMUST00000198297.1	399	237.000	0.000000	0.000
ENSMUST00000200101.1	396	234.000	0.000000	0.000
ENSMUST00000103653.2	349	189.000	0.000000	0.000
ENSMUST00000103654.2	563	399.000	0.000000	0.000
ENSMUST00000103655.2	411	248.000	0.000000	0.000
ENSMUST00000180972.2	426	263.000	0.000000	0.000
ENSMUST00000103657.5	442	279.000	0.000000	0.000
ENSMUST00000103658.3	390	228.000	0.000000	0.000
ENSMUST00000179267.3	387	225.000	0.000000	0.000
ENSMUST00000184874.1	276	123.000	0.000000	0.000
ENSMUST00000103660.3	370	208.000	0.000000	0.000
ENSMUST00000181768.2	419	256.000	0.000000	0.000
ENSMUST00000183835.1	276	123.000	0.000000	0.000
ENSMUST00000103662.5	395	233.000	0.000000	0.000
ENSMUST00000103663.5	361	200.000	0.000000	0.000
ENSMUST00000103664.5	343	183.000	0.000000	0.000
ENSMUST00000103638.5	379	217.000	0.000000	0.000
ENSMUST00000103641.5	381	219.000	0.000000	0.000
ENSMUST00000184687.1	275	122.000	0.000000	0.000
ENSMUST00000103667.5	420	257.000	0.000000	0.000
ENSMUST00000180380.2	385	223.000	0.000000	0.000
ENSMUST00000184905.1	264	112.000	0.000000	0.000
ENSMUST00000103589.5	384	222.000	0.000000	0.000
ENSMUST00000103670.3	458	295.000	0.000000	0.000
ENSMUST00000103671.3	426	263.000	0.000000	0.000
ENSMUST00000103672.8	341	181.000	0.000000	0.000
ENSMUST00000186545.1	338	178.000	0.000000	0.000
ENSMUST00000103673.10	328	169.000	0.000000	0.000
ENSMUST00000186573.1	325	166.000	0.000000	0.000
ENSMUST00000103674.5	446	283.000	0.000000	0.000
ENSMUST00000180938.2	360	199.000	0.000000	0.000
ENSMUST00000103676.8	337	177.000	0.000000	0.000
ENSMUST00000187163.1	334	174.000	0.000000	0.000
ENSMUST00000103678.3	397	235.000	0.000000	0.000
ENSMUST00000197130.4	348	188.000	0.000000	0.000
ENSMUST00000103677.2	345	185.000	0.000000	0.000
ENSMUST00000199137.1	347	187.000	0.000000	0.000
ENSMUST00000103679.2	444	281.000	0.000000	0.000
ENSMUST00000103685.2	438	275.000	0.000000	0.000
ENSMUST00000198330.1	376	214.000	0.000000	0.000
ENSMUST00000103555.2	403	240.000	0.000000	0.000
ENSMUST00000103554.4	426	263.000	0.000000	0.000
ENSMUST00000103553.2	368	207.000	0.000000	0.000
ENSMUST00000199017.1	341	181.000	0.000000	0.000
ENSMUST00000103556.2	293	137.000	0.000000	0.000
ENSMUST00000198663.4	353	192.000	0.000000	0.000
ENSMUST00000103559.2	350	189.000	0.000000	0.000
ENSMUST00000103563.2	491	327.000	0.000000	0.000
ENSMUST00000103564.2	374	212.000	0.000000	0.000
ENSMUST00000103262.2	417	254.000	0.000000	0.000
ENSMUST00000103263.2	560	396.000	0.000000	0.000
ENSMUST00000103264.2	455	292.000	0.000000	0.000
ENSMUST00000103266.2	368	207.000	0.000000	0.000
ENSMUST00000103265.4	393	231.000	0.000000	0.000
ENSMUST00000103267.2	389	227.000	0.000000	0.000
ENSMUST00000194399.1	366	205.000	0.000000	0.000
ENSMUST00000103268.2	334	174.000	0.000000	0.000
ENSMUST00000103269.2	385	223.000	0.000000	0.000
ENSMUST00000103270.3	340	180.000	0.000000	0.000
ENSMUST00000103271.1	340	180.000	0.000000	0.000
ENSMUST00000103272.3	368	207.000	0.000000	0.000
ENSMUST00000103273.2	370	208.000	0.000000	0.000
ENSMUST00000103274.3	398	236.000	0.000000	0.000
ENSMUST00000103275.3	374	212.000	0.000000	0.000
ENSMUST00000103276.2	566	402.000	0.000000	0.000
ENSMUST00000103277.1	335	175.000	0.000000	0.000
ENSMUST00000195087.1	381	219.000	0.000000	0.000
ENSMUST00000103278.2	290	135.000	0.000000	0.000
ENSMUST00000193997.5	347	187.000	0.000000	0.000
ENSMUST00000103279.2	344	184.000	0.000000	0.000
ENSMUST00000193064.1	367	206.000	0.000000	0.000
ENSMUST00000103280.2	344	184.000	0.000000	0.000
ENSMUST00000103281.2	353	192.000	0.000000	0.000
ENSMUST00000191646.5	335	175.000	0.000000	0.000
ENSMUST00000103282.2	332	173.000	0.000000	0.000
ENSMUST00000193003.1	416	253.000	0.000000	0.000
ENSMUST00000103300.2	334	174.000	0.000000	0.000
ENSMUST00000174262.3	2395	2231.000	0.000000	0.000
ENSMUST00000173904.3	1102	938.000	0.000000	0.000
ENSMUST00000208396.1	925	761.000	0.000000	0.000
ENSMUST00000213225.2	1212	1048.000	0.000000	0.000
ENSMUST00000117704.1	943	779.000	0.000000	0.000
ENSMUST00000208175.1	2235	2071.000	0.000000	0.000
ENSMUST00000208760.1	923	759.000	0.000000	0.000
ENSMUST00000207287.2	1208	1044.000	0.000000	0.000
ENSMUST00000173185.1	1458	1310.438	0.548210	4.000
ENSMUST00000195589.5	2272	2108.000	0.000000	0.000
ENSMUST00000184581.2	707	543.000	0.000000	0.000
ENSMUST00000184861.3	655	447.652	0.401202	1.000
ENSMUST00000112076.8	2277	2113.000	0.000000	0.000
ENSMUST00000209871.2	2792	2628.000	0.000000	0.000
ENSMUST00000210949.2	2821	2657.000	0.000000	0.000
ENSMUST00000223545.1	939	775.000	0.000000	0.000
ENSMUST00000182198.7	1265	1101.000	0.000000	0.000
ENSMUST00000172762.1	3466	3302.000	0.000000	0.000
ENSMUST00000194951.1	1194	1030.000	0.000000	0.000
ENSMUST00000173420.1	1257	1093.000	0.000000	0.000
ENSMUST00000174177.1	915	726.381	1.316333	5.324
ENSMUST00000174248.7	519	355.000	0.000000	0.000
ENSMUST00000173567.1	1252	1058.312	2.490587	14.676
ENSMUST00000174854.2	1156	861.610	0.663298	3.182
ENSMUST00000172979.3	998	834.000	0.000000	0.000
ENSMUST00000116010.2	172	47.000	0.000000	0.000
ENSMUST00000118957.1	930	766.000	0.000000	0.000
ENSMUST00000117787.3	2501	2337.000	0.000000	0.000
ENSMUST00000214356.2	4698	4534.000	0.000000	0.000
ENSMUST00000217651.1	2011	1847.000	0.000000	0.000
ENSMUST00000034492.5	2022	1858.000	0.000000	0.000
ENSMUST00000135184.7	2967	2963.857	0.181789	3.000
ENSMUST00000155233.7	2790	2626.000	0.000000	0.000
ENSMUST00000113768.7	2695	2531.000	0.000000	0.000
ENSMUST00000238205.1	1418	1254.000	0.000000	0.000
ENSMUST00000238262.1	925	761.000	0.000000	0.000
ENSMUST00000231995.1	352	191.000	0.000000	0.000
ENSMUST00000231461.1	755	591.000	0.000000	0.000
ENSMUST00000231455.1	409	246.000	0.000000	0.000
ENSMUST00000142883.2	481	317.000	0.000000	0.000
ENSMUST00000232193.2	908	744.000	0.000000	0.000
ENSMUST00000023655.12	3385	3221.000	0.000000	0.000
ENSMUST00000232282.2	1401	1237.000	0.000000	0.000
ENSMUST00000190447.7	2476	2312.000	0.000000	0.000
ENSMUST00000188251.6	2421	2358.038	0.456987	6.000
ENSMUST00000190097.1	649	485.000	0.000000	0.000
ENSMUST00000191103.1	537	373.000	0.000000	0.000
ENSMUST00000024112.7	2417	2253.000	0.000000	0.000
ENSMUST00000121614.1	952	788.000	0.000000	0.000
ENSMUST00000217546.1	852	688.000	0.000000	0.000
ENSMUST00000216912.1	937	773.000	0.000000	0.000
ENSMUST00000178303.1	936	772.000	0.000000	0.000
ENSMUST00000135748.1	788	624.000	0.000000	0.000
ENSMUST00000134898.1	462	299.000	0.000000	0.000
ENSMUST00000147728.1	557	393.000	0.000000	0.000
ENSMUST00000077582.13	784	620.000	0.000000	0.000
ENSMUST00000213073.1	929	765.000	0.000000	0.000
ENSMUST00000214075.2	2165	2001.000	0.000000	0.000
ENSMUST00000214936.1	2168	2004.000	0.000000	0.000
ENSMUST00000215471.1	2177	2013.000	0.000000	0.000
ENSMUST00000215546.1	949	785.000	0.000000	0.000
ENSMUST00000201125.3	1352	1197.766	1.731372	11.547
ENSMUST00000006814.8	1309	1154.048	0.848668	5.453
ENSMUST00000182769.9	1477	1313.000	0.000000	0.000
ENSMUST00000088673.4	531	367.000	0.000000	0.000
ENSMUST00000122808.1	3794	3630.000	0.000000	0.000
ENSMUST00000077820.5	1581	1417.000	0.000000	0.000
ENSMUST00000213169.1	2658	2494.000	0.000000	0.000
ENSMUST00000055276.5	1260	1096.000	0.000000	0.000
ENSMUST00000100960.10	2692	2655.370	0.270544	4.000
ENSMUST00000171587.1	1329	1165.000	0.000000	0.000
ENSMUST00000194248.1	936	624.074	0.000000	0.000
ENSMUST00000179719.1	1296	983.027	0.745482	4.080
ENSMUST00000106393.7	843	562.421	0.000000	0.000
ENSMUST00000132882.1	741	564.812	0.572953	1.802
ENSMUST00000006562.5	910	611.212	7.674464	26.118
ENSMUST00000126664.7	6052	6067.365	2.673704	90.325
ENSMUST00000156937.1	2191	2069.876	0.497291	5.731
ENSMUST00000136350.7	3488	3433.239	1.170830	22.382
ENSMUST00000146393.7	2484	2382.836	0.000000	0.000
ENSMUST00000169617.2	761	597.000	0.000000	0.000
ENSMUST00000094710.7	2365	2225.309	0.000000	0.000
ENSMUST00000217577.1	914	750.000	0.000000	0.000
ENSMUST00000096114.12	1597	1312.692	2.462711	18.000
ENSMUST00000163093.1	1378	1214.000	0.000000	0.000
ENSMUST00000217438.1	943	779.000	0.000000	0.000
ENSMUST00000195764.1	4615	4456.738	1.127273	27.973
ENSMUST00000208907.1	2796	2632.000	0.000000	0.000
ENSMUST00000194208.5	1527	1363.000	0.000000	0.000
ENSMUST00000192481.1	1131	997.932	0.192381	1.069
ENSMUST00000041920.4	1243	1079.000	0.000000	0.000
ENSMUST00000134042.2	687	523.000	0.000000	0.000
ENSMUST00000235482.1	1036	872.000	0.000000	0.000
ENSMUST00000117959.2	963	799.000	0.000000	0.000
ENSMUST00000210779.1	951	787.000	0.000000	0.000
ENSMUST00000118378.1	948	784.000	0.000000	0.000
ENSMUST00000209201.1	477	313.000	0.000000	0.000
ENSMUST00000094105.4	946	782.000	0.000000	0.000
ENSMUST00000134011.3	1136	972.000	0.000000	0.000
ENSMUST00000117349.7	934	770.000	0.000000	0.000
ENSMUST00000134773.3	1513	1349.000	0.000000	0.000
ENSMUST00000118336.3	2129	1965.000	0.000000	0.000
ENSMUST00000119267.1	955	791.000	0.000000	0.000
ENSMUST00000143750.3	1675	1511.000	0.000000	0.000
ENSMUST00000205791.1	633	469.000	0.000000	0.000
ENSMUST00000115991.3	1237	1073.000	0.000000	0.000
ENSMUST00000121340.1	945	781.000	0.000000	0.000
ENSMUST00000121432.3	2321	2280.481	0.157510	2.000
ENSMUST00000121065.2	972	808.000	0.000000	0.000
ENSMUST00000118809.2	971	807.000	0.000000	0.000
ENSMUST00000216831.2	1270	1106.000	0.000000	0.000
ENSMUST00000121914.2	1042	878.000	0.000000	0.000
ENSMUST00000209914.1	959	795.000	0.000000	0.000
ENSMUST00000072887.4	966	802.000	0.000000	0.000
ENSMUST00000211596.1	921	757.000	0.000000	0.000
ENSMUST00000071242.4	934	770.000	0.000000	0.000
ENSMUST00000214399.3	897	733.000	0.000000	0.000
ENSMUST00000179386.1	1050	886.000	0.000000	0.000
ENSMUST00000184850.7	1072	924.511	3.237621	16.666
ENSMUST00000173080.9	1138	974.000	0.000000	0.000
ENSMUST00000185167.7	836	672.000	0.000000	0.000
ENSMUST00000195838.5	1105	941.000	0.000000	0.000
ENSMUST00000194244.5	862	698.000	0.000000	0.000
ENSMUST00000185087.7	1064	900.000	0.000000	0.000
ENSMUST00000195833.5	829	665.000	0.000000	0.000
ENSMUST00000184502.7	862	661.376	0.866212	3.190
ENSMUST00000183560.7	316	158.000	0.000000	0.000
ENSMUST00000183999.7	358	197.000	0.000000	0.000
ENSMUST00000192532.1	995	831.000	0.000000	0.000
ENSMUST00000216665.2	4530	4366.000	0.000000	0.000
ENSMUST00000149775.2	1209	1045.000	0.000000	0.000
ENSMUST00000182725.1	558	394.000	0.000000	0.000
ENSMUST00000183291.1	1837	1716.793	0.000000	0.000
ENSMUST00000086377.8	1832	1712.612	2.643564	25.208
ENSMUST00000174625.7	3389	3276.133	0.146316	2.669
ENSMUST00000174382.7	1699	1556.124	0.000000	0.000
ENSMUST00000166442.2	1481	1333.090	1.221517	9.067
ENSMUST00000213589.1	935	771.000	0.000000	0.000
ENSMUST00000215139.1	932	768.000	0.000000	0.000
ENSMUST00000215291.1	572	408.000	0.000000	0.000
ENSMUST00000215191.1	933	769.000	0.000000	0.000
ENSMUST00000117860.1	950	786.000	0.000000	0.000
ENSMUST00000206214.2	1054	890.000	0.000000	0.000
ENSMUST00000205727.2	1141	977.000	0.000000	0.000
ENSMUST00000118068.2	3462	3298.000	0.000000	0.000
ENSMUST00000207772.2	1320	1156.000	0.000000	0.000
ENSMUST00000080031.2	926	762.000	0.000000	0.000
ENSMUST00000175971.2	2721	2557.000	0.000000	0.000
ENSMUST00000234658.1	1287	1123.000	0.000000	0.000
ENSMUST00000177481.3	2573	2409.000	0.000000	0.000
ENSMUST00000211998.1	932	768.000	0.000000	0.000
ENSMUST00000211893.1	1128	964.000	0.000000	0.000
ENSMUST00000221099.1	929	765.000	0.000000	0.000
ENSMUST00000222301.1	929	765.000	0.000000	0.000
ENSMUST00000069063.4	390	228.000	0.000000	0.000
ENSMUST00000208970.2	2764	2600.000	0.000000	0.000
ENSMUST00000219487.1	2956	2792.000	0.000000	0.000
ENSMUST00000174025.2	3121	2957.000	0.000000	0.000
ENSMUST00000174673.2	919	755.000	0.000000	0.000
ENSMUST00000202355.1	928	764.000	0.000000	0.000
ENSMUST00000117982.1	932	768.000	0.000000	0.000
ENSMUST00000086854.9	6630	6849.996	0.000000	0.000
ENSMUST00000112848.7	6761	6991.589	0.000000	0.000
ENSMUST00000112847.8	7196	7453.840	16.787728	696.736
ENSMUST00000141573.7	1502	1396.691	6.154298	47.860
ENSMUST00000112846.7	2617	2541.505	2.401644	33.986
ENSMUST00000128869.7	2518	2301.612	1.709486	21.908
ENSMUST00000133069.7	2732	2535.824	0.761508	10.752
ENSMUST00000152609.1	968	804.000	0.000000	0.000
ENSMUST00000142444.1	265	118.792	3.288310	2.175
ENSMUST00000135134.1	342	189.816	8.948255	9.457
ENSMUST00000136595.1	300	153.037	1.173565	1.000
ENSMUST00000170792.8	7198	7455.979	4.555649	189.126
ENSMUST00000189634.6	651	487.000	0.000000	0.000
ENSMUST00000056590.5	650	486.000	0.000000	0.000
ENSMUST00000205127.1	936	772.000	0.000000	0.000
ENSMUST00000118736.3	984	820.000	0.000000	0.000
ENSMUST00000196323.1	3865	3933.441	0.091324	2.000
ENSMUST00000198398.4	935	771.000	0.000000	0.000
ENSMUST00000103740.1	413	250.000	0.000000	0.000
ENSMUST00000103558.2	924	760.000	0.000000	0.000
ENSMUST00000198163.1	648	484.000	0.000000	0.000
ENSMUST00000164407.1	519	355.000	0.000000	0.000
ENSMUST00000103561.2	914	750.000	0.000000	0.000
ENSMUST00000179181.2	985	821.000	0.000000	0.000
ENSMUST00000192856.5	737	588.683	0.364974	1.196
ENSMUST00000103291.1	512	348.000	0.000000	0.000
ENSMUST00000103299.2	692	538.743	2.268125	6.804
ENSMUST00000103427.1	54	7.000	25.656984	1.000
ENSMUST00000103428.1	48	5.000	0.000000	0.000
ENSMUST00000192746.1	48	5.000	0.000000	0.000
ENSMUST00000103429.1	54	7.000	0.000000	0.000
ENSMUST00000103430.1	53	7.000	0.000000	0.000
ENSMUST00000199490.1	38	2.000	0.000000	0.000
ENSMUST00000200211.1	38	2.000	0.000000	0.000
ENSMUST00000200074.1	38	2.000	0.000000	0.000
ENSMUST00000198313.1	42	3.000	0.000000	0.000
ENSMUST00000197969.1	38	2.000	0.000000	0.000
ENSMUST00000103405.1	38	2.000	0.000000	0.000
ENSMUST00000199487.1	38	2.000	0.000000	0.000
ENSMUST00000103407.2	36	1.000	0.000000	0.000
ENSMUST00000199459.1	38	2.000	0.000000	0.000
ENSMUST00000103409.1	42	3.000	0.000000	0.000
ENSMUST00000103408.1	38	2.000	0.000000	0.000
ENSMUST00000198234.1	39	2.000	0.000000	0.000
ENSMUST00000103406.1	43	4.000	0.000000	0.000
ENSMUST00000223335.1	1460	1296.000	0.000000	0.000
ENSMUST00000137336.2	1367	1203.000	0.000000	0.000
ENSMUST00000103416.8	1214	1050.000	0.000000	0.000
ENSMUST00000195192.1	1111	947.000	0.000000	0.000
ENSMUST00000192188.2	2566	2402.000	0.000000	0.000
ENSMUST00000103418.2	1114	950.000	0.000000	0.000
ENSMUST00000103420.2	1076	912.000	0.000000	0.000
ENSMUST00000194304.5	2482	2318.000	0.000000	0.000
ENSMUST00000223179.1	2414	2250.000	0.000000	0.000
ENSMUST00000103423.2	1082	918.000	0.000000	0.000
ENSMUST00000194162.5	1806	1752.493	0.512410	5.000
ENSMUST00000192250.1	802	676.678	0.000000	0.000
ENSMUST00000177715.7	1698	1585.875	1.746776	15.424
ENSMUST00000103426.2	1493	1372.771	1.776116	13.576
ENSMUST00000194738.5	2540	2376.000	0.000000	0.000
ENSMUST00000178282.2	1100	936.000	0.000000	0.000
ENSMUST00000200235.1	452	289.000	0.000000	0.000
ENSMUST00000200568.1	454	291.000	0.000000	0.000
ENSMUST00000197046.1	314	156.000	0.000000	0.000
ENSMUST00000198182.1	458	295.000	0.000000	0.000
ENSMUST00000103749.2	606	442.000	0.000000	0.000
ENSMUST00000103410.2	532	368.000	0.000000	0.000
ENSMUST00000195735.1	351	190.000	0.000000	0.000
ENSMUST00000103511.1	294	138.000	0.000000	0.000
ENSMUST00000103372.2	359	198.000	0.000000	0.000
ENSMUST00000200160.4	341	181.000	0.000000	0.000
ENSMUST00000103373.2	344	184.000	0.000000	0.000
ENSMUST00000197820.4	362	201.000	0.000000	0.000
ENSMUST00000103374.2	359	198.000	0.000000	0.000
ENSMUST00000196959.1	365	204.000	0.000000	0.000
ENSMUST00000197429.4	365	204.000	0.000000	0.000
ENSMUST00000103376.2	362	201.000	0.000000	0.000
ENSMUST00000103377.2	366	205.000	0.000000	0.000
ENSMUST00000103378.2	368	207.000	0.000000	0.000
ENSMUST00000197371.1	375	213.000	0.000000	0.000
ENSMUST00000103379.2	344	184.000	0.000000	0.000
ENSMUST00000197525.1	370	208.000	0.000000	0.000
ENSMUST00000103380.2	305	148.000	0.000000	0.000
ENSMUST00000103512.2	388	226.000	0.000000	0.000
ENSMUST00000191862.5	351	190.000	0.000000	0.000
ENSMUST00000103513.2	348	188.000	0.000000	0.000
ENSMUST00000193950.5	351	190.000	0.000000	0.000
ENSMUST00000103514.2	348	188.000	0.000000	0.000
ENSMUST00000197272.1	360	199.000	0.000000	0.000
ENSMUST00000103381.2	300	143.000	0.000000	0.000
ENSMUST00000103382.1	371	209.000	0.000000	0.000
ENSMUST00000103515.1	351	190.000	0.000000	0.000
ENSMUST00000103383.2	380	218.000	0.000000	0.000
ENSMUST00000103384.1	365	204.000	0.000000	0.000
ENSMUST00000196275.1	344	184.000	0.000000	0.000
ENSMUST00000103386.2	369	208.000	0.000000	0.000
ENSMUST00000103387.2	382	220.000	0.000000	0.000
ENSMUST00000103388.3	375	213.000	0.000000	0.000
ENSMUST00000191868.1	351	190.000	0.000000	0.000
ENSMUST00000103516.1	294	138.000	0.000000	0.000
ENSMUST00000195417.1	351	190.000	0.000000	0.000
ENSMUST00000103517.1	294	138.000	0.000000	0.000
ENSMUST00000196599.1	370	208.000	0.000000	0.000
ENSMUST00000103389.2	305	148.000	0.000000	0.000
ENSMUST00000103390.2	395	233.000	0.000000	0.000
ENSMUST00000103746.2	391	229.000	0.000000	0.000
ENSMUST00000103391.3	377	215.000	0.000000	0.000
ENSMUST00000195945.1	379	217.000	0.000000	0.000
ENSMUST00000103392.2	362	201.000	0.000000	0.000
ENSMUST00000103393.1	347	187.000	0.000000	0.000
ENSMUST00000103394.1	347	187.000	0.000000	0.000
ENSMUST00000194865.1	397	235.000	0.000000	0.000
ENSMUST00000103518.1	294	138.000	0.000000	0.000
ENSMUST00000198184.1	359	198.000	0.000000	0.000
ENSMUST00000103395.1	287	132.000	0.000000	0.000
ENSMUST00000192298.1	351	190.000	0.000000	0.000
ENSMUST00000178949.1	294	138.000	0.000000	0.000
ENSMUST00000192724.1	351	190.000	0.000000	0.000
ENSMUST00000103519.1	294	138.000	0.000000	0.000
ENSMUST00000194257.1	358	197.000	0.000000	0.000
ENSMUST00000103521.2	390	228.000	0.000000	0.000
ENSMUST00000192554.5	351	190.000	0.000000	0.000
ENSMUST00000103522.2	348	188.000	0.000000	0.000
ENSMUST00000103523.1	351	190.000	0.000000	0.000
ENSMUST00000193145.1	354	193.000	0.000000	0.000
ENSMUST00000103524.1	301	144.000	0.000000	0.000
ENSMUST00000103525.2	377	215.000	0.000000	0.000
ENSMUST00000103526.2	415	252.000	0.000000	0.000
ENSMUST00000103751.2	381	219.000	0.000000	0.000
ENSMUST00000197518.1	366	205.000	0.000000	0.000
ENSMUST00000103752.2	348	188.000	0.000000	0.000
ENSMUST00000103396.1	359	198.000	0.000000	0.000
ENSMUST00000194071.1	351	190.000	0.000000	0.000
ENSMUST00000103527.1	294	138.000	0.000000	0.000
ENSMUST00000196940.1	359	198.000	0.000000	0.000
ENSMUST00000103397.2	356	195.000	0.000000	0.000
ENSMUST00000103398.1	359	198.000	0.000000	0.000
ENSMUST00000192591.1	358	197.000	0.000000	0.000
ENSMUST00000103529.3	351	190.000	0.000000	0.000
ENSMUST00000197560.1	359	198.000	0.000000	0.000
ENSMUST00000103399.2	299	143.000	0.000000	0.000
ENSMUST00000103400.2	382	220.000	0.000000	0.000
ENSMUST00000103401.2	360	199.000	0.000000	0.000
ENSMUST00000103402.1	359	198.000	0.000000	0.000
ENSMUST00000103403.2	378	216.000	0.000000	0.000
ENSMUST00000195359.5	351	190.000	0.000000	0.000
ENSMUST00000103530.2	348	188.000	0.000000	0.000
ENSMUST00000103404.1	359	198.000	0.000000	0.000
ENSMUST00000103531.3	351	190.000	0.000000	0.000
ENSMUST00000103503.3	349	189.000	0.000000	0.000
ENSMUST00000171270.1	90	15.000	0.000000	0.000
ENSMUST00000103302.2	501	337.000	0.000000	0.000
ENSMUST00000103303.2	394	232.000	0.000000	0.000
ENSMUST00000103304.2	374	212.000	0.000000	0.000
ENSMUST00000103305.1	362	201.000	0.000000	0.000
ENSMUST00000103306.1	362	201.000	0.000000	0.000
ENSMUST00000196006.4	353	192.000	0.000000	0.000
ENSMUST00000103307.2	350	189.000	0.000000	0.000
ENSMUST00000200578.4	353	192.000	0.000000	0.000
ENSMUST00000103308.2	350	189.000	0.000000	0.000
ENSMUST00000200586.1	359	198.000	0.000000	0.000
ENSMUST00000103309.2	341	181.000	0.000000	0.000
ENSMUST00000103310.2	358	197.000	0.000000	0.000
ENSMUST00000197406.4	353	192.000	0.000000	0.000
ENSMUST00000103311.2	350	189.000	0.000000	0.000
ENSMUST00000196768.1	353	192.000	0.000000	0.000
ENSMUST00000103312.2	287	132.000	0.000000	0.000
ENSMUST00000103313.2	377	215.000	0.000000	0.000
ENSMUST00000103314.2	383	221.000	0.000000	0.000
ENSMUST00000197515.1	359	198.000	0.000000	0.000
ENSMUST00000103315.2	350	189.000	0.000000	0.000
ENSMUST00000103316.1	353	192.000	0.000000	0.000
ENSMUST00000194581.1	378	216.000	0.000000	0.000
ENSMUST00000163467.1	302	145.000	0.000000	0.000
ENSMUST00000103532.2	405	242.000	0.000000	0.000
ENSMUST00000197803.1	363	202.000	0.000000	0.000
ENSMUST00000103533.1	301	144.000	0.000000	0.000
ENSMUST00000103317.2	404	241.000	0.000000	0.000
ENSMUST00000103534.1	351	190.000	0.000000	0.000
ENSMUST00000103535.2	405	242.000	0.000000	0.000
ENSMUST00000103318.5	361	200.000	0.000000	0.000
ENSMUST00000103319.2	358	197.000	0.000000	0.000
ENSMUST00000103320.2	368	207.000	0.000000	0.000
ENSMUST00000103536.3	358	197.000	0.000000	0.000
ENSMUST00000103321.2	401	238.000	0.000000	0.000
ENSMUST00000103322.2	374	212.000	0.000000	0.000
ENSMUST00000103323.2	378	216.000	0.000000	0.000
ENSMUST00000103324.2	375	213.000	0.000000	0.000
ENSMUST00000200406.1	339	179.000	0.000000	0.000
ENSMUST00000103537.2	399	237.000	0.000000	0.000
ENSMUST00000199510.4	353	192.000	0.000000	0.000
ENSMUST00000103325.2	350	189.000	0.000000	0.000
ENSMUST00000198646.1	351	190.000	0.000000	0.000
ENSMUST00000103538.2	294	138.000	0.000000	0.000
ENSMUST00000168090.2	376	214.000	0.000000	0.000
ENSMUST00000103326.2	359	198.000	0.000000	0.000
ENSMUST00000196839.4	347	187.000	0.000000	0.000
ENSMUST00000103327.2	344	184.000	0.000000	0.000
ENSMUST00000199933.4	351	190.000	0.000000	0.000
ENSMUST00000103539.2	348	188.000	0.000000	0.000
ENSMUST00000199266.1	358	197.000	0.000000	0.000
ENSMUST00000103540.2	315	157.000	0.000000	0.000
ENSMUST00000103328.2	359	198.000	0.000000	0.000
ENSMUST00000198735.1	347	187.000	0.000000	0.000
ENSMUST00000103329.2	287	132.000	0.000000	0.000
ENSMUST00000196690.1	359	198.000	0.000000	0.000
ENSMUST00000103541.2	396	234.000	0.000000	0.000
ENSMUST00000164041.2	299	143.000	0.000000	0.000
ENSMUST00000103542.1	303	146.000	0.000000	0.000
ENSMUST00000103330.1	347	187.000	0.000000	0.000
ENSMUST00000196863.1	363	202.000	0.000000	0.000
ENSMUST00000183936.1	344	184.000	0.000000	0.000
ENSMUST00000103332.1	351	190.000	0.000000	0.000
ENSMUST00000196587.4	351	190.000	0.000000	0.000
ENSMUST00000103543.2	348	188.000	0.000000	0.000
ENSMUST00000103333.3	358	197.000	0.000000	0.000
ENSMUST00000103544.2	373	211.000	0.000000	0.000
ENSMUST00000103334.3	352	191.000	0.000000	0.000
ENSMUST00000197537.1	368	207.000	0.000000	0.000
ENSMUST00000169155.1	294	138.000	0.000000	0.000
ENSMUST00000198777.1	406	243.000	0.000000	0.000
ENSMUST00000170551.1	294	138.000	0.000000	0.000
ENSMUST00000199373.1	376	214.000	0.000000	0.000
ENSMUST00000163670.1	294	138.000	0.000000	0.000
ENSMUST00000103547.1	351	190.000	0.000000	0.000
ENSMUST00000103548.2	351	190.000	0.000000	0.000
ENSMUST00000199143.4	338	178.000	0.000000	0.000
ENSMUST00000103335.2	335	175.000	0.000000	0.000
ENSMUST00000103336.1	362	201.000	0.000000	0.000
ENSMUST00000196991.1	386	224.000	0.000000	0.000
ENSMUST00000103549.1	294	138.000	0.000000	0.000
ENSMUST00000198756.1	353	192.000	0.000000	0.000
ENSMUST00000103551.1	351	190.000	0.000000	0.000
ENSMUST00000103552.1	351	190.000	0.000000	0.000
ENSMUST00000193936.1	357	196.000	0.000000	0.000
ENSMUST00000179796.1	297	141.000	0.000000	0.000
ENSMUST00000103489.1	357	196.000	0.000000	0.000
ENSMUST00000193397.1	357	196.000	0.000000	0.000
ENSMUST00000195037.1	359	198.000	0.000000	0.000
ENSMUST00000103492.1	359	198.000	0.000000	0.000
ENSMUST00000103493.2	351	190.000	0.000000	0.000
ENSMUST00000191803.1	395	233.000	0.000000	0.000
ENSMUST00000103494.1	294	138.000	0.000000	0.000
ENSMUST00000103363.1	352	191.000	0.000000	0.000
ENSMUST00000103364.2	360	199.000	0.000000	0.000
ENSMUST00000103365.2	377	215.000	0.000000	0.000
ENSMUST00000103366.2	385	223.000	0.000000	0.000
ENSMUST00000103367.2	401	238.000	0.000000	0.000
ENSMUST00000103368.2	379	217.000	0.000000	0.000
ENSMUST00000103369.1	347	187.000	0.000000	0.000
ENSMUST00000103495.2	377	215.000	0.000000	0.000
ENSMUST00000197290.1	347	187.000	0.000000	0.000
ENSMUST00000103370.2	287	132.000	0.000000	0.000
ENSMUST00000198880.4	347	187.000	0.000000	0.000
ENSMUST00000103371.2	344	184.000	0.000000	0.000
ENSMUST00000103496.3	388	226.000	0.000000	0.000
ENSMUST00000195337.1	354	193.000	0.000000	0.000
ENSMUST00000103497.1	351	190.000	0.000000	0.000
ENSMUST00000193893.5	351	190.000	0.000000	0.000
ENSMUST00000103498.2	348	188.000	0.000000	0.000
ENSMUST00000191801.1	351	190.000	0.000000	0.000
ENSMUST00000195469.5	386	224.000	0.000000	0.000
ENSMUST00000109711.3	215	74.000	0.000000	0.000
ENSMUST00000103500.1	294	138.000	0.000000	0.000
ENSMUST00000192077.1	351	190.000	0.000000	0.000
ENSMUST00000103501.2	294	138.000	0.000000	0.000
ENSMUST00000194350.5	351	190.000	0.000000	0.000
ENSMUST00000103504.2	306	149.000	0.000000	0.000
ENSMUST00000193855.1	405	242.000	0.000000	0.000
ENSMUST00000103505.2	348	188.000	0.000000	0.000
ENSMUST00000194968.5	351	190.000	0.000000	0.000
ENSMUST00000103506.2	348	188.000	0.000000	0.000
ENSMUST00000103507.1	351	190.000	0.000000	0.000
ENSMUST00000194625.1	351	190.000	0.000000	0.000
ENSMUST00000191861.1	351	190.000	0.000000	0.000
ENSMUST00000103509.1	294	138.000	0.000000	0.000
ENSMUST00000103510.1	351	190.000	0.000000	0.000
ENSMUST00000191918.1	357	196.000	0.000000	0.000
ENSMUST00000177949.1	297	141.000	0.000000	0.000
ENSMUST00000103466.1	353	192.000	0.000000	0.000
ENSMUST00000103467.1	351	190.000	0.000000	0.000
ENSMUST00000103468.2	461	298.000	0.000000	0.000
ENSMUST00000103469.3	399	237.000	0.000000	0.000
ENSMUST00000195641.1	353	192.000	0.000000	0.000
ENSMUST00000103470.1	299	143.000	0.000000	0.000
ENSMUST00000195884.1	351	190.000	0.000000	0.000
ENSMUST00000103471.1	294	138.000	0.000000	0.000
ENSMUST00000103472.3	351	190.000	0.000000	0.000
ENSMUST00000103473.1	351	190.000	0.000000	0.000
ENSMUST00000103461.4	361	200.000	0.000000	0.000
ENSMUST00000195706.1	351	190.000	0.000000	0.000
ENSMUST00000103475.1	333	174.000	0.000000	0.000
ENSMUST00000191693.1	350	189.000	0.000000	0.000
ENSMUST00000103476.1	296	140.000	0.000000	0.000
ENSMUST00000192499.2	437	274.000	0.000000	0.000
ENSMUST00000103477.3	360	199.000	0.000000	0.000
ENSMUST00000193408.1	353	192.000	0.000000	0.000
ENSMUST00000195619.1	353	192.000	0.000000	0.000
ENSMUST00000103479.3	299	143.000	0.000000	0.000
ENSMUST00000196595.1	352	191.000	0.000000	0.000
ENSMUST00000103351.2	286	131.000	0.000000	0.000
ENSMUST00000198345.1	352	191.000	0.000000	0.000
ENSMUST00000177795.1	288	133.000	0.000000	0.000
ENSMUST00000199160.1	382	220.000	0.000000	0.000
ENSMUST00000103353.2	284	129.000	0.000000	0.000
ENSMUST00000103354.2	368	207.000	0.000000	0.000
ENSMUST00000197448.1	358	197.000	0.000000	0.000
ENSMUST00000103355.2	292	136.000	0.000000	0.000
ENSMUST00000195124.5	350	189.000	0.000000	0.000
ENSMUST00000103481.2	342	182.000	0.000000	0.000
ENSMUST00000103356.3	373	211.000	0.000000	0.000
ENSMUST00000103357.3	352	191.000	0.000000	0.000
ENSMUST00000194159.1	351	190.000	0.000000	0.000
ENSMUST00000103482.1	294	138.000	0.000000	0.000
ENSMUST00000103483.2	394	232.000	0.000000	0.000
ENSMUST00000125484.2	359	198.000	0.000000	0.000
ENSMUST00000183954.3	302	145.000	0.000000	0.000
ENSMUST00000103485.2	353	192.000	0.000000	0.000
ENSMUST00000103486.1	356	195.000	0.000000	0.000
ENSMUST00000103359.2	379	217.000	0.000000	0.000
ENSMUST00000199437.1	352	191.000	0.000000	0.000
ENSMUST00000177697.1	288	133.000	0.000000	0.000
ENSMUST00000198328.1	367	206.000	0.000000	0.000
ENSMUST00000166380.1	292	136.000	0.000000	0.000
ENSMUST00000103345.3	394	232.000	0.000000	0.000
ENSMUST00000103478.3	350	189.000	0.000000	0.000
ENSMUST00000200454.1	378	216.000	0.000000	0.000
ENSMUST00000103337.2	340	180.000	0.000000	0.000
ENSMUST00000114212.3	347	187.000	0.000000	0.000
ENSMUST00000103339.1	347	187.000	0.000000	0.000
ENSMUST00000197966.1	358	197.000	0.000000	0.000
ENSMUST00000103340.2	290	135.000	0.000000	0.000
ENSMUST00000103341.3	348	188.000	0.000000	0.000
ENSMUST00000195468.5	353	192.000	0.000000	0.000
ENSMUST00000103442.2	350	189.000	0.000000	0.000
ENSMUST00000103443.2	352	191.000	0.000000	0.000
ENSMUST00000103444.2	425	262.000	0.000000	0.000
ENSMUST00000178229.2	347	187.000	0.000000	0.000
ENSMUST00000103446.1	353	192.000	0.000000	0.000
ENSMUST00000103447.1	350	189.000	0.000000	0.000
ENSMUST00000103448.2	418	255.000	0.000000	0.000
ENSMUST00000195707.2	480	316.000	0.000000	0.000
ENSMUST00000103449.3	347	187.000	0.000000	0.000
ENSMUST00000103450.3	353	192.000	0.000000	0.000
ENSMUST00000179657.1	350	189.000	0.000000	0.000
ENSMUST00000192264.1	413	250.000	0.000000	0.000
ENSMUST00000103452.2	350	189.000	0.000000	0.000
ENSMUST00000195381.1	353	192.000	0.000000	0.000
ENSMUST00000103342.3	358	197.000	0.000000	0.000
ENSMUST00000103343.3	358	197.000	0.000000	0.000
ENSMUST00000180013.2	369	208.000	0.000000	0.000
ENSMUST00000103344.2	394	232.000	0.000000	0.000
ENSMUST00000192911.1	350	189.000	0.000000	0.000
ENSMUST00000103455.2	342	182.000	0.000000	0.000
ENSMUST00000103346.2	402	239.000	0.000000	0.000
ENSMUST00000196201.1	352	191.000	0.000000	0.000
ENSMUST00000101325.3	288	133.000	0.000000	0.000
ENSMUST00000103456.3	355	194.000	0.000000	0.000
ENSMUST00000103348.2	379	217.000	0.000000	0.000
ENSMUST00000192877.1	361	200.000	0.000000	0.000
ENSMUST00000103457.2	350	189.000	0.000000	0.000
ENSMUST00000103349.1	348	188.000	0.000000	0.000
ENSMUST00000103350.2	394	232.000	0.000000	0.000
ENSMUST00000193652.1	380	218.000	0.000000	0.000
ENSMUST00000103458.2	350	189.000	0.000000	0.000
ENSMUST00000103459.4	405	242.000	0.000000	0.000
ENSMUST00000103451.4	362	201.000	0.000000	0.000
ENSMUST00000103474.4	363	202.000	0.000000	0.000
ENSMUST00000193133.2	357	196.000	0.000000	0.000
ENSMUST00000103462.3	354	193.000	0.000000	0.000
ENSMUST00000103463.2	351	190.000	0.000000	0.000
ENSMUST00000103464.2	414	251.000	0.000000	0.000
ENSMUST00000167638.1	352	191.000	0.000000	0.000
ENSMUST00000166255.1	278	124.000	0.000000	0.000
ENSMUST00000103301.2	359	198.000	0.000000	0.000
ENSMUST00000095364.2	294	138.000	0.000000	0.000
ENSMUST00000103682.2	51	6.000	0.000000	0.000
ENSMUST00000103683.1	59	8.000	0.000000	0.000
ENSMUST00000197589.1	62	9.000	0.000000	0.000
ENSMUST00000103686.1	64	9.000	0.000000	0.000
ENSMUST00000103687.1	63	9.000	0.000000	0.000
ENSMUST00000196977.1	63	9.000	0.000000	0.000
ENSMUST00000103688.2	65	10.000	0.000000	0.000
ENSMUST00000103689.1	63	9.000	0.000000	0.000
ENSMUST00000103690.1	66	10.000	0.000000	0.000
ENSMUST00000103691.1	66	10.000	0.000000	0.000
ENSMUST00000103693.1	63	9.000	0.000000	0.000
ENSMUST00000199452.1	62	9.000	0.000000	0.000
ENSMUST00000103694.2	59	8.000	0.000000	0.000
ENSMUST00000200046.1	61	9.000	0.000000	0.000
ENSMUST00000103695.1	60	8.000	0.000000	0.000
ENSMUST00000197949.1	57	8.000	0.000000	0.000
ENSMUST00000103696.1	63	9.000	0.000000	0.000
ENSMUST00000103697.1	63	9.000	0.000000	0.000
ENSMUST00000103698.1	61	9.000	0.000000	0.000
ENSMUST00000103699.1	57	8.000	0.000000	0.000
ENSMUST00000103700.1	64	9.000	0.000000	0.000
ENSMUST00000103701.1	55	7.000	0.000000	0.000
ENSMUST00000103702.1	61	9.000	0.000000	0.000
ENSMUST00000103703.1	63	9.000	0.000000	0.000
ENSMUST00000103704.1	62	9.000	0.000000	0.000
ENSMUST00000103705.1	60	8.000	0.000000	0.000
ENSMUST00000103706.1	65	10.000	0.000000	0.000
ENSMUST00000103707.1	58	8.000	0.000000	0.000
ENSMUST00000103708.1	57	8.000	0.000000	0.000
ENSMUST00000103709.1	66	10.000	0.000000	0.000
ENSMUST00000103710.1	57	8.000	0.000000	0.000
ENSMUST00000103711.1	59	8.000	0.000000	0.000
ENSMUST00000103712.1	60	8.000	0.000000	0.000
ENSMUST00000103713.1	65	10.000	0.000000	0.000
ENSMUST00000103714.1	59	8.000	0.000000	0.000
ENSMUST00000103715.1	60	8.000	0.000000	0.000
ENSMUST00000103716.2	57	8.000	0.000000	0.000
ENSMUST00000103717.2	63	9.000	0.000000	0.000
ENSMUST00000103718.1	60	8.000	0.000000	0.000
ENSMUST00000103719.1	60	8.000	0.000000	0.000
ENSMUST00000103720.1	57	8.000	0.000000	0.000
ENSMUST00000103721.2	58	8.000	0.000000	0.000
ENSMUST00000103722.1	61	9.000	0.000000	0.000
ENSMUST00000103723.1	66	10.000	0.000000	0.000
ENSMUST00000103724.1	63	9.000	0.000000	0.000
ENSMUST00000103725.1	61	9.000	0.000000	0.000
ENSMUST00000103726.1	60	8.000	0.000000	0.000
ENSMUST00000103728.1	57	8.000	0.000000	0.000
ENSMUST00000103729.1	58	8.000	0.000000	0.000
ENSMUST00000103730.1	59	8.000	0.000000	0.000
ENSMUST00000103731.1	58	8.000	0.000000	0.000
ENSMUST00000103733.1	59	8.000	0.000000	0.000
ENSMUST00000103734.1	62	9.000	0.000000	0.000
ENSMUST00000103735.1	62	9.000	0.000000	0.000
ENSMUST00000103736.1	63	9.000	0.000000	0.000
ENSMUST00000103737.2	66	10.000	0.000000	0.000
ENSMUST00000103738.1	66	10.000	0.000000	0.000
ENSMUST00000200495.1	60	8.000	0.000000	0.000
ENSMUST00000103562.2	60	8.000	0.000000	0.000
ENSMUST00000197113.1	60	8.000	0.000000	0.000
ENSMUST00000184430.1	61	9.000	0.000000	0.000
ENSMUST00000103284.1	48	5.000	0.000000	0.000
ENSMUST00000103285.1	48	5.000	0.000000	0.000
ENSMUST00000192366.1	50	6.000	0.000000	0.000
ENSMUST00000103286.1	54	7.000	0.000000	0.000
ENSMUST00000103287.1	51	6.000	0.000000	0.000
ENSMUST00000103288.1	50	6.000	0.000000	0.000
ENSMUST00000103289.1	53	7.000	0.000000	0.000
ENSMUST00000193061.1	46	5.000	0.000000	0.000
ENSMUST00000103290.1	45	4.000	0.000000	0.000
ENSMUST00000103293.1	50	6.000	0.000000	0.000
ENSMUST00000103294.1	51	6.000	0.000000	0.000
ENSMUST00000103295.1	49	6.000	0.000000	0.000
ENSMUST00000103296.1	49	6.000	0.000000	0.000
ENSMUST00000103297.1	49	6.000	0.000000	0.000
ENSMUST00000103298.1	47	5.000	0.000000	0.000
ENSMUST00000082421.1	1144	1056.810	6826.662087	40170.000
ENSMUST00000082419.1	519	347.902	411.954483	798.000
ENSMUST00000082418.1	1824	1692.885	1920.236316	18099.998
ENSMUST00000082414.1	1378	1161.707	5446.064824	35227.000
ENSMUST00000084013.1	297	149.982	6062.021437	5062.345
ENSMUST00000082411.1	348	172.153	292.006996	279.901
ENSMUST00000082409.1	784	670.866	4118.969571	15385.813
ENSMUST00000082408.1	681	535.564	2301.387886	6862.736
ENSMUST00000082407.1	204	67.000	17600.750320	6566.022
ENSMUST00000082405.1	684	544.853	1639.973949	4975.220
ENSMUST00000082402.1	1545	1489.016	10387.767880	86122.792
ENSMUST00000082396.1	1038	849.201	3393.384784	16045.000
ENSMUST00000082392.1	957	831.454	7147.203165	33088.000
ENSMUST00000124112.1	574	391.998	3.705294	8.087
ENSMUST00000084954.12	1732	1519.448	0.000000	0.000
ENSMUST00000108568.9	1777	1567.186	6.364014	55.533
ENSMUST00000079056.8	1443	1256.601	0.000000	0.000
ENSMUST00000102564.10	1848	1662.646	30.093901	278.596
ENSMUST00000124943.7	662	489.532	2.555112	6.964
ENSMUST00000150076.7	370	208.000	0.000000	0.000
ENSMUST00000128748.7	957	792.596	0.000000	0.000
ENSMUST00000102563.1	1352	1189.469	0.000000	0.000
ENSMUST00000138006.7	1073	906.631	0.836767	4.224
ENSMUST00000125441.7	756	596.125	7.232845	24.007
ENSMUST00000143232.1	603	447.974	5.744099	14.328
ENSMUST00000144454.1	488	315.510	14.379347	25.261
ENSMUST00000041683.8	4434	4291.238	225.184611	5380.438
ENSMUST00000173525.1	930	785.961	9.040439	39.563
ENSMUST00000174035.1	520	365.642	12.687644	25.831
ENSMUST00000174301.7	657	511.872	1.099468	3.134
ENSMUST00000174220.1	889	648.162	7.491022	27.035
ENSMUST00000199435.1	3794	3501.003	2.602414	50.730
ENSMUST00000098538.8	2564	2245.732	0.410377	5.131
ENSMUST00000199307.4	1944	1791.174	2.934204	29.263
ENSMUST00000098539.6	2261	1954.487	0.000000	0.000
ENSMUST00000196898.4	3323	3112.648	0.874943	15.164
ENSMUST00000029920.14	2239	1924.017	0.000000	0.000
ENSMUST00000196552.4	705	552.890	3.108706	9.570
ENSMUST00000197657.1	425	262.000	0.000000	0.000
ENSMUST00000199124.4	599	457.061	0.754867	1.921
ENSMUST00000196857.4	701	559.776	0.000000	0.000
ENSMUST00000198764.1	764	620.352	1.934398	6.682
ENSMUST00000199045.4	913	775.955	6.178729	26.695
ENSMUST00000196426.4	674	512.373	2.196642	6.267
ENSMUST00000200014.4	740	596.227	1.557505	5.171
ENSMUST00000198808.4	3747	3402.247	5.428317	102.832
ENSMUST00000195926.1	464	300.000	0.000000	0.000
ENSMUST00000200353.1	485	309.580	0.000000	0.000
ENSMUST00000106192.8	2425	2071.551	17.302663	199.574
ENSMUST00000178858.2	804	640.000	0.000000	0.000
ENSMUST00000169137.2	616	452.000	0.000000	0.000
ENSMUST00000113529.3	442	279.000	0.000000	0.000
ENSMUST00000208801.1	437	274.000	0.000000	0.000
ENSMUST00000031309.15	2421	2168.643	62.743392	757.622
ENSMUST00000125522.1	3357	3234.215	0.617065	11.112
ENSMUST00000138071.1	585	421.000	0.000000	0.000
ENSMUST00000111959.1	1526	1360.896	0.000000	0.000
ENSMUST00000149669.7	600	445.181	0.000000	0.000
ENSMUST00000136895.1	392	230.856	0.000000	0.000
ENSMUST00000118865.7	768	604.000	0.000000	0.000
ENSMUST00000061587.12	1996	1779.478	5.774313	57.212
ENSMUST00000121504.1	2141	1922.123	0.447352	4.788
ENSMUST00000081035.8	4334	4448.831	3.875511	96.000
ENSMUST00000025989.9	8096	7797.901	19.110265	829.738
ENSMUST00000237871.1	3170	2922.781	83.769665	1363.262
ENSMUST00000028807.5	3665	3606.616	22.593100	453.703
ENSMUST00000126082.1	897	751.798	6.103381	25.549
ENSMUST00000141836.1	266	114.000	0.000000	0.000
ENSMUST00000150162.7	606	453.286	5.507988	13.902
ENSMUST00000140282.1	446	295.315	6.871714	11.299
ENSMUST00000125766.7	936	783.811	3.156731	13.777
ENSMUST00000152191.7	1010	841.876	12.694113	59.504
ENSMUST00000154104.1	668	505.654	1.154754	3.251
ENSMUST00000117392.8	6625	6090.935	4.094249	138.853
ENSMUST00000132442.1	3088	2779.047	2.343730	36.266
ENSMUST00000135804.1	634	470.000	0.000000	0.000
ENSMUST00000173320.7	6908	6281.204	1.655002	57.881
ENSMUST00000112524.8	3089	2937.958	0.000000	0.000
ENSMUST00000141118.8	3399	3165.132	0.907845	15.999
ENSMUST00000133617.2	1902	1726.820	0.000000	0.000
ENSMUST00000074082.12	2129	1965.909	0.000000	0.000
ENSMUST00000134053.7	1905	1739.111	19.428642	188.133
ENSMUST00000143125.1	794	612.766	0.535603	1.827
ENSMUST00000123115.1	807	631.709	5.281450	18.577
ENSMUST00000214989.1	500	336.000	0.000000	0.000
ENSMUST00000123601.1	878	751.365	3.383202	14.154
ENSMUST00000214249.1	1693	1534.899	0.899158	7.684
ENSMUST00000219340.1	1718	1594.712	1.982317	17.602
ENSMUST00000219129.1	1546	1382.000	0.000000	0.000
ENSMUST00000215222.1	460	290.252	23.527617	38.023
ENSMUST00000170255.1	1590	1426.000	0.000000	0.000
ENSMUST00000020488.8	123179	127825.658	5.726131	4075.451
ENSMUST00000076316.5	3084	2897.939	2.502841	40.385
ENSMUST00000210922.1	2208	2138.804	1.311228	15.615
ENSMUST00000210519.1	2295	2213.234	0.000000	0.000
ENSMUST00000020497.13	6027	6115.724	12.760173	434.511
ENSMUST00000146640.7	3938	3971.198	0.000000	0.000
ENSMUST00000147381.1	347	190.446	4.308071	4.568
ENSMUST00000141184.1	1383	1278.185	6.007456	42.754
ENSMUST00000138858.7	3505	3484.623	0.000000	0.000
ENSMUST00000143793.7	804	651.426	0.369258	1.339
ENSMUST00000125193.1	692	528.000	0.000000	0.000
ENSMUST00000028944.3	3618	3480.231	30.316706	587.471
ENSMUST00000154328.7	547	392.352	2.011634	4.395
ENSMUST00000147135.1	392	230.000	0.000000	0.000
ENSMUST00000141500.1	656	492.000	0.000000	0.000
ENSMUST00000141785.1	658	436.245	1.702078	4.134
ENSMUST00000084512.10	6471	6379.649	4.422754	157.104
ENSMUST00000084030.5	7788	7664.355	15.500582	661.485
ENSMUST00000209441.1	3469	3438.418	1.286552	24.631
ENSMUST00000210645.1	797	668.363	0.806144	3.000
ENSMUST00000210016.1	656	492.000	0.000000	0.000
ENSMUST00000211622.1	1661	1423.688	0.000000	0.000
ENSMUST00000210933.1	375	192.468	1.124786	1.205
ENSMUST00000210767.1	552	388.000	0.000000	0.000
ENSMUST00000210488.1	479	315.236	0.000000	0.000
ENSMUST00000209827.1	515	351.000	0.000000	0.000
ENSMUST00000211584.1	457	225.577	0.862747	1.084
ENSMUST00000209633.1	1050	946.300	1.342714	7.075
ENSMUST00000211218.1	943	644.504	3.460091	12.417
ENSMUST00000021133.15	2526	2371.377	51.843932	684.534
ENSMUST00000106425.3	2330	2189.612	0.000000	0.000
ENSMUST00000127205.7	1979	1802.973	0.000000	0.000
ENSMUST00000128808.1	703	539.476	0.821001	2.466
ENSMUST00000110893.9	1242	1134.896	3.066004	19.374
ENSMUST00000085633.11	1089	925.000	0.000000	0.000
ENSMUST00000110891.7	1214	1108.476	0.000000	0.000
ENSMUST00000027945.5	1196	1088.405	3.975885	24.095
ENSMUST00000156341.1	1028	920.372	2.842223	14.565
ENSMUST00000153757.1	498	356.057	3.513638	6.966
ENSMUST00000124497.1	741	620.664	1.157463	4.000
ENSMUST00000143876.7	342	182.000	0.000000	0.000
ENSMUST00000156527.1	261	110.000	0.000000	0.000
ENSMUST00000198858.4	453	290.000	0.000000	0.000
ENSMUST00000197248.4	3184	3185.676	0.155273	2.754
ENSMUST00000061155.11	2956	2920.582	1.442872	23.464
ENSMUST00000198043.4	2233	2173.196	0.146528	1.773
ENSMUST00000084952.7	2713	2690.547	1.068646	16.009
ENSMUST00000109332.7	617	453.000	0.000000	0.000
ENSMUST00000167694.1	249	100.000	0.000000	0.000
ENSMUST00000086461.12	2796	2700.263	21.380550	321.456
ENSMUST00000150962.7	3751	3675.797	1.804367	36.929
ENSMUST00000129369.1	375	217.117	9.289944	11.231
ENSMUST00000123392.1	264	112.000	0.000000	0.000
ENSMUST00000126262.1	1256	1115.720	4.328629	26.891
ENSMUST00000111953.1	772	600.079	1.266689	4.232
ENSMUST00000088260.1	1074	910.000	0.000000	0.000
ENSMUST00000033818.9	7549	7219.842	13.401216	538.726
ENSMUST00000091237.11	7443	7122.367	6.292248	249.532
ENSMUST00000133338.7	4028	3828.196	1.263593	26.934
ENSMUST00000125031.1	2295	2113.673	2.487927	29.280
ENSMUST00000127197.1	755	614.877	2.677427	9.166
ENSMUST00000132974.7	5528	5341.410	4.804325	142.884
ENSMUST00000152273.1	692	552.213	0.510837	1.571
ENSMUST00000136918.1	290	141.545	2.339345	1.844
ENSMUST00000143359.7	604	443.476	13.898279	34.318
ENSMUST00000131804.1	567	407.797	6.742475	15.309
ENSMUST00000139545.1	811	615.177	7.877079	26.981
ENSMUST00000001256.10	3736	2765.587	9.096122	140.068
ENSMUST00000167545.2	3156	2315.447	4.958895	63.932
ENSMUST00000017454.7	751	587.000	0.000000	0.000
ENSMUST00000046863.11	1828	1664.000	0.000000	0.000
ENSMUST00000132702.7	1899	1735.000	0.000000	0.000
ENSMUST00000144748.7	2286	2121.187	2.585169	30.533
ENSMUST00000206674.1	531	367.000	0.000000	0.000
ENSMUST00000106272.7	1725	1561.000	0.000000	0.000
ENSMUST00000125188.7	473	296.615	0.823329	1.360
ENSMUST00000155005.2	710	546.000	0.000000	0.000
ENSMUST00000206995.1	1000	818.067	0.284398	1.295
ENSMUST00000124631.7	782	618.000	0.000000	0.000
ENSMUST00000136597.2	809	645.000	0.000000	0.000
ENSMUST00000139068.7	364	203.000	0.000000	0.000
ENSMUST00000106271.1	1713	1559.644	1.796142	15.598
ENSMUST00000138432.1	288	133.000	0.000000	0.000
ENSMUST00000084935.10	8834	8466.472	15.456944	728.656
ENSMUST00000208158.1	1551	1413.038	0.512035	4.029
ENSMUST00000162108.7	2433	2340.312	0.000000	0.000
ENSMUST00000054436.8	4060	3965.559	0.392249	8.661
ENSMUST00000035115.4	4902	4631.067	1.124658	29.000
ENSMUST00000213272.1	508	344.000	0.000000	0.000
ENSMUST00000139189.1	412	249.000	0.000000	0.000
ENSMUST00000129394.1	763	599.000	0.000000	0.000
ENSMUST00000149959.1	224	81.000	0.000000	0.000
ENSMUST00000103097.9	443	280.000	0.000000	0.000
ENSMUST00000180193.1	443	280.000	0.000000	0.000
ENSMUST00000199470.4	2392	2311.940	0.554093	7.133
ENSMUST00000046045.12	2564	2501.276	0.550657	7.669
ENSMUST00000199423.4	2016	1852.000	0.000000	0.000
ENSMUST00000196529.4	1460	1296.000	0.000000	0.000
ENSMUST00000198460.4	1785	1621.000	0.000000	0.000
ENSMUST00000199983.1	479	315.000	0.000000	0.000
ENSMUST00000198734.1	452	289.000	0.000000	0.000
ENSMUST00000200589.4	1174	1090.839	0.691214	4.198
ENSMUST00000198750.4	870	706.000	0.000000	0.000
ENSMUST00000198404.1	368	207.000	0.000000	0.000
ENSMUST00000196815.4	574	410.000	0.000000	0.000
ENSMUST00000198648.4	810	646.000	0.000000	0.000
ENSMUST00000196504.4	608	444.000	0.000000	0.000
ENSMUST00000199685.1	604	477.020	0.000000	0.000
ENSMUST00000197282.1	655	491.000	0.000000	0.000
ENSMUST00000199752.1	275	122.000	0.000000	0.000
ENSMUST00000103096.9	911	747.000	0.000000	0.000
ENSMUST00000109328.7	726	562.000	0.000000	0.000
ENSMUST00000130227.1	1619	1463.409	0.368179	3.000
ENSMUST00000063824.13	3681	3517.000	0.000000	0.000
ENSMUST00000136375.7	3691	3164.219	0.283797	5.000
ENSMUST00000142203.7	3849	3335.452	0.000000	0.000
ENSMUST00000141714.1	492	328.000	0.000000	0.000
ENSMUST00000135618.7	3293	3129.000	0.000000	0.000
ENSMUST00000137458.1	3272	3108.000	0.000000	0.000
ENSMUST00000134723.1	354	193.000	0.000000	0.000
ENSMUST00000143808.1	554	390.000	0.000000	0.000
ENSMUST00000135968.1	762	598.000	0.000000	0.000
ENSMUST00000135560.1	1156	992.000	0.000000	0.000
ENSMUST00000000188.11	6330	6321.991	321.190533	11306.104
ENSMUST00000201564.1	127	26.000	0.000000	0.000
ENSMUST00000201985.1	415	253.751	0.000000	0.000
ENSMUST00000201902.3	627	450.554	0.000000	0.000
ENSMUST00000202363.1	3506	3324.477	0.901416	16.686
ENSMUST00000201066.1	983	816.207	0.000000	0.000
ENSMUST00000201637.1	1006	858.281	2.764343	13.210
ENSMUST00000201857.1	115	21.000	0.000000	0.000
ENSMUST00000062904.10	3151	3034.951	39.720009	671.208
ENSMUST00000139555.7	3841	3725.553	3.086214	64.020
ENSMUST00000133959.7	688	543.461	1.833553	5.548
ENSMUST00000128582.7	5607	5526.505	5.555957	170.964
ENSMUST00000139069.7	2300	2154.987	1.309793	15.716
ENSMUST00000147625.1	595	431.000	0.000000	0.000
ENSMUST00000123551.7	710	560.257	5.523452	17.230
ENSMUST00000142198.7	823	668.589	1.678062	6.247
ENSMUST00000148048.1	786	621.567	0.000000	0.000
ENSMUST00000138738.1	837	683.407	1.183216	4.502
ENSMUST00000149337.1	653	499.348	1.268565	3.527
ENSMUST00000124955.1	830	674.385	3.534861	13.273
ENSMUST00000015003.9	1993	1766.042	38.299277	376.607
ENSMUST00000212037.1	358	170.101	2.250831	2.132
ENSMUST00000212572.1	1151	987.177	6.415215	35.262
ENSMUST00000151162.1	662	498.000	0.000000	0.000
ENSMUST00000036578.6	4594	3785.454	14.802677	312.000
ENSMUST00000073935.6	3923	3447.354	5.418152	104.000
ENSMUST00000055872.2	1940	1776.000	0.000000	0.000
ENSMUST00000154277.1	1632	1377.239	0.130405	1.000
ENSMUST00000057773.4	1308	952.497	5.279565	28.000
ENSMUST00000024657.11	1663	1546.317	48.922653	421.216
ENSMUST00000171526.1	534	395.934	3.190450	7.033
ENSMUST00000172054.1	441	293.884	3.516951	5.755
ENSMUST00000168938.2	3901	3644.545	21.374834	433.753
ENSMUST00000167805.1	597	361.893	4.586934	9.243
ENSMUST00000077502.4	3257	3116.592	1.275909	22.141
ENSMUST00000204803.1	1032	868.000	0.000000	0.000
ENSMUST00000104984.3	6905	6217.635	6.701488	232.003
ENSMUST00000210367.1	1324	1160.000	0.000000	0.000
ENSMUST00000211489.1	575	411.000	0.000000	0.000
ENSMUST00000211207.1	1866	1804.075	0.000000	0.000
ENSMUST00000080065.2	4054	3731.847	19.712191	409.595
ENSMUST00000136444.1	722	574.673	2.001580	6.405
ENSMUST00000032326.10	1764	1679.521	42.510840	397.541
ENSMUST00000130851.7	435	272.000	0.000000	0.000
ENSMUST00000205244.2	607	475.925	0.000000	0.000
ENSMUST00000131719.7	978	853.380	4.185147	19.886
ENSMUST00000155277.7	4006	4079.083	3.631661	82.483
ENSMUST00000205055.2	551	387.000	0.000000	0.000
ENSMUST00000155698.1	620	468.678	2.199586	5.740
ENSMUST00000204646.2	1139	1029.699	0.000000	0.000
ENSMUST00000154558.2	1078	967.914	0.000000	0.000
ENSMUST00000123022.7	693	571.167	1.044634	3.322
ENSMUST00000134549.1	791	661.031	3.378573	12.435
ENSMUST00000155022.2	3269	3303.613	2.859182	52.593
ENSMUST00000159715.7	3796	3632.000	0.000000	0.000
ENSMUST00000052069.11	3798	3634.000	0.000000	0.000
ENSMUST00000161514.1	2746	2582.000	0.000000	0.000
ENSMUST00000027809.7	1913	1537.183	3.387953	28.997
ENSMUST00000046548.13	5060	4477.250	7.019891	175.000
ENSMUST00000111037.2	4988	4390.416	0.000000	0.000
ENSMUST00000152584.1	750	586.000	0.000000	0.000
ENSMUST00000142869.1	635	486.647	0.369053	1.000
ENSMUST00000044332.15	4518	4083.610	17.757889	403.768
ENSMUST00000156546.1	2162	2041.357	2.470353	28.079
ENSMUST00000150767.7	3896	3784.211	2.427747	51.153
ENSMUST00000124718.7	564	406.498	0.883640	2.000
ENSMUST00000043598.13	1153	975.468	0.358614	1.948
ENSMUST00000108435.1	1112	955.073	1.747287	9.292
ENSMUST00000153236.1	847	686.318	0.994144	3.799
ENSMUST00000027727.14	3123	2891.957	29.284338	471.546
ENSMUST00000112237.1	3446	3059.983	7.391140	125.929
ENSMUST00000156433.1	363	202.000	0.000000	0.000
ENSMUST00000148822.1	2231	2072.938	1.865262	21.529
ENSMUST00000034046.12	3897	3865.184	6.338010	136.402
ENSMUST00000128746.2	5676	5562.732	0.034236	1.060
ENSMUST00000211644.1	343	183.000	0.000000	0.000
ENSMUST00000211289.1	1253	1089.000	0.000000	0.000
ENSMUST00000135955.7	673	533.861	0.488411	1.452
ENSMUST00000210929.1	474	310.000	0.000000	0.000
ENSMUST00000110372.8	3429	3410.657	0.000000	0.000
ENSMUST00000130563.1	368	207.000	0.000000	0.000
ENSMUST00000110371.7	2100	2028.160	0.000000	0.000
ENSMUST00000133161.1	573	407.479	0.478753	1.086
ENSMUST00000152423.1	441	278.000	0.000000	0.000
ENSMUST00000223838.1	420	257.000	0.000000	0.000
ENSMUST00000046095.9	3791	3505.977	0.153679	3.000
ENSMUST00000099885.1	942	778.000	0.000000	0.000
ENSMUST00000105931.7	472	308.000	0.000000	0.000
ENSMUST00000105934.7	480	316.000	0.000000	0.000
ENSMUST00000210288.1	918	754.000	0.000000	0.000
ENSMUST00000105930.7	583	419.000	0.000000	0.000
ENSMUST00000105933.7	552	388.000	0.000000	0.000
ENSMUST00000000220.2	478	314.000	0.000000	0.000
ENSMUST00000105932.1	455	292.000	0.000000	0.000
ENSMUST00000125933.1	259	108.000	0.000000	0.000
ENSMUST00000162317.1	297	141.000	0.000000	0.000
ENSMUST00000052691.8	2506	2298.170	4.323250	55.321
ENSMUST00000164837.2	2523	2322.862	14.665599	189.679
ENSMUST00000174004.1	1466	1316.241	0.000000	0.000
ENSMUST00000174163.1	772	644.191	0.278797	1.000
ENSMUST00000115349.8	1577	1413.000	0.000000	0.000
ENSMUST00000231872.1	509	345.000	0.000000	0.000
ENSMUST00000039338.12	1591	1427.000	0.000000	0.000
ENSMUST00000100046.8	2294	2130.000	0.000000	0.000
ENSMUST00000160243.1	1490	1326.000	0.000000	0.000
ENSMUST00000232459.1	742	578.000	0.000000	0.000
ENSMUST00000231835.1	533	369.000	0.000000	0.000
ENSMUST00000057023.11	2361	2175.060	2.275241	27.555
ENSMUST00000139790.7	2403	2196.390	0.000000	0.000
ENSMUST00000148620.1	1342	1159.953	0.378618	2.445
ENSMUST00000138465.2	1884	1762.043	0.000000	0.000
ENSMUST00000208565.1	1215	1051.000	0.000000	0.000
ENSMUST00000217292.2	1854	1690.000	0.000000	0.000
ENSMUST00000216534.1	942	778.000	0.000000	0.000
ENSMUST00000037528.9	4611	4109.828	7.241398	165.708
ENSMUST00000207617.1	412	231.713	1.550186	2.000
ENSMUST00000207530.1	369	208.000	0.000000	0.000
ENSMUST00000208800.1	446	283.000	0.000000	0.000
ENSMUST00000213887.1	2711	2424.190	9.346712	126.160
ENSMUST00000207238.1	396	215.136	0.934431	1.119
ENSMUST00000208947.1	1865	1686.401	2.344349	22.013
ENSMUST00000208061.1	938	774.000	0.000000	0.000
ENSMUST00000029671.8	2910	2746.000	0.000000	0.000
ENSMUST00000149919.7	531	367.000	0.000000	0.000
ENSMUST00000133888.1	4064	3900.000	0.000000	0.000
ENSMUST00000127733.1	405	242.000	0.000000	0.000
ENSMUST00000212929.1	3474	2925.279	1.198333	19.518
ENSMUST00000093099.12	3236	2696.721	10.288326	154.482
ENSMUST00000147964.7	3309	2768.523	0.000000	0.000
ENSMUST00000131652.1	441	278.000	0.000000	0.000
ENSMUST00000144379.7	698	534.000	0.000000	0.000
ENSMUST00000126547.1	577	413.000	0.000000	0.000
ENSMUST00000195794.1	1392	1228.000	0.000000	0.000
ENSMUST00000194087.5	3225	3061.000	0.000000	0.000
ENSMUST00000194783.1	2161	1997.000	0.000000	0.000
ENSMUST00000094288.9	3817	3653.000	0.000000	0.000
ENSMUST00000171939.7	3823	3659.000	0.000000	0.000
ENSMUST00000058806.6	2069	1905.000	0.000000	0.000
ENSMUST00000224534.1	2016	1852.000	0.000000	0.000
ENSMUST00000076263.1	942	778.000	0.000000	0.000
ENSMUST00000017443.13	1664	1469.748	26.787403	219.215
ENSMUST00000109326.9	476	274.863	4.434572	6.787
ENSMUST00000109327.3	656	462.128	11.226893	28.888
ENSMUST00000135458.1	560	406.520	4.908519	11.110
ENSMUST00000047075.13	6487	5979.278	3.457239	115.100
ENSMUST00000144406.7	916	738.572	0.000000	0.000
ENSMUST00000126761.7	730	540.263	0.000000	0.000
ENSMUST00000143951.1	315	157.000	8.260037	7.221
ENSMUST00000141439.1	389	227.000	0.000000	0.000
ENSMUST00000047157.12	5927	5530.258	29.839220	918.817
ENSMUST00000205501.1	647	483.000	0.000000	0.000
ENSMUST00000099546.5	2090	1772.393	7.295855	72.000
ENSMUST00000110837.1	1991	1676.720	0.000000	0.000
ENSMUST00000204239.2	4804	4596.789	2.799511	71.653
ENSMUST00000002976.4	7752	7687.640	1.363110	58.347
ENSMUST00000204078.1	805	666.025	0.000000	0.000
ENSMUST00000141137.6	13862	13934.727	0.191695	14.873
ENSMUST00000198055.1	431	268.000	0.000000	0.000
ENSMUST00000126998.2	550	386.000	0.000000	0.000
ENSMUST00000197824.1	735	571.000	0.000000	0.000
ENSMUST00000196708.1	6341	6285.974	0.260746	9.126
ENSMUST00000058440.11	14038	14124.869	0.000008	0.001
ENSMUST00000229223.1	346	186.000	0.000000	0.000
ENSMUST00000230769.1	346	186.000	0.000000	0.000
ENSMUST00000109150.8	2513	2194.969	23.550837	287.827
ENSMUST00000229282.1	376	208.442	1.723252	2.000
ENSMUST00000003442.8	2734	2165.107	3.694574	44.539
ENSMUST00000230490.1	2477	2153.933	48.471235	581.316
ENSMUST00000230064.1	2714	2409.989	19.474109	261.318
ENSMUST00000233649.1	4007	3967.480	0.518319	11.450
ENSMUST00000077788.6	2379	2196.948	5.395452	66.000
ENSMUST00000045521.8	5226	5003.147	27.784420	774.000
ENSMUST00000036470.13	1870	1768.290	19.964110	196.562
ENSMUST00000110834.7	828	664.000	0.000000	0.000
ENSMUST00000110833.1	732	601.192	0.429553	1.438
ENSMUST00000042299.3	4058	3768.896	1.381935	29.000
ENSMUST00000224726.2	4061	3768.299	9.198471	193.000
ENSMUST00000223659.1	275	127.194	1.412008	1.000
ENSMUST00000225189.2	595	431.000	0.000000	0.000
ENSMUST00000236457.1	393	231.000	0.000000	0.000
ENSMUST00000113825.3	4044	3759.597	0.000000	0.000
ENSMUST00000238089.1	414	251.000	0.000000	0.000
ENSMUST00000068004.12	4148	3855.374	0.000000	0.000
ENSMUST00000178687.1	4869	3981.168	11.323139	251.000
ENSMUST00000093100.2	2821	2591.147	0.554500	8.000
ENSMUST00000021940.7	4315	4181.687	33.882104	788.893
ENSMUST00000224517.1	787	601.095	8.050948	26.946
ENSMUST00000225066.1	645	487.933	7.745672	21.043
ENSMUST00000225366.1	3331	3279.689	1.051844	19.208
ENSMUST00000022782.9	4228	3732.360	14.828986	308.171
ENSMUST00000227760.1	323	164.789	1.788354	1.641
ENSMUST00000228407.1	818	584.230	0.000000	0.000
ENSMUST00000226472.1	823	598.640	5.756740	19.188
ENSMUST00000075941.11	6786	6838.245	28.234899	1075.046
ENSMUST00000066773.8	4461	4560.264	2.921714	74.186
ENSMUST00000185719.1	317	159.000	0.000000	0.000
ENSMUST00000188612.1	2333	2172.572	0.343913	4.160
ENSMUST00000185887.1	2227	2122.079	1.023993	12.099
ENSMUST00000185735.1	3079	2915.000	0.000000	0.000
ENSMUST00000191226.1	807	677.449	0.000000	0.000
ENSMUST00000006774.10	2736	2619.233	32.523649	474.318
ENSMUST00000165031.7	673	500.910	2.255746	6.291
ENSMUST00000107644.1	2187	2167.006	0.000000	0.000
ENSMUST00000128420.8	1451	1391.157	0.000000	0.000
ENSMUST00000144708.1	739	622.009	10.507381	36.390
ENSMUST00000154987.7	5188	4900.473	0.725921	19.807
ENSMUST00000136823.7	536	358.392	0.636101	1.269
ENSMUST00000212072.1	1930	1770.521	6.232824	61.444
ENSMUST00000212206.1	1636	1498.122	0.347342	2.897
ENSMUST00000077791.7	1811	1671.003	17.804917	165.658
ENSMUST00000211926.1	1409	1283.134	0.000000	0.000
ENSMUST00000113917.7	805	681.462	2.210437	8.387
ENSMUST00000113910.7	966	736.179	52.609020	215.645
ENSMUST00000113906.8	745	562.147	26.238372	82.126
ENSMUST00000113914.7	912	625.903	0.000000	0.000
ENSMUST00000113905.7	758	570.993	0.000000	0.000
ENSMUST00000146924.1	499	311.503	12.684925	22.001
ENSMUST00000232294.1	548	418.049	0.000000	0.000
ENSMUST00000138514.1	695	491.443	8.346867	22.840
ENSMUST00000124281.1	429	266.000	0.000000	0.000
ENSMUST00000133468.1	370	204.577	3.740155	4.260
ENSMUST00000126731.7	864	683.702	13.909833	52.952
ENSMUST00000136417.1	778	619.880	10.029257	34.616
ENSMUST00000155288.1	749	595.559	8.014890	26.578
ENSMUST00000141938.7	673	531.460	0.000000	0.000
ENSMUST00000139699.7	3449	3258.671	4.531466	82.220
ENSMUST00000106411.9	3205	3018.048	14.960292	251.398
ENSMUST00000106413.9	3298	3118.620	0.000000	0.000
ENSMUST00000021147.13	3337	3161.555	15.166127	266.976
ENSMUST00000051312.4	3256	2173.528	1.652603	20.000
ENSMUST00000094467.5	2540	2332.353	16.903613	219.518
ENSMUST00000147223.7	2893	2753.571	2.701477	41.418
ENSMUST00000146517.1	1135	908.562	0.440202	2.227
ENSMUST00000139723.1	352	191.000	0.000000	0.000
ENSMUST00000236386.1	2817	2653.000	0.000000	0.000
ENSMUST00000170392.8	1807	1643.000	0.000000	0.000
ENSMUST00000237082.1	1680	1516.000	0.000000	0.000
ENSMUST00000237165.1	1469	1305.000	0.000000	0.000
ENSMUST00000237130.1	1543	1379.000	0.000000	0.000
ENSMUST00000235892.1	1653	1489.000	0.000000	0.000
ENSMUST00000114455.2	1765	1601.000	0.000000	0.000
ENSMUST00000236703.1	1863	1699.000	0.000000	0.000
ENSMUST00000063414.8	3229	3041.298	9.212326	156.000
ENSMUST00000229242.1	736	572.000	0.000000	0.000
ENSMUST00000195026.1	4015	3392.099	0.901797	17.032
ENSMUST00000027853.5	1025	751.246	46.149605	193.040
ENSMUST00000128633.1	3029	2824.123	1.771885	27.862
ENSMUST00000193575.1	468	311.915	1.453464	2.524
ENSMUST00000138999.1	493	351.065	24.321445	47.541
ENSMUST00000098090.9	1215	1051.000	0.000000	0.000
ENSMUST00000207046.1	2733	2648.630	0.575432	8.486
ENSMUST00000032887.3	914	758.512	34.620617	146.216
ENSMUST00000209146.1	799	644.684	1.736496	6.233
ENSMUST00000127700.1	3070	3021.398	0.954943	16.065
ENSMUST00000086639.5	5454	4909.057	2.261913	61.826
ENSMUST00000232891.1	2575	2232.607	0.174894	2.174
ENSMUST00000232804.1	2902	2738.000	0.000000	0.000
ENSMUST00000074618.9	6637	6028.695	0.658374	22.100
ENSMUST00000109184.7	6828	6178.473	1.515556	52.137
ENSMUST00000151292.7	5399	5135.703	0.000000	0.000
ENSMUST00000099067.9	2727	2342.798	0.135120	1.763
ENSMUST00000029057.12	2310	2146.000	0.000000	0.000
ENSMUST00000137451.1	2369	2205.000	0.000000	0.000
ENSMUST00000140137.7	3309	3145.000	0.000000	0.000
ENSMUST00000138546.1	2174	2010.000	0.000000	0.000
ENSMUST00000171689.7	2742	2344.236	0.000000	0.000
ENSMUST00000050771.7	1239	1075.000	0.000000	0.000
ENSMUST00000041003.7	1402	1302.030	6.741297	48.872
ENSMUST00000232131.1	485	321.000	0.000000	0.000
ENSMUST00000232051.1	2419	2268.410	1.016586	12.840
ENSMUST00000139270.7	386	224.000	0.000000	0.000
ENSMUST00000144662.7	3912	3975.665	0.000000	0.000
ENSMUST00000151307.7	3687	3736.955	0.000000	0.000
ENSMUST00000025595.4	3267	3281.079	19.596116	358.000
ENSMUST00000037376.13	1405	1207.283	14.889146	100.086
ENSMUST00000113851.7	1323	1139.359	3.087799	19.589
ENSMUST00000150322.7	803	601.243	4.871599	16.309
ENSMUST00000146117.7	1049	860.918	7.813777	37.456
ENSMUST00000113850.1	1918	1754.000	0.000000	0.000
ENSMUST00000205681.1	752	626.162	6.596973	23.000
ENSMUST00000151147.7	676	499.144	1.446260	4.019
ENSMUST00000128262.1	970	846.585	2.787911	13.142
ENSMUST00000141611.1	533	380.744	3.019289	6.401
ENSMUST00000205599.1	1871	1776.761	0.707435	6.999
ENSMUST00000075303.6	1928	1745.852	12.636266	122.835
ENSMUST00000141029.1	1882	1653.365	2.514513	23.148
ENSMUST00000125666.1	639	459.934	0.000000	0.000
ENSMUST00000204390.1	1356	1100.217	0.329184	2.017
ENSMUST00000133811.2	889	749.606	3.483134	14.538
ENSMUST00000184534.1	3412	3291.584	0.601453	11.023
ENSMUST00000103201.7	9513	9867.977	0.793252	43.585
ENSMUST00000183548.2	5199	4932.377	1.110278	30.492
ENSMUST00000137500.8	431	278.275	4.177685	6.473
ENSMUST00000130012.8	1058	952.417	0.301879	1.601
ENSMUST00000136463.8	452	289.000	0.000000	0.000
ENSMUST00000183887.1	684	553.905	6.946155	21.423
ENSMUST00000020843.12	9026	9344.078	32.557860	1693.904
ENSMUST00000088955.11	1669	1505.000	0.000000	0.000
ENSMUST00000135501.2	870	706.000	0.000000	0.000
ENSMUST00000175774.8	7047	6279.193	7.177796	250.952
ENSMUST00000108415.9	7095	6308.280	0.000000	0.000
ENSMUST00000098679.9	2340	1848.832	1.022073	10.521
ENSMUST00000108418.10	1934	1499.094	1.405146	11.729
ENSMUST00000108417.9	1937	1773.000	0.000000	0.000
ENSMUST00000108416.9	1754	1590.000	0.000000	0.000
ENSMUST00000108413.7	1599	1435.000	0.000000	0.000
ENSMUST00000176408.7	1697	1317.133	0.406641	2.982
ENSMUST00000147146.1	609	292.121	1.229619	2.000
ENSMUST00000175754.3	455	281.543	6.478969	10.157
ENSMUST00000037359.8	1954	1049.734	2.721655	15.908
ENSMUST00000153736.1	363	202.000	0.000000	0.000
ENSMUST00000142339.1	702	517.483	3.260588	9.395
ENSMUST00000152424.1	646	499.118	0.970629	2.697
ENSMUST00000041717.13	3590	3288.684	2.074773	37.992
ENSMUST00000111654.7	3059	2794.843	0.577432	8.986
ENSMUST00000111658.9	3012	2750.226	0.000000	0.000
ENSMUST00000111659.8	2324	2160.000	0.000000	0.000
ENSMUST00000111652.8	1087	912.000	0.000000	0.000
ENSMUST00000111649.7	982	818.000	0.000000	0.000
ENSMUST00000111651.7	1127	963.000	0.000000	0.000
ENSMUST00000153888.8	2318	2154.000	0.000000	0.000
ENSMUST00000127233.8	3220	2912.462	0.000000	0.000
ENSMUST00000126434.7	2683	2519.000	0.000000	0.000
ENSMUST00000111653.7	2629	2349.176	0.384531	5.030
ENSMUST00000061496.16	3193	2871.063	1.372982	21.948
ENSMUST00000111656.7	3629	3290.880	7.659969	140.357
ENSMUST00000111657.10	2135	1898.528	0.264133	2.792
ENSMUST00000133008.7	691	527.000	0.000000	0.000
ENSMUST00000145249.7	830	666.000	0.000000	0.000
ENSMUST00000142291.7	729	576.934	1.212448	3.895
ENSMUST00000111646.7	2839	2504.295	0.000000	0.000
ENSMUST00000127653.7	395	233.000	0.000000	0.000
ENSMUST00000143334.1	746	582.000	0.000000	0.000
ENSMUST00000148666.1	800	636.000	0.000000	0.000
ENSMUST00000111662.10	3715	3421.626	0.000000	0.000
ENSMUST00000169838.8	5725	5658.214	22.917754	722.018
ENSMUST00000072156.6	6127	6064.379	7.980408	269.468
ENSMUST00000226905.1	3303	2892.566	0.347626	5.599
ENSMUST00000226748.1	1133	1033.523	0.173773	1.000
ENSMUST00000227405.1	2827	2825.609	3.038230	47.800
ENSMUST00000227604.1	929	798.384	7.164710	31.850
ENSMUST00000226997.1	2131	2018.340	18.498326	207.885
ENSMUST00000226913.1	3184	3085.304	0.000000	0.000
ENSMUST00000226434.1	2278	2221.637	2.095007	25.915
ENSMUST00000019723.7	1710	1575.916	28.017940	245.847
ENSMUST00000140885.7	464	290.815	6.254298	10.127
ENSMUST00000151093.1	445	282.000	0.000000	0.000
ENSMUST00000120717.7	2591	2472.455	0.072640	1.000
ENSMUST00000151350.1	588	424.000	0.000000	0.000
ENSMUST00000102592.9	7049	6957.149	19.782125	766.303
ENSMUST00000032729.7	6102	6218.002	16.595560	574.565
ENSMUST00000206612.1	5938	6046.440	3.862082	130.022
ENSMUST00000132036.1	699	568.081	12.489373	39.505
ENSMUST00000144961.1	385	223.000	0.000000	0.000
ENSMUST00000206228.1	551	400.977	1.614777	3.605
ENSMUST00000206438.1	451	250.601	1.433344	2.000
ENSMUST00000102578.10	3717	3145.934	39.199701	686.639
ENSMUST00000140604.1	2558	2135.756	0.000000	0.000
ENSMUST00000137519.1	1361	1235.816	7.598429	52.285
ENSMUST00000129001.7	2637	2448.046	0.000000	0.000
ENSMUST00000131803.1	2233	2019.018	0.360198	4.049
ENSMUST00000200704.1	1993	1877.922	1.341483	14.027
ENSMUST00000051777.14	7803	7876.630	19.969110	875.781
ENSMUST00000133464.7	4167	4222.467	0.081219	1.910
ENSMUST00000156559.7	1909	1826.441	0.265979	2.705
ENSMUST00000119647.8	4840	4864.329	0.000000	0.000
ENSMUST00000208753.1	1304	1140.000	0.000000	0.000
ENSMUST00000184753.1	2576	2421.170	0.074664	1.007
ENSMUST00000185051.1	788	624.000	0.000000	0.000
ENSMUST00000120196.8	3391	3255.632	0.000000	0.000
ENSMUST00000184779.1	660	496.000	0.000000	0.000
ENSMUST00000185084.1	600	426.034	2.201549	5.222
ENSMUST00000184657.1	639	475.000	0.000000	0.000
ENSMUST00000151573.2	879	705.757	2.804932	11.022
ENSMUST00000208018.1	925	751.115	1.280037	5.353
ENSMUST00000098259.10	6602	6671.964	0.000000	0.000
ENSMUST00000000219.9	1829	1625.645	3.278195	29.673
ENSMUST00000105929.10	1950	1786.000	0.000000	0.000
ENSMUST00000124951.7	1280	1116.000	0.000000	0.000
ENSMUST00000138482.8	483	319.000	0.000000	0.000
ENSMUST00000123057.1	990	814.998	1.614699	7.327
ENSMUST00000140344.1	1012	848.000	0.000000	0.000
ENSMUST00000005493.13	4163	4141.675	54.704543	1261.525
ENSMUST00000125997.1	4435	4444.858	4.683613	115.914
ENSMUST00000128879.1	469	313.017	1.950397	3.399
ENSMUST00000153455.7	1252	1149.827	2.019671	12.930
ENSMUST00000157065.1	728	564.000	0.000000	0.000
ENSMUST00000129325.1	964	819.904	5.108841	23.323
ENSMUST00000133309.1	1373	1277.377	0.155504	1.106
ENSMUST00000126747.1	402	239.000	0.000000	0.000
ENSMUST00000098545.11	2897	2418.853	0.269012	3.623
ENSMUST00000147819.7	457	294.000	0.000000	0.000
ENSMUST00000145507.7	462	299.000	0.000000	0.000
ENSMUST00000092880.13	2700	2569.143	3.941094	56.377
ENSMUST00000127587.7	1412	1248.000	0.000000	0.000
ENSMUST00000141578.1	564	400.000	0.000000	0.000
ENSMUST00000108338.1	714	550.000	0.000000	0.000
ENSMUST00000140379.1	408	245.000	0.000000	0.000
ENSMUST00000088248.12	967	792.781	167.059438	737.430
ENSMUST00000001439.6	2191	2011.631	0.680949	7.627
ENSMUST00000032998.12	1908	1838.639	326.191751	3339.379
ENSMUST00000107096.1	952	829.876	0.000000	0.000
ENSMUST00000208532.1	489	334.455	428.416771	797.812
ENSMUST00000128725.1	3183	3199.816	2.942064	52.417
ENSMUST00000128174.1	932	802.731	1.425583	6.372
ENSMUST00000036424.2	2431	2267.000	0.000000	0.000
ENSMUST00000084820.5	7583	7484.114	12.344799	514.423
ENSMUST00000212593.1	2309	2136.631	0.702656	8.359
ENSMUST00000212097.1	2858	2779.137	6.630769	102.605
ENSMUST00000212461.1	1363	1257.475	0.385448	2.699
ENSMUST00000212183.1	1237	1133.570	0.314367	1.984
ENSMUST00000212620.1	2963	2858.980	3.140966	50.000
ENSMUST00000212913.1	582	429.305	2.534850	6.059
ENSMUST00000211840.1	4461	4394.663	22.784694	557.526
ENSMUST00000212274.1	615	478.764	3.178949	8.474
ENSMUST00000212151.1	611	466.363	5.299398	13.761
ENSMUST00000211846.1	796	667.208	3.428452	12.737
ENSMUST00000211838.1	362	201.000	0.000000	0.000
ENSMUST00000211826.1	687	547.530	13.898669	42.372
ENSMUST00000108492.8	6402	6224.702	6.018627	208.599
ENSMUST00000037762.10	2206	1791.148	0.441283	4.401
ENSMUST00000139224.2	371	208.848	1.719901	2.000
ENSMUST00000153833.1	461	298.000	0.000000	0.000
ENSMUST00000030949.3	3523	3380.554	0.425017	8.000
ENSMUST00000023117.9	1663	1539.586	52.474173	449.827
ENSMUST00000230134.1	854	723.114	14.712120	59.235
ENSMUST00000160415.1	471	319.365	47.765647	84.938
ENSMUST00000151288.7	7509	7216.818	2.774727	111.497
ENSMUST00000144936.7	3639	3228.882	0.000000	0.000
ENSMUST00000076224.11	4240	3855.500	8.025046	172.276
ENSMUST00000132607.1	2457	2107.475	0.701128	8.227
ENSMUST00000152558.1	438	275.000	0.000000	0.000
ENSMUST00000130765.1	753	589.000	0.000000	0.000
ENSMUST00000150409.1	581	417.000	0.000000	0.000
ENSMUST00000054266.12	4664	4290.050	0.000000	0.000
ENSMUST00000030948.15	3358	2720.304	23.659070	358.353
ENSMUST00000156997.7	4774	4130.273	6.390951	146.974
ENSMUST00000133184.7	2797	2326.929	2.509192	32.510
ENSMUST00000141539.7	3286	2792.992	4.441566	69.072
ENSMUST00000143457.7	3284	2827.173	7.391052	116.347
ENSMUST00000140529.1	393	192.000	2.711279	2.898
ENSMUST00000129450.1	707	468.465	1.474229	3.845
ENSMUST00000168552.1	2776	2274.538	0.000000	0.000
ENSMUST00000032518.6	2160	2007.246	0.270202	3.020
ENSMUST00000205225.2	1114	950.000	0.000000	0.000
ENSMUST00000204416.1	386	224.000	0.000000	0.000
ENSMUST00000204728.1	691	527.000	0.000000	0.000
ENSMUST00000139416.1	435	272.000	0.000000	0.000
ENSMUST00000103194.9	1256	1133.220	0.475457	3.000
ENSMUST00000138331.1	443	280.000	0.000000	0.000
ENSMUST00000150596.7	692	511.080	0.000000	0.000
ENSMUST00000127827.1	516	352.000	0.000000	0.000
ENSMUST00000108076.2	732	568.000	0.000000	0.000
ENSMUST00000120397.7	1172	1055.987	1.870845	11.000
ENSMUST00000029817.10	1059	936.002	0.000000	0.000
ENSMUST00000198491.1	3134	2970.000	0.000000	0.000
ENSMUST00000154869.3	819	655.000	0.000000	0.000
ENSMUST00000202945.3	3889	3300.881	2.340574	43.018
ENSMUST00000107537.4	4911	4509.524	8.182769	205.460
ENSMUST00000201794.3	616	308.929	2.218054	3.815
ENSMUST00000202440.3	729	428.387	0.532419	1.270
ENSMUST00000200758.3	9856	8986.295	47.188311	2361.084
ENSMUST00000202207.3	3586	2982.551	0.516498	8.577
ENSMUST00000200781.3	742	578.000	0.000000	0.000
ENSMUST00000201480.1	549	344.627	0.527433	1.012
ENSMUST00000201409.3	1119	994.638	0.000000	0.000
ENSMUST00000207686.1	797	633.000	0.000000	0.000
ENSMUST00000208313.1	441	278.000	0.000000	0.000
ENSMUST00000200709.1	664	380.859	0.492965	1.045
ENSMUST00000200949.1	4254	3151.272	2.130535	37.383
ENSMUST00000202776.1	3348	2361.267	1.229201	16.161
ENSMUST00000202247.3	579	447.030	0.000000	0.000
ENSMUST00000202288.1	442	298.012	0.000000	0.000
ENSMUST00000201162.1	2129	1809.276	0.000000	0.000
ENSMUST00000202685.1	436	277.578	1.007575	1.557
ENSMUST00000058030.9	2797	2621.543	26.301884	383.920
ENSMUST00000204571.1	559	424.294	1.303923	3.080
ENSMUST00000000940.14	2243	2030.637	7.563909	85.521
ENSMUST00000127746.1	415	252.000	0.000000	0.000
ENSMUST00000170342.4	385	202.657	0.000000	0.000
ENSMUST00000202422.1	597	401.351	2.104629	4.703
ENSMUST00000202792.1	1965	1860.566	2.526290	26.171
ENSMUST00000141867.1	729	577.642	2.713180	8.726
ENSMUST00000126454.1	668	504.000	0.000000	0.000
ENSMUST00000131863.7	1991	1827.790	2.376599	24.187
ENSMUST00000124453.2	952	766.027	3.678811	15.691
ENSMUST00000103095.4	700	536.000	0.000000	0.000
ENSMUST00000155443.1	296	140.000	0.000000	0.000
ENSMUST00000088950.7	1821	1657.000	0.000000	0.000
ENSMUST00000109760.1	1741	1577.000	0.000000	0.000
ENSMUST00000057814.4	1480	1316.000	0.000000	0.000
ENSMUST00000123431.1	748	584.000	0.000000	0.000
ENSMUST00000165246.1	380	224.709	0.000000	0.000
ENSMUST00000171183.1	883	651.408	7.252426	26.305
ENSMUST00000056078.8	722	478.892	32.138345	85.695
ENSMUST00000165004.1	455	292.000	0.000000	0.000
ENSMUST00000018556.10	5061	4889.877	31.864585	867.566
ENSMUST00000106972.7	5427	4867.371	14.197213	384.764
ENSMUST00000106971.1	5222	5028.658	0.424654	11.890
ENSMUST00000134266.1	755	611.377	2.857078	9.726
ENSMUST00000069188.6	926	719.753	14.449914	57.909
ENSMUST00000106977.7	5510	4951.535	0.803252	22.146
ENSMUST00000034131.9	3474	3412.669	98.340897	1868.636
ENSMUST00000209277.1	5002	4807.118	2.042079	54.658
ENSMUST00000209228.1	308	151.000	0.000000	0.000
ENSMUST00000211479.1	473	326.350	0.593384	1.078
ENSMUST00000211154.1	448	285.000	0.000000	0.000
ENSMUST00000111757.9	6118	5804.060	3.713579	120.011
ENSMUST00000111754.8	2491	2379.542	15.830254	209.738
ENSMUST00000133152.1	452	245.756	2.097029	2.869
ENSMUST00000128941.7	2925	2781.091	0.259457	4.018
ENSMUST00000131359.1	621	475.795	7.195585	19.063
ENSMUST00000060404.4	5135	5046.882	6.551069	184.091
ENSMUST00000065648.14	2529	2466.187	27.952130	383.829
ENSMUST00000097526.2	2589	2526.850	8.280752	116.505
ENSMUST00000125371.1	624	489.094	0.821943	2.238
ENSMUST00000028794.9	6387	6223.000	0.000000	0.000
ENSMUST00000110227.7	5790	5491.402	0.708202	21.654
ENSMUST00000110226.1	1861	1697.000	0.000000	0.000
ENSMUST00000039818.9	3382	3093.329	14.609009	251.619
ENSMUST00000146309.7	4142	3798.877	2.429135	51.381
ENSMUST00000124987.1	615	451.000	0.000000	0.000
ENSMUST00000022446.6	4918	4620.883	13.981964	359.741
ENSMUST00000228952.1	627	462.472	0.533699	1.374
ENSMUST00000226564.1	528	317.625	3.139755	5.553
ENSMUST00000227551.1	832	703.996	3.297068	12.924
ENSMUST00000139577.1	634	305.297	3.041372	5.170
ENSMUST00000034522.7	4154	3946.095	27.871278	612.380
ENSMUST00000141759.1	608	444.000	0.000000	0.000
ENSMUST00000134153.1	616	452.812	0.971905	2.450
ENSMUST00000165764.7	2380	2222.042	0.161652	2.000
ENSMUST00000172069.1	2443	2279.000	0.000000	0.000
ENSMUST00000171868.1	509	345.000	0.000000	0.000
ENSMUST00000174674.2	1514	1350.000	0.000000	0.000
ENSMUST00000089641.5	1236	562.937	0.319039	1.000
ENSMUST00000084241.11	5642	5370.542	19.949336	596.545
ENSMUST00000105912.1	2236	2055.050	0.000000	0.000
ENSMUST00000138831.1	483	319.000	0.000000	0.000
ENSMUST00000136132.1	365	204.000	0.000000	0.000
ENSMUST00000123578.1	223	80.000	0.000000	0.000
ENSMUST00000136637.1	599	465.143	0.561937	1.455
ENSMUST00000002389.8	2791	2583.137	0.000000	0.000
ENSMUST00000178034.8	2730	2480.065	0.362085	5.000
ENSMUST00000226907.1	605	441.000	0.000000	0.000
ENSMUST00000227958.1	652	488.000	0.000000	0.000
ENSMUST00000228123.1	558	394.000	0.000000	0.000
ENSMUST00000168729.7	2852	2598.809	0.000000	0.000
ENSMUST00000098361.3	1926	1762.000	0.000000	0.000
ENSMUST00000127270.1	588	440.224	14.662421	35.940
ENSMUST00000144561.1	503	361.638	9.170517	18.466
ENSMUST00000102483.4	560	410.275	2199.921387	5025.496
ENSMUST00000227777.1	2762	2802.300	2.417878	37.726
ENSMUST00000055303.4	3946	4024.531	18.133228	406.337
ENSMUST00000227595.1	1027	926.668	0.000000	0.000
ENSMUST00000228181.1	793	676.700	8.136018	30.655
ENSMUST00000228727.1	2388	2361.144	4.141528	54.448
ENSMUST00000226986.1	295	139.000	0.000000	0.000
ENSMUST00000227095.1	511	347.000	0.000000	0.000
ENSMUST00000228309.1	706	576.588	2.816944	9.044
ENSMUST00000228943.1	593	458.803	2.634233	6.729
ENSMUST00000227852.1	692	563.086	1.430792	4.486
ENSMUST00000030510.13	3047	2803.721	0.064057	1.000
ENSMUST00000166773.1	2524	2360.000	0.000000	0.000
ENSMUST00000133096.1	1284	1091.422	1.538545	9.350
ENSMUST00000178440.7	4944	4717.743	0.000000	0.000
ENSMUST00000144191.1	296	145.417	5.265436	4.263
ENSMUST00000131582.7	398	236.000	0.000000	0.000
ENSMUST00000131993.7	746	608.897	8.842202	29.978
ENSMUST00000202581.1	7440	7476.742	3.447331	143.513
ENSMUST00000131016.1	693	529.000	0.000000	0.000
ENSMUST00000153756.7	2091	1923.876	0.990768	10.613
ENSMUST00000201442.1	3033	2960.519	1.843459	30.388
ENSMUST00000135793.1	472	300.991	5.513926	9.241
ENSMUST00000130925.1	753	579.657	0.903066	2.915
ENSMUST00000155908.7	2338	2166.646	6.360024	76.726
ENSMUST00000086564.10	2984	2818.810	10.618699	166.661
ENSMUST00000043283.13	4938	4711.039	0.000000	0.000
ENSMUST00000112183.7	4886	4690.548	5.423863	141.654
ENSMUST00000112185.8	5032	4796.128	0.000000	0.000
ENSMUST00000146044.7	3707	3478.114	2.980548	57.721
ENSMUST00000111171.5	5580	4869.383	53.407015	1448.000
ENSMUST00000006094.5	1700	1551.701	0.000000	0.000
ENSMUST00000229387.1	1671	1518.008	0.354937	3.000
ENSMUST00000229512.1	821	657.000	0.000000	0.000
ENSMUST00000230125.1	525	359.674	0.499338	1.000
ENSMUST00000147792.1	361	200.000	0.000000	0.000
ENSMUST00000108716.7	1721	1600.941	0.112183	1.000
ENSMUST00000019246.3	1729	1565.000	0.000000	0.000
ENSMUST00000031090.7	4512	4354.724	17.475804	423.735
ENSMUST00000196435.4	2369	2249.740	0.551341	6.906
ENSMUST00000196516.1	3371	3207.000	0.000000	0.000
ENSMUST00000196550.1	664	500.000	0.000000	0.000
ENSMUST00000199919.1	2441	2391.318	0.252267	3.359
ENSMUST00000178644.1	4402	4238.000	0.000000	0.000
ENSMUST00000020702.10	2421	2016.992	14.263336	160.185
ENSMUST00000135887.2	1709	1124.471	1.248216	7.815
ENSMUST00000027667.12	4669	4505.000	0.000000	0.000
ENSMUST00000163260.7	3023	2859.000	0.000000	0.000
ENSMUST00000189805.6	2395	2231.000	0.000000	0.000
ENSMUST00000132793.1	696	532.000	0.000000	0.000
ENSMUST00000020003.14	4164	3873.754	1.860961	40.139
ENSMUST00000218780.1	477	313.000	0.000000	0.000
ENSMUST00000217939.1	716	552.000	0.000000	0.000
ENSMUST00000218659.1	1926	1844.907	3.479366	35.741
ENSMUST00000171807.7	2341	2259.293	0.000000	0.000
ENSMUST00000165986.7	1548	1384.000	0.000000	0.000
ENSMUST00000163761.7	3276	3266.901	1.827027	33.234
ENSMUST00000169866.1	501	344.361	0.926808	1.777
ENSMUST00000164393.1	210	71.000	0.000000	0.000
ENSMUST00000218682.1	1837	1665.058	1.787175	16.569
ENSMUST00000168949.1	1664	1561.736	1.063705	9.250
ENSMUST00000170839.1	1315	1209.822	1.377647	9.280
ENSMUST00000009392.5	1605	1441.000	0.000000	0.000
ENSMUST00000121862.2	814	650.000	0.000000	0.000
ENSMUST00000123827.8	2036	1898.007	0.000000	0.000
ENSMUST00000174078.1	5716	5174.880	5.275298	152.000
ENSMUST00000040023.15	5227	5177.944	0.000000	0.000
ENSMUST00000237749.1	7068	6339.233	26.843449	947.483
ENSMUST00000162963.7	6452	6214.699	41.700816	1442.982
ENSMUST00000036329.11	2640	2495.620	11.676650	162.253
ENSMUST00000159673.7	751	605.311	2.528880	8.523
ENSMUST00000159290.1	571	411.469	25.905885	59.352
ENSMUST00000159698.1	615	481.075	6.706180	17.963
ENSMUST00000159625.1	811	593.170	2.629803	8.686
ENSMUST00000161531.1	431	275.743	2.507724	3.850
ENSMUST00000162819.8	7045	6332.788	16.020884	564.908
ENSMUST00000039725.11	7796	7994.427	6.613301	294.376
ENSMUST00000195196.5	488	324.000	0.000000	0.000
ENSMUST00000194306.5	968	842.353	6.427683	30.147
ENSMUST00000193822.5	726	584.764	0.885062	2.882
ENSMUST00000193858.1	600	456.162	2.225681	5.653
ENSMUST00000191680.1	738	610.909	12.767678	43.429
ENSMUST00000194636.1	739	591.193	3.407630	11.217
ENSMUST00000193610.1	517	376.739	12.735817	26.716
ENSMUST00000194816.1	466	314.950	0.797973	1.399
ENSMUST00000192378.1	424	250.000	2.024233	2.818
ENSMUST00000168189.7	4552	4263.263	44.188500	1048.933
ENSMUST00000009344.15	4455	4238.056	2.430057	57.343
ENSMUST00000166719.7	980	819.807	0.666450	3.042
ENSMUST00000167315.7	2806	2746.047	0.378743	5.791
ENSMUST00000170675.7	5028	4965.565	4.765477	131.756
ENSMUST00000171861.7	938	780.917	0.000000	0.000
ENSMUST00000168933.1	640	470.951	0.000000	0.000
ENSMUST00000168564.1	546	402.521	3.176020	7.118
ENSMUST00000165608.1	984	849.194	0.000000	0.000
ENSMUST00000165660.1	403	251.443	0.000000	0.000
ENSMUST00000166538.1	686	541.017	0.000000	0.000
ENSMUST00000167268.7	4263	4118.809	0.376765	8.641
ENSMUST00000166540.7	609	469.632	0.000000	0.000
ENSMUST00000164741.1	765	623.728	0.000000	0.000
ENSMUST00000168649.7	791	627.000	0.000000	0.000
ENSMUST00000169059.7	2085	1852.469	0.000000	0.000
ENSMUST00000167147.1	332	173.000	0.000000	0.000
ENSMUST00000166368.1	370	208.000	0.000000	0.000
ENSMUST00000163959.1	687	328.187	1.847512	3.376
ENSMUST00000206784.1	7335	7652.312	1.009033	42.993
ENSMUST00000038890.5	8645	8644.333	6.648090	319.981
ENSMUST00000213926.1	643	479.000	0.000000	0.000
ENSMUST00000215025.1	2204	2089.679	0.363874	4.234
ENSMUST00000214001.1	2491	2278.482	1.650774	20.943
ENSMUST00000213437.1	1928	1764.000	0.000000	0.000
ENSMUST00000216098.1	5418	5409.477	0.978610	29.476
ENSMUST00000214029.1	942	833.719	1.042938	4.841
ENSMUST00000213744.1	2792	2476.508	3.689156	50.870
ENSMUST00000217307.1	426	279.454	0.866708	1.349
ENSMUST00000044195.5	4546	4556.466	12.524939	317.761
ENSMUST00000153635.1	2298	2229.740	0.663657	8.239
ENSMUST00000145989.1	570	406.000	0.000000	0.000
ENSMUST00000139693.1	389	227.000	0.000000	0.000
ENSMUST00000097527.9	4234	3958.666	18.647722	411.028
ENSMUST00000136331.7	2723	2502.943	1.739137	24.237
ENSMUST00000027738.13	1952	1695.185	0.514632	4.857
ENSMUST00000136397.7	620	456.000	0.000000	0.000
ENSMUST00000141878.7	806	642.000	0.000000	0.000
ENSMUST00000130995.3	1600	1336.439	0.532455	3.962
ENSMUST00000124212.1	658	494.000	0.000000	0.000
ENSMUST00000123705.7	561	397.000	0.000000	0.000
ENSMUST00000141980.1	784	620.000	0.000000	0.000
ENSMUST00000169241.7	3716	3573.580	4.719957	93.916
ENSMUST00000113822.2	2918	1914.196	28.930676	308.348
ENSMUST00000053597.2	3194	2120.273	18.690442	220.652
ENSMUST00000135737.1	2848	2734.959	0.197004	3.000
ENSMUST00000137007.1	690	431.701	4.576287	11.000
ENSMUST00000071543.11	2150	1986.000	0.000000	0.000
ENSMUST00000229829.1	185	54.000	0.000000	0.000
ENSMUST00000230667.1	381	219.000	0.000000	0.000
ENSMUST00000059102.12	2498	2334.000	0.000000	0.000
ENSMUST00000102755.3	1632	1468.000	0.000000	0.000
ENSMUST00000230627.1	1386	1222.000	0.000000	0.000
ENSMUST00000229923.1	2280	2116.000	0.000000	0.000
ENSMUST00000128864.1	939	775.000	0.000000	0.000
ENSMUST00000034218.4	3299	3135.000	0.000000	0.000
ENSMUST00000212134.1	4310	4146.000	0.000000	0.000
ENSMUST00000212041.1	2910	2746.000	0.000000	0.000
ENSMUST00000212915.1	684	520.000	0.000000	0.000
ENSMUST00000212632.1	2763	2599.000	0.000000	0.000
ENSMUST00000211942.1	3161	2997.000	0.000000	0.000
ENSMUST00000211905.1	1147	983.000	0.000000	0.000
ENSMUST00000060050.5	1226	726.975	5.929187	24.000
ENSMUST00000138366.1	602	350.558	0.000000	0.000
ENSMUST00000130877.1	1872	1631.476	0.220318	2.001
ENSMUST00000041819.13	2091	1927.000	0.000000	0.000
ENSMUST00000148188.8	1086	922.000	0.000000	0.000
ENSMUST00000233921.1	676	512.000	0.000000	0.000
ENSMUST00000233420.1	1851	1687.000	0.000000	0.000
ENSMUST00000129375.7	533	369.000	0.000000	0.000
ENSMUST00000140250.7	2179	2015.000	0.000000	0.000
ENSMUST00000142143.2	1962	1840.780	0.097567	1.000
ENSMUST00000123797.7	1197	1033.000	0.000000	0.000
ENSMUST00000114794.1	1738	1574.000	0.000000	0.000
ENSMUST00000131604.2	578	364.755	0.492383	1.000
ENSMUST00000125876.1	1227	1081.649	0.165875	0.999
ENSMUST00000146493.2	946	782.000	0.000000	0.000
ENSMUST00000150341.8	861	697.000	0.000000	0.000
ENSMUST00000076952.11	608	444.000	0.000000	0.000
ENSMUST00000139340.7	837	642.315	2.965018	10.604
ENSMUST00000078259.7	4879	4814.135	10.394203	278.616
ENSMUST00000001802.9	2560	2135.382	3.700673	44.000
ENSMUST00000140735.2	919	755.000	0.000000	0.000
ENSMUST00000138409.2	817	653.000	0.000000	0.000
ENSMUST00000022612.9	1720	1633.142	89.016222	809.449
ENSMUST00000152130.1	416	253.000	0.000000	0.000
ENSMUST00000139644.1	451	306.881	5.004361	8.551
ENSMUST00000162519.1	1552	1388.000	0.000000	0.000
ENSMUST00000161047.7	2379	2215.000	0.000000	0.000
ENSMUST00000159798.7	2568	2404.000	0.000000	0.000
ENSMUST00000159964.1	3585	3543.253	0.152113	3.001
ENSMUST00000110929.8	2312	2148.000	0.000000	0.000
ENSMUST00000211597.1	777	594.954	2.542645	8.423
ENSMUST00000211396.1	887	723.000	0.000000	0.000
ENSMUST00000170141.2	1466	1285.489	5.079833	36.359
ENSMUST00000034132.12	1287	1155.561	51.778009	333.146
ENSMUST00000209733.1	921	789.912	15.106575	66.442
ENSMUST00000210146.1	1041	913.621	9.590665	48.788
ENSMUST00000210458.1	461	317.849	14.602064	25.842
ENSMUST00000139968.7	1033	869.000	0.000000	0.000
ENSMUST00000050003.8	1672	1247.018	1.061827	7.373
ENSMUST00000130396.7	741	577.000	0.000000	0.000
ENSMUST00000136883.7	954	790.000	0.000000	0.000
ENSMUST00000131937.7	789	625.000	0.000000	0.000
ENSMUST00000138959.7	796	596.718	1.276886	4.242
ENSMUST00000129484.7	969	773.656	2.875070	12.385
ENSMUST00000131315.7	911	747.000	0.000000	0.000
ENSMUST00000150205.7	755	591.000	0.000000	0.000
ENSMUST00000126898.7	526	362.000	0.000000	0.000
ENSMUST00000135556.7	779	615.000	0.000000	0.000
ENSMUST00000133380.7	774	610.000	0.000000	0.000
ENSMUST00000140168.1	726	562.000	0.000000	0.000
ENSMUST00000036426.12	3444	3353.555	0.965421	18.027
ENSMUST00000179574.1	3211	3047.000	0.000000	0.000
ENSMUST00000059672.8	4482	4341.793	0.890193	21.520
ENSMUST00000235978.1	2691	2528.236	0.318222	4.480
ENSMUST00000102600.3	2763	2605.590	1.240710	18.000
ENSMUST00000154264.1	478	314.000	0.000000	0.000
ENSMUST00000143512.2	557	393.000	0.000000	0.000
ENSMUST00000105925.7	1376	1212.000	0.000000	0.000
ENSMUST00000105924.7	1478	1314.000	0.000000	0.000
ENSMUST00000207449.1	4296	4151.616	0.134178	3.102
ENSMUST00000082008.11	1587	1423.000	0.000000	0.000
ENSMUST00000105923.7	1499	1335.000	0.000000	0.000
ENSMUST00000009396.12	1582	1418.000	0.000000	0.000
ENSMUST00000141186.1	812	648.000	0.000000	0.000
ENSMUST00000207211.1	1220	1056.000	0.000000	0.000
ENSMUST00000075172.11	1876	1712.000	0.000000	0.000
ENSMUST00000145212.7	1795	1631.000	0.000000	0.000
ENSMUST00000223616.1	5366	5153.889	1.932464	55.455
ENSMUST00000038794.5	3374	3052.164	29.384835	499.376
ENSMUST00000233586.1	3720	3436.390	0.217882	4.169
ENSMUST00000194833.5	532	252.734	0.710624	1.000
ENSMUST00000193771.5	1110	946.000	0.000000	0.000
ENSMUST00000027943.5	801	521.163	1.378446	4.000
ENSMUST00000192268.1	438	275.000	0.000000	0.000
ENSMUST00000191621.1	815	651.000	0.000000	0.000
ENSMUST00000045174.6	3120	2940.175	10.553272	172.765
ENSMUST00000233210.1	2419	2132.073	33.416554	396.698
ENSMUST00000233886.1	704	523.539	3.271471	9.536
ENSMUST00000233221.1	422	279.322	1.928948	3.000
ENSMUST00000233662.1	306	154.367	0.000000	0.000
ENSMUST00000022212.8	2800	2691.364	56.685055	849.449
ENSMUST00000224489.1	2316	2089.885	3.434145	39.961
ENSMUST00000223756.1	1543	1297.131	0.000000	0.000
ENSMUST00000225340.1	602	470.070	0.000000	0.000
ENSMUST00000225156.1	689	557.507	4.377920	13.590
ENSMUST00000232647.1	656	516.420	1.391106	4.000
ENSMUST00000168560.1	660	520.751	0.000000	0.000
ENSMUST00000033310.8	10061	10499.161	102.636135	6000.000
ENSMUST00000211238.1	575	411.000	0.000000	0.000
ENSMUST00000019362.14	2968	2518.829	26.089172	365.894
ENSMUST00000102575.8	5037	4609.835	1.835238	47.106
ENSMUST00000130820.7	1417	1242.951	4.024599	27.853
ENSMUST00000135422.1	1010	833.512	1.106491	5.135
ENSMUST00000149477.1	739	544.178	1.022926	3.099
ENSMUST00000152732.1	720	522.094	4.816217	14.001
ENSMUST00000028177.10	2757	2403.133	19.517636	261.157
ENSMUST00000113920.7	2513	2144.551	0.000000	0.000
ENSMUST00000102879.3	1072	653.970	0.000000	0.000
ENSMUST00000152415.1	1102	687.090	31.007685	118.626
ENSMUST00000100244.9	2686	2417.321	56.778817	764.217
ENSMUST00000030306.13	5517	5109.113	22.663570	644.719
ENSMUST00000107083.1	1506	1202.423	0.202290	1.354
ENSMUST00000125627.7	2336	2271.872	6.345063	80.263
ENSMUST00000156910.1	3621	3200.997	8.971589	159.901
ENSMUST00000141448.7	2011	1990.803	0.000000	0.000
ENSMUST00000146947.7	676	547.102	2.779930	8.468
ENSMUST00000124202.7	713	420.846	1.388543	3.254
ENSMUST00000148291.1	537	373.000	0.000000	0.000
ENSMUST00000125584.1	433	251.681	8.557652	11.992
ENSMUST00000140128.1	532	397.447	8.607761	19.049
ENSMUST00000143326.7	428	286.913	0.000000	0.000
ENSMUST00000207634.1	673	518.536	0.000000	0.000
ENSMUST00000032963.9	2772	2610.937	60.261048	876.051
ENSMUST00000207622.1	942	791.885	7.261326	32.017
ENSMUST00000207092.1	754	620.946	0.000000	0.000
ENSMUST00000208168.1	474	295.192	1.175704	1.932
ENSMUST00000179755.7	7135	6995.366	0.000000	0.000
ENSMUST00000162290.1	421	256.141	1.646810	2.349
ENSMUST00000159642.1	434	271.000	0.000000	0.000
ENSMUST00000162933.1	3917	3852.453	1.124286	24.116
ENSMUST00000162043.7	417	254.000	0.000000	0.000
ENSMUST00000161268.1	395	233.000	0.000000	0.000
ENSMUST00000162404.7	431	268.000	0.000000	0.000
ENSMUST00000161525.1	487	323.000	0.000000	0.000
ENSMUST00000032995.14	3715	3643.587	0.000000	0.000
ENSMUST00000098266.8	7132	6995.111	21.912769	853.470
ENSMUST00000154724.1	1690	1481.311	0.000000	0.000
ENSMUST00000036509.13	1852	1615.359	38.146415	343.099
ENSMUST00000123275.7	814	674.186	0.694984	2.609
ENSMUST00000150608.1	658	481.490	2.509358	6.727
ENSMUST00000146898.1	426	263.000	0.000000	0.000
ENSMUST00000136750.2	778	630.314	0.000000	0.000
ENSMUST00000134990.7	405	242.000	0.000000	0.000
ENSMUST00000146363.7	551	406.726	0.000000	0.000
ENSMUST00000148725.1	610	470.883	2.628991	6.893
ENSMUST00000154336.1	786	636.375	0.754118	2.672
ENSMUST00000230198.1	1482	1318.000	0.000000	0.000
ENSMUST00000072776.4	1648	1484.000	0.000000	0.000
ENSMUST00000229911.1	1141	977.000	0.000000	0.000
ENSMUST00000229628.1	1310	1146.000	0.000000	0.000
ENSMUST00000230843.1	847	683.000	0.000000	0.000
ENSMUST00000230248.1	447	284.000	0.000000	0.000
ENSMUST00000097867.8	4574	3713.832	0.000000	0.000
ENSMUST00000106001.7	3519	2963.699	0.000000	0.000
ENSMUST00000142293.7	383	221.000	0.000000	0.000
ENSMUST00000143432.7	5138	4209.130	1.296678	30.389
ENSMUST00000123617.7	452	289.000	0.000000	0.000
ENSMUST00000154441.1	477	313.000	0.000000	0.000
ENSMUST00000143577.1	4037	3140.292	2.766027	48.364
ENSMUST00000146606.7	717	553.000	0.000000	0.000
ENSMUST00000151541.7	322	163.000	0.000000	0.000
ENSMUST00000129937.1	445	252.976	0.885032	1.247
ENSMUST00000135675.1	833	669.000	0.000000	0.000
ENSMUST00000132251.1	410	247.000	0.000000	0.000
ENSMUST00000044565.14	5206	4251.132	0.000000	0.000
ENSMUST00000127491.1	962	835.877	0.263924	1.228
ENSMUST00000121848.1	572	411.652	0.000000	0.000
ENSMUST00000205990.1	259	108.000	0.000000	0.000
ENSMUST00000071986.12	566	405.590	5.212593	11.772
ENSMUST00000060501.4	852	688.000	0.000000	0.000
ENSMUST00000107131.1	895	731.000	0.000000	0.000
ENSMUST00000045441.7	3909	3774.966	67.165690	1411.747
ENSMUST00000139938.1	789	625.000	0.000000	0.000
ENSMUST00000154366.1	659	484.726	0.546366	1.475
ENSMUST00000129610.1	808	658.884	1.397743	5.128
ENSMUST00000135717.1	531	378.741	6.947332	14.651
ENSMUST00000207877.1	788	624.000	0.000000	0.000
ENSMUST00000094632.5	1868	1544.949	17.147555	147.507
ENSMUST00000207897.1	1790	1624.278	0.939076	8.493
ENSMUST00000061828.9	3806	3642.000	0.000000	0.000
ENSMUST00000164382.1	1875	1711.000	0.000000	0.000
ENSMUST00000173954.2	5357	5176.056	3.270446	94.255
ENSMUST00000225699.1	2455	2428.941	29.799971	403.022
ENSMUST00000224498.1	2589	2577.572	7.964681	114.308
ENSMUST00000111285.8	5351	5185.912	11.380966	328.625
ENSMUST00000039812.15	5290	5124.682	0.000000	0.000
ENSMUST00000181868.7	782	659.768	0.272215	1.000
ENSMUST00000092931.6	2212	2048.000	0.000000	0.000
ENSMUST00000093040.12	1192	951.860	34.628664	183.529
ENSMUST00000153511.7	949	731.960	0.000000	0.000
ENSMUST00000134462.7	1372	1154.057	3.491786	22.437
ENSMUST00000152753.7	975	744.917	2.105160	8.732
ENSMUST00000131278.1	556	384.888	7.278568	15.598
ENSMUST00000131420.1	274	121.000	3.486630	2.349
ENSMUST00000128409.1	379	192.150	21.452257	22.951
ENSMUST00000141906.1	400	238.000	0.000000	0.000
ENSMUST00000155239.1	944	780.000	0.000000	0.000
ENSMUST00000109757.7	2420	2256.000	0.000000	0.000
ENSMUST00000154281.1	1014	850.000	0.000000	0.000
ENSMUST00000099181.1	1479	1315.000	0.000000	0.000
ENSMUST00000109759.8	2115	1951.000	0.000000	0.000
ENSMUST00000036153.11	2287	2071.791	50.644518	584.218
ENSMUST00000191510.6	2593	2439.577	6.269524	85.162
ENSMUST00000189309.6	1003	868.970	7.119191	34.445
ENSMUST00000190057.6	395	242.721	10.754786	14.535
ENSMUST00000186152.6	420	265.608	0.000000	0.000
ENSMUST00000186750.1	508	360.833	6.490668	13.040
ENSMUST00000190700.1	901	775.642	3.111804	13.439
ENSMUST00000189107.1	462	315.270	12.999226	22.819
ENSMUST00000186882.1	513	368.921	35.704267	73.342
ENSMUST00000048966.6	7417	7416.650	22.449552	927.068
ENSMUST00000109510.9	7323	7386.189	15.115933	621.658
ENSMUST00000229547.1	630	466.000	0.000000	0.000
ENSMUST00000230403.1	687	299.304	6.754736	11.257
ENSMUST00000229439.1	412	257.750	2.787189	4.000
ENSMUST00000019445.5	1339	1123.365	0.319752	2.000
ENSMUST00000212046.1	2303	2139.000	0.000000	0.000
ENSMUST00000109375.3	3189	3032.939	0.765110	12.921
ENSMUST00000212033.1	2351	2152.485	0.423811	5.079
ENSMUST00000212345.1	521	345.773	0.519413	1.000
ENSMUST00000212655.1	738	584.368	0.307339	1.000
ENSMUST00000097981.5	1390	1061.400	0.338419	2.000
ENSMUST00000161527.7	1743	1499.340	0.659685	5.507
ENSMUST00000160853.7	1651	1409.159	39.163082	307.279
ENSMUST00000023212.14	1686	1448.022	53.952320	434.992
ENSMUST00000162871.1	798	542.237	8.301451	25.063
ENSMUST00000160857.7	357	196.000	0.000000	0.000
ENSMUST00000160172.7	1537	1312.993	0.000000	0.000
ENSMUST00000160097.1	379	162.000	7.308896	6.593
ENSMUST00000161786.1	638	424.012	0.000000	0.000
ENSMUST00000160914.2	755	607.104	0.000000	0.000
ENSMUST00000160069.1	774	629.813	9.406813	32.988
ENSMUST00000162865.7	890	739.679	3.233959	13.319
ENSMUST00000161391.1	757	605.468	4.229434	14.258
ENSMUST00000160875.1	506	342.000	0.000000	0.000
ENSMUST00000161072.1	455	292.000	0.000000	0.000
ENSMUST00000203623.1	845	675.954	1.108439	4.172
ENSMUST00000147148.4	922	763.635	26.518588	112.754
ENSMUST00000204218.2	1231	1096.159	0.000000	0.000
ENSMUST00000204465.1	931	789.249	0.000000	0.000
ENSMUST00000204839.1	2076	1935.193	1.027746	11.074
ENSMUST00000204089.1	212	72.000	0.000000	0.000
ENSMUST00000128044.7	2129	1965.000	0.000000	0.000
ENSMUST00000032958.13	2448	2303.003	0.077985	1.000
ENSMUST00000107059.1	1260	1096.000	0.000000	0.000
ENSMUST00000133850.1	1615	1451.000	0.000000	0.000
ENSMUST00000036592.14	3007	2843.000	0.000000	0.000
ENSMUST00000111622.1	2023	1859.000	0.000000	0.000
ENSMUST00000028796.1	2706	2444.964	9.475909	129.000
ENSMUST00000108745.7	1047	883.000	0.000000	0.000
ENSMUST00000140887.7	1476	1312.000	0.000000	0.000
ENSMUST00000148234.7	1499	1359.398	0.132117	1.000
ENSMUST00000026912.7	1447	1283.000	0.000000	0.000
ENSMUST00000108744.7	939	775.000	0.000000	0.000
ENSMUST00000148621.7	475	311.000	0.000000	0.000
ENSMUST00000189055.1	715	551.000	0.000000	0.000
ENSMUST00000034435.6	878	714.000	0.000000	0.000
ENSMUST00000171798.1	2234	2070.000	0.000000	0.000
ENSMUST00000164766.7	1884	1614.524	8.659136	77.842
ENSMUST00000170337.1	556	362.191	0.574089	1.158
ENSMUST00000164697.7	1194	1030.000	0.000000	0.000
ENSMUST00000168930.1	513	349.000	0.000000	0.000
ENSMUST00000109753.2	1572	1408.000	0.000000	0.000
ENSMUST00000077535.4	437	259.090	7.054423	10.177
ENSMUST00000173486.7	579	371.166	6.489574	13.412
ENSMUST00000025319.6	729	494.202	14.882840	40.953
ENSMUST00000173122.1	533	387.041	6.085101	13.114
ENSMUST00000172573.1	330	171.000	0.000000	0.000
ENSMUST00000174824.1	464	232.437	1.039289	1.345
ENSMUST00000065904.4	1708	1375.426	3.264422	25.000
ENSMUST00000016631.13	4851	4782.341	9.280609	247.123
ENSMUST00000203730.2	530	339.293	2.632604	4.973
ENSMUST00000111623.8	4782	4773.516	5.792961	153.970
ENSMUST00000204660.1	547	383.000	0.000000	0.000
ENSMUST00000154221.1	727	601.027	1.148692	3.844
ENSMUST00000126774.1	700	554.445	1.281282	3.955
ENSMUST00000123902.7	5118	5110.192	1.152399	32.790
ENSMUST00000149203.1	3915	3983.476	0.841501	18.664
ENSMUST00000133825.1	724	595.803	0.609543	2.022
ENSMUST00000155415.7	761	620.313	2.860601	9.880
ENSMUST00000204028.1	1218	1129.120	0.159061	1.000
ENSMUST00000136837.1	579	432.754	0.737829	1.778
ENSMUST00000003284.15	2031	1765.225	2.849276	28.005
ENSMUST00000209066.1	1712	1430.673	5.715946	45.533
ENSMUST00000207476.1	1797	1493.323	0.000000	0.000
ENSMUST00000209006.1	635	445.100	9.114860	22.589
ENSMUST00000207555.1	1641	1355.285	11.619589	87.683
ENSMUST00000107834.1	1429	1179.355	5.709005	37.489
ENSMUST00000207521.1	869	691.895	11.647856	44.873
ENSMUST00000208767.1	774	519.363	5.025362	14.532
ENSMUST00000207128.1	537	373.000	0.000000	0.000
ENSMUST00000208143.1	659	425.944	12.438108	29.499
ENSMUST00000207129.1	517	353.000	0.000000	0.000
[truncated: 114,547 more rows]
