# Supplementary material for: Impaired Cell Cycle Progression and Self-Renewal of Fetal Neural Stem and Progenitor Cells in a Murine Model of Intrauterine Growth Restriction
Source: Front Cell Dev Biol. 2022 Jul 12;10:821848. doi: 10.3389/fcell.2022.821848 (PMC9314876; doi:10.3389/fcell.2022.821848)
Supplement: Supplementary file 3 [file DataSheet2.ZIP › Data-FigureS5/RNASEQ80/quant.sf]

Name	Length	EffectiveLength	TPM	NumReads
ENSMUST00000196221.1	9	10.000	0.000000	0.000
ENSMUST00000179664.1	11	12.000	0.000000	0.000
ENSMUST00000177564.1	16	17.000	0.000000	0.000
ENSMUST00000178537.1	12	13.000	0.000000	0.000
ENSMUST00000178862.1	14	15.000	0.000000	0.000
ENSMUST00000179520.1	11	12.000	0.000000	0.000
ENSMUST00000179883.1	16	17.000	0.000000	0.000
ENSMUST00000195858.1	10	11.000	0.000000	0.000
ENSMUST00000179932.1	12	13.000	0.000000	0.000
ENSMUST00000180001.1	17	17.000	0.000000	0.000
ENSMUST00000178815.1	10	11.000	0.000000	0.000
ENSMUST00000177965.1	17	17.000	0.000000	0.000
ENSMUST00000178909.1	29	30.000	0.000000	0.000
ENSMUST00000178230.1	17	17.000	0.000000	0.000
ENSMUST00000178483.1	29	30.000	0.000000	0.000
ENSMUST00000179560.1	17	17.000	0.000000	0.000
ENSMUST00000177839.1	17	17.000	0.000000	0.000
ENSMUST00000103439.1	23	24.000	0.000000	0.000
ENSMUST00000180266.1	17	17.000	0.000000	0.000
ENSMUST00000103441.1	23	24.000	0.000000	0.000
ENSMUST00000103567.5	371	197.000	0.000000	0.000
ENSMUST00000185651.1	329	158.000	0.000000	0.000
ENSMUST00000196939.1	423	247.000	0.000000	0.000
ENSMUST00000103568.2	325	154.000	0.000000	0.000
ENSMUST00000103569.2	385	210.000	0.000000	0.000
ENSMUST00000103570.1	343	171.000	0.000000	0.000
ENSMUST00000103571.1	338	166.000	0.000000	0.000
ENSMUST00000198019.1	337	165.000	0.000000	0.000
ENSMUST00000198058.1	341	169.000	0.000000	0.000
ENSMUST00000103573.2	338	166.000	0.000000	0.000
ENSMUST00000200127.1	337	165.000	0.000000	0.000
ENSMUST00000181483.2	347	174.000	0.000000	0.000
ENSMUST00000184883.1	308	139.000	0.000000	0.000
ENSMUST00000179789.3	402	227.000	0.000000	0.000
ENSMUST00000180717.2	378	204.000	0.000000	0.000
ENSMUST00000183820.1	338	166.000	0.000000	0.000
ENSMUST00000178768.3	451	275.000	0.000000	0.000
ENSMUST00000103580.3	400	225.000	0.000000	0.000
ENSMUST00000178426.3	337	165.000	0.000000	0.000
ENSMUST00000180687.2	338	166.000	0.000000	0.000
ENSMUST00000103646.4	406	231.000	0.000000	0.000
ENSMUST00000197754.1	344	172.000	0.000000	0.000
ENSMUST00000103648.3	342	170.000	0.000000	0.000
ENSMUST00000197128.1	340	168.000	0.000000	0.000
ENSMUST00000181360.2	436	260.000	0.000000	0.000
ENSMUST00000183652.1	344	172.000	0.000000	0.000
ENSMUST00000103588.3	396	221.000	0.000000	0.000
ENSMUST00000181038.2	415	239.000	0.000000	0.000
ENSMUST00000187138.1	340	168.000	0.000000	0.000
ENSMUST00000103616.4	418	242.000	0.000000	0.000
ENSMUST00000186370.1	349	176.000	0.000000	0.000
ENSMUST00000199746.4	340	168.000	0.000000	0.000
ENSMUST00000178824.1	337	165.000	0.000000	0.000
ENSMUST00000103592.1	331	160.000	0.000000	0.000
ENSMUST00000197007.1	454	278.000	0.000000	0.000
ENSMUST00000103593.2	341	169.000	0.000000	0.000
ENSMUST00000178252.2	575	398.000	0.000000	0.000
ENSMUST00000177703.2	347	174.000	0.000000	0.000
ENSMUST00000197954.1	331	160.000	0.000000	0.000
ENSMUST00000103596.2	264	102.000	0.000000	0.000
ENSMUST00000196802.1	464	288.000	0.000000	0.000
ENSMUST00000103597.2	276	112.000	0.000000	0.000
ENSMUST00000199800.1	398	223.000	0.000000	0.000
ENSMUST00000196023.1	427	251.000	0.000000	0.000
ENSMUST00000103599.2	276	112.000	0.000000	0.000
ENSMUST00000200548.1	565	388.000	0.000000	0.000
ENSMUST00000167409.1	307	138.000	0.000000	0.000
ENSMUST00000103600.2	354	181.000	0.000000	0.000
ENSMUST00000179701.1	343	171.000	0.000000	0.000
ENSMUST00000178650.2	358	185.000	0.000000	0.000
ENSMUST00000196756.1	380	206.000	0.000000	0.000
ENSMUST00000179512.2	391	216.000	0.000000	0.000
ENSMUST00000198439.4	337	165.000	0.000000	0.000
ENSMUST00000103605.2	334	162.000	0.000000	0.000
ENSMUST00000103606.1	353	180.000	0.000000	0.000
ENSMUST00000196079.1	331	160.000	0.000000	0.000
ENSMUST00000103607.2	264	102.000	0.000000	0.000
ENSMUST00000103608.3	456	280.000	0.000000	0.000
ENSMUST00000103609.1	341	169.000	0.000000	0.000
ENSMUST00000103611.1	338	166.000	0.000000	0.000
ENSMUST00000103612.1	343	171.000	0.000000	0.000
ENSMUST00000181793.2	365	191.000	0.000000	0.000
ENSMUST00000103613.2	287	121.000	0.000000	0.000
ENSMUST00000198359.1	331	160.000	0.000000	0.000
ENSMUST00000197433.4	352	179.000	0.000000	0.000
ENSMUST00000179583.2	353	180.000	0.000000	0.000
ENSMUST00000103626.2	595	418.000	0.000000	0.000
ENSMUST00000178100.2	381	206.000	0.000000	0.000
ENSMUST00000179580.2	337	165.000	0.000000	0.000
ENSMUST00000103632.3	408	233.000	0.000000	0.000
ENSMUST00000199280.1	412	236.000	0.000000	0.000
ENSMUST00000103633.1	353	180.000	0.000000	0.000
ENSMUST00000196105.1	432	256.000	0.000000	0.000
ENSMUST00000103634.2	267	104.000	0.000000	0.000
ENSMUST00000103652.4	361	187.000	0.000000	0.000
ENSMUST00000103635.2	280	115.000	0.000000	0.000
ENSMUST00000103636.3	336	164.000	0.000000	0.000
ENSMUST00000103637.5	370	196.000	0.000000	0.000
ENSMUST00000180549.2	388	213.000	0.000000	0.000
ENSMUST00000183604.1	305	136.000	0.000000	0.000
ENSMUST00000177622.3	402	227.000	0.000000	0.000
ENSMUST00000180711.2	378	204.000	0.000000	0.000
ENSMUST00000184650.1	338	166.000	0.000000	0.000
ENSMUST00000181728.2	451	275.000	0.000000	0.000
ENSMUST00000103643.3	328	157.000	0.000000	0.000
ENSMUST00000103581.5	398	223.000	0.000000	0.000
ENSMUST00000181210.2	375	201.000	0.000000	0.000
ENSMUST00000183488.1	335	163.000	0.000000	0.000
ENSMUST00000103583.4	406	231.000	0.000000	0.000
ENSMUST00000103585.3	343	171.000	0.000000	0.000
ENSMUST00000200609.1	337	165.000	0.000000	0.000
ENSMUST00000200115.1	416	240.000	0.000000	0.000
ENSMUST00000103650.2	344	172.000	0.000000	0.000
ENSMUST00000103651.3	331	160.000	0.000000	0.000
ENSMUST00000198297.1	399	224.000	0.000000	0.000
ENSMUST00000200101.1	396	221.000	0.000000	0.000
ENSMUST00000103653.2	349	176.000	0.000000	0.000
ENSMUST00000103654.2	563	386.000	0.000000	0.000
ENSMUST00000103655.2	411	235.000	0.000000	0.000
ENSMUST00000180972.2	426	250.000	0.000000	0.000
ENSMUST00000103657.5	442	266.000	0.000000	0.000
ENSMUST00000103658.3	390	215.000	0.000000	0.000
ENSMUST00000179267.3	387	212.000	0.000000	0.000
ENSMUST00000184874.1	276	112.000	0.000000	0.000
ENSMUST00000103660.3	370	196.000	0.000000	0.000
ENSMUST00000181768.2	419	243.000	0.000000	0.000
ENSMUST00000183835.1	276	112.000	0.000000	0.000
ENSMUST00000103662.5	395	220.000	0.000000	0.000
ENSMUST00000103663.5	361	187.000	0.000000	0.000
ENSMUST00000103664.5	343	171.000	0.000000	0.000
ENSMUST00000103638.5	379	205.000	0.000000	0.000
ENSMUST00000103641.5	381	206.000	0.000000	0.000
ENSMUST00000184687.1	275	111.000	0.000000	0.000
ENSMUST00000103667.5	420	244.000	0.000000	0.000
ENSMUST00000180380.2	385	210.000	0.000000	0.000
ENSMUST00000184905.1	264	102.000	0.000000	0.000
ENSMUST00000103589.5	384	209.000	0.000000	0.000
ENSMUST00000103670.3	458	282.000	0.000000	0.000
ENSMUST00000103671.3	426	250.000	0.000000	0.000
ENSMUST00000103672.8	341	169.000	0.000000	0.000
ENSMUST00000186545.1	338	166.000	0.000000	0.000
ENSMUST00000103673.10	328	157.000	0.000000	0.000
ENSMUST00000186573.1	325	154.000	0.000000	0.000
ENSMUST00000103674.5	446	270.000	0.000000	0.000
ENSMUST00000180938.2	360	187.000	0.000000	0.000
ENSMUST00000103676.8	337	165.000	0.000000	0.000
ENSMUST00000187163.1	334	162.000	0.000000	0.000
ENSMUST00000103678.3	397	222.000	0.000000	0.000
ENSMUST00000197130.4	348	175.000	0.000000	0.000
ENSMUST00000103677.2	345	173.000	0.000000	0.000
ENSMUST00000199137.1	347	174.000	0.000000	0.000
ENSMUST00000103679.2	444	268.000	0.000000	0.000
ENSMUST00000103685.2	438	262.000	0.000000	0.000
ENSMUST00000198330.1	376	202.000	0.000000	0.000
ENSMUST00000103555.2	403	228.000	0.000000	0.000
ENSMUST00000103554.4	426	250.000	0.000000	0.000
ENSMUST00000103553.2	368	194.000	0.000000	0.000
ENSMUST00000199017.1	341	169.000	0.000000	0.000
ENSMUST00000103556.2	293	126.000	0.000000	0.000
ENSMUST00000198663.4	353	180.000	0.000000	0.000
ENSMUST00000103559.2	350	177.000	0.000000	0.000
ENSMUST00000103563.2	491	314.000	0.000000	0.000
ENSMUST00000103564.2	374	200.000	0.000000	0.000
ENSMUST00000103262.2	417	241.000	0.000000	0.000
ENSMUST00000103263.2	560	383.000	0.000000	0.000
ENSMUST00000103264.2	455	279.000	0.000000	0.000
ENSMUST00000103266.2	368	194.000	0.000000	0.000
ENSMUST00000103265.4	393	218.000	0.000000	0.000
ENSMUST00000103267.2	389	214.000	0.000000	0.000
ENSMUST00000194399.1	366	192.000	0.000000	0.000
ENSMUST00000103268.2	334	162.000	0.000000	0.000
ENSMUST00000103269.2	385	210.000	0.000000	0.000
ENSMUST00000103270.3	340	168.000	0.000000	0.000
ENSMUST00000103271.1	340	168.000	0.000000	0.000
ENSMUST00000103272.3	368	194.000	0.000000	0.000
ENSMUST00000103273.2	370	196.000	0.000000	0.000
ENSMUST00000103274.3	398	223.000	0.000000	0.000
ENSMUST00000103275.3	374	200.000	0.000000	0.000
ENSMUST00000103276.2	566	389.000	0.000000	0.000
ENSMUST00000103277.1	335	163.000	0.000000	0.000
ENSMUST00000195087.1	381	206.000	0.000000	0.000
ENSMUST00000103278.2	290	123.000	0.000000	0.000
ENSMUST00000193997.5	347	174.000	0.000000	0.000
ENSMUST00000103279.2	344	172.000	0.000000	0.000
ENSMUST00000193064.1	367	193.000	0.000000	0.000
ENSMUST00000103280.2	344	172.000	0.000000	0.000
ENSMUST00000103281.2	353	180.000	0.000000	0.000
ENSMUST00000191646.5	335	163.000	0.000000	0.000
ENSMUST00000103282.2	332	161.000	0.000000	0.000
ENSMUST00000193003.1	416	240.000	0.000000	0.000
ENSMUST00000103300.2	334	162.000	0.000000	0.000
ENSMUST00000174262.3	2395	2218.000	0.000000	0.000
ENSMUST00000173904.3	1102	925.000	0.000000	0.000
ENSMUST00000208396.1	925	748.000	0.000000	0.000
ENSMUST00000213225.2	1212	1035.000	0.000000	0.000
ENSMUST00000117704.1	943	766.000	0.000000	0.000
ENSMUST00000208175.1	2235	2058.000	0.000000	0.000
ENSMUST00000208760.1	923	746.000	0.000000	0.000
ENSMUST00000207287.2	1208	1031.000	0.000000	0.000
ENSMUST00000173185.1	1458	1302.774	2.231688	16.000
ENSMUST00000195589.5	2272	2190.857	0.248823	3.000
ENSMUST00000184581.2	707	530.000	0.000000	0.000
ENSMUST00000184861.3	655	478.000	0.000000	0.000
ENSMUST00000112076.8	2277	2195.622	0.000000	0.000
ENSMUST00000209871.2	2792	2615.000	0.000000	0.000
ENSMUST00000210949.2	2821	2644.000	0.000000	0.000
ENSMUST00000223545.1	939	762.000	0.000000	0.000
ENSMUST00000182198.7	1265	1088.000	0.000000	0.000
ENSMUST00000172762.1	3466	3289.000	0.000000	0.000
ENSMUST00000194951.1	1194	1017.000	0.000000	0.000
ENSMUST00000173420.1	1257	1080.000	0.000000	0.000
ENSMUST00000174177.1	915	728.162	0.363449	1.456
ENSMUST00000174248.7	519	329.040	1.134270	2.054
ENSMUST00000173567.1	1252	1066.484	1.446499	8.490
ENSMUST00000174854.2	1156	979.000	0.000000	0.000
ENSMUST00000172979.3	998	821.000	0.000000	0.000
ENSMUST00000116010.2	172	40.000	0.000000	0.000
ENSMUST00000118957.1	930	753.000	0.000000	0.000
ENSMUST00000117787.3	2501	2324.000	0.000000	0.000
ENSMUST00000214356.2	4698	4521.000	0.000000	0.000
ENSMUST00000217651.1	2011	1834.000	0.000000	0.000
ENSMUST00000034492.5	2022	1845.000	0.000000	0.000
ENSMUST00000135184.7	2967	2945.153	0.493588	8.000
ENSMUST00000155233.7	2790	2613.000	0.000000	0.000
ENSMUST00000113768.7	2695	2518.000	0.000000	0.000
ENSMUST00000238205.1	1418	1241.000	0.000000	0.000
ENSMUST00000238262.1	925	748.000	0.000000	0.000
ENSMUST00000231995.1	352	179.000	0.000000	0.000
ENSMUST00000231461.1	755	578.000	0.000000	0.000
ENSMUST00000231455.1	409	233.000	0.000000	0.000
ENSMUST00000142883.2	481	304.000	0.000000	0.000
ENSMUST00000232193.2	908	731.000	0.000000	0.000
ENSMUST00000023655.12	3385	3208.000	0.000000	0.000
ENSMUST00000232282.2	1401	1224.000	0.000000	0.000
ENSMUST00000190447.7	2476	2373.668	0.000000	0.000
ENSMUST00000188251.6	2421	2338.683	0.388491	5.000
ENSMUST00000190097.1	649	507.785	0.357852	1.000
ENSMUST00000191103.1	537	360.000	0.000000	0.000
ENSMUST00000024112.7	2417	2240.000	0.000000	0.000
ENSMUST00000121614.1	952	775.000	0.000000	0.000
ENSMUST00000217546.1	852	675.000	0.000000	0.000
ENSMUST00000216912.1	937	760.000	0.000000	0.000
ENSMUST00000178303.1	936	759.000	0.000000	0.000
ENSMUST00000135748.1	788	611.000	0.000000	0.000
ENSMUST00000134898.1	462	286.000	0.000000	0.000
ENSMUST00000147728.1	557	380.000	0.000000	0.000
ENSMUST00000077582.13	784	607.000	0.000000	0.000
ENSMUST00000213073.1	929	752.000	0.000000	0.000
ENSMUST00000214075.2	2165	1988.000	0.000000	0.000
ENSMUST00000214936.1	2168	1991.000	0.000000	0.000
ENSMUST00000215471.1	2177	2000.000	0.000000	0.000
ENSMUST00000215546.1	949	772.000	0.000000	0.000
ENSMUST00000201125.3	1352	1186.095	0.000000	0.000
ENSMUST00000006814.8	1309	1142.781	5.088260	32.000
ENSMUST00000182769.9	1477	1300.000	0.000000	0.000
ENSMUST00000088673.4	531	354.000	0.000000	0.000
ENSMUST00000122808.1	3794	3617.000	0.000000	0.000
ENSMUST00000077820.5	1581	1404.000	0.000000	0.000
ENSMUST00000213169.1	2658	2481.000	0.000000	0.000
ENSMUST00000055276.5	1260	1083.000	0.000000	0.000
ENSMUST00000100960.10	2692	2630.704	0.069073	1.000
ENSMUST00000171587.1	1329	1152.000	0.000000	0.000
ENSMUST00000194248.1	936	625.472	0.000000	0.000
ENSMUST00000179719.1	1296	975.331	1.523582	8.178
ENSMUST00000106393.7	843	561.002	0.000000	0.000
ENSMUST00000132882.1	741	557.468	1.947869	5.976
ENSMUST00000006562.5	910	612.840	6.774130	22.846
ENSMUST00000126664.7	6052	6044.022	3.908407	130.000
ENSMUST00000156937.1	2191	2014.000	0.000000	0.000
ENSMUST00000136350.7	3488	3397.286	0.000000	0.000
ENSMUST00000146393.7	2484	2351.285	0.000000	0.000
ENSMUST00000169617.2	761	584.000	0.000000	0.000
ENSMUST00000094710.7	2365	2188.000	0.000000	0.000
ENSMUST00000217577.1	914	737.000	0.000000	0.000
ENSMUST00000096114.12	1597	1300.128	1.816937	13.000
ENSMUST00000163093.1	1378	1046.209	0.000000	0.000
ENSMUST00000217438.1	943	766.000	0.000000	0.000
ENSMUST00000195764.1	4615	4478.162	1.362479	33.577
ENSMUST00000208907.1	2796	2619.000	0.000000	0.000
ENSMUST00000194208.5	1527	1403.284	0.845744	6.531
ENSMUST00000192481.1	1131	978.520	0.000000	0.000
ENSMUST00000041920.4	1243	1066.000	0.000000	0.000
ENSMUST00000134042.2	687	510.000	0.000000	0.000
ENSMUST00000235482.1	1036	859.000	0.000000	0.000
ENSMUST00000117959.2	963	786.000	0.000000	0.000
ENSMUST00000210779.1	951	774.000	0.000000	0.000
ENSMUST00000118378.1	948	771.000	0.000000	0.000
ENSMUST00000209201.1	477	300.000	0.000000	0.000
ENSMUST00000094105.4	946	769.000	0.000000	0.000
ENSMUST00000134011.3	1136	959.000	0.000000	0.000
ENSMUST00000117349.7	934	757.000	0.000000	0.000
ENSMUST00000134773.3	1513	1336.000	0.000000	0.000
ENSMUST00000118336.3	2129	1952.000	0.000000	0.000
ENSMUST00000119267.1	955	778.000	0.000000	0.000
ENSMUST00000143750.3	1675	1498.000	0.000000	0.000
ENSMUST00000205791.1	633	456.000	0.000000	0.000
ENSMUST00000115991.3	1237	1060.000	0.000000	0.000
ENSMUST00000121340.1	945	768.000	0.000000	0.000
ENSMUST00000121432.3	2321	2252.878	0.161315	2.000
ENSMUST00000121065.2	972	795.000	0.000000	0.000
ENSMUST00000118809.2	971	794.000	0.000000	0.000
ENSMUST00000216831.2	1270	1093.000	0.000000	0.000
ENSMUST00000121914.2	1042	865.000	0.000000	0.000
ENSMUST00000209914.1	959	782.000	0.000000	0.000
ENSMUST00000072887.4	966	789.000	0.000000	0.000
ENSMUST00000211596.1	921	744.000	0.000000	0.000
ENSMUST00000071242.4	934	757.000	0.000000	0.000
ENSMUST00000214399.3	897	720.000	0.000000	0.000
ENSMUST00000179386.1	1050	873.000	0.000000	0.000
ENSMUST00000184850.7	1072	911.867	5.008103	25.132
ENSMUST00000173080.9	1138	961.000	0.000000	0.000
ENSMUST00000185167.7	836	659.000	0.000000	0.000
ENSMUST00000195838.5	1105	928.000	0.000000	0.000
ENSMUST00000194244.5	862	670.367	0.277304	1.023
ENSMUST00000185087.7	1064	887.000	0.000000	0.000
ENSMUST00000195833.5	829	652.000	0.000000	0.000
ENSMUST00000184502.7	862	685.000	0.000000	0.000
ENSMUST00000183560.7	316	146.000	0.000000	0.000
ENSMUST00000183999.7	358	185.000	0.000000	0.000
ENSMUST00000192532.1	995	818.000	0.000000	0.000
ENSMUST00000216665.2	4530	4353.000	0.000000	0.000
ENSMUST00000149775.2	1209	1032.000	0.000000	0.000
ENSMUST00000182725.1	558	381.000	0.000000	0.000
ENSMUST00000183291.1	1837	1702.838	0.000000	0.000
ENSMUST00000086377.8	1832	1698.405	2.089961	19.534
ENSMUST00000174625.7	3389	3282.229	0.669229	12.088
ENSMUST00000174382.7	1699	1522.000	0.000000	0.000
ENSMUST00000166442.2	1481	1323.459	0.609218	4.437
ENSMUST00000213589.1	935	758.000	0.000000	0.000
ENSMUST00000215139.1	932	755.000	0.000000	0.000
ENSMUST00000215291.1	572	395.000	0.000000	0.000
ENSMUST00000215191.1	933	756.000	0.000000	0.000
ENSMUST00000117860.1	950	773.000	0.000000	0.000
ENSMUST00000206214.2	1054	877.000	0.000000	0.000
ENSMUST00000205727.2	1141	964.000	0.000000	0.000
ENSMUST00000118068.2	3462	3285.000	0.000000	0.000
ENSMUST00000207772.2	1320	1143.000	0.000000	0.000
ENSMUST00000080031.2	926	749.000	0.000000	0.000
ENSMUST00000175971.2	2721	2544.000	0.000000	0.000
ENSMUST00000234658.1	1287	1110.000	0.000000	0.000
ENSMUST00000177481.3	2573	2396.000	0.000000	0.000
ENSMUST00000211998.1	932	755.000	0.000000	0.000
ENSMUST00000211893.1	1128	951.000	0.000000	0.000
ENSMUST00000221099.1	929	752.000	0.000000	0.000
ENSMUST00000222301.1	929	752.000	0.000000	0.000
ENSMUST00000069063.4	390	215.000	0.000000	0.000
ENSMUST00000208970.2	2764	2587.000	0.000000	0.000
ENSMUST00000219487.1	2956	2779.000	0.000000	0.000
ENSMUST00000174025.2	3121	2944.000	0.000000	0.000
ENSMUST00000174673.2	919	742.000	0.000000	0.000
ENSMUST00000202355.1	928	751.000	0.000000	0.000
ENSMUST00000117982.1	932	755.000	0.000000	0.000
ENSMUST00000086854.9	6630	6807.038	0.000000	0.000
ENSMUST00000112848.7	6761	6949.025	0.390182	14.921
ENSMUST00000112847.8	7196	7409.365	18.433255	751.624
ENSMUST00000141573.7	1502	1380.414	5.770647	43.838
ENSMUST00000112846.7	2617	2507.219	4.554679	62.845
ENSMUST00000128869.7	2518	2259.349	2.387841	29.690
ENSMUST00000133069.7	2732	2492.508	0.000000	0.000
ENSMUST00000152609.1	968	840.525	0.365012	1.688
ENSMUST00000142444.1	265	103.000	0.000000	0.000
ENSMUST00000135134.1	342	176.389	10.853974	10.536
ENSMUST00000136595.1	300	141.235	1.286586	1.000
ENSMUST00000170792.8	7198	7411.514	6.836893	278.858
ENSMUST00000189634.6	651	474.000	0.000000	0.000
ENSMUST00000056590.5	650	473.000	0.000000	0.000
ENSMUST00000205127.1	936	759.000	0.000000	0.000
ENSMUST00000118736.3	984	807.000	0.000000	0.000
ENSMUST00000196323.1	3865	3912.836	0.092880	2.000
ENSMUST00000198398.4	935	758.000	0.000000	0.000
ENSMUST00000103740.1	413	237.000	0.000000	0.000
ENSMUST00000103558.2	924	747.000	0.000000	0.000
ENSMUST00000198163.1	648	471.000	0.000000	0.000
ENSMUST00000164407.1	519	342.000	0.000000	0.000
ENSMUST00000103561.2	914	737.000	0.000000	0.000
ENSMUST00000179181.2	985	861.813	0.210848	1.000
ENSMUST00000192856.5	737	560.000	0.000000	0.000
ENSMUST00000103291.1	512	332.184	1.094040	2.000
ENSMUST00000103299.2	692	515.000	0.000000	0.000
ENSMUST00000103427.1	54	7.000	0.000000	0.000
ENSMUST00000103428.1	48	5.000	0.000000	0.000
ENSMUST00000192746.1	48	5.000	0.000000	0.000
ENSMUST00000103429.1	54	7.000	0.000000	0.000
ENSMUST00000103430.1	53	6.000	0.000000	0.000
ENSMUST00000199490.1	38	2.000	0.000000	0.000
ENSMUST00000200211.1	38	2.000	0.000000	0.000
ENSMUST00000200074.1	38	2.000	0.000000	0.000
ENSMUST00000198313.1	42	3.000	0.000000	0.000
ENSMUST00000197969.1	38	2.000	0.000000	0.000
ENSMUST00000103405.1	38	2.000	0.000000	0.000
ENSMUST00000199487.1	38	2.000	0.000000	0.000
ENSMUST00000103407.2	36	1.000	0.000000	0.000
ENSMUST00000199459.1	38	2.000	0.000000	0.000
ENSMUST00000103409.1	42	3.000	0.000000	0.000
ENSMUST00000103408.1	38	2.000	0.000000	0.000
ENSMUST00000198234.1	39	2.000	0.000000	0.000
ENSMUST00000103406.1	43	3.000	0.000000	0.000
ENSMUST00000223335.1	1460	1283.000	0.000000	0.000
ENSMUST00000137336.2	1367	1190.000	0.000000	0.000
ENSMUST00000103416.8	1214	1037.000	0.000000	0.000
ENSMUST00000195192.1	1111	934.000	0.000000	0.000
ENSMUST00000192188.2	2566	2389.000	0.000000	0.000
ENSMUST00000103418.2	1114	937.000	0.000000	0.000
ENSMUST00000103420.2	1076	899.000	0.000000	0.000
ENSMUST00000194304.5	2482	2305.000	0.000000	0.000
ENSMUST00000223179.1	2414	2237.000	0.000000	0.000
ENSMUST00000103423.2	1082	905.000	0.000000	0.000
ENSMUST00000194162.5	1806	1629.000	0.000000	0.000
ENSMUST00000192250.1	802	625.000	0.000000	0.000
ENSMUST00000177715.7	1698	1567.585	3.129789	27.000
ENSMUST00000103426.2	1493	1353.924	0.000000	0.000
ENSMUST00000194738.5	2540	2363.000	0.000000	0.000
ENSMUST00000178282.2	1100	923.000	0.000000	0.000
ENSMUST00000200235.1	452	276.000	0.000000	0.000
ENSMUST00000200568.1	454	278.000	0.000000	0.000
ENSMUST00000197046.1	314	144.000	0.000000	0.000
ENSMUST00000198182.1	458	282.000	0.000000	0.000
ENSMUST00000103749.2	606	429.000	0.000000	0.000
ENSMUST00000103410.2	532	355.000	0.000000	0.000
ENSMUST00000195735.1	351	178.000	0.000000	0.000
ENSMUST00000103511.1	294	127.000	0.000000	0.000
ENSMUST00000103372.2	359	186.000	0.000000	0.000
ENSMUST00000200160.4	341	169.000	0.000000	0.000
ENSMUST00000103373.2	344	172.000	0.000000	0.000
ENSMUST00000197820.4	362	188.000	0.000000	0.000
ENSMUST00000103374.2	359	186.000	0.000000	0.000
ENSMUST00000196959.1	365	191.000	0.000000	0.000
ENSMUST00000197429.4	365	191.000	0.000000	0.000
ENSMUST00000103376.2	362	188.000	0.000000	0.000
ENSMUST00000103377.2	366	192.000	0.000000	0.000
ENSMUST00000103378.2	368	194.000	0.000000	0.000
ENSMUST00000197371.1	375	201.000	0.000000	0.000
ENSMUST00000103379.2	344	172.000	0.000000	0.000
ENSMUST00000197525.1	370	196.000	0.000000	0.000
ENSMUST00000103380.2	305	136.000	0.000000	0.000
ENSMUST00000103512.2	388	213.000	0.000000	0.000
ENSMUST00000191862.5	351	178.000	0.000000	0.000
ENSMUST00000103513.2	348	175.000	0.000000	0.000
ENSMUST00000193950.5	351	178.000	0.000000	0.000
ENSMUST00000103514.2	348	175.000	0.000000	0.000
ENSMUST00000197272.1	360	187.000	0.000000	0.000
ENSMUST00000103381.2	300	132.000	0.000000	0.000
ENSMUST00000103382.1	371	197.000	0.000000	0.000
ENSMUST00000103515.1	351	178.000	0.000000	0.000
ENSMUST00000103383.2	380	206.000	0.000000	0.000
ENSMUST00000103384.1	365	191.000	0.000000	0.000
ENSMUST00000196275.1	344	172.000	0.000000	0.000
ENSMUST00000103386.2	369	202.135	0.898961	1.000
ENSMUST00000103387.2	382	207.000	0.000000	0.000
ENSMUST00000103388.3	375	201.000	0.000000	0.000
ENSMUST00000191868.1	351	178.000	0.000000	0.000
ENSMUST00000103516.1	294	127.000	0.000000	0.000
ENSMUST00000195417.1	351	178.000	0.000000	0.000
ENSMUST00000103517.1	294	127.000	0.000000	0.000
ENSMUST00000196599.1	370	196.000	0.000000	0.000
ENSMUST00000103389.2	305	136.000	0.000000	0.000
ENSMUST00000103390.2	395	220.000	0.000000	0.000
ENSMUST00000103746.2	391	216.000	0.000000	0.000
ENSMUST00000103391.3	377	203.000	0.000000	0.000
ENSMUST00000195945.1	379	205.000	0.000000	0.000
ENSMUST00000103392.2	362	188.000	0.000000	0.000
ENSMUST00000103393.1	347	174.000	0.000000	0.000
ENSMUST00000103394.1	347	174.000	0.000000	0.000
ENSMUST00000194865.1	397	222.000	0.000000	0.000
ENSMUST00000103518.1	294	127.000	0.000000	0.000
ENSMUST00000198184.1	359	186.000	0.000000	0.000
ENSMUST00000103395.1	287	121.000	0.000000	0.000
ENSMUST00000192298.1	351	178.000	0.000000	0.000
ENSMUST00000178949.1	294	127.000	0.000000	0.000
ENSMUST00000192724.1	351	178.000	0.000000	0.000
ENSMUST00000103519.1	294	127.000	0.000000	0.000
ENSMUST00000194257.1	358	185.000	0.000000	0.000
ENSMUST00000103521.2	390	215.000	0.000000	0.000
ENSMUST00000192554.5	351	178.000	0.000000	0.000
ENSMUST00000103522.2	348	175.000	0.000000	0.000
ENSMUST00000103523.1	351	178.000	0.000000	0.000
ENSMUST00000193145.1	354	181.000	0.000000	0.000
ENSMUST00000103524.1	301	133.000	0.000000	0.000
ENSMUST00000103525.2	377	203.000	0.000000	0.000
ENSMUST00000103526.2	415	239.000	0.000000	0.000
ENSMUST00000103751.2	381	206.000	0.000000	0.000
ENSMUST00000197518.1	366	192.000	0.000000	0.000
ENSMUST00000103752.2	348	175.000	0.000000	0.000
ENSMUST00000103396.1	359	186.000	0.000000	0.000
ENSMUST00000194071.1	351	178.000	0.000000	0.000
ENSMUST00000103527.1	294	127.000	0.000000	0.000
ENSMUST00000196940.1	359	186.000	0.000000	0.000
ENSMUST00000103397.2	356	183.000	0.000000	0.000
ENSMUST00000103398.1	359	186.000	0.000000	0.000
ENSMUST00000192591.1	358	185.000	0.000000	0.000
ENSMUST00000103529.3	351	178.000	0.000000	0.000
ENSMUST00000197560.1	359	186.000	0.000000	0.000
ENSMUST00000103399.2	299	131.000	0.000000	0.000
ENSMUST00000103400.2	382	207.000	0.000000	0.000
ENSMUST00000103401.2	360	187.000	0.000000	0.000
ENSMUST00000103402.1	359	186.000	0.000000	0.000
ENSMUST00000103403.2	378	204.000	0.000000	0.000
ENSMUST00000195359.5	351	178.000	0.000000	0.000
ENSMUST00000103530.2	348	175.000	0.000000	0.000
ENSMUST00000103404.1	359	186.000	0.000000	0.000
ENSMUST00000103531.3	351	178.000	0.000000	0.000
ENSMUST00000103503.3	349	176.000	0.000000	0.000
ENSMUST00000171270.1	90	13.000	0.000000	0.000
ENSMUST00000103302.2	501	324.000	0.000000	0.000
ENSMUST00000103303.2	394	219.000	0.000000	0.000
ENSMUST00000103304.2	374	200.000	0.000000	0.000
ENSMUST00000103305.1	362	188.000	0.000000	0.000
ENSMUST00000103306.1	362	188.000	0.000000	0.000
ENSMUST00000196006.4	353	180.000	0.000000	0.000
ENSMUST00000103307.2	350	177.000	0.000000	0.000
ENSMUST00000200578.4	353	180.000	0.000000	0.000
ENSMUST00000103308.2	350	177.000	0.000000	0.000
ENSMUST00000200586.1	359	186.000	0.000000	0.000
ENSMUST00000103309.2	341	169.000	0.000000	0.000
ENSMUST00000103310.2	358	185.000	0.000000	0.000
ENSMUST00000197406.4	353	180.000	0.000000	0.000
ENSMUST00000103311.2	350	177.000	0.000000	0.000
ENSMUST00000196768.1	353	180.000	0.000000	0.000
ENSMUST00000103312.2	287	121.000	0.000000	0.000
ENSMUST00000103313.2	377	203.000	0.000000	0.000
ENSMUST00000103314.2	383	208.000	0.000000	0.000
ENSMUST00000197515.1	359	186.000	0.000000	0.000
ENSMUST00000103315.2	350	177.000	0.000000	0.000
ENSMUST00000103316.1	353	180.000	0.000000	0.000
ENSMUST00000194581.1	378	204.000	0.000000	0.000
ENSMUST00000163467.1	302	134.000	0.000000	0.000
ENSMUST00000103532.2	405	230.000	0.000000	0.000
ENSMUST00000197803.1	363	189.000	0.000000	0.000
ENSMUST00000103533.1	301	133.000	0.000000	0.000
ENSMUST00000103317.2	404	229.000	0.000000	0.000
ENSMUST00000103534.1	351	178.000	0.000000	0.000
ENSMUST00000103535.2	405	230.000	0.000000	0.000
ENSMUST00000103318.5	361	187.000	0.000000	0.000
ENSMUST00000103319.2	358	185.000	0.000000	0.000
ENSMUST00000103320.2	368	194.000	0.000000	0.000
ENSMUST00000103536.3	358	185.000	0.000000	0.000
ENSMUST00000103321.2	401	226.000	0.000000	0.000
ENSMUST00000103322.2	374	200.000	0.000000	0.000
ENSMUST00000103323.2	378	204.000	0.000000	0.000
ENSMUST00000103324.2	375	201.000	0.000000	0.000
ENSMUST00000200406.1	339	167.000	0.000000	0.000
ENSMUST00000103537.2	399	224.000	0.000000	0.000
ENSMUST00000199510.4	353	180.000	0.000000	0.000
ENSMUST00000103325.2	350	177.000	0.000000	0.000
ENSMUST00000198646.1	351	178.000	0.000000	0.000
ENSMUST00000103538.2	294	127.000	0.000000	0.000
ENSMUST00000168090.2	376	202.000	0.000000	0.000
ENSMUST00000103326.2	359	186.000	0.000000	0.000
ENSMUST00000196839.4	347	174.000	0.000000	0.000
ENSMUST00000103327.2	344	172.000	0.000000	0.000
ENSMUST00000199933.4	351	178.000	0.000000	0.000
ENSMUST00000103539.2	348	175.000	0.000000	0.000
ENSMUST00000199266.1	358	185.000	0.000000	0.000
ENSMUST00000103540.2	315	145.000	0.000000	0.000
ENSMUST00000103328.2	359	186.000	0.000000	0.000
ENSMUST00000198735.1	347	174.000	0.000000	0.000
ENSMUST00000103329.2	287	121.000	0.000000	0.000
ENSMUST00000196690.1	359	186.000	0.000000	0.000
ENSMUST00000103541.2	396	221.000	0.000000	0.000
ENSMUST00000164041.2	299	131.000	0.000000	0.000
ENSMUST00000103542.1	303	135.000	0.000000	0.000
ENSMUST00000103330.1	347	174.000	0.000000	0.000
ENSMUST00000196863.1	363	189.000	0.000000	0.000
ENSMUST00000183936.1	344	172.000	0.000000	0.000
ENSMUST00000103332.1	351	178.000	0.000000	0.000
ENSMUST00000196587.4	351	178.000	0.000000	0.000
ENSMUST00000103543.2	348	175.000	0.000000	0.000
ENSMUST00000103333.3	358	185.000	0.000000	0.000
ENSMUST00000103544.2	373	199.000	0.000000	0.000
ENSMUST00000103334.3	352	179.000	0.000000	0.000
ENSMUST00000197537.1	368	194.000	0.000000	0.000
ENSMUST00000169155.1	294	127.000	0.000000	0.000
ENSMUST00000198777.1	406	231.000	0.000000	0.000
ENSMUST00000170551.1	294	127.000	0.000000	0.000
ENSMUST00000199373.1	376	202.000	0.000000	0.000
ENSMUST00000163670.1	294	127.000	0.000000	0.000
ENSMUST00000103547.1	351	178.000	0.000000	0.000
ENSMUST00000103548.2	351	178.000	0.000000	0.000
ENSMUST00000199143.4	338	166.000	0.000000	0.000
ENSMUST00000103335.2	335	163.000	0.000000	0.000
ENSMUST00000103336.1	362	188.000	0.000000	0.000
ENSMUST00000196991.1	386	211.000	0.000000	0.000
ENSMUST00000103549.1	294	127.000	0.000000	0.000
ENSMUST00000198756.1	353	180.000	0.000000	0.000
ENSMUST00000103551.1	351	178.000	0.000000	0.000
ENSMUST00000103552.1	351	178.000	0.000000	0.000
ENSMUST00000193936.1	357	184.000	0.000000	0.000
ENSMUST00000179796.1	297	129.000	0.000000	0.000
ENSMUST00000103489.1	357	184.000	0.000000	0.000
ENSMUST00000193397.1	357	184.000	0.000000	0.000
ENSMUST00000195037.1	359	186.000	0.000000	0.000
ENSMUST00000103492.1	359	186.000	0.000000	0.000
ENSMUST00000103493.2	351	178.000	0.000000	0.000
ENSMUST00000191803.1	395	220.000	0.000000	0.000
ENSMUST00000103494.1	294	127.000	0.000000	0.000
ENSMUST00000103363.1	352	179.000	0.000000	0.000
ENSMUST00000103364.2	360	187.000	0.000000	0.000
ENSMUST00000103365.2	377	203.000	0.000000	0.000
ENSMUST00000103366.2	385	210.000	0.000000	0.000
ENSMUST00000103367.2	401	226.000	0.000000	0.000
ENSMUST00000103368.2	379	205.000	0.000000	0.000
ENSMUST00000103369.1	347	174.000	0.000000	0.000
ENSMUST00000103495.2	377	203.000	0.000000	0.000
ENSMUST00000197290.1	347	174.000	0.000000	0.000
ENSMUST00000103370.2	287	121.000	0.000000	0.000
ENSMUST00000198880.4	347	174.000	0.000000	0.000
ENSMUST00000103371.2	344	172.000	0.000000	0.000
ENSMUST00000103496.3	388	213.000	0.000000	0.000
ENSMUST00000195337.1	354	181.000	0.000000	0.000
ENSMUST00000103497.1	351	178.000	0.000000	0.000
ENSMUST00000193893.5	351	178.000	0.000000	0.000
ENSMUST00000103498.2	348	175.000	0.000000	0.000
ENSMUST00000191801.1	351	178.000	0.000000	0.000
ENSMUST00000195469.5	386	211.000	0.000000	0.000
ENSMUST00000109711.3	215	65.000	0.000000	0.000
ENSMUST00000103500.1	294	127.000	0.000000	0.000
ENSMUST00000192077.1	351	178.000	0.000000	0.000
ENSMUST00000103501.2	294	127.000	0.000000	0.000
ENSMUST00000194350.5	351	178.000	0.000000	0.000
ENSMUST00000103504.2	306	137.000	0.000000	0.000
ENSMUST00000193855.1	405	230.000	0.000000	0.000
ENSMUST00000103505.2	348	175.000	0.000000	0.000
ENSMUST00000194968.5	351	178.000	0.000000	0.000
ENSMUST00000103506.2	348	175.000	0.000000	0.000
ENSMUST00000103507.1	351	178.000	0.000000	0.000
ENSMUST00000194625.1	351	178.000	0.000000	0.000
ENSMUST00000191861.1	351	178.000	0.000000	0.000
ENSMUST00000103509.1	294	127.000	0.000000	0.000
ENSMUST00000103510.1	351	178.000	0.000000	0.000
ENSMUST00000191918.1	357	184.000	0.000000	0.000
ENSMUST00000177949.1	297	129.000	0.000000	0.000
ENSMUST00000103466.1	353	180.000	0.000000	0.000
ENSMUST00000103467.1	351	178.000	0.000000	0.000
ENSMUST00000103468.2	461	285.000	0.000000	0.000
ENSMUST00000103469.3	399	224.000	0.000000	0.000
ENSMUST00000195641.1	353	180.000	0.000000	0.000
ENSMUST00000103470.1	299	131.000	0.000000	0.000
ENSMUST00000195884.1	351	178.000	0.000000	0.000
ENSMUST00000103471.1	294	127.000	0.000000	0.000
ENSMUST00000103472.3	351	178.000	0.000000	0.000
ENSMUST00000103473.1	351	178.000	0.000000	0.000
ENSMUST00000103461.4	361	187.000	0.000000	0.000
ENSMUST00000195706.1	351	178.000	0.000000	0.000
ENSMUST00000103475.1	333	161.000	0.000000	0.000
ENSMUST00000191693.1	350	177.000	0.000000	0.000
ENSMUST00000103476.1	296	129.000	0.000000	0.000
ENSMUST00000192499.2	437	261.000	0.000000	0.000
ENSMUST00000103477.3	360	187.000	0.000000	0.000
ENSMUST00000193408.1	353	180.000	0.000000	0.000
ENSMUST00000195619.1	353	180.000	0.000000	0.000
ENSMUST00000103479.3	299	131.000	0.000000	0.000
ENSMUST00000196595.1	352	179.000	0.000000	0.000
ENSMUST00000103351.2	286	120.000	0.000000	0.000
ENSMUST00000198345.1	352	179.000	0.000000	0.000
ENSMUST00000177795.1	288	122.000	0.000000	0.000
ENSMUST00000199160.1	382	207.000	0.000000	0.000
ENSMUST00000103353.2	284	118.000	0.000000	0.000
ENSMUST00000103354.2	368	194.000	0.000000	0.000
ENSMUST00000197448.1	358	185.000	0.000000	0.000
ENSMUST00000103355.2	292	125.000	0.000000	0.000
ENSMUST00000195124.5	350	177.000	0.000000	0.000
ENSMUST00000103481.2	342	170.000	0.000000	0.000
ENSMUST00000103356.3	373	199.000	0.000000	0.000
ENSMUST00000103357.3	352	179.000	0.000000	0.000
ENSMUST00000194159.1	351	178.000	0.000000	0.000
ENSMUST00000103482.1	294	127.000	0.000000	0.000
ENSMUST00000103483.2	394	219.000	0.000000	0.000
ENSMUST00000125484.2	359	186.000	0.000000	0.000
ENSMUST00000183954.3	302	134.000	0.000000	0.000
ENSMUST00000103485.2	353	180.000	0.000000	0.000
ENSMUST00000103486.1	356	183.000	0.000000	0.000
ENSMUST00000103359.2	379	205.000	0.000000	0.000
ENSMUST00000199437.1	352	179.000	0.000000	0.000
ENSMUST00000177697.1	288	122.000	0.000000	0.000
ENSMUST00000198328.1	367	193.000	0.000000	0.000
ENSMUST00000166380.1	292	125.000	0.000000	0.000
ENSMUST00000103345.3	394	219.000	0.000000	0.000
ENSMUST00000103478.3	350	177.000	0.000000	0.000
ENSMUST00000200454.1	378	204.000	0.000000	0.000
ENSMUST00000103337.2	340	168.000	0.000000	0.000
ENSMUST00000114212.3	347	174.000	0.000000	0.000
ENSMUST00000103339.1	347	174.000	0.000000	0.000
ENSMUST00000197966.1	358	185.000	0.000000	0.000
ENSMUST00000103340.2	290	123.000	0.000000	0.000
ENSMUST00000103341.3	348	175.000	0.000000	0.000
ENSMUST00000195468.5	353	180.000	0.000000	0.000
ENSMUST00000103442.2	350	177.000	0.000000	0.000
ENSMUST00000103443.2	352	179.000	0.000000	0.000
ENSMUST00000103444.2	425	249.000	0.000000	0.000
ENSMUST00000178229.2	347	174.000	0.000000	0.000
ENSMUST00000103446.1	353	180.000	0.000000	0.000
ENSMUST00000103447.1	350	177.000	0.000000	0.000
ENSMUST00000103448.2	418	242.000	0.000000	0.000
ENSMUST00000195707.2	480	303.000	0.000000	0.000
ENSMUST00000103449.3	347	174.000	0.000000	0.000
ENSMUST00000103450.3	353	180.000	0.000000	0.000
ENSMUST00000179657.1	350	177.000	0.000000	0.000
ENSMUST00000192264.1	413	237.000	0.000000	0.000
ENSMUST00000103452.2	350	177.000	0.000000	0.000
ENSMUST00000195381.1	353	180.000	0.000000	0.000
ENSMUST00000103342.3	358	185.000	0.000000	0.000
ENSMUST00000103343.3	358	185.000	0.000000	0.000
ENSMUST00000180013.2	369	195.000	0.000000	0.000
ENSMUST00000103344.2	394	219.000	0.000000	0.000
ENSMUST00000192911.1	350	177.000	0.000000	0.000
ENSMUST00000103455.2	342	170.000	0.000000	0.000
ENSMUST00000103346.2	402	227.000	0.000000	0.000
ENSMUST00000196201.1	352	179.000	0.000000	0.000
ENSMUST00000101325.3	288	122.000	0.000000	0.000
ENSMUST00000103456.3	355	182.000	0.000000	0.000
ENSMUST00000103348.2	379	205.000	0.000000	0.000
ENSMUST00000192877.1	361	187.000	0.000000	0.000
ENSMUST00000103457.2	350	177.000	0.000000	0.000
ENSMUST00000103349.1	348	175.000	0.000000	0.000
ENSMUST00000103350.2	394	219.000	0.000000	0.000
ENSMUST00000193652.1	380	206.000	0.000000	0.000
ENSMUST00000103458.2	350	177.000	0.000000	0.000
ENSMUST00000103459.4	405	230.000	0.000000	0.000
ENSMUST00000103451.4	362	188.000	0.000000	0.000
ENSMUST00000103474.4	363	189.000	0.000000	0.000
ENSMUST00000193133.2	357	184.000	0.000000	0.000
ENSMUST00000103462.3	354	181.000	0.000000	0.000
ENSMUST00000103463.2	351	178.000	0.000000	0.000
ENSMUST00000103464.2	414	238.000	0.000000	0.000
ENSMUST00000167638.1	352	179.000	0.000000	0.000
ENSMUST00000166255.1	278	113.000	0.000000	0.000
ENSMUST00000103301.2	359	186.000	0.000000	0.000
ENSMUST00000095364.2	294	127.000	0.000000	0.000
ENSMUST00000103682.2	51	6.000	0.000000	0.000
ENSMUST00000103683.1	59	8.000	0.000000	0.000
ENSMUST00000197589.1	62	8.000	0.000000	0.000
ENSMUST00000103686.1	64	8.000	0.000000	0.000
ENSMUST00000103687.1	63	8.000	0.000000	0.000
ENSMUST00000196977.1	63	8.000	0.000000	0.000
ENSMUST00000103688.2	65	9.000	0.000000	0.000
ENSMUST00000103689.1	63	8.000	0.000000	0.000
ENSMUST00000103690.1	66	9.000	0.000000	0.000
ENSMUST00000103691.1	66	9.000	0.000000	0.000
ENSMUST00000103693.1	63	8.000	0.000000	0.000
ENSMUST00000199452.1	62	8.000	0.000000	0.000
ENSMUST00000103694.2	59	8.000	0.000000	0.000
ENSMUST00000200046.1	61	8.000	0.000000	0.000
ENSMUST00000103695.1	60	8.000	0.000000	0.000
ENSMUST00000197949.1	57	7.000	0.000000	0.000
ENSMUST00000103696.1	63	8.000	0.000000	0.000
ENSMUST00000103697.1	63	8.000	0.000000	0.000
ENSMUST00000103698.1	61	8.000	0.000000	0.000
ENSMUST00000103699.1	57	7.000	0.000000	0.000
ENSMUST00000103700.1	64	8.000	0.000000	0.000
ENSMUST00000103701.1	55	7.000	0.000000	0.000
ENSMUST00000103702.1	61	8.000	0.000000	0.000
ENSMUST00000103703.1	63	8.000	0.000000	0.000
ENSMUST00000103704.1	62	8.000	0.000000	0.000
ENSMUST00000103705.1	60	8.000	0.000000	0.000
ENSMUST00000103706.1	65	9.000	0.000000	0.000
ENSMUST00000103707.1	58	7.000	0.000000	0.000
ENSMUST00000103708.1	57	7.000	0.000000	0.000
ENSMUST00000103709.1	66	9.000	0.000000	0.000
ENSMUST00000103710.1	57	7.000	0.000000	0.000
ENSMUST00000103711.1	59	8.000	0.000000	0.000
ENSMUST00000103712.1	60	8.000	0.000000	0.000
ENSMUST00000103713.1	65	9.000	0.000000	0.000
ENSMUST00000103714.1	59	8.000	0.000000	0.000
ENSMUST00000103715.1	60	8.000	0.000000	0.000
ENSMUST00000103716.2	57	7.000	0.000000	0.000
ENSMUST00000103717.2	63	8.000	0.000000	0.000
ENSMUST00000103718.1	60	8.000	0.000000	0.000
ENSMUST00000103719.1	60	8.000	0.000000	0.000
ENSMUST00000103720.1	57	7.000	0.000000	0.000
ENSMUST00000103721.2	58	7.000	0.000000	0.000
ENSMUST00000103722.1	61	8.000	0.000000	0.000
ENSMUST00000103723.1	66	9.000	0.000000	0.000
ENSMUST00000103724.1	63	8.000	0.000000	0.000
ENSMUST00000103725.1	61	8.000	0.000000	0.000
ENSMUST00000103726.1	60	8.000	0.000000	0.000
ENSMUST00000103728.1	57	7.000	0.000000	0.000
ENSMUST00000103729.1	58	7.000	0.000000	0.000
ENSMUST00000103730.1	59	8.000	0.000000	0.000
ENSMUST00000103731.1	58	7.000	0.000000	0.000
ENSMUST00000103733.1	59	8.000	0.000000	0.000
ENSMUST00000103734.1	62	8.000	0.000000	0.000
ENSMUST00000103735.1	62	8.000	0.000000	0.000
ENSMUST00000103736.1	63	8.000	0.000000	0.000
ENSMUST00000103737.2	66	9.000	0.000000	0.000
ENSMUST00000103738.1	66	9.000	0.000000	0.000
ENSMUST00000200495.1	60	8.000	0.000000	0.000
ENSMUST00000103562.2	60	8.000	0.000000	0.000
ENSMUST00000197113.1	60	8.000	0.000000	0.000
ENSMUST00000184430.1	61	8.000	0.000000	0.000
ENSMUST00000103284.1	48	5.000	0.000000	0.000
ENSMUST00000103285.1	48	5.000	0.000000	0.000
ENSMUST00000192366.1	50	6.000	0.000000	0.000
ENSMUST00000103286.1	54	7.000	0.000000	0.000
ENSMUST00000103287.1	51	6.000	0.000000	0.000
ENSMUST00000103288.1	50	6.000	0.000000	0.000
ENSMUST00000103289.1	53	6.000	0.000000	0.000
ENSMUST00000193061.1	46	4.000	0.000000	0.000
ENSMUST00000103290.1	45	4.000	0.000000	0.000
ENSMUST00000103293.1	50	6.000	0.000000	0.000
ENSMUST00000103294.1	51	6.000	0.000000	0.000
ENSMUST00000103295.1	49	5.000	0.000000	0.000
ENSMUST00000103296.1	49	5.000	0.000000	0.000
ENSMUST00000103297.1	49	5.000	0.000000	0.000
ENSMUST00000103298.1	47	5.000	0.000000	0.000
ENSMUST00000082421.1	1144	1028.470	6544.100630	37039.000
ENSMUST00000082419.1	519	322.810	376.020905	668.000
ENSMUST00000082418.1	1824	1651.630	1210.874719	11006.000
ENSMUST00000082414.1	1378	1112.922	5237.350570	32077.000
ENSMUST00000084013.1	297	136.895	5774.516652	4350.301
ENSMUST00000082411.1	348	173.000	118.605818	112.920
ENSMUST00000082409.1	784	643.314	4575.898410	16200.067
ENSMUST00000082408.1	681	504.550	4361.476106	12110.308
ENSMUST00000082407.1	204	58.000	16288.729477	5199.154
ENSMUST00000082405.1	684	520.490	1864.272595	5339.975
ENSMUST00000082402.1	1545	1457.887	9951.127304	79838.726
ENSMUST00000082396.1	1038	805.056	2916.662391	12922.000
ENSMUST00000082392.1	957	796.074	5915.572774	25916.000
ENSMUST00000124112.1	574	382.360	5.709257	12.013
ENSMUST00000084954.12	1732	1529.372	0.000000	0.000
ENSMUST00000108568.9	1777	1576.221	5.557408	48.207
ENSMUST00000079056.8	1443	1256.485	0.000000	0.000
ENSMUST00000102564.10	1848	1666.341	23.816588	218.404
ENSMUST00000124943.7	662	482.894	0.938037	2.493
ENSMUST00000150076.7	370	196.000	0.000000	0.000
ENSMUST00000128748.7	957	785.354	6.911031	29.869
ENSMUST00000102563.1	1352	1180.961	0.000000	0.000
ENSMUST00000138006.7	1073	893.121	0.000000	0.000
ENSMUST00000125441.7	756	582.779	6.633163	21.274
ENSMUST00000143232.1	603	432.250	0.000000	0.000
ENSMUST00000144454.1	488	305.396	11.745285	19.740
ENSMUST00000041683.8	4434	4277.631	225.374524	5305.492
ENSMUST00000173525.1	930	769.390	11.027351	46.691
ENSMUST00000174035.1	520	350.391	30.540845	58.891
ENSMUST00000174301.7	657	496.101	3.832662	10.464
ENSMUST00000174220.1	889	643.605	10.012080	35.462
ENSMUST00000199435.1	3794	3441.869	4.355133	82.492
ENSMUST00000098538.8	2564	2215.490	0.000000	0.000
ENSMUST00000199307.4	1944	1756.475	3.380112	32.673
ENSMUST00000098539.6	2261	1913.592	20.411816	214.956
ENSMUST00000196898.4	3323	3050.834	1.908604	32.044
ENSMUST00000029920.14	2239	1894.409	0.748553	7.804
ENSMUST00000196552.4	705	538.733	0.539900	1.601
ENSMUST00000197657.1	425	249.000	0.000000	0.000
ENSMUST00000199124.4	599	445.306	0.627658	1.538
ENSMUST00000196857.4	701	535.607	0.000000	0.000
ENSMUST00000198764.1	764	601.090	4.201696	13.899
ENSMUST00000199045.4	913	746.044	8.558733	35.139
ENSMUST00000196426.4	674	491.919	5.924282	16.038
ENSMUST00000200014.4	740	578.408	1.107498	3.525
ENSMUST00000198808.4	3747	3366.545	4.279767	79.291
ENSMUST00000195926.1	464	288.000	0.000000	0.000
ENSMUST00000200353.1	485	292.222	0.000000	0.000
ENSMUST00000106192.8	2425	2037.479	0.000000	0.000
ENSMUST00000178858.2	804	627.000	0.000000	0.000
ENSMUST00000169137.2	616	439.000	0.000000	0.000
ENSMUST00000113529.3	442	266.000	0.000000	0.000
ENSMUST00000208801.1	437	261.000	0.000000	0.000
ENSMUST00000031309.15	2421	2158.464	76.205125	905.204
ENSMUST00000125522.1	3357	3215.712	1.594705	28.221
ENSMUST00000138071.1	585	395.707	0.965657	2.103
ENSMUST00000111959.1	1526	1353.696	0.000000	0.000
ENSMUST00000149669.7	600	428.229	0.000000	0.000
ENSMUST00000136895.1	392	215.735	1.910429	2.268
ENSMUST00000118865.7	768	504.193	0.000000	0.000
ENSMUST00000061587.12	1996	1777.737	4.319089	42.255
ENSMUST00000121504.1	2141	1921.571	1.772612	18.745
ENSMUST00000081035.8	4334	4427.759	5.129896	125.000
ENSMUST00000025989.9	8096	7651.245	17.775842	748.479
ENSMUST00000237871.1	3170	2860.167	90.248241	1420.521
ENSMUST00000028807.5	3665	3600.343	23.490353	465.426
ENSMUST00000126082.1	897	737.130	5.992081	24.307
ENSMUST00000141836.1	266	104.634	2.257137	1.300
ENSMUST00000150162.7	606	442.002	3.257907	7.925
ENSMUST00000140282.1	446	280.769	6.169830	9.533
ENSMUST00000125766.7	936	769.264	5.130238	21.719
ENSMUST00000152191.7	1010	833.676	4.179625	19.176
ENSMUST00000154104.1	668	492.739	0.785176	2.129
ENSMUST00000117392.8	6625	6232.156	5.082810	174.325
ENSMUST00000132442.1	3088	2843.444	0.701102	10.971
ENSMUST00000135804.1	634	445.604	0.000000	0.000
ENSMUST00000173320.7	6908	6433.368	1.545125	54.704
ENSMUST00000112524.8	3089	2939.844	0.000000	0.000
ENSMUST00000141118.8	3399	3176.866	1.117719	19.541
ENSMUST00000133617.2	1902	1729.985	0.351168	3.343
ENSMUST00000074082.12	2129	1968.710	8.373552	90.721
ENSMUST00000134053.7	1905	1742.032	10.387819	99.586
ENSMUST00000143125.1	794	606.723	2.128001	7.105
ENSMUST00000123115.1	807	626.903	7.123298	24.575
ENSMUST00000214989.1	500	323.000	0.000000	0.000
ENSMUST00000123601.1	878	735.208	2.754885	11.146
ENSMUST00000214249.1	1693	1527.472	1.727440	14.521
ENSMUST00000219340.1	1718	1590.392	3.506758	30.692
ENSMUST00000219129.1	1546	1369.000	0.000000	0.000
ENSMUST00000215222.1	460	280.876	14.729979	22.768
ENSMUST00000170255.1	1590	1413.000	0.000000	0.000
ENSMUST00000020488.8	123179	126988.031	7.565305	5286.968
ENSMUST00000076316.5	3084	2918.427	4.981082	80.000
ENSMUST00000210922.1	2208	2134.806	0.000000	0.000
ENSMUST00000210519.1	2295	2213.336	0.000000	0.000
ENSMUST00000020497.13	6027	6078.299	14.557642	486.957
ENSMUST00000146640.7	3938	3949.009	0.000000	0.000
ENSMUST00000147381.1	347	178.170	1.145794	1.123
ENSMUST00000141184.1	1383	1265.485	6.597796	45.949
ENSMUST00000138858.7	3505	3460.693	0.000000	0.000
ENSMUST00000143793.7	804	627.000	0.000000	0.000
ENSMUST00000125193.1	692	515.000	0.000000	0.000
ENSMUST00000028944.3	3618	3461.909	30.532614	581.697
ENSMUST00000154328.7	547	377.146	0.987543	2.050
ENSMUST00000147135.1	392	217.000	0.000000	0.000
ENSMUST00000141500.1	656	479.000	0.000000	0.000
ENSMUST00000141785.1	658	430.407	0.528971	1.253
ENSMUST00000084512.10	6471	6358.744	6.689988	234.107
ENSMUST00000084030.5	7788	7636.500	15.420362	648.047
ENSMUST00000209441.1	3469	3419.090	1.360929	25.607
ENSMUST00000210645.1	797	652.028	1.672120	6.000
ENSMUST00000210016.1	656	479.000	0.000000	0.000
ENSMUST00000211622.1	1661	1417.655	0.000000	0.000
ENSMUST00000210933.1	375	185.925	1.380601	1.413
ENSMUST00000210767.1	552	375.000	0.000000	0.000
ENSMUST00000210488.1	479	302.000	0.000000	0.000
ENSMUST00000209827.1	515	338.000	0.000000	0.000
ENSMUST00000211584.1	457	281.000	0.000000	0.000
ENSMUST00000209633.1	1050	925.642	1.190905	6.066
ENSMUST00000211218.1	943	655.045	4.094425	14.760
ENSMUST00000021133.15	2526	2365.677	59.529033	775.000
ENSMUST00000106425.3	2330	2180.727	0.000000	0.000
ENSMUST00000127205.7	1979	1799.317	0.000000	0.000
ENSMUST00000128808.1	703	526.000	0.000000	0.000
ENSMUST00000110893.9	1242	1119.104	2.141969	13.192
ENSMUST00000085633.11	1089	964.992	0.000000	0.000
ENSMUST00000110891.7	1214	1091.636	0.000000	0.000
ENSMUST00000027945.5	1196	1071.657	5.219673	30.783
ENSMUST00000156341.1	1028	901.333	2.459103	12.198
ENSMUST00000153757.1	498	341.800	3.349496	6.300
ENSMUST00000124497.1	741	609.342	0.596419	2.000
ENSMUST00000143876.7	342	179.176	1.548353	1.527
ENSMUST00000156527.1	261	99.000	0.000000	0.000
ENSMUST00000198858.4	453	277.000	0.000000	0.000
ENSMUST00000197248.4	3184	3157.916	0.152819	2.656
ENSMUST00000061155.11	2956	2891.292	1.261345	20.070
ENSMUST00000198043.4	2233	2056.000	0.000000	0.000
ENSMUST00000084952.7	2713	2667.290	0.359322	5.274
ENSMUST00000109332.7	617	440.000	0.000000	0.000
ENSMUST00000167694.1	249	90.000	0.000000	0.000
ENSMUST00000086461.12	2796	2678.785	19.037044	280.643
ENSMUST00000150962.7	3751	3657.487	1.609358	32.393
ENSMUST00000129369.1	375	203.428	10.279070	11.508
ENSMUST00000123392.1	264	102.000	0.000000	0.000
ENSMUST00000126262.1	1256	1100.302	3.185453	19.289
ENSMUST00000111953.1	772	590.475	2.105186	6.841
ENSMUST00000088260.1	1074	897.000	0.000000	0.000
ENSMUST00000033818.9	7549	7211.645	23.678699	939.744
ENSMUST00000091237.11	7443	7110.512	0.000189	0.007
ENSMUST00000133338.7	4028	3812.764	3.957399	83.036
ENSMUST00000125031.1	2295	2071.329	3.128834	35.666
ENSMUST00000127197.1	755	597.496	0.000000	0.000
ENSMUST00000132974.7	5528	5337.169	3.953200	116.112
ENSMUST00000152273.1	692	515.000	0.000000	0.000
ENSMUST00000136918.1	290	129.592	1.570554	1.120
ENSMUST00000143359.7	604	429.638	11.039547	26.102
ENSMUST00000131804.1	567	393.760	9.947620	21.556
ENSMUST00000139545.1	811	619.858	5.223718	17.819
ENSMUST00000001256.10	3736	2830.550	11.707024	182.362
ENSMUST00000167545.2	3156	2343.364	7.183415	92.638
ENSMUST00000017454.7	751	574.000	0.000000	0.000
ENSMUST00000046863.11	1828	1651.000	0.000000	0.000
ENSMUST00000132702.7	1899	1736.478	0.000000	0.000
ENSMUST00000144748.7	2286	2120.206	3.182584	37.134
ENSMUST00000206674.1	531	354.000	0.000000	0.000
ENSMUST00000106272.7	1725	1548.000	0.000000	0.000
ENSMUST00000125188.7	473	296.000	0.000000	0.000
ENSMUST00000155005.2	710	522.710	0.408607	1.175
ENSMUST00000206995.1	1000	816.335	0.867446	3.897
ENSMUST00000124631.7	782	605.000	0.000000	0.000
ENSMUST00000136597.2	809	632.000	0.000000	0.000
ENSMUST00000139068.7	364	190.000	0.000000	0.000
ENSMUST00000106271.1	1713	1552.868	3.135267	26.793
ENSMUST00000138432.1	288	122.000	0.000000	0.000
ENSMUST00000084935.10	8834	8305.204	20.457096	935.000
ENSMUST00000208158.1	1551	1412.957	0.182040	1.416
ENSMUST00000162108.7	2433	2329.049	1.232222	15.794
ENSMUST00000054436.8	4060	3916.405	2.002871	43.168
ENSMUST00000035115.4	4902	4620.354	0.589927	15.000
ENSMUST00000213272.1	508	331.000	0.000000	0.000
ENSMUST00000139189.1	412	236.000	0.000000	0.000
ENSMUST00000129394.1	763	586.000	0.000000	0.000
ENSMUST00000149959.1	224	72.000	0.000000	0.000
ENSMUST00000103097.9	443	267.000	0.000000	0.000
ENSMUST00000180193.1	443	267.000	0.000000	0.000
ENSMUST00000199470.4	2392	2267.576	0.000000	0.000
ENSMUST00000046045.12	2564	2456.042	0.566360	7.655
ENSMUST00000199423.4	2016	1916.458	0.000000	0.000
ENSMUST00000196529.4	1460	1318.979	0.928863	6.742
ENSMUST00000198460.4	1785	1608.000	0.000000	0.000
ENSMUST00000199983.1	479	302.000	0.000000	0.000
ENSMUST00000198734.1	452	276.000	0.000000	0.000
ENSMUST00000200589.4	1174	1070.143	0.611743	3.603
ENSMUST00000198750.4	870	693.000	0.000000	0.000
ENSMUST00000198404.1	368	194.000	0.000000	0.000
ENSMUST00000196815.4	574	397.000	0.000000	0.000
ENSMUST00000198648.4	810	633.000	0.000000	0.000
ENSMUST00000196504.4	608	431.000	0.000000	0.000
ENSMUST00000199685.1	604	427.000	0.000000	0.000
ENSMUST00000197282.1	655	478.000	0.000000	0.000
ENSMUST00000199752.1	275	111.000	0.000000	0.000
ENSMUST00000103096.9	911	734.000	0.000000	0.000
ENSMUST00000109328.7	726	548.176	0.331484	1.000
ENSMUST00000130227.1	1619	1444.491	0.251592	2.000
ENSMUST00000063824.13	3681	3200.815	0.340622	6.000
ENSMUST00000136375.7	3691	3514.000	0.000000	0.000
ENSMUST00000142203.7	3849	3377.804	0.000000	0.000
ENSMUST00000141714.1	492	315.000	0.000000	0.000
ENSMUST00000135618.7	3293	3116.000	0.000000	0.000
ENSMUST00000137458.1	3272	3095.000	0.000000	0.000
ENSMUST00000134723.1	354	181.000	0.000000	0.000
ENSMUST00000143808.1	554	377.000	0.000000	0.000
ENSMUST00000135968.1	762	585.000	0.000000	0.000
ENSMUST00000135560.1	1156	979.000	0.000000	0.000
ENSMUST00000000188.11	6330	6267.688	403.443704	13915.788
ENSMUST00000201564.1	127	22.000	8.259615	1.000
ENSMUST00000201985.1	415	238.028	2.869969	3.759
ENSMUST00000201902.3	627	441.823	0.000000	0.000
ENSMUST00000202363.1	3506	3358.856	2.404848	44.453
ENSMUST00000201066.1	983	806.000	0.000000	0.000
ENSMUST00000201637.1	1006	847.865	0.000000	0.000
ENSMUST00000201857.1	115	18.000	0.000000	0.000
ENSMUST00000062904.10	3151	3027.875	38.566624	642.639
ENSMUST00000139555.7	3841	3740.013	3.374378	69.452
ENSMUST00000133959.7	688	526.501	4.543575	13.165
ENSMUST00000128582.7	5607	5530.816	6.339185	192.948
ENSMUST00000139069.7	2300	2152.159	0.000000	0.000
ENSMUST00000147625.1	595	428.222	0.000000	0.000
ENSMUST00000123551.7	710	543.613	5.996890	17.940
ENSMUST00000142198.7	823	654.706	0.000000	0.000
ENSMUST00000148048.1	786	607.218	0.000000	0.000
ENSMUST00000138738.1	837	667.781	2.173326	7.987
ENSMUST00000149337.1	653	487.797	5.354130	14.373
ENSMUST00000124955.1	830	664.099	4.363604	15.948
ENSMUST00000015003.9	1993	1758.094	33.579565	324.889
ENSMUST00000212037.1	358	173.000	1.088927	1.037
ENSMUST00000212572.1	1151	976.198	12.113114	65.075
ENSMUST00000151162.1	662	485.000	0.000000	0.000
ENSMUST00000036578.6	4594	3905.971	15.398608	331.000
ENSMUST00000073935.6	3923	3449.930	5.319779	101.000
ENSMUST00000055872.2	1940	1763.000	0.000000	0.000
ENSMUST00000154277.1	1632	1455.000	0.000000	0.000
ENSMUST00000057773.4	1308	964.557	4.709717	25.000
ENSMUST00000024657.11	1663	1537.060	53.018308	448.471
ENSMUST00000171526.1	534	383.814	1.087318	2.297
ENSMUST00000172054.1	441	280.366	2.876252	4.438
ENSMUST00000168938.2	3901	3592.713	22.691169	448.639
ENSMUST00000167805.1	597	350.595	5.263752	10.156
ENSMUST00000077502.4	3257	3107.156	1.401696	23.968
ENSMUST00000204803.1	1032	855.000	0.000000	0.000
ENSMUST00000104984.3	6905	6094.857	6.642113	222.786
ENSMUST00000210367.1	1324	1197.412	0.000000	0.000
ENSMUST00000211489.1	575	398.000	0.000000	0.000
ENSMUST00000211207.1	1866	1772.831	0.000000	0.000
ENSMUST00000080065.2	4054	3735.078	24.321366	499.925
ENSMUST00000136444.1	722	559.010	4.575097	14.075
ENSMUST00000032326.10	1764	1664.486	41.118926	376.651
ENSMUST00000130851.7	435	259.000	0.000000	0.000
ENSMUST00000205244.2	607	464.556	0.000000	0.000
ENSMUST00000131719.7	978	838.706	7.508898	34.658
ENSMUST00000155277.7	4006	4062.918	4.617872	103.252
ENSMUST00000205055.2	551	374.000	0.000000	0.000
ENSMUST00000155698.1	620	453.583	2.580844	6.442
ENSMUST00000204646.2	1139	1015.735	0.000000	0.000
ENSMUST00000154558.2	1078	955.413	0.000000	0.000
ENSMUST00000123022.7	693	559.334	0.000000	0.000
ENSMUST00000134549.1	791	647.828	0.634220	2.261
ENSMUST00000155022.2	3269	3270.785	2.596449	46.736
ENSMUST00000159715.7	3796	3619.000	0.000000	0.000
ENSMUST00000052069.11	3798	3621.000	0.000000	0.000
ENSMUST00000161514.1	2746	2569.000	0.000000	0.000
ENSMUST00000027809.7	1913	1522.872	3.127933	26.214
ENSMUST00000046548.13	5060	4416.135	6.089783	148.000
ENSMUST00000111037.2	4988	4328.600	0.000000	0.000
ENSMUST00000152584.1	750	573.000	0.000000	0.000
ENSMUST00000142869.1	635	469.762	0.773633	2.000
ENSMUST00000044332.15	4518	4104.249	13.630329	307.863
ENSMUST00000156546.1	2162	2028.531	3.847619	42.953
ENSMUST00000150767.7	3896	3790.983	2.980647	62.184
ENSMUST00000124718.7	564	391.304	0.592827	1.277
ENSMUST00000043598.13	1153	976.000	0.000000	0.000
ENSMUST00000108435.1	1112	951.099	1.095216	5.732
ENSMUST00000153236.1	847	670.000	0.000000	0.000
ENSMUST00000027727.14	3123	2886.896	29.439472	467.712
ENSMUST00000112237.1	3446	3051.386	8.425559	141.486
ENSMUST00000156433.1	363	189.000	0.000000	0.000
ENSMUST00000148822.1	2231	2069.446	2.880242	32.802
ENSMUST00000034046.12	3897	3838.741	6.689803	141.325
ENSMUST00000128746.2	5676	5510.938	0.034987	1.061
ENSMUST00000211644.1	343	171.000	0.000000	0.000
ENSMUST00000211289.1	1253	866.433	0.209724	1.000
ENSMUST00000135955.7	673	496.000	0.000000	0.000
ENSMUST00000210929.1	474	297.000	0.000000	0.000
ENSMUST00000110372.8	3429	3395.170	0.000000	0.000
ENSMUST00000130563.1	368	194.000	0.000000	0.000
ENSMUST00000110371.7	2100	2012.679	0.326260	3.614
ENSMUST00000133161.1	573	397.220	0.457458	1.000
ENSMUST00000152423.1	441	265.000	0.000000	0.000
ENSMUST00000223838.1	420	244.000	0.000000	0.000
ENSMUST00000046095.9	3791	3514.957	0.051697	1.000
ENSMUST00000099885.1	942	765.000	0.000000	0.000
ENSMUST00000105931.7	472	295.000	0.000000	0.000
ENSMUST00000105934.7	480	303.000	0.000000	0.000
ENSMUST00000210288.1	918	741.000	0.000000	0.000
ENSMUST00000105930.7	583	406.000	0.000000	0.000
ENSMUST00000105933.7	552	375.000	0.000000	0.000
ENSMUST00000000220.2	478	301.000	0.000000	0.000
ENSMUST00000105932.1	455	279.000	0.000000	0.000
ENSMUST00000125933.1	259	98.000	0.000000	0.000
ENSMUST00000162317.1	297	129.000	0.000000	0.000
ENSMUST00000052691.8	2506	2260.875	5.329502	66.310
ENSMUST00000164837.2	2523	2287.267	11.686406	147.101
ENSMUST00000174004.1	1466	1294.474	6.961023	49.589
ENSMUST00000174163.1	772	629.350	0.288729	1.000
ENSMUST00000115349.8	1577	1400.000	0.000000	0.000
ENSMUST00000231872.1	509	332.000	0.000000	0.000
ENSMUST00000039338.12	1591	1414.000	0.000000	0.000
ENSMUST00000100046.8	2294	2117.000	0.000000	0.000
ENSMUST00000160243.1	1490	1313.000	0.000000	0.000
ENSMUST00000232459.1	742	565.000	0.000000	0.000
ENSMUST00000231835.1	533	356.000	0.000000	0.000
ENSMUST00000057023.11	2361	2171.020	3.059671	36.556
ENSMUST00000139790.7	2403	2191.342	0.000000	0.000
ENSMUST00000148620.1	1342	1152.383	0.227729	1.444
ENSMUST00000138465.2	1884	1750.884	0.000000	0.000
ENSMUST00000208565.1	1215	1038.000	0.000000	0.000
ENSMUST00000217292.2	1854	1677.000	0.000000	0.000
ENSMUST00000216534.1	942	765.000	0.000000	0.000
ENSMUST00000037528.9	4611	4197.195	9.980059	230.521
ENSMUST00000207617.1	412	236.000	0.000000	0.000
ENSMUST00000207530.1	369	195.000	0.000000	0.000
ENSMUST00000208800.1	446	270.000	0.000000	0.000
ENSMUST00000213887.1	2711	2470.608	9.426721	128.169
ENSMUST00000207238.1	396	211.513	0.901278	1.049
ENSMUST00000208947.1	1865	1696.265	3.338743	31.167
ENSMUST00000208061.1	938	721.435	1.793264	7.120
ENSMUST00000029671.8	2910	2668.632	0.272367	4.000
ENSMUST00000149919.7	531	354.000	0.000000	0.000
ENSMUST00000133888.1	4064	3724.812	0.048784	1.000
ENSMUST00000127733.1	405	230.000	0.000000	0.000
ENSMUST00000212929.1	3474	3070.844	1.129654	19.091
ENSMUST00000093099.12	3236	2839.955	9.079922	141.909
ENSMUST00000147964.7	3309	2911.503	0.000000	0.000
ENSMUST00000131652.1	441	265.000	0.000000	0.000
ENSMUST00000144379.7	698	521.000	0.000000	0.000
ENSMUST00000126547.1	577	343.325	0.000000	0.000
ENSMUST00000195794.1	1392	1215.000	0.000000	0.000
ENSMUST00000194087.5	3225	3048.000	0.000000	0.000
ENSMUST00000194783.1	2161	1984.000	0.000000	0.000
ENSMUST00000094288.9	3817	3640.000	0.000000	0.000
ENSMUST00000171939.7	3823	3646.000	0.000000	0.000
ENSMUST00000058806.6	2069	1892.000	0.000000	0.000
ENSMUST00000224534.1	2016	1839.000	0.000000	0.000
ENSMUST00000076263.1	942	765.000	0.000000	0.000
ENSMUST00000017443.13	1664	1462.728	26.340648	212.035
ENSMUST00000109326.9	476	267.389	6.244771	9.189
ENSMUST00000109327.3	656	454.126	5.676948	14.188
ENSMUST00000135458.1	560	391.372	6.773199	14.588
ENSMUST00000047075.13	6487	6082.650	1.625405	54.409
ENSMUST00000144406.7	916	739.000	0.000000	0.000
ENSMUST00000126761.7	730	531.382	0.000000	0.000
ENSMUST00000143951.1	315	145.000	4.331257	3.456
ENSMUST00000141439.1	389	220.835	1.294782	1.574
ENSMUST00000047157.12	5927	5620.399	31.055629	960.561
ENSMUST00000205501.1	647	470.000	0.000000	0.000
ENSMUST00000099546.5	2090	1782.716	6.217707	61.000
ENSMUST00000110837.1	1991	1687.614	0.000000	0.000
ENSMUST00000204239.2	4804	4610.485	1.712298	43.445
ENSMUST00000002976.4	7752	7689.477	1.218298	51.555
ENSMUST00000204078.1	805	648.406	0.000000	0.000
ENSMUST00000141137.6	13862	13934.294	0.124198	9.524
ENSMUST00000198055.1	431	255.000	0.000000	0.000
ENSMUST00000126998.2	550	373.000	0.000000	0.000
ENSMUST00000197824.1	735	558.000	0.000000	0.000
ENSMUST00000196708.1	6341	6274.845	0.129604	4.475
ENSMUST00000058440.11	14038	14125.765	0.000008	0.001
ENSMUST00000229223.1	346	173.000	0.000000	0.000
ENSMUST00000230769.1	346	173.000	1.418178	1.350
ENSMUST00000109150.8	2513	2232.674	39.139145	480.899
ENSMUST00000229282.1	376	198.171	1.866659	2.036
ENSMUST00000003442.8	2734	2188.303	4.648538	55.981
ENSMUST00000230490.1	2477	2189.588	40.180741	484.170
ENSMUST00000230064.1	2714	2447.588	20.977830	282.564
ENSMUST00000233649.1	4007	3956.384	0.474708	10.336
ENSMUST00000077788.6	2379	2212.473	5.995528	73.000
ENSMUST00000045521.8	5226	4999.149	26.425355	727.000
ENSMUST00000036470.13	1870	1748.026	16.274306	156.555
ENSMUST00000110834.7	828	691.336	2.745278	10.445
ENSMUST00000110833.1	732	588.758	0.000000	0.000
ENSMUST00000042299.3	4058	3767.753	1.832667	38.000
ENSMUST00000224726.2	4061	3817.296	15.454783	324.666
ENSMUST00000223659.1	275	111.000	0.000000	0.000
ENSMUST00000225189.2	595	424.156	0.571665	1.334
ENSMUST00000236457.1	393	218.000	0.000000	0.000
ENSMUST00000113825.3	4044	3804.506	0.000000	0.000
ENSMUST00000238089.1	414	238.000	0.000000	0.000
ENSMUST00000068004.12	4148	3904.961	0.000000	0.000
ENSMUST00000178687.1	4869	3992.765	11.741632	258.000
ENSMUST00000093100.2	2821	2612.026	0.139135	2.000
ENSMUST00000021940.7	4315	4195.549	35.733743	825.059
ENSMUST00000224517.1	787	604.430	4.124947	13.721
ENSMUST00000225066.1	645	473.151	5.854690	15.245
ENSMUST00000225366.1	3331	3277.377	2.472728	44.598
ENSMUST00000022782.9	4228	3784.578	13.952749	290.599
ENSMUST00000227760.1	323	152.000	0.000000	0.000
ENSMUST00000228407.1	818	598.072	0.000000	0.000
ENSMUST00000226472.1	823	606.307	2.817371	9.401
ENSMUST00000075941.11	6786	6733.241	31.991925	1185.447
ENSMUST00000066773.8	4461	4501.516	0.000000	0.000
ENSMUST00000185719.1	317	147.000	0.000000	0.000
ENSMUST00000188612.1	2333	2138.799	1.427460	16.802
ENSMUST00000185887.1	2227	2073.637	1.404457	16.027
ENSMUST00000185735.1	3079	2336.792	0.155522	2.000
ENSMUST00000191226.1	807	660.121	0.798832	2.902
ENSMUST00000006774.10	2736	2609.040	31.011185	445.263
ENSMUST00000165031.7	673	495.191	5.514993	15.029
ENSMUST00000107644.1	2187	2151.791	4.197660	49.708
ENSMUST00000128420.8	1451	1372.676	0.000000	0.000
ENSMUST00000144708.1	739	605.863	0.000000	0.000
ENSMUST00000154987.7	5188	4959.832	0.000000	0.000
ENSMUST00000136823.7	536	359.000	0.000000	0.000
ENSMUST00000212072.1	1930	1765.308	5.701256	55.387
ENSMUST00000212206.1	1636	1484.218	0.829049	6.772
ENSMUST00000077791.7	1811	1660.622	14.805321	135.303
ENSMUST00000211926.1	1409	1267.920	7.097205	49.522
ENSMUST00000113917.7	805	628.000	0.000000	0.000
ENSMUST00000113910.7	966	733.624	47.602677	192.186
ENSMUST00000113906.8	745	549.195	0.000000	0.000
ENSMUST00000113914.7	912	613.787	1.181750	3.992
ENSMUST00000113905.7	758	558.943	0.000000	0.000
ENSMUST00000146924.1	499	293.943	45.978901	74.377
ENSMUST00000232294.1	548	404.356	0.000000	0.000
ENSMUST00000138514.1	695	487.120	12.849015	34.445
ENSMUST00000124281.1	429	253.000	0.000000	0.000
ENSMUST00000133468.1	370	193.677	12.209489	13.013
ENSMUST00000126731.7	864	678.265	10.061793	37.557
ENSMUST00000136417.1	778	608.819	8.636904	28.938
ENSMUST00000155288.1	749	580.646	3.419853	10.928
ENSMUST00000141938.7	673	514.166	0.000000	0.000
ENSMUST00000139699.7	3449	3273.776	6.733860	121.319
ENSMUST00000106411.9	3205	3030.771	10.691589	178.325
ENSMUST00000106413.9	3298	3129.438	0.000000	0.000
ENSMUST00000021147.13	3337	3171.734	19.531562	340.919
ENSMUST00000051312.4	3256	2171.694	1.589782	19.000
ENSMUST00000094467.5	2540	2347.434	16.913436	218.496
ENSMUST00000147223.7	2893	2759.732	3.270397	49.669
ENSMUST00000146517.1	1135	924.570	2.779689	14.143
ENSMUST00000139723.1	352	179.876	2.160356	2.139
ENSMUST00000236386.1	2817	2640.000	0.000000	0.000
ENSMUST00000170392.8	1807	1630.000	0.000000	0.000
ENSMUST00000237082.1	1680	1503.000	0.000000	0.000
ENSMUST00000237165.1	1469	1292.000	0.000000	0.000
ENSMUST00000237130.1	1543	1366.000	0.000000	0.000
ENSMUST00000235892.1	1653	1476.000	0.000000	0.000
ENSMUST00000114455.2	1765	1588.000	0.000000	0.000
ENSMUST00000236703.1	1863	1686.000	0.000000	0.000
ENSMUST00000063414.8	3229	3056.022	10.048767	169.000
ENSMUST00000229242.1	736	559.000	0.000000	0.000
ENSMUST00000195026.1	4015	3334.580	1.173277	21.531
ENSMUST00000027853.5	1025	744.513	56.436469	231.233
ENSMUST00000128633.1	3029	2797.518	1.965034	30.252
ENSMUST00000193575.1	468	292.000	0.000000	0.000
ENSMUST00000138999.1	493	334.572	14.770876	27.196
ENSMUST00000098090.9	1215	1038.000	0.000000	0.000
ENSMUST00000207046.1	2733	2628.119	1.057850	15.300
ENSMUST00000032887.3	914	748.703	29.868606	123.067
ENSMUST00000209146.1	799	631.817	0.000000	0.000
ENSMUST00000127700.1	3070	3008.134	0.763159	12.634
ENSMUST00000086639.5	5454	4952.047	0.666856	18.173
ENSMUST00000232891.1	2575	2398.000	0.000000	0.000
ENSMUST00000232804.1	2902	2601.637	0.406965	5.827
ENSMUST00000074618.9	6637	6102.210	0.000000	0.000
ENSMUST00000109184.7	6828	6254.342	2.019674	69.515
ENSMUST00000151292.7	5399	5152.936	0.000000	0.000
ENSMUST00000099067.9	2727	2377.111	0.801473	10.485
ENSMUST00000029057.12	2310	1855.192	0.000000	0.000
ENSMUST00000137451.1	2369	2192.000	0.000000	0.000
ENSMUST00000140137.7	3309	3132.000	0.000000	0.000
ENSMUST00000138546.1	2174	1997.000	0.000000	0.000
ENSMUST00000171689.7	2742	2378.637	0.000000	0.000
ENSMUST00000050771.7	1239	1062.000	0.000000	0.000
ENSMUST00000041003.7	1402	1287.832	13.315813	94.372
ENSMUST00000232131.1	485	308.000	0.000000	0.000
ENSMUST00000232051.1	2419	2219.902	1.295321	15.824
ENSMUST00000139270.7	386	211.000	0.000000	0.000
ENSMUST00000144662.7	3912	3931.616	0.000000	0.000
ENSMUST00000151307.7	3687	3696.581	0.000000	0.000
ENSMUST00000025595.4	3267	3241.067	20.912374	373.000
ENSMUST00000037376.13	1405	1210.176	11.027260	73.440
ENSMUST00000113851.7	1323	1139.666	3.158004	19.806
ENSMUST00000150322.7	803	598.043	5.548136	18.260
ENSMUST00000146117.7	1049	857.660	14.055690	66.341
ENSMUST00000113850.1	1918	1786.259	0.000000	0.000
ENSMUST00000205681.1	752	611.344	3.269559	11.000
ENSMUST00000151147.7	676	493.001	1.920117	5.209
ENSMUST00000128262.1	970	828.642	2.739390	12.492
ENSMUST00000141611.1	533	366.913	2.420544	4.888
ENSMUST00000205599.1	1871	1763.337	0.985447	9.563
ENSMUST00000075303.6	1928	1738.671	12.045136	115.252
ENSMUST00000141029.1	1882	1642.331	2.149454	19.427
ENSMUST00000125666.1	639	454.268	2.528634	6.321
ENSMUST00000204390.1	1356	1084.068	0.670480	4.000
ENSMUST00000133811.2	889	738.093	6.809053	27.658
ENSMUST00000184534.1	3412	3247.340	0.932893	16.672
ENSMUST00000103201.7	9513	9843.910	0.753970	40.845
ENSMUST00000183548.2	5199	4846.236	1.184253	31.584
ENSMUST00000137500.8	431	265.992	9.647107	14.122
ENSMUST00000130012.8	1058	940.693	1.432804	7.417
ENSMUST00000136463.8	452	276.000	0.000000	0.000
ENSMUST00000183887.1	684	540.321	3.089865	9.188
ENSMUST00000020843.12	9026	9317.546	44.011249	2256.746
ENSMUST00000088955.11	1669	1517.012	0.119783	1.000
ENSMUST00000135501.2	870	693.000	0.000000	0.000
ENSMUST00000175774.8	7047	6389.600	7.063017	248.360
ENSMUST00000108415.9	7095	6419.776	0.000000	0.000
ENSMUST00000098679.9	2340	1930.987	1.051052	11.169
ENSMUST00000108418.10	1934	1561.859	1.537384	13.214
ENSMUST00000108417.9	1937	1760.000	0.000000	0.000
ENSMUST00000108416.9	1754	1577.000	0.000000	0.000
ENSMUST00000108413.7	1599	1422.000	0.000000	0.000
ENSMUST00000176408.7	1697	1520.000	0.000000	0.000
ENSMUST00000147146.1	609	296.944	6.266495	10.240
ENSMUST00000175754.3	455	279.000	0.000000	0.000
ENSMUST00000037359.8	1954	1037.152	3.045682	17.384
ENSMUST00000153736.1	363	189.000	0.000000	0.000
ENSMUST00000142339.1	702	510.245	2.712333	7.616
ENSMUST00000152424.1	646	485.262	0.374461	1.000
ENSMUST00000041717.13	3590	3261.038	0.000000	0.000
ENSMUST00000111654.7	3059	2757.035	1.327070	20.135
ENSMUST00000111658.9	3012	2733.237	0.000000	0.000
ENSMUST00000111659.8	2324	2147.000	0.000000	0.000
ENSMUST00000111652.8	1087	899.000	0.000000	0.000
ENSMUST00000111649.7	982	805.000	0.000000	0.000
ENSMUST00000111651.7	1127	950.000	0.000000	0.000
ENSMUST00000153888.8	2318	2141.000	0.000000	0.000
ENSMUST00000127233.8	3220	2882.522	0.000000	0.000
ENSMUST00000126434.7	2683	2598.479	0.073982	1.058
ENSMUST00000111653.7	2629	2307.080	0.673113	8.546
ENSMUST00000061496.16	3193	2840.960	2.321372	36.293
ENSMUST00000111656.7	3629	3245.748	5.894928	105.296
ENSMUST00000111657.10	2135	1897.575	0.572060	5.974
ENSMUST00000133008.7	691	514.000	0.000000	0.000
ENSMUST00000145249.7	830	663.340	0.403124	1.472
ENSMUST00000142291.7	729	552.000	0.000000	0.000
ENSMUST00000111646.7	2839	2480.731	0.000000	0.000
ENSMUST00000127653.7	395	220.000	0.000000	0.000
ENSMUST00000143334.1	746	569.000	0.000000	0.000
ENSMUST00000148666.1	800	623.000	0.000000	0.000
ENSMUST00000111662.10	3715	3393.699	1.350706	25.226
ENSMUST00000169838.8	5725	5650.319	41.820032	1300.394
ENSMUST00000072156.6	6127	6051.357	8.596159	286.269
ENSMUST00000226905.1	3303	2881.509	0.377891	5.992
ENSMUST00000226748.1	1133	1019.196	0.534867	3.000
ENSMUST00000227405.1	2827	2805.417	3.755734	57.984
ENSMUST00000227604.1	929	779.947	7.148242	30.682
ENSMUST00000226997.1	2131	1999.221	0.000000	0.000
ENSMUST00000226913.1	3184	3057.430	3.342627	56.242
ENSMUST00000226434.1	2278	2202.398	2.098746	25.437
ENSMUST00000019723.7	1710	1575.132	28.943253	250.889
ENSMUST00000140885.7	464	282.218	8.460258	13.140
ENSMUST00000151093.1	445	269.000	0.000000	0.000
ENSMUST00000120717.7	2591	2414.000	0.000000	0.000
ENSMUST00000151350.1	588	411.000	0.000000	0.000
ENSMUST00000102592.9	7049	6900.708	19.847444	753.730
ENSMUST00000032729.7	6102	6186.933	21.317355	725.816
ENSMUST00000206612.1	5938	6015.880	3.437986	113.821
ENSMUST00000132036.1	699	553.278	9.136927	27.820
ENSMUST00000144961.1	385	210.000	0.000000	0.000
ENSMUST00000206228.1	551	391.073	2.614208	5.626
ENSMUST00000206438.1	451	244.305	0.883269	1.188
ENSMUST00000102578.10	3717	3143.687	33.862162	585.830
ENSMUST00000140604.1	2558	2155.855	0.000000	0.000
ENSMUST00000137519.1	1361	1216.407	8.390913	56.170
ENSMUST00000129001.7	2637	2462.501	0.000000	0.000
ENSMUST00000131803.1	2233	2039.244	0.000000	0.000
ENSMUST00000200704.1	1993	1871.456	2.427408	25.000
ENSMUST00000051777.14	7803	7873.111	25.536839	1106.448
ENSMUST00000133464.7	4167	4206.728	0.889285	20.587
ENSMUST00000156559.7	1909	1812.073	1.019174	10.163
ENSMUST00000119647.8	4840	4859.017	0.000000	0.000
ENSMUST00000208753.1	1304	1196.579	0.616132	4.057
ENSMUST00000184753.1	2576	2373.191	0.164591	2.150
ENSMUST00000185051.1	788	611.000	0.000000	0.000
ENSMUST00000120196.8	3391	3251.888	0.000000	0.000
ENSMUST00000184779.1	660	503.504	1.102085	3.054
ENSMUST00000185084.1	600	417.594	1.423124	3.271
ENSMUST00000184657.1	639	461.178	0.587859	1.492
ENSMUST00000151573.2	879	687.086	7.847839	29.674
ENSMUST00000208018.1	925	732.990	1.017339	4.104
ENSMUST00000098259.10	6602	6676.601	0.000000	0.000
ENSMUST00000000219.9	1829	1626.078	2.570211	23.000
ENSMUST00000105929.10	1950	1792.652	0.000000	0.000
ENSMUST00000124951.7	1280	1087.163	0.000000	0.000
ENSMUST00000138482.8	483	306.000	0.000000	0.000
ENSMUST00000123057.1	990	804.953	0.000000	0.000
ENSMUST00000140344.1	1012	835.000	0.000000	0.000
ENSMUST00000005493.13	4163	4098.325	60.241826	1358.695
ENSMUST00000125997.1	4435	4408.961	5.150263	124.963
ENSMUST00000128879.1	469	298.062	1.095469	1.797
ENSMUST00000153455.7	1252	1119.844	2.388371	14.719
ENSMUST00000157065.1	728	577.086	1.441010	4.576
ENSMUST00000129325.1	964	797.171	5.090925	22.334
ENSMUST00000133309.1	1373	1257.248	0.819910	5.673
ENSMUST00000126747.1	402	227.000	0.000000	0.000
ENSMUST00000098545.11	2897	2433.119	0.513550	6.876
ENSMUST00000147819.7	457	281.000	0.000000	0.000
ENSMUST00000145507.7	462	286.000	0.000000	0.000
ENSMUST00000092880.13	2700	2566.398	2.674387	37.772
ENSMUST00000127587.7	1412	1235.000	0.000000	0.000
ENSMUST00000141578.1	564	387.000	0.000000	0.000
ENSMUST00000108338.1	714	510.875	0.836938	2.353
ENSMUST00000140379.1	408	233.000	0.000000	0.000
ENSMUST00000088248.12	967	790.664	170.950416	743.840
ENSMUST00000001439.6	2191	2012.252	0.849635	9.409
ENSMUST00000032998.12	1908	1826.585	333.939462	3356.797
ENSMUST00000107096.1	952	814.652	14.874598	66.686
ENSMUST00000208532.1	489	320.469	429.520566	757.510
ENSMUST00000128725.1	3183	3179.259	3.944134	69.007
ENSMUST00000128174.1	932	786.586	0.000000	0.000
ENSMUST00000036424.2	2431	2254.000	0.000000	0.000
ENSMUST00000084820.5	7583	7476.407	22.652510	932.023
ENSMUST00000212593.1	2309	2117.659	1.184641	13.806
ENSMUST00000212097.1	2858	2773.781	5.865386	89.534
ENSMUST00000212461.1	1363	1241.586	3.048748	20.831
ENSMUST00000212183.1	1237	1121.016	0.923540	5.698
ENSMUST00000212620.1	2963	2831.953	5.133180	80.000
ENSMUST00000212913.1	582	415.559	5.233884	11.969
ENSMUST00000211840.1	4461	4376.644	23.785735	572.895
ENSMUST00000212274.1	615	464.534	0.720985	1.843
ENSMUST00000212151.1	611	450.708	5.774760	14.323
ENSMUST00000211846.1	796	651.682	8.907074	31.944
ENSMUST00000211838.1	362	203.162	4.138278	4.627
ENSMUST00000211826.1	687	527.915	12.221516	35.506
ENSMUST00000108492.8	6402	6299.311	5.965125	206.790
ENSMUST00000037762.10	2206	1863.474	1.026086	10.523
ENSMUST00000139224.2	371	196.378	2.486397	2.687
ENSMUST00000153833.1	461	285.000	0.000000	0.000
ENSMUST00000030949.3	3523	3378.007	0.376548	7.000
ENSMUST00000023117.9	1663	1517.792	41.128455	343.536
ENSMUST00000230134.1	854	708.680	10.802144	42.129
ENSMUST00000160415.1	471	304.065	49.204263	82.335
ENSMUST00000151288.7	7509	7263.001	4.066286	162.529
ENSMUST00000144936.7	3639	3286.715	0.000000	0.000
ENSMUST00000076224.11	4240	3910.142	7.228962	155.556
ENSMUST00000132607.1	2457	2154.371	0.000000	0.000
ENSMUST00000152558.1	438	262.000	0.000000	0.000
ENSMUST00000130765.1	753	419.574	3.860974	8.915
ENSMUST00000150409.1	581	391.154	1.393658	3.000
ENSMUST00000054266.12	4664	4347.567	0.000000	0.000
ENSMUST00000030948.15	3358	2777.498	8.705296	133.062
ENSMUST00000156997.7	4774	4212.809	9.908126	229.710
ENSMUST00000133184.7	2797	2391.202	0.489767	6.445
ENSMUST00000141539.7	3286	2866.653	4.871870	76.858
ENSMUST00000143457.7	3284	2910.391	10.839835	173.617
ENSMUST00000140529.1	393	189.939	10.387220	10.858
ENSMUST00000129450.1	707	482.771	0.806215	2.142
ENSMUST00000168552.1	2776	2337.550	11.451138	147.308
ENSMUST00000032518.6	2160	1990.119	0.185511	2.032
ENSMUST00000205225.2	1114	937.000	0.000000	0.000
ENSMUST00000204416.1	386	211.000	0.000000	0.000
ENSMUST00000204728.1	691	514.000	0.000000	0.000
ENSMUST00000139416.1	435	259.000	0.000000	0.000
ENSMUST00000103194.9	1256	1118.022	1.787824	11.000
ENSMUST00000138331.1	443	267.000	0.000000	0.000
ENSMUST00000150596.7	692	515.000	0.000000	0.000
ENSMUST00000127827.1	516	339.000	0.000000	0.000
ENSMUST00000108076.2	732	555.000	0.000000	0.000
ENSMUST00000120397.7	1172	1042.359	1.743273	10.000
ENSMUST00000029817.10	1059	882.000	0.000000	0.000
ENSMUST00000198491.1	3134	2957.000	0.000000	0.000
ENSMUST00000154869.3	819	667.971	0.000000	0.000
ENSMUST00000202945.3	3889	3217.424	3.354755	59.400
ENSMUST00000107537.4	4911	4391.480	15.278181	369.233
ENSMUST00000201794.3	616	439.000	0.000000	0.000
ENSMUST00000202440.3	729	429.718	0.537291	1.271
ENSMUST00000200758.3	9856	8709.660	56.623291	2714.025
ENSMUST00000202207.3	3586	2901.788	0.743924	11.880
ENSMUST00000200781.3	742	565.000	0.000000	0.000
ENSMUST00000201480.1	549	327.140	0.564871	1.017
ENSMUST00000201409.3	1119	968.824	0.399459	2.130
ENSMUST00000207686.1	797	620.000	0.000000	0.000
ENSMUST00000208313.1	441	265.000	0.000000	0.000
ENSMUST00000200709.1	664	487.000	0.000000	0.000
ENSMUST00000200949.1	4254	2986.517	1.900312	31.233
ENSMUST00000202776.1	3348	2243.166	0.732732	9.045
ENSMUST00000202247.3	579	425.395	0.000000	0.000
ENSMUST00000202288.1	442	266.000	0.000000	0.000
ENSMUST00000201162.1	2129	1727.109	0.000000	0.000
ENSMUST00000202685.1	436	260.000	0.000000	0.000
ENSMUST00000058030.9	2797	2597.568	29.445427	420.923
ENSMUST00000204571.1	559	412.104	2.679707	6.077
ENSMUST00000000940.14	2243	2050.463	7.962706	89.852
ENSMUST00000127746.1	415	239.000	0.000000	0.000
ENSMUST00000170342.4	385	210.000	0.000000	0.000
ENSMUST00000202422.1	597	420.000	0.000000	0.000
ENSMUST00000202792.1	1965	1853.837	3.660265	37.342
ENSMUST00000141867.1	729	569.345	0.000000	0.000
ENSMUST00000126454.1	668	502.220	0.000000	0.000
ENSMUST00000131863.7	1991	1832.015	0.878310	8.855
ENSMUST00000124453.2	952	762.186	6.425127	26.950
ENSMUST00000103095.4	700	523.000	0.000000	0.000
ENSMUST00000155443.1	296	129.000	0.000000	0.000
ENSMUST00000088950.7	1821	1644.000	0.000000	0.000
ENSMUST00000109760.1	1741	1564.000	0.000000	0.000
ENSMUST00000057814.4	1480	1303.000	0.000000	0.000
ENSMUST00000123431.1	748	571.000	0.000000	0.000
ENSMUST00000165246.1	380	211.581	0.000000	0.000
ENSMUST00000171183.1	883	654.883	8.422497	30.354
ENSMUST00000056078.8	722	481.939	46.034233	122.093
ENSMUST00000165004.1	455	237.015	1.190334	1.553
ENSMUST00000018556.10	5061	4891.295	38.745807	1042.956
ENSMUST00000106972.7	5427	4855.586	14.973377	400.110
ENSMUST00000106971.1	5222	5037.624	0.893470	24.770
ENSMUST00000134266.1	755	601.374	4.655125	15.406
ENSMUST00000069188.6	926	727.569	11.584329	46.383
ENSMUST00000106977.7	5510	4934.792	1.891750	51.375
ENSMUST00000034131.9	3474	3381.797	97.236161	1809.643
ENSMUST00000209277.1	5002	4683.134	2.293853	59.118
ENSMUST00000209228.1	308	139.000	0.000000	0.000
ENSMUST00000211479.1	473	313.576	1.271527	2.194
ENSMUST00000211154.1	448	290.157	2.518818	4.022
ENSMUST00000111757.9	6118	5790.842	3.743402	119.296
ENSMUST00000111754.8	2491	2365.297	19.889392	258.896
ENSMUST00000133152.1	452	245.786	1.246325	1.686
ENSMUST00000128941.7	2925	2773.022	1.050550	16.032
ENSMUST00000131359.1	621	461.706	10.942178	27.803
ENSMUST00000060404.4	5135	5017.432	8.391030	231.694
ENSMUST00000065648.14	2529	2440.240	27.359496	367.416
ENSMUST00000097526.2	2589	2500.923	2.632486	36.231
ENSMUST00000125371.1	624	470.682	2.484275	6.435
ENSMUST00000028794.9	6387	6166.796	0.037520	1.273
ENSMUST00000110227.7	5790	5569.700	0.745703	22.857
ENSMUST00000110226.1	1861	1684.000	0.000000	0.000
ENSMUST00000039818.9	3382	3144.757	14.112824	244.241
ENSMUST00000146309.7	4142	3871.402	2.435315	51.885
ENSMUST00000124987.1	615	425.207	0.628653	1.471
ENSMUST00000022446.6	4918	4617.598	14.099904	358.302
ENSMUST00000228952.1	627	451.890	2.701723	6.719
ENSMUST00000226564.1	528	321.824	4.110358	7.280
ENSMUST00000227551.1	832	683.599	6.748239	25.387
ENSMUST00000139577.1	634	293.269	3.427238	5.531
ENSMUST00000034522.7	4154	3926.767	42.437176	917.063
ENSMUST00000141759.1	608	431.000	0.000000	0.000
ENSMUST00000134153.1	616	442.013	1.400097	3.406
ENSMUST00000165764.7	2380	2203.000	0.000000	0.000
ENSMUST00000172069.1	2443	2295.446	0.289958	3.663
ENSMUST00000171868.1	509	314.216	0.773277	1.337
ENSMUST00000174674.2	1514	1337.000	0.000000	0.000
ENSMUST00000089641.5	1236	1059.000	0.000000	0.000
ENSMUST00000084241.11	5642	5428.724	18.466757	551.704
ENSMUST00000105912.1	2236	2058.151	3.299527	37.372
ENSMUST00000138831.1	483	306.000	0.000000	0.000
ENSMUST00000136132.1	365	191.000	0.000000	0.000
ENSMUST00000123578.1	223	71.000	0.000000	0.000
ENSMUST00000136637.1	599	451.116	2.386347	5.924
ENSMUST00000002389.8	2791	2614.000	0.000000	0.000
ENSMUST00000178034.8	2730	2490.260	0.145938	2.000
ENSMUST00000226907.1	605	428.000	0.000000	0.000
ENSMUST00000227958.1	652	475.000	0.000000	0.000
ENSMUST00000228123.1	558	381.000	0.000000	0.000
ENSMUST00000168729.7	2852	2675.000	0.000000	0.000
ENSMUST00000098361.3	1926	1749.000	0.000000	0.000
ENSMUST00000127270.1	588	427.775	12.263328	28.870
ENSMUST00000144561.1	503	349.145	4.454540	8.559
ENSMUST00000102483.4	560	398.049	2355.992385	5160.935
ENSMUST00000227777.1	2762	2768.433	2.716124	41.381
ENSMUST00000055303.4	3946	4012.786	19.870777	438.812
ENSMUST00000227595.1	1027	912.795	0.000000	0.000
ENSMUST00000228181.1	793	662.664	6.055291	22.082
ENSMUST00000228727.1	2388	2342.972	4.388172	56.581
ENSMUST00000226986.1	295	136.435	6.373220	4.785
ENSMUST00000227095.1	511	334.000	0.000000	0.000
ENSMUST00000228309.1	706	561.928	3.302145	10.212
ENSMUST00000228943.1	593	442.894	2.639990	6.435
ENSMUST00000227852.1	692	548.834	4.739362	14.315
ENSMUST00000030510.13	3047	2870.000	0.000000	0.000
ENSMUST00000166773.1	2524	2347.000	0.000000	0.000
ENSMUST00000133096.1	1284	1082.048	1.801063	10.725
ENSMUST00000178440.7	4944	4738.704	0.000000	0.000
ENSMUST00000144191.1	296	129.000	0.000000	0.000
ENSMUST00000131582.7	398	223.000	0.000000	0.000
ENSMUST00000131993.7	746	591.773	8.075395	26.299
ENSMUST00000202581.1	7440	7449.336	3.409250	139.764
ENSMUST00000131016.1	693	535.798	0.000000	0.000
ENSMUST00000153756.7	2091	1904.465	0.204381	2.142
ENSMUST00000201442.1	3033	2939.885	2.082320	33.690
ENSMUST00000135793.1	472	293.222	3.988464	6.436
ENSMUST00000130925.1	753	576.000	0.000000	0.000
ENSMUST00000155908.7	2338	2155.013	4.404393	52.234
ENSMUST00000086564.10	2984	2821.322	11.223993	174.268
ENSMUST00000043283.13	4938	4731.980	0.000000	0.000
ENSMUST00000112183.7	4886	4708.794	7.817309	202.574
ENSMUST00000112185.8	5032	4821.478	1.732259	45.963
ENSMUST00000146044.7	3707	3500.040	0.000000	0.000
ENSMUST00000111171.5	5580	4937.766	43.792423	1190.000
ENSMUST00000006094.5	1700	1523.000	0.000000	0.000
ENSMUST00000229387.1	1671	1494.000	0.000000	0.000
ENSMUST00000229512.1	821	644.000	0.000000	0.000
ENSMUST00000230125.1	525	348.000	0.000000	0.000
ENSMUST00000147792.1	361	187.000	0.000000	0.000
ENSMUST00000108716.7	1721	1544.000	0.000000	0.000
ENSMUST00000019246.3	1729	1552.000	0.000000	0.000
ENSMUST00000031090.7	4512	4342.530	21.480038	513.329
ENSMUST00000196435.4	2369	2234.554	2.427376	29.850
ENSMUST00000196516.1	3371	3386.962	0.165736	3.089
ENSMUST00000196550.1	664	487.000	0.000000	0.000
ENSMUST00000199919.1	2441	2369.479	0.439719	5.734
ENSMUST00000178644.1	4402	4181.174	0.074793	1.721
ENSMUST00000020702.10	2421	1993.976	11.026763	121.000
ENSMUST00000135887.2	1709	1532.000	0.000000	0.000
ENSMUST00000027667.12	4669	4492.000	0.000000	0.000
ENSMUST00000163260.7	3023	2846.000	0.000000	0.000
ENSMUST00000189805.6	2395	2218.000	0.000000	0.000
ENSMUST00000132793.1	696	519.000	0.000000	0.000
ENSMUST00000020003.14	4164	3843.285	5.420825	114.653
ENSMUST00000218780.1	477	293.006	1.841783	2.970
ENSMUST00000217939.1	716	550.409	0.513688	1.556
ENSMUST00000218659.1	1926	1817.014	2.410784	24.106
ENSMUST00000171807.7	2341	2236.311	0.000000	0.000
ENSMUST00000165986.7	1548	1371.000	0.000000	0.000
ENSMUST00000163761.7	3276	3243.770	0.000000	0.000
ENSMUST00000169866.1	501	324.000	0.000000	0.000
ENSMUST00000164393.1	210	62.273	0.000000	0.000
ENSMUST00000218682.1	1837	1638.982	1.607296	14.497
ENSMUST00000168949.1	1664	1536.764	1.280384	10.828
ENSMUST00000170839.1	1315	1192.928	0.000000	0.000
ENSMUST00000009392.5	1605	1428.000	0.000000	0.000
ENSMUST00000121862.2	814	637.000	0.000000	0.000
ENSMUST00000123827.8	2036	1889.210	0.000000	0.000
ENSMUST00000174078.1	5716	5162.959	6.323952	179.682
ENSMUST00000040023.15	5227	5168.239	0.000000	0.000
ENSMUST00000237749.1	7068	6240.588	1.509948	51.857
ENSMUST00000162963.7	6452	6138.167	49.089990	1658.247
ENSMUST00000036329.11	2640	2471.342	7.702206	104.753
ENSMUST00000159673.7	751	583.938	2.712297	8.716
ENSMUST00000159290.1	571	398.405	26.635335	58.398
ENSMUST00000159698.1	615	466.077	13.027715	33.415
ENSMUST00000159625.1	811	569.527	1.593247	4.994
ENSMUST00000161531.1	431	260.942	5.066466	7.276
ENSMUST00000162819.8	7045	6236.021	37.337135	1281.345
ENSMUST00000039725.11	7796	7989.029	8.366294	367.828
ENSMUST00000195196.5	488	311.000	0.000000	0.000
ENSMUST00000194306.5	968	831.809	5.404762	24.741
ENSMUST00000193822.5	726	549.000	0.000000	0.000
ENSMUST00000193858.1	600	439.214	2.029333	4.905
ENSMUST00000191680.1	738	596.909	8.284680	27.215
ENSMUST00000194636.1	739	579.565	0.000000	0.000
ENSMUST00000193610.1	517	361.529	6.818104	13.565
ENSMUST00000194816.1	466	290.000	0.000000	0.000
ENSMUST00000192378.1	424	239.069	2.860193	3.763
ENSMUST00000168189.7	4552	4247.410	38.047220	889.333
ENSMUST00000009344.15	4455	4227.371	3.095337	72.011
ENSMUST00000166719.7	980	809.935	0.903838	4.029
ENSMUST00000167315.7	2806	2729.035	0.372919	5.601
ENSMUST00000170675.7	5028	4925.740	8.517311	230.883
ENSMUST00000171861.7	938	772.614	0.000000	0.000
ENSMUST00000168933.1	640	464.933	2.944263	7.533
ENSMUST00000168564.1	546	386.766	2.426442	5.165
ENSMUST00000165608.1	984	831.733	0.647984	2.966
ENSMUST00000165660.1	403	228.000	0.000000	0.000
ENSMUST00000166538.1	686	525.433	0.000000	0.000
ENSMUST00000167268.7	4263	4103.641	1.496149	33.788
ENSMUST00000166540.7	609	455.536	0.813745	2.040
ENSMUST00000164741.1	765	588.000	0.000000	0.000
ENSMUST00000168649.7	791	631.886	2.775721	9.652
ENSMUST00000169059.7	2085	1841.714	0.000000	0.000
ENSMUST00000167147.1	332	161.000	0.000000	0.000
ENSMUST00000166368.1	370	196.000	0.000000	0.000
ENSMUST00000163959.1	687	510.000	0.000000	0.000
ENSMUST00000206784.1	7335	7607.719	1.380639	57.803
ENSMUST00000038890.5	8645	8591.961	9.587056	453.310
ENSMUST00000213926.1	643	466.000	0.000000	0.000
ENSMUST00000215025.1	2204	2073.905	0.154801	1.767
ENSMUST00000214001.1	2491	2237.546	3.001193	36.956
ENSMUST00000213437.1	1928	1837.594	0.227164	2.297
ENSMUST00000216098.1	5418	5377.884	1.324320	39.194
ENSMUST00000214029.1	942	819.314	0.405112	1.827
ENSMUST00000213744.1	2792	2421.784	2.017277	26.886
ENSMUST00000217307.1	426	250.000	0.000000	0.000
ENSMUST00000044195.5	4546	4528.755	13.608237	339.155
ENSMUST00000153635.1	2298	2215.025	0.971718	11.845
ENSMUST00000145989.1	570	393.000	0.000000	0.000
ENSMUST00000139693.1	389	214.000	0.000000	0.000
ENSMUST00000097527.9	4234	3962.833	14.420080	314.478
ENSMUST00000136331.7	2723	2514.792	7.709204	106.691
ENSMUST00000027738.13	1952	1711.454	0.000000	0.000
ENSMUST00000136397.7	620	443.000	0.000000	0.000
ENSMUST00000141878.7	806	629.000	0.000000	0.000
ENSMUST00000130995.3	1600	1423.000	0.000000	0.000
ENSMUST00000124212.1	658	512.213	1.064274	3.000
ENSMUST00000123705.7	561	384.000	0.000000	0.000
ENSMUST00000141980.1	784	607.000	0.000000	0.000
ENSMUST00000169241.7	3716	3548.360	5.009887	97.830
ENSMUST00000113822.2	2918	1995.451	36.974614	406.034
ENSMUST00000053597.2	3194	2211.714	21.933592	266.966
ENSMUST00000135737.1	2848	2719.620	0.200445	3.000
ENSMUST00000137007.1	690	424.230	4.711655	11.000
ENSMUST00000071543.11	2150	2031.612	0.089442	1.000
ENSMUST00000229829.1	185	47.000	0.000000	0.000
ENSMUST00000230667.1	381	206.000	0.000000	0.000
ENSMUST00000059102.12	2498	2321.000	0.000000	0.000
ENSMUST00000102755.3	1632	1455.000	0.000000	0.000
ENSMUST00000230627.1	1386	1209.000	0.000000	0.000
ENSMUST00000229923.1	2280	2103.000	0.000000	0.000
ENSMUST00000128864.1	939	762.000	0.000000	0.000
ENSMUST00000034218.4	3299	3122.000	0.000000	0.000
ENSMUST00000212134.1	4310	4207.291	0.129569	3.000
ENSMUST00000212041.1	2910	2733.000	0.000000	0.000
ENSMUST00000212915.1	684	507.000	0.000000	0.000
ENSMUST00000212632.1	2763	2586.000	0.000000	0.000
ENSMUST00000211942.1	3161	3098.051	0.117307	2.000
ENSMUST00000211905.1	1147	970.000	0.000000	0.000
ENSMUST00000060050.5	1226	746.219	5.073569	20.835
ENSMUST00000138366.1	602	359.942	2.607382	5.165
ENSMUST00000130877.1	1872	1642.535	0.478376	4.324
ENSMUST00000041819.13	2091	1914.000	0.000000	0.000
ENSMUST00000148188.8	1086	909.000	0.000000	0.000
ENSMUST00000233921.1	676	499.000	0.000000	0.000
ENSMUST00000233420.1	1851	1674.000	0.000000	0.000
ENSMUST00000129375.7	533	348.843	0.000000	0.000
ENSMUST00000140250.7	2179	2002.000	0.000000	0.000
ENSMUST00000142143.2	1962	1827.806	0.099415	1.000
ENSMUST00000123797.7	1197	1020.000	0.000000	0.000
ENSMUST00000114794.1	1738	1496.893	0.364177	3.000
ENSMUST00000131604.2	578	401.000	0.000000	0.000
ENSMUST00000125876.1	1227	1075.195	0.338400	2.002
ENSMUST00000146493.2	946	769.000	0.000000	0.000
ENSMUST00000150341.8	861	684.000	0.000000	0.000
ENSMUST00000076952.11	608	412.853	5.055288	11.486
ENSMUST00000139340.7	837	640.766	2.380987	8.396
ENSMUST00000078259.7	4879	4805.437	8.239710	217.903
ENSMUST00000001802.9	2560	2165.830	4.362762	52.000
ENSMUST00000140735.2	919	742.000	0.000000	0.000
ENSMUST00000138409.2	817	619.825	0.000000	0.000
ENSMUST00000022612.9	1720	1620.732	85.883377	766.016
ENSMUST00000152130.1	416	243.939	1.169824	1.570
ENSMUST00000139644.1	451	291.227	4.001741	6.414
ENSMUST00000162519.1	1552	1375.000	0.000000	0.000
ENSMUST00000161047.7	2379	2202.000	0.000000	0.000
ENSMUST00000159798.7	2568	2391.000	0.000000	0.000
ENSMUST00000159964.1	3585	3535.160	0.199951	3.890
ENSMUST00000110929.8	2312	2135.000	0.000000	0.000
ENSMUST00000211597.1	777	599.873	2.515833	8.305
ENSMUST00000211396.1	887	710.000	0.000000	0.000
ENSMUST00000170141.2	1466	1279.155	2.668492	18.785
ENSMUST00000034132.12	1287	1150.753	57.974407	367.144
ENSMUST00000209733.1	921	780.994	15.644569	67.240
ENSMUST00000210146.1	1041	900.666	1.302814	6.457
ENSMUST00000210458.1	461	299.311	12.194306	20.086
ENSMUST00000139968.7	1033	856.000	0.000000	0.000
ENSMUST00000050003.8	1672	1261.922	0.925016	6.424
ENSMUST00000130396.7	741	564.000	0.000000	0.000
ENSMUST00000136883.7	954	765.773	2.514092	10.595
ENSMUST00000131937.7	789	612.000	0.000000	0.000
ENSMUST00000138959.7	796	619.000	0.000000	0.000
ENSMUST00000129484.7	969	779.269	0.434215	1.862
ENSMUST00000131315.7	911	734.000	0.000000	0.000
ENSMUST00000150205.7	755	578.000	0.000000	0.000
ENSMUST00000126898.7	526	349.000	0.000000	0.000
ENSMUST00000135556.7	779	597.770	0.538801	1.772
ENSMUST00000133380.7	774	594.456	0.411607	1.347
ENSMUST00000140168.1	726	549.000	0.000000	0.000
ENSMUST00000036426.12	3444	3319.442	1.390918	25.409
ENSMUST00000179574.1	3211	3110.653	0.000000	0.000
ENSMUST00000059672.8	4482	4348.953	0.432308	10.347
ENSMUST00000235978.1	2691	2527.865	0.324690	4.517
ENSMUST00000102600.3	2763	2587.589	1.544934	22.000
ENSMUST00000154264.1	478	301.000	0.000000	0.000
ENSMUST00000143512.2	557	380.000	0.000000	0.000
ENSMUST00000105925.7	1376	1199.000	0.000000	0.000
ENSMUST00000105924.7	1478	1301.000	0.000000	0.000
ENSMUST00000207449.1	4296	4155.824	0.085704	1.960
ENSMUST00000082008.11	1587	1456.166	0.124788	1.000
ENSMUST00000105923.7	1499	1322.000	0.000000	0.000
ENSMUST00000009396.12	1582	1405.000	0.000000	0.000
ENSMUST00000141186.1	812	635.000	0.000000	0.000
ENSMUST00000207211.1	1220	1043.000	0.000000	0.000
ENSMUST00000075172.11	1876	1699.000	0.000000	0.000
ENSMUST00000145212.7	1795	1618.000	0.000000	0.000
ENSMUST00000223616.1	5366	5185.644	1.977378	56.430
ENSMUST00000038794.5	3374	3090.211	32.815033	558.057
ENSMUST00000233586.1	3720	3468.284	1.231905	23.513
ENSMUST00000194833.5	532	254.927	1.425599	2.000
ENSMUST00000193771.5	1110	933.000	0.000000	0.000
ENSMUST00000027943.5	801	532.735	1.364368	4.000
ENSMUST00000192268.1	438	262.000	0.000000	0.000
ENSMUST00000191621.1	815	638.000	0.000000	0.000
ENSMUST00000045174.6	3120	2899.000	12.817317	204.486
ENSMUST00000233210.1	2419	2095.186	32.423193	373.849
ENSMUST00000233886.1	704	518.574	3.243537	9.257
ENSMUST00000233221.1	422	266.292	1.364754	2.000
ENSMUST00000233662.1	306	142.277	34.043846	26.656
ENSMUST00000022212.8	2800	2689.009	63.543274	940.328
ENSMUST00000224489.1	2316	2090.493	3.117636	35.867
ENSMUST00000223756.1	1543	1301.500	0.000000	0.000
ENSMUST00000225340.1	602	457.155	3.046556	7.665
ENSMUST00000225156.1	689	544.366	7.724432	23.141
ENSMUST00000232647.1	656	502.596	1.084637	3.000
ENSMUST00000168560.1	660	506.957	0.000000	0.000
ENSMUST00000033310.8	10061	10484.055	143.926421	8304.000
ENSMUST00000211238.1	575	420.158	0.000000	0.000
ENSMUST00000019362.14	2968	2580.661	19.626764	278.739
ENSMUST00000102575.8	5037	4678.936	1.879276	48.390
ENSMUST00000130820.7	1417	1243.465	6.725028	46.020
ENSMUST00000135422.1	1010	828.472	2.439408	11.122
ENSMUST00000149477.1	739	548.727	1.102046	3.328
ENSMUST00000152732.1	720	523.575	7.774755	22.402
ENSMUST00000028177.10	2757	2387.938	0.000000	0.000
ENSMUST00000113920.7	2513	2123.294	0.000000	0.000
ENSMUST00000102879.3	1072	648.318	19.891647	70.970
ENSMUST00000152415.1	1102	673.287	17.483929	64.782
ENSMUST00000100244.9	2686	2397.973	94.664381	1249.247
ENSMUST00000030306.13	5517	5027.671	20.328182	562.449
ENSMUST00000107083.1	1506	1329.000	0.000000	0.000
ENSMUST00000125627.7	2336	2248.438	8.401388	103.956
ENSMUST00000156910.1	3621	3117.394	10.514332	180.381
ENSMUST00000141448.7	2011	1968.575	0.000000	0.000
ENSMUST00000146947.7	676	533.881	0.000000	0.000
ENSMUST00000124202.7	713	404.117	1.794202	3.990
ENSMUST00000148291.1	537	360.000	0.000000	0.000
ENSMUST00000125584.1	433	229.933	16.587183	20.989
ENSMUST00000140128.1	532	379.198	9.696627	20.235
ENSMUST00000143326.7	428	270.983	0.000000	0.000
ENSMUST00000207634.1	673	512.282	0.000000	0.000
ENSMUST00000032963.9	2772	2624.254	64.920815	937.578
ENSMUST00000207622.1	942	777.955	4.221066	18.071
ENSMUST00000207092.1	754	605.166	2.213946	7.373
ENSMUST00000208168.1	474	288.983	6.273779	9.977
ENSMUST00000179755.7	7135	6979.200	0.000000	0.000
ENSMUST00000162290.1	421	242.851	2.623236	3.506
ENSMUST00000159642.1	434	255.678	0.000000	0.000
ENSMUST00000162933.1	3917	3848.545	1.876944	39.753
ENSMUST00000162043.7	417	241.000	0.000000	0.000
ENSMUST00000161268.1	395	219.817	1.083071	1.310
ENSMUST00000162404.7	431	255.000	0.000000	0.000
ENSMUST00000161525.1	487	310.000	0.000000	0.000
ENSMUST00000032995.14	3715	3627.332	1.448040	28.906
ENSMUST00000098266.8	7132	6977.302	25.340933	973.033
ENSMUST00000154724.1	1690	1487.345	0.000000	0.000
ENSMUST00000036509.13	1852	1601.729	37.399354	329.663
ENSMUST00000123275.7	814	657.510	5.690078	20.589
ENSMUST00000150608.1	658	472.757	1.507620	3.922
ENSMUST00000146898.1	426	250.000	0.000000	0.000
ENSMUST00000136750.2	778	614.421	1.036550	3.505
ENSMUST00000134990.7	405	243.694	0.000000	0.000
ENSMUST00000146363.7	551	391.020	0.000000	0.000
ENSMUST00000148725.1	610	456.537	1.211399	3.044
ENSMUST00000154336.1	786	620.407	0.959725	3.277
ENSMUST00000230198.1	1482	1305.000	0.000000	0.000
ENSMUST00000072776.4	1648	1471.000	0.000000	0.000
ENSMUST00000229911.1	1141	964.000	0.000000	0.000
ENSMUST00000229628.1	1310	1133.000	0.000000	0.000
ENSMUST00000230843.1	847	670.000	0.000000	0.000
ENSMUST00000230248.1	447	271.000	0.000000	0.000
ENSMUST00000097867.8	4574	3869.311	0.000000	0.000
ENSMUST00000106001.7	3519	3084.178	0.000000	0.000
ENSMUST00000142293.7	383	208.000	0.000000	0.000
ENSMUST00000143432.7	5138	4390.388	1.724068	41.656
ENSMUST00000123617.7	452	266.716	2.979725	4.374
ENSMUST00000154441.1	477	300.000	0.000000	0.000
ENSMUST00000143577.1	4037	3292.194	2.592527	46.971
ENSMUST00000146606.7	717	540.000	0.000000	0.000
ENSMUST00000151541.7	322	151.000	0.000000	0.000
ENSMUST00000129937.1	445	269.000	0.000000	0.000
ENSMUST00000135675.1	833	627.484	0.000000	0.000
ENSMUST00000132251.1	410	234.000	0.000000	0.000
ENSMUST00000044565.14	5206	4435.083	0.000000	0.000
ENSMUST00000127491.1	962	819.860	0.565979	2.554
ENSMUST00000121848.1	572	396.228	0.000000	0.000
ENSMUST00000205990.1	259	98.000	0.000000	0.000
ENSMUST00000071986.12	566	390.217	3.933204	8.446
ENSMUST00000060501.4	852	675.000	0.000000	0.000
ENSMUST00000107131.1	895	718.000	0.000000	0.000
ENSMUST00000045441.7	3909	3772.334	72.823929	1511.826
ENSMUST00000139938.1	789	619.313	2.617298	8.920
ENSMUST00000154366.1	659	476.548	0.518457	1.360
ENSMUST00000129610.1	808	644.622	1.487674	5.278
ENSMUST00000135717.1	531	363.203	4.811162	9.616
ENSMUST00000207877.1	788	554.527	0.642983	1.962
ENSMUST00000094632.5	1868	1592.343	15.413695	135.071
ENSMUST00000207897.1	1790	1623.392	0.667932	5.967
ENSMUST00000061828.9	3806	3629.000	0.000000	0.000
ENSMUST00000164382.1	1875	1698.000	0.000000	0.000
ENSMUST00000173954.2	5357	5120.856	15.270252	430.335
ENSMUST00000225699.1	2455	2386.172	29.137971	382.630
ENSMUST00000224498.1	2589	2536.975	6.309675	88.093
ENSMUST00000111285.8	5351	5129.616	0.000000	0.000
ENSMUST00000039812.15	5290	5066.941	0.000000	0.000
ENSMUST00000181868.7	782	605.000	0.000000	0.000
ENSMUST00000092931.6	2212	2035.000	0.000000	0.000
ENSMUST00000093040.12	1192	964.462	36.277601	192.549
ENSMUST00000153511.7	949	739.186	0.000000	0.000
ENSMUST00000134462.7	1372	1162.353	4.917311	31.455
ENSMUST00000152753.7	975	756.350	2.050795	8.536
ENSMUST00000131278.1	556	376.635	10.533840	21.834
ENSMUST00000131420.1	274	110.000	0.000000	0.000
ENSMUST00000128409.1	379	186.032	19.571038	20.036
ENSMUST00000141906.1	400	225.000	0.000000	0.000
ENSMUST00000155239.1	944	767.000	0.000000	0.000
ENSMUST00000109757.7	2420	2243.000	0.000000	0.000
ENSMUST00000154281.1	1014	837.000	0.000000	0.000
ENSMUST00000099181.1	1479	1302.000	0.000000	0.000
ENSMUST00000109759.8	2115	1938.000	0.000000	0.000
ENSMUST00000036153.11	2287	2064.296	46.861645	532.362
ENSMUST00000191510.6	2593	2412.511	6.933974	92.060
ENSMUST00000189309.6	1003	854.523	0.000000	0.000
ENSMUST00000190057.6	395	230.248	10.143703	12.853
ENSMUST00000186152.6	420	252.653	0.000000	0.000
ENSMUST00000186750.1	508	345.607	17.237287	32.785
ENSMUST00000190700.1	901	758.218	6.219911	25.953
ENSMUST00000189107.1	462	300.901	10.532699	17.441
ENSMUST00000186882.1	513	356.283	33.939762	66.546
ENSMUST00000048966.6	7417	7389.099	27.456814	1116.501
ENSMUST00000109510.9	7323	7367.472	23.411459	949.215
ENSMUST00000229547.1	630	389.775	0.738248	1.584
ENSMUST00000230403.1	687	289.191	4.810144	7.655
ENSMUST00000229439.1	412	243.683	3.016574	4.045
ENSMUST00000019445.5	1339	1162.000	0.000000	0.000
ENSMUST00000212046.1	2303	2110.040	0.000000	0.000
ENSMUST00000109375.3	3189	3039.327	1.136495	19.009
ENSMUST00000212033.1	2351	2160.448	0.000000	0.000
ENSMUST00000212345.1	521	339.383	0.530521	0.991
ENSMUST00000212655.1	738	561.000	0.000000	0.000
ENSMUST00000097981.5	1390	1070.956	0.509017	3.000
ENSMUST00000161527.7	1743	1493.008	4.127740	33.915
ENSMUST00000160853.7	1651	1402.459	6.952209	53.658
ENSMUST00000023212.14	1686	1441.102	69.095127	547.974
ENSMUST00000162871.1	798	536.984	14.442093	42.679
ENSMUST00000160857.7	357	173.000	0.000000	0.000
ENSMUST00000160172.7	1537	1305.299	0.667658	4.796
ENSMUST00000160097.1	379	174.000	13.466966	12.895
ENSMUST00000161786.1	638	418.044	0.000000	0.000
ENSMUST00000160914.2	755	591.763	2.643875	8.610
ENSMUST00000160069.1	774	613.921	4.638119	15.670
ENSMUST00000162865.7	890	725.402	2.668523	10.653
ENSMUST00000161391.1	757	592.227	2.500930	8.151
ENSMUST00000160875.1	506	329.000	0.000000	0.000
ENSMUST00000161072.1	455	279.000	0.000000	0.000
ENSMUST00000203623.1	845	670.045	1.443668	5.323
ENSMUST00000147148.4	922	754.935	26.428297	109.798
ENSMUST00000204218.2	1231	1085.550	0.000000	0.000
ENSMUST00000204465.1	931	776.452	0.000000	0.000
ENSMUST00000204839.1	2076	1932.355	1.869265	19.878
ENSMUST00000204089.1	212	63.390	2.866561	1.000
ENSMUST00000128044.7	2129	1952.000	0.000000	0.000
ENSMUST00000032958.13	2448	2271.000	0.000000	0.000
ENSMUST00000107059.1	1260	1083.000	0.000000	0.000
ENSMUST00000133850.1	1615	1438.000	0.000000	0.000
ENSMUST00000036592.14	3007	2830.000	0.000000	0.000
ENSMUST00000111622.1	2023	1846.000	0.000000	0.000
ENSMUST00000028796.1	2706	2440.213	9.010317	121.000
ENSMUST00000108745.7	1047	870.000	0.000000	0.000
ENSMUST00000140887.7	1476	1298.717	0.139916	1.000
ENSMUST00000148234.7	1499	1322.000	0.000000	0.000
ENSMUST00000026912.7	1447	1270.000	0.000000	0.000
ENSMUST00000108744.7	939	762.000	0.000000	0.000
ENSMUST00000148621.7	475	298.000	0.000000	0.000
ENSMUST00000189055.1	715	538.000	0.000000	0.000
ENSMUST00000034435.6	878	701.000	0.000000	0.000
ENSMUST00000171798.1	2234	2057.000	0.000000	0.000
ENSMUST00000164766.7	1884	1639.686	9.042966	81.600
ENSMUST00000170337.1	556	362.497	0.701895	1.400
ENSMUST00000164697.7	1194	1017.000	0.000000	0.000
ENSMUST00000168930.1	513	336.000	0.000000	0.000
ENSMUST00000109753.2	1572	1395.000	0.000000	0.000
ENSMUST00000077535.4	437	255.034	9.109636	12.785
ENSMUST00000173486.7	579	378.407	5.465540	11.382
ENSMUST00000025319.6	729	507.668	7.422705	20.738
ENSMUST00000173122.1	533	373.207	3.460102	7.107
ENSMUST00000172573.1	330	159.000	0.000000	0.000
ENSMUST00000174824.1	464	235.254	7.715212	9.989
ENSMUST00000065904.4	1708	1387.844	3.927924	30.000
ENSMUST00000016631.13	4851	4740.665	9.613959	250.818
ENSMUST00000203730.2	530	331.992	1.387114	2.534
ENSMUST00000111623.8	4782	4727.639	2.119185	55.135
ENSMUST00000204660.1	547	370.000	0.000000	0.000
ENSMUST00000154221.1	727	587.003	1.269923	4.102
ENSMUST00000126774.1	700	544.080	1.369765	4.101
ENSMUST00000123902.7	5118	5049.395	0.995830	27.672
ENSMUST00000149203.1	3915	3953.308	0.459882	10.005
ENSMUST00000133825.1	724	576.409	1.576238	5.000
ENSMUST00000155415.7	761	603.294	0.891013	2.958
ENSMUST00000204028.1	1218	1107.062	0.328277	2.000
ENSMUST00000136837.1	579	418.331	1.595393	3.673
ENSMUST00000003284.15	2031	1789.409	2.093179	20.613
ENSMUST00000209066.1	1712	1457.982	12.225385	98.092
ENSMUST00000207476.1	1797	1526.246	0.000000	0.000
ENSMUST00000209006.1	635	440.974	6.033581	14.642
ENSMUST00000207555.1	1641	1380.045	12.653695	96.101
ENSMUST00000107834.1	1429	1195.159	0.000000	0.000
ENSMUST00000207521.1	869	691.056	7.437652	28.286
ENSMUST00000208767.1	774	529.156	0.000000	0.000
ENSMUST00000207128.1	537	360.000	0.000000	0.000
ENSMUST00000208143.1	659	430.154	8.412036	19.913
ENSMUST00000207129.1	517	340.000	0.000000	0.000
[truncated: 114,547 more rows]
