# Supplementary material for: Impaired Cell Cycle Progression and Self-Renewal of Fetal Neural Stem and Progenitor Cells in a Murine Model of Intrauterine Growth Restriction
Source: Front Cell Dev Biol. 2022 Jul 12;10:821848. doi: 10.3389/fcell.2022.821848 (PMC9314876; doi:10.3389/fcell.2022.821848)
Supplement: Supplementary file 3 [file DataSheet2.ZIP › Data-FigureS5/RNASEQ81/quant.sf]

Name	Length	EffectiveLength	TPM	NumReads
ENSMUST00000196221.1	9	10.000	0.000000	0.000
ENSMUST00000179664.1	11	12.000	0.000000	0.000
ENSMUST00000177564.1	16	17.000	0.000000	0.000
ENSMUST00000178537.1	12	13.000	0.000000	0.000
ENSMUST00000178862.1	14	15.000	0.000000	0.000
ENSMUST00000179520.1	11	12.000	0.000000	0.000
ENSMUST00000179883.1	16	17.000	0.000000	0.000
ENSMUST00000195858.1	10	11.000	0.000000	0.000
ENSMUST00000179932.1	12	13.000	0.000000	0.000
ENSMUST00000180001.1	17	17.000	0.000000	0.000
ENSMUST00000178815.1	10	11.000	0.000000	0.000
ENSMUST00000177965.1	17	17.000	0.000000	0.000
ENSMUST00000178909.1	29	30.000	0.000000	0.000
ENSMUST00000178230.1	17	17.000	0.000000	0.000
ENSMUST00000178483.1	29	30.000	0.000000	0.000
ENSMUST00000179560.1	17	17.000	0.000000	0.000
ENSMUST00000177839.1	17	17.000	0.000000	0.000
ENSMUST00000103439.1	23	24.000	0.000000	0.000
ENSMUST00000180266.1	17	17.000	0.000000	0.000
ENSMUST00000103441.1	23	24.000	0.000000	0.000
ENSMUST00000103567.5	371	205.000	0.000000	0.000
ENSMUST00000185651.1	329	165.000	0.000000	0.000
ENSMUST00000196939.1	423	256.000	0.000000	0.000
ENSMUST00000103568.2	325	162.000	0.000000	0.000
ENSMUST00000103569.2	385	219.000	0.000000	0.000
ENSMUST00000103570.1	343	178.000	0.000000	0.000
ENSMUST00000103571.1	338	174.000	0.000000	0.000
ENSMUST00000198019.1	337	173.000	0.000000	0.000
ENSMUST00000198058.1	341	177.000	0.000000	0.000
ENSMUST00000103573.2	338	174.000	0.000000	0.000
ENSMUST00000200127.1	337	173.000	0.000000	0.000
ENSMUST00000181483.2	347	182.000	0.000000	0.000
ENSMUST00000184883.1	308	146.000	0.000000	0.000
ENSMUST00000179789.3	402	235.000	0.000000	0.000
ENSMUST00000180717.2	378	212.000	0.000000	0.000
ENSMUST00000183820.1	338	174.000	0.000000	0.000
ENSMUST00000178768.3	451	283.000	0.000000	0.000
ENSMUST00000103580.3	400	233.000	0.000000	0.000
ENSMUST00000178426.3	337	173.000	0.000000	0.000
ENSMUST00000180687.2	338	174.000	0.000000	0.000
ENSMUST00000103646.4	406	239.000	0.000000	0.000
ENSMUST00000197754.1	344	179.000	0.000000	0.000
ENSMUST00000103648.3	342	177.000	0.000000	0.000
ENSMUST00000197128.1	340	176.000	0.000000	0.000
ENSMUST00000181360.2	436	268.000	0.000000	0.000
ENSMUST00000183652.1	344	179.000	0.000000	0.000
ENSMUST00000103588.3	396	229.000	0.000000	0.000
ENSMUST00000181038.2	415	248.000	0.000000	0.000
ENSMUST00000187138.1	340	176.000	0.000000	0.000
ENSMUST00000103616.4	418	251.000	0.000000	0.000
ENSMUST00000186370.1	349	184.000	0.000000	0.000
ENSMUST00000199746.4	340	176.000	0.000000	0.000
ENSMUST00000178824.1	337	173.000	0.000000	0.000
ENSMUST00000103592.1	331	167.000	0.000000	0.000
ENSMUST00000197007.1	454	286.000	0.000000	0.000
ENSMUST00000103593.2	341	177.000	0.000000	0.000
ENSMUST00000178252.2	575	407.000	0.000000	0.000
ENSMUST00000177703.2	347	182.000	0.000000	0.000
ENSMUST00000197954.1	331	167.000	0.000000	0.000
ENSMUST00000103596.2	264	108.000	0.000000	0.000
ENSMUST00000196802.1	464	296.000	0.000000	0.000
ENSMUST00000103597.2	276	118.000	0.000000	0.000
ENSMUST00000199800.1	398	231.000	0.000000	0.000
ENSMUST00000196023.1	427	260.000	0.000000	0.000
ENSMUST00000103599.2	276	118.000	0.000000	0.000
ENSMUST00000200548.1	565	397.000	0.000000	0.000
ENSMUST00000167409.1	307	145.000	0.000000	0.000
ENSMUST00000103600.2	354	189.000	0.000000	0.000
ENSMUST00000179701.1	343	178.000	0.000000	0.000
ENSMUST00000178650.2	358	193.000	0.000000	0.000
ENSMUST00000196756.1	380	214.000	0.000000	0.000
ENSMUST00000179512.2	391	224.000	0.000000	0.000
ENSMUST00000198439.4	337	173.000	0.000000	0.000
ENSMUST00000103605.2	334	170.000	0.000000	0.000
ENSMUST00000103606.1	353	188.000	0.000000	0.000
ENSMUST00000196079.1	331	167.000	0.000000	0.000
ENSMUST00000103607.2	264	108.000	0.000000	0.000
ENSMUST00000103608.3	456	288.000	0.000000	0.000
ENSMUST00000103609.1	341	177.000	0.000000	0.000
ENSMUST00000103611.1	338	174.000	0.000000	0.000
ENSMUST00000103612.1	343	178.000	0.000000	0.000
ENSMUST00000181793.2	365	199.000	0.000000	0.000
ENSMUST00000103613.2	287	128.000	0.000000	0.000
ENSMUST00000198359.1	331	167.000	0.000000	0.000
ENSMUST00000197433.4	352	187.000	0.000000	0.000
ENSMUST00000179583.2	353	188.000	0.000000	0.000
ENSMUST00000103626.2	595	427.000	0.000000	0.000
ENSMUST00000178100.2	381	215.000	0.000000	0.000
ENSMUST00000179580.2	337	173.000	0.000000	0.000
ENSMUST00000103632.3	408	241.000	0.000000	0.000
ENSMUST00000199280.1	412	245.000	0.000000	0.000
ENSMUST00000103633.1	353	188.000	0.000000	0.000
ENSMUST00000196105.1	432	264.000	0.000000	0.000
ENSMUST00000103634.2	267	110.000	0.000000	0.000
ENSMUST00000103652.4	361	195.000	0.000000	0.000
ENSMUST00000103635.2	280	121.000	0.000000	0.000
ENSMUST00000103636.3	336	172.000	0.000000	0.000
ENSMUST00000103637.5	370	204.000	0.000000	0.000
ENSMUST00000180549.2	388	221.000	0.000000	0.000
ENSMUST00000183604.1	305	143.000	0.000000	0.000
ENSMUST00000177622.3	402	235.000	0.000000	0.000
ENSMUST00000180711.2	378	212.000	0.000000	0.000
ENSMUST00000184650.1	338	174.000	0.000000	0.000
ENSMUST00000181728.2	451	283.000	0.000000	0.000
ENSMUST00000103643.3	328	164.000	0.000000	0.000
ENSMUST00000103581.5	398	231.000	0.000000	0.000
ENSMUST00000181210.2	375	209.000	0.000000	0.000
ENSMUST00000183488.1	335	171.000	0.000000	0.000
ENSMUST00000103583.4	406	239.000	0.000000	0.000
ENSMUST00000103585.3	343	178.000	0.000000	0.000
ENSMUST00000200609.1	337	173.000	0.000000	0.000
ENSMUST00000200115.1	416	249.000	0.000000	0.000
ENSMUST00000103650.2	344	179.000	0.000000	0.000
ENSMUST00000103651.3	331	167.000	0.000000	0.000
ENSMUST00000198297.1	399	232.000	0.000000	0.000
ENSMUST00000200101.1	396	229.000	0.000000	0.000
ENSMUST00000103653.2	349	184.000	0.000000	0.000
ENSMUST00000103654.2	563	395.000	0.000000	0.000
ENSMUST00000103655.2	411	244.000	0.000000	0.000
ENSMUST00000180972.2	426	259.000	0.000000	0.000
ENSMUST00000103657.5	442	274.000	0.000000	0.000
ENSMUST00000103658.3	390	223.000	0.000000	0.000
ENSMUST00000179267.3	387	220.000	0.000000	0.000
ENSMUST00000184874.1	276	118.000	0.000000	0.000
ENSMUST00000103660.3	370	204.000	0.000000	0.000
ENSMUST00000181768.2	419	252.000	0.000000	0.000
ENSMUST00000183835.1	276	118.000	0.000000	0.000
ENSMUST00000103662.5	395	228.000	0.000000	0.000
ENSMUST00000103663.5	361	195.000	0.000000	0.000
ENSMUST00000103664.5	343	178.000	0.000000	0.000
ENSMUST00000103638.5	379	213.000	0.000000	0.000
ENSMUST00000103641.5	381	215.000	0.000000	0.000
ENSMUST00000184687.1	275	117.000	0.000000	0.000
ENSMUST00000103667.5	420	253.000	0.000000	0.000
ENSMUST00000180380.2	385	219.000	0.000000	0.000
ENSMUST00000184905.1	264	108.000	0.000000	0.000
ENSMUST00000103589.5	384	218.000	0.000000	0.000
ENSMUST00000103670.3	458	290.000	0.000000	0.000
ENSMUST00000103671.3	426	259.000	0.000000	0.000
ENSMUST00000103672.8	341	177.000	0.000000	0.000
ENSMUST00000186545.1	338	174.000	0.000000	0.000
ENSMUST00000103673.10	328	164.000	0.000000	0.000
ENSMUST00000186573.1	325	162.000	0.000000	0.000
ENSMUST00000103674.5	446	278.000	0.000000	0.000
ENSMUST00000180938.2	360	194.000	0.000000	0.000
ENSMUST00000103676.8	337	173.000	0.000000	0.000
ENSMUST00000187163.1	334	170.000	0.000000	0.000
ENSMUST00000103678.3	397	230.000	0.000000	0.000
ENSMUST00000197130.4	348	183.000	0.000000	0.000
ENSMUST00000103677.2	345	180.000	0.000000	0.000
ENSMUST00000199137.1	347	182.000	0.000000	0.000
ENSMUST00000103679.2	444	276.000	0.000000	0.000
ENSMUST00000103685.2	438	270.000	0.000000	0.000
ENSMUST00000198330.1	376	210.000	0.000000	0.000
ENSMUST00000103555.2	403	236.000	0.000000	0.000
ENSMUST00000103554.4	426	259.000	0.000000	0.000
ENSMUST00000103553.2	368	202.000	0.000000	0.000
ENSMUST00000199017.1	341	177.000	0.000000	0.000
ENSMUST00000103556.2	293	133.000	0.000000	0.000
ENSMUST00000198663.4	353	188.000	0.000000	0.000
ENSMUST00000103559.2	350	185.000	0.000000	0.000
ENSMUST00000103563.2	491	323.000	0.000000	0.000
ENSMUST00000103564.2	374	208.000	0.000000	0.000
ENSMUST00000103262.2	417	250.000	0.000000	0.000
ENSMUST00000103263.2	560	392.000	0.000000	0.000
ENSMUST00000103264.2	455	287.000	0.000000	0.000
ENSMUST00000103266.2	368	202.000	0.000000	0.000
ENSMUST00000103265.4	393	226.000	0.000000	0.000
ENSMUST00000103267.2	389	222.000	0.000000	0.000
ENSMUST00000194399.1	366	200.000	0.000000	0.000
ENSMUST00000103268.2	334	170.000	0.000000	0.000
ENSMUST00000103269.2	385	219.000	0.000000	0.000
ENSMUST00000103270.3	340	176.000	0.000000	0.000
ENSMUST00000103271.1	340	176.000	0.000000	0.000
ENSMUST00000103272.3	368	202.000	0.000000	0.000
ENSMUST00000103273.2	370	204.000	0.000000	0.000
ENSMUST00000103274.3	398	231.000	0.000000	0.000
ENSMUST00000103275.3	374	208.000	0.000000	0.000
ENSMUST00000103276.2	566	398.000	0.000000	0.000
ENSMUST00000103277.1	335	171.000	0.000000	0.000
ENSMUST00000195087.1	381	215.000	0.000000	0.000
ENSMUST00000103278.2	290	130.000	0.000000	0.000
ENSMUST00000193997.5	347	182.000	0.000000	0.000
ENSMUST00000103279.2	344	179.000	0.000000	0.000
ENSMUST00000193064.1	367	201.000	0.000000	0.000
ENSMUST00000103280.2	344	179.000	0.000000	0.000
ENSMUST00000103281.2	353	188.000	0.000000	0.000
ENSMUST00000191646.5	335	171.000	0.000000	0.000
ENSMUST00000103282.2	332	168.000	0.000000	0.000
ENSMUST00000193003.1	416	249.000	0.000000	0.000
ENSMUST00000103300.2	334	170.000	0.000000	0.000
ENSMUST00000174262.3	2395	2227.000	0.000000	0.000
ENSMUST00000173904.3	1102	934.000	0.000000	0.000
ENSMUST00000208396.1	925	757.000	0.000000	0.000
ENSMUST00000213225.2	1212	1044.000	0.000000	0.000
ENSMUST00000117704.1	943	775.000	0.000000	0.000
ENSMUST00000208175.1	2235	2067.000	0.000000	0.000
ENSMUST00000208760.1	923	755.000	0.000000	0.000
ENSMUST00000207287.2	1208	1040.000	0.000000	0.000
ENSMUST00000173185.1	1458	1332.906	0.847083	6.259
ENSMUST00000195589.5	2272	2104.000	0.000000	0.000
ENSMUST00000184581.2	707	539.000	0.000000	0.000
ENSMUST00000184861.3	655	487.000	0.000000	0.000
ENSMUST00000112076.8	2277	2109.000	0.000000	0.000
ENSMUST00000209871.2	2792	2624.000	0.000000	0.000
ENSMUST00000210949.2	2821	2653.000	0.000000	0.000
ENSMUST00000223545.1	939	771.000	0.000000	0.000
ENSMUST00000182198.7	1265	1097.000	0.000000	0.000
ENSMUST00000172762.1	3466	3298.000	0.000000	0.000
ENSMUST00000194951.1	1194	1097.554	0.164352	1.000
ENSMUST00000173420.1	1257	1089.000	0.000000	0.000
ENSMUST00000174177.1	915	745.627	3.080650	12.734
ENSMUST00000174248.7	519	351.000	0.000000	0.000
ENSMUST00000173567.1	1252	1089.641	0.871766	5.266
ENSMUST00000174854.2	1156	911.598	1.336705	6.755
ENSMUST00000172979.3	998	830.000	0.000000	0.000
ENSMUST00000116010.2	172	43.000	0.000000	0.000
ENSMUST00000118957.1	930	762.000	0.000000	0.000
ENSMUST00000117787.3	2501	2121.047	0.085045	1.000
ENSMUST00000214356.2	4698	4530.000	0.000000	0.000
ENSMUST00000217651.1	2011	1843.000	0.000000	0.000
ENSMUST00000034492.5	2022	1854.000	0.000000	0.000
ENSMUST00000135184.7	2967	3011.026	0.479265	8.000
ENSMUST00000155233.7	2790	2622.000	0.000000	0.000
ENSMUST00000113768.7	2695	2527.000	0.000000	0.000
ENSMUST00000238205.1	1418	1250.000	0.000000	0.000
ENSMUST00000238262.1	925	757.000	0.000000	0.000
ENSMUST00000231995.1	352	187.000	0.000000	0.000
ENSMUST00000231461.1	755	587.000	0.000000	0.000
ENSMUST00000231455.1	409	242.000	0.000000	0.000
ENSMUST00000142883.2	481	313.000	0.000000	0.000
ENSMUST00000232193.2	908	740.000	0.000000	0.000
ENSMUST00000023655.12	3385	3217.000	0.000000	0.000
ENSMUST00000232282.2	1401	1233.000	0.000000	0.000
ENSMUST00000190447.7	2476	2308.000	0.000000	0.000
ENSMUST00000188251.6	2421	2383.592	0.000000	0.000
ENSMUST00000190097.1	649	481.000	0.000000	0.000
ENSMUST00000191103.1	537	369.000	0.000000	0.000
ENSMUST00000024112.7	2417	2380.002	0.151584	2.000
ENSMUST00000121614.1	952	784.000	0.000000	0.000
ENSMUST00000217546.1	852	684.000	0.000000	0.000
ENSMUST00000216912.1	937	769.000	0.000000	0.000
ENSMUST00000178303.1	936	768.000	0.000000	0.000
ENSMUST00000135748.1	788	620.000	0.000000	0.000
ENSMUST00000134898.1	462	311.235	0.579578	1.000
ENSMUST00000147728.1	557	389.000	0.000000	0.000
ENSMUST00000077582.13	784	616.000	0.000000	0.000
ENSMUST00000213073.1	929	761.000	0.000000	0.000
ENSMUST00000214075.2	2165	1997.000	0.000000	0.000
ENSMUST00000214936.1	2168	2000.000	0.000000	0.000
ENSMUST00000215471.1	2177	2009.000	0.000000	0.000
ENSMUST00000215546.1	949	781.000	0.000000	0.000
ENSMUST00000201125.3	1352	1211.474	0.000000	0.000
ENSMUST00000006814.8	1309	1167.569	3.751985	24.285
ENSMUST00000182769.9	1477	1309.000	0.000000	0.000
ENSMUST00000088673.4	531	363.000	0.000000	0.000
ENSMUST00000122808.1	3794	3626.000	0.000000	0.000
ENSMUST00000077820.5	1581	1413.000	0.000000	0.000
ENSMUST00000213169.1	2658	2490.000	0.000000	0.000
ENSMUST00000055276.5	1260	1092.000	0.000000	0.000
ENSMUST00000100960.10	2692	2524.000	0.000000	0.000
ENSMUST00000171587.1	1329	1250.812	0.319909	2.218
ENSMUST00000194248.1	936	645.476	1.970899	7.053
ENSMUST00000179719.1	1296	1005.922	0.915245	5.104
ENSMUST00000106393.7	843	578.375	5.468792	17.535
ENSMUST00000132882.1	741	572.303	1.358092	4.309
ENSMUST00000006562.5	910	631.765	0.000000	0.000
ENSMUST00000126664.7	6052	6103.497	4.928676	166.767
ENSMUST00000156937.1	2191	2085.739	0.280870	3.248
ENSMUST00000136350.7	3488	3405.989	0.000000	0.000
ENSMUST00000146393.7	2484	2340.719	0.000000	0.000
ENSMUST00000169617.2	761	593.000	0.000000	0.000
ENSMUST00000094710.7	2365	2198.345	0.000000	0.000
ENSMUST00000217577.1	914	746.000	0.000000	0.000
ENSMUST00000096114.12	1597	1286.908	0.827143	5.901
ENSMUST00000163093.1	1378	1026.201	0.896292	5.099
ENSMUST00000217438.1	943	775.000	0.000000	0.000
ENSMUST00000195764.1	4615	4567.565	1.408676	35.669
ENSMUST00000208907.1	2796	2628.000	0.000000	0.000
ENSMUST00000194208.5	1527	1434.838	0.699285	5.562
ENSMUST00000192481.1	1131	963.000	0.000000	0.000
ENSMUST00000041920.4	1243	1131.290	0.000000	0.000
ENSMUST00000134042.2	687	519.000	0.000000	0.000
ENSMUST00000235482.1	1036	868.000	0.000000	0.000
ENSMUST00000117959.2	963	795.000	0.000000	0.000
ENSMUST00000210779.1	951	783.000	0.000000	0.000
ENSMUST00000118378.1	948	780.000	0.000000	0.000
ENSMUST00000209201.1	477	309.000	0.000000	0.000
ENSMUST00000094105.4	946	778.000	0.000000	0.000
ENSMUST00000134011.3	1136	968.000	0.000000	0.000
ENSMUST00000117349.7	934	766.000	0.000000	0.000
ENSMUST00000134773.3	1513	1345.000	0.000000	0.000
ENSMUST00000118336.3	2129	1961.000	0.000000	0.000
ENSMUST00000119267.1	955	787.000	0.000000	0.000
ENSMUST00000143750.3	1675	1507.000	0.000000	0.000
ENSMUST00000205791.1	633	465.000	0.000000	0.000
ENSMUST00000115991.3	1237	1069.000	0.000000	0.000
ENSMUST00000121340.1	945	777.000	0.000000	0.000
ENSMUST00000121432.3	2321	2289.531	0.236360	3.000
ENSMUST00000121065.2	972	804.000	0.000000	0.000
ENSMUST00000118809.2	971	803.000	0.000000	0.000
ENSMUST00000216831.2	1270	1102.000	0.000000	0.000
ENSMUST00000121914.2	1042	874.000	0.000000	0.000
ENSMUST00000209914.1	959	791.000	0.000000	0.000
ENSMUST00000072887.4	966	798.000	0.000000	0.000
ENSMUST00000211596.1	921	753.000	0.000000	0.000
ENSMUST00000071242.4	934	766.000	0.000000	0.000
ENSMUST00000214399.3	897	729.000	0.000000	0.000
ENSMUST00000179386.1	1050	882.000	0.000000	0.000
ENSMUST00000184850.7	1072	921.327	3.924947	20.047
ENSMUST00000173080.9	1138	970.000	0.000000	0.000
ENSMUST00000185167.7	836	661.111	0.425723	1.560
ENSMUST00000195838.5	1105	937.000	0.000000	0.000
ENSMUST00000194244.5	862	694.000	0.000000	0.000
ENSMUST00000185087.7	1064	896.000	0.000000	0.000
ENSMUST00000195833.5	829	661.000	0.000000	0.000
ENSMUST00000184502.7	862	683.578	0.909026	3.445
ENSMUST00000183560.7	316	153.000	0.000000	0.000
ENSMUST00000183999.7	358	193.000	0.000000	0.000
ENSMUST00000192532.1	995	827.000	0.000000	0.000
ENSMUST00000216665.2	4530	4362.000	0.000000	0.000
ENSMUST00000149775.2	1209	1041.000	0.000000	0.000
ENSMUST00000182725.1	558	390.000	0.000000	0.000
ENSMUST00000183291.1	1837	1740.910	0.000000	0.000
ENSMUST00000086377.8	1832	1736.523	1.873267	18.034
ENSMUST00000174625.7	3389	3326.456	0.914586	16.866
ENSMUST00000174382.7	1699	1579.259	1.280120	11.207
ENSMUST00000166442.2	1481	1351.970	0.000000	0.000
ENSMUST00000213589.1	935	767.000	0.000000	0.000
ENSMUST00000215139.1	932	764.000	0.000000	0.000
ENSMUST00000215291.1	572	404.000	0.000000	0.000
ENSMUST00000215191.1	933	765.000	0.000000	0.000
ENSMUST00000117860.1	950	782.000	0.000000	0.000
ENSMUST00000206214.2	1054	886.000	0.000000	0.000
ENSMUST00000205727.2	1141	973.000	0.000000	0.000
ENSMUST00000118068.2	3462	3294.000	0.000000	0.000
ENSMUST00000207772.2	1320	1152.000	0.000000	0.000
ENSMUST00000080031.2	926	758.000	0.000000	0.000
ENSMUST00000175971.2	2721	2553.000	0.000000	0.000
ENSMUST00000234658.1	1287	1119.000	0.000000	0.000
ENSMUST00000177481.3	2573	2405.000	0.000000	0.000
ENSMUST00000211998.1	932	764.000	0.000000	0.000
ENSMUST00000211893.1	1128	960.000	0.000000	0.000
ENSMUST00000221099.1	929	761.000	0.000000	0.000
ENSMUST00000222301.1	929	761.000	0.000000	0.000
ENSMUST00000069063.4	390	223.000	0.000000	0.000
ENSMUST00000208970.2	2764	2596.000	0.000000	0.000
ENSMUST00000219487.1	2956	2788.000	0.000000	0.000
ENSMUST00000174025.2	3121	2953.000	0.000000	0.000
ENSMUST00000174673.2	919	751.000	0.000000	0.000
ENSMUST00000202355.1	928	760.000	0.000000	0.000
ENSMUST00000117982.1	932	764.000	0.000000	0.000
ENSMUST00000086854.9	6630	6868.203	0.000000	0.000
ENSMUST00000112848.7	6761	7014.009	0.000000	0.000
ENSMUST00000112847.8	7196	7477.905	17.191210	712.667
ENSMUST00000141573.7	1502	1417.558	6.423244	50.477
ENSMUST00000112846.7	2617	2511.818	6.729491	93.707
ENSMUST00000128869.7	2518	2208.567	1.350059	16.530
ENSMUST00000133069.7	2732	2441.873	3.688172	49.927
ENSMUST00000152609.1	968	852.720	0.385490	1.822
ENSMUST00000142444.1	265	109.000	0.000000	0.000
ENSMUST00000135134.1	342	188.755	10.348011	10.828
ENSMUST00000136595.1	300	152.879	1.179918	1.000
ENSMUST00000170792.8	7198	7480.051	5.836966	242.043
ENSMUST00000189634.6	651	483.000	0.000000	0.000
ENSMUST00000056590.5	650	482.000	0.000000	0.000
ENSMUST00000205127.1	936	768.000	0.000000	0.000
ENSMUST00000118736.3	984	816.000	0.000000	0.000
ENSMUST00000196323.1	3865	3990.574	0.199620	4.416
ENSMUST00000198398.4	935	767.000	0.000000	0.000
ENSMUST00000103740.1	413	246.000	0.000000	0.000
ENSMUST00000103558.2	924	756.000	0.000000	0.000
ENSMUST00000198163.1	648	480.000	0.000000	0.000
ENSMUST00000164407.1	519	351.000	0.000000	0.000
ENSMUST00000103561.2	914	746.000	0.000000	0.000
ENSMUST00000179181.2	985	817.000	0.000000	0.000
ENSMUST00000192856.5	737	569.000	0.000000	0.000
ENSMUST00000103291.1	512	344.000	0.000000	0.000
ENSMUST00000103299.2	692	524.000	0.000000	0.000
ENSMUST00000103427.1	54	6.000	0.000000	0.000
ENSMUST00000103428.1	48	5.000	0.000000	0.000
ENSMUST00000192746.1	48	5.000	0.000000	0.000
ENSMUST00000103429.1	54	6.000	0.000000	0.000
ENSMUST00000103430.1	53	6.000	0.000000	0.000
ENSMUST00000199490.1	38	2.000	0.000000	0.000
ENSMUST00000200211.1	38	2.000	0.000000	0.000
ENSMUST00000200074.1	38	2.000	0.000000	0.000
ENSMUST00000198313.1	42	3.000	0.000000	0.000
ENSMUST00000197969.1	38	2.000	0.000000	0.000
ENSMUST00000103405.1	38	2.000	0.000000	0.000
ENSMUST00000199487.1	38	2.000	0.000000	0.000
ENSMUST00000103407.2	36	1.000	0.000000	0.000
ENSMUST00000199459.1	38	2.000	0.000000	0.000
ENSMUST00000103409.1	42	3.000	0.000000	0.000
ENSMUST00000103408.1	38	2.000	0.000000	0.000
ENSMUST00000198234.1	39	2.000	0.000000	0.000
ENSMUST00000103406.1	43	4.000	0.000000	0.000
ENSMUST00000223335.1	1460	1292.000	0.000000	0.000
ENSMUST00000137336.2	1367	1199.000	0.000000	0.000
ENSMUST00000103416.8	1214	1046.000	0.000000	0.000
ENSMUST00000195192.1	1111	943.000	0.000000	0.000
ENSMUST00000192188.2	2566	2398.000	0.000000	0.000
ENSMUST00000103418.2	1114	946.000	0.000000	0.000
ENSMUST00000103420.2	1076	908.000	0.000000	0.000
ENSMUST00000194304.5	2482	2314.000	0.000000	0.000
ENSMUST00000223179.1	2414	2246.000	0.000000	0.000
ENSMUST00000103423.2	1082	914.000	0.000000	0.000
ENSMUST00000194162.5	1806	1638.000	0.000000	0.000
ENSMUST00000192250.1	802	687.206	0.524981	2.000
ENSMUST00000177715.7	1698	1604.615	1.652167	14.697
ENSMUST00000103426.2	1493	1386.626	1.470414	11.303
ENSMUST00000194738.5	2540	2372.000	0.000000	0.000
ENSMUST00000178282.2	1100	932.000	0.000000	0.000
ENSMUST00000200235.1	452	284.000	0.000000	0.000
ENSMUST00000200568.1	454	286.000	0.000000	0.000
ENSMUST00000197046.1	314	152.000	0.000000	0.000
ENSMUST00000198182.1	458	290.000	0.000000	0.000
ENSMUST00000103749.2	606	438.000	0.000000	0.000
ENSMUST00000103410.2	532	364.000	0.000000	0.000
ENSMUST00000195735.1	351	186.000	0.000000	0.000
ENSMUST00000103511.1	294	134.000	0.000000	0.000
ENSMUST00000103372.2	359	194.000	0.000000	0.000
ENSMUST00000200160.4	341	177.000	0.000000	0.000
ENSMUST00000103373.2	344	179.000	0.000000	0.000
ENSMUST00000197820.4	362	196.000	0.000000	0.000
ENSMUST00000103374.2	359	194.000	0.000000	0.000
ENSMUST00000196959.1	365	199.000	0.000000	0.000
ENSMUST00000197429.4	365	199.000	0.000000	0.000
ENSMUST00000103376.2	362	196.000	0.000000	0.000
ENSMUST00000103377.2	366	200.000	0.000000	0.000
ENSMUST00000103378.2	368	202.000	0.000000	0.000
ENSMUST00000197371.1	375	209.000	0.000000	0.000
ENSMUST00000103379.2	344	179.000	0.000000	0.000
ENSMUST00000197525.1	370	204.000	0.000000	0.000
ENSMUST00000103380.2	305	143.000	0.000000	0.000
ENSMUST00000103512.2	388	221.000	0.000000	0.000
ENSMUST00000191862.5	351	186.000	0.000000	0.000
ENSMUST00000103513.2	348	183.000	0.000000	0.000
ENSMUST00000193950.5	351	186.000	0.000000	0.000
ENSMUST00000103514.2	348	183.000	0.000000	0.000
ENSMUST00000197272.1	360	194.000	0.000000	0.000
ENSMUST00000103381.2	300	139.000	0.000000	0.000
ENSMUST00000103382.1	371	205.000	0.000000	0.000
ENSMUST00000103515.1	351	186.000	0.000000	0.000
ENSMUST00000103383.2	380	214.000	0.000000	0.000
ENSMUST00000103384.1	365	199.000	0.000000	0.000
ENSMUST00000196275.1	344	179.000	0.000000	0.000
ENSMUST00000103386.2	369	203.000	0.000000	0.000
ENSMUST00000103387.2	382	216.000	0.000000	0.000
ENSMUST00000103388.3	375	209.000	0.000000	0.000
ENSMUST00000191868.1	351	186.000	0.000000	0.000
ENSMUST00000103516.1	294	134.000	0.000000	0.000
ENSMUST00000195417.1	351	186.000	0.000000	0.000
ENSMUST00000103517.1	294	134.000	0.000000	0.000
ENSMUST00000196599.1	370	204.000	0.000000	0.000
ENSMUST00000103389.2	305	143.000	0.000000	0.000
ENSMUST00000103390.2	395	228.000	0.000000	0.000
ENSMUST00000103746.2	391	224.000	0.000000	0.000
ENSMUST00000103391.3	377	211.000	0.000000	0.000
ENSMUST00000195945.1	379	213.000	0.000000	0.000
ENSMUST00000103392.2	362	196.000	0.000000	0.000
ENSMUST00000103393.1	347	182.000	0.000000	0.000
ENSMUST00000103394.1	347	182.000	0.000000	0.000
ENSMUST00000194865.1	397	230.000	0.000000	0.000
ENSMUST00000103518.1	294	134.000	0.000000	0.000
ENSMUST00000198184.1	359	194.000	0.000000	0.000
ENSMUST00000103395.1	287	128.000	0.000000	0.000
ENSMUST00000192298.1	351	186.000	0.000000	0.000
ENSMUST00000178949.1	294	134.000	0.000000	0.000
ENSMUST00000192724.1	351	186.000	0.000000	0.000
ENSMUST00000103519.1	294	134.000	0.000000	0.000
ENSMUST00000194257.1	358	193.000	0.000000	0.000
ENSMUST00000103521.2	390	223.000	0.000000	0.000
ENSMUST00000192554.5	351	186.000	0.000000	0.000
ENSMUST00000103522.2	348	183.000	0.000000	0.000
ENSMUST00000103523.1	351	186.000	0.000000	0.000
ENSMUST00000193145.1	354	189.000	0.000000	0.000
ENSMUST00000103524.1	301	140.000	0.000000	0.000
ENSMUST00000103525.2	377	211.000	0.000000	0.000
ENSMUST00000103526.2	415	248.000	0.000000	0.000
ENSMUST00000103751.2	381	215.000	0.000000	0.000
ENSMUST00000197518.1	366	200.000	0.000000	0.000
ENSMUST00000103752.2	348	183.000	0.000000	0.000
ENSMUST00000103396.1	359	194.000	0.000000	0.000
ENSMUST00000194071.1	351	186.000	0.000000	0.000
ENSMUST00000103527.1	294	134.000	0.000000	0.000
ENSMUST00000196940.1	359	194.000	0.000000	0.000
ENSMUST00000103397.2	356	191.000	0.000000	0.000
ENSMUST00000103398.1	359	194.000	0.000000	0.000
ENSMUST00000192591.1	358	193.000	0.000000	0.000
ENSMUST00000103529.3	351	186.000	0.000000	0.000
ENSMUST00000197560.1	359	194.000	0.000000	0.000
ENSMUST00000103399.2	299	138.000	0.000000	0.000
ENSMUST00000103400.2	382	216.000	0.000000	0.000
ENSMUST00000103401.2	360	194.000	0.000000	0.000
ENSMUST00000103402.1	359	194.000	0.000000	0.000
ENSMUST00000103403.2	378	212.000	0.000000	0.000
ENSMUST00000195359.5	351	186.000	0.000000	0.000
ENSMUST00000103530.2	348	183.000	0.000000	0.000
ENSMUST00000103404.1	359	194.000	0.000000	0.000
ENSMUST00000103531.3	351	186.000	0.000000	0.000
ENSMUST00000103503.3	349	184.000	0.000000	0.000
ENSMUST00000171270.1	90	13.000	0.000000	0.000
ENSMUST00000103302.2	501	333.000	0.000000	0.000
ENSMUST00000103303.2	394	227.000	0.000000	0.000
ENSMUST00000103304.2	374	208.000	0.000000	0.000
ENSMUST00000103305.1	362	196.000	0.000000	0.000
ENSMUST00000103306.1	362	196.000	0.000000	0.000
ENSMUST00000196006.4	353	188.000	0.000000	0.000
ENSMUST00000103307.2	350	185.000	0.000000	0.000
ENSMUST00000200578.4	353	188.000	0.000000	0.000
ENSMUST00000103308.2	350	185.000	0.000000	0.000
ENSMUST00000200586.1	359	194.000	0.000000	0.000
ENSMUST00000103309.2	341	177.000	0.000000	0.000
ENSMUST00000103310.2	358	193.000	0.000000	0.000
ENSMUST00000197406.4	353	188.000	0.000000	0.000
ENSMUST00000103311.2	350	185.000	0.000000	0.000
ENSMUST00000196768.1	353	188.000	0.000000	0.000
ENSMUST00000103312.2	287	128.000	0.000000	0.000
ENSMUST00000103313.2	377	211.000	0.000000	0.000
ENSMUST00000103314.2	383	217.000	0.000000	0.000
ENSMUST00000197515.1	359	194.000	0.000000	0.000
ENSMUST00000103315.2	350	185.000	0.000000	0.000
ENSMUST00000103316.1	353	188.000	0.000000	0.000
ENSMUST00000194581.1	378	212.000	0.000000	0.000
ENSMUST00000163467.1	302	141.000	0.000000	0.000
ENSMUST00000103532.2	405	238.000	0.000000	0.000
ENSMUST00000197803.1	363	197.000	0.000000	0.000
ENSMUST00000103533.1	301	140.000	0.000000	0.000
ENSMUST00000103317.2	404	237.000	0.000000	0.000
ENSMUST00000103534.1	351	186.000	0.000000	0.000
ENSMUST00000103535.2	405	238.000	0.000000	0.000
ENSMUST00000103318.5	361	195.000	0.000000	0.000
ENSMUST00000103319.2	358	193.000	0.000000	0.000
ENSMUST00000103320.2	368	202.000	0.000000	0.000
ENSMUST00000103536.3	358	193.000	0.000000	0.000
ENSMUST00000103321.2	401	234.000	0.000000	0.000
ENSMUST00000103322.2	374	208.000	0.000000	0.000
ENSMUST00000103323.2	378	212.000	0.000000	0.000
ENSMUST00000103324.2	375	209.000	0.000000	0.000
ENSMUST00000200406.1	339	175.000	0.000000	0.000
ENSMUST00000103537.2	399	232.000	0.000000	0.000
ENSMUST00000199510.4	353	188.000	0.000000	0.000
ENSMUST00000103325.2	350	185.000	0.000000	0.000
ENSMUST00000198646.1	351	186.000	0.000000	0.000
ENSMUST00000103538.2	294	134.000	0.000000	0.000
ENSMUST00000168090.2	376	210.000	0.000000	0.000
ENSMUST00000103326.2	359	194.000	0.000000	0.000
ENSMUST00000196839.4	347	182.000	0.000000	0.000
ENSMUST00000103327.2	344	179.000	0.000000	0.000
ENSMUST00000199933.4	351	186.000	0.000000	0.000
ENSMUST00000103539.2	348	183.000	0.000000	0.000
ENSMUST00000199266.1	358	193.000	0.000000	0.000
ENSMUST00000103540.2	315	152.000	0.000000	0.000
ENSMUST00000103328.2	359	194.000	0.000000	0.000
ENSMUST00000198735.1	347	182.000	0.000000	0.000
ENSMUST00000103329.2	287	128.000	0.000000	0.000
ENSMUST00000196690.1	359	194.000	0.000000	0.000
ENSMUST00000103541.2	396	229.000	0.000000	0.000
ENSMUST00000164041.2	299	138.000	0.000000	0.000
ENSMUST00000103542.1	303	142.000	0.000000	0.000
ENSMUST00000103330.1	347	182.000	0.000000	0.000
ENSMUST00000196863.1	363	197.000	0.000000	0.000
ENSMUST00000183936.1	344	179.000	0.000000	0.000
ENSMUST00000103332.1	351	186.000	0.000000	0.000
ENSMUST00000196587.4	351	186.000	0.000000	0.000
ENSMUST00000103543.2	348	183.000	0.000000	0.000
ENSMUST00000103333.3	358	193.000	0.000000	0.000
ENSMUST00000103544.2	373	207.000	0.000000	0.000
ENSMUST00000103334.3	352	187.000	0.000000	0.000
ENSMUST00000197537.1	368	202.000	0.000000	0.000
ENSMUST00000169155.1	294	134.000	0.000000	0.000
ENSMUST00000198777.1	406	239.000	0.000000	0.000
ENSMUST00000170551.1	294	134.000	0.000000	0.000
ENSMUST00000199373.1	376	210.000	0.000000	0.000
ENSMUST00000163670.1	294	134.000	0.000000	0.000
ENSMUST00000103547.1	351	186.000	0.000000	0.000
ENSMUST00000103548.2	351	186.000	0.000000	0.000
ENSMUST00000199143.4	338	174.000	0.000000	0.000
ENSMUST00000103335.2	335	171.000	0.000000	0.000
ENSMUST00000103336.1	362	196.000	0.000000	0.000
ENSMUST00000196991.1	386	219.000	0.000000	0.000
ENSMUST00000103549.1	294	134.000	0.000000	0.000
ENSMUST00000198756.1	353	188.000	0.000000	0.000
ENSMUST00000103551.1	351	186.000	0.000000	0.000
ENSMUST00000103552.1	351	186.000	0.000000	0.000
ENSMUST00000193936.1	357	192.000	0.000000	0.000
ENSMUST00000179796.1	297	136.000	0.000000	0.000
ENSMUST00000103489.1	357	192.000	0.000000	0.000
ENSMUST00000193397.1	357	192.000	0.000000	0.000
ENSMUST00000195037.1	359	194.000	0.000000	0.000
ENSMUST00000103492.1	359	194.000	0.000000	0.000
ENSMUST00000103493.2	351	186.000	0.000000	0.000
ENSMUST00000191803.1	395	228.000	0.000000	0.000
ENSMUST00000103494.1	294	134.000	0.000000	0.000
ENSMUST00000103363.1	352	187.000	0.000000	0.000
ENSMUST00000103364.2	360	194.000	0.000000	0.000
ENSMUST00000103365.2	377	211.000	0.000000	0.000
ENSMUST00000103366.2	385	219.000	0.000000	0.000
ENSMUST00000103367.2	401	234.000	0.000000	0.000
ENSMUST00000103368.2	379	213.000	0.000000	0.000
ENSMUST00000103369.1	347	182.000	0.000000	0.000
ENSMUST00000103495.2	377	211.000	0.000000	0.000
ENSMUST00000197290.1	347	182.000	0.000000	0.000
ENSMUST00000103370.2	287	128.000	0.000000	0.000
ENSMUST00000198880.4	347	182.000	0.000000	0.000
ENSMUST00000103371.2	344	179.000	0.000000	0.000
ENSMUST00000103496.3	388	221.000	0.000000	0.000
ENSMUST00000195337.1	354	189.000	0.000000	0.000
ENSMUST00000103497.1	351	186.000	0.000000	0.000
ENSMUST00000193893.5	351	186.000	0.000000	0.000
ENSMUST00000103498.2	348	183.000	0.000000	0.000
ENSMUST00000191801.1	351	186.000	0.000000	0.000
ENSMUST00000195469.5	386	219.000	0.000000	0.000
ENSMUST00000109711.3	215	70.000	0.000000	0.000
ENSMUST00000103500.1	294	134.000	0.000000	0.000
ENSMUST00000192077.1	351	186.000	0.000000	0.000
ENSMUST00000103501.2	294	134.000	0.000000	0.000
ENSMUST00000194350.5	351	186.000	0.000000	0.000
ENSMUST00000103504.2	306	144.000	0.000000	0.000
ENSMUST00000193855.1	405	238.000	0.000000	0.000
ENSMUST00000103505.2	348	183.000	0.000000	0.000
ENSMUST00000194968.5	351	186.000	0.000000	0.000
ENSMUST00000103506.2	348	183.000	0.000000	0.000
ENSMUST00000103507.1	351	186.000	0.000000	0.000
ENSMUST00000194625.1	351	186.000	0.000000	0.000
ENSMUST00000191861.1	351	186.000	0.000000	0.000
ENSMUST00000103509.1	294	134.000	0.000000	0.000
ENSMUST00000103510.1	351	186.000	0.000000	0.000
ENSMUST00000191918.1	357	192.000	0.000000	0.000
ENSMUST00000177949.1	297	136.000	0.000000	0.000
ENSMUST00000103466.1	353	188.000	0.000000	0.000
ENSMUST00000103467.1	351	186.000	0.000000	0.000
ENSMUST00000103468.2	461	293.000	0.000000	0.000
ENSMUST00000103469.3	399	232.000	0.000000	0.000
ENSMUST00000195641.1	353	188.000	0.000000	0.000
ENSMUST00000103470.1	299	138.000	0.000000	0.000
ENSMUST00000195884.1	351	186.000	0.000000	0.000
ENSMUST00000103471.1	294	134.000	0.000000	0.000
ENSMUST00000103472.3	351	186.000	0.000000	0.000
ENSMUST00000103473.1	351	186.000	0.000000	0.000
ENSMUST00000103461.4	361	195.000	0.000000	0.000
ENSMUST00000195706.1	351	186.000	0.000000	0.000
ENSMUST00000103475.1	333	169.000	0.000000	0.000
ENSMUST00000191693.1	350	185.000	0.000000	0.000
ENSMUST00000103476.1	296	135.000	0.000000	0.000
ENSMUST00000192499.2	437	269.000	0.000000	0.000
ENSMUST00000103477.3	360	194.000	0.000000	0.000
ENSMUST00000193408.1	353	188.000	0.000000	0.000
ENSMUST00000195619.1	353	188.000	0.000000	0.000
ENSMUST00000103479.3	299	138.000	0.000000	0.000
ENSMUST00000196595.1	352	187.000	0.000000	0.000
ENSMUST00000103351.2	286	127.000	0.000000	0.000
ENSMUST00000198345.1	352	187.000	0.000000	0.000
ENSMUST00000177795.1	288	128.000	0.000000	0.000
ENSMUST00000199160.1	382	216.000	0.000000	0.000
ENSMUST00000103353.2	284	125.000	0.000000	0.000
ENSMUST00000103354.2	368	202.000	0.000000	0.000
ENSMUST00000197448.1	358	193.000	0.000000	0.000
ENSMUST00000103355.2	292	132.000	0.000000	0.000
ENSMUST00000195124.5	350	185.000	0.000000	0.000
ENSMUST00000103481.2	342	177.000	0.000000	0.000
ENSMUST00000103356.3	373	207.000	0.000000	0.000
ENSMUST00000103357.3	352	187.000	0.000000	0.000
ENSMUST00000194159.1	351	186.000	0.000000	0.000
ENSMUST00000103482.1	294	134.000	0.000000	0.000
ENSMUST00000103483.2	394	227.000	0.000000	0.000
ENSMUST00000125484.2	359	194.000	0.000000	0.000
ENSMUST00000183954.3	302	141.000	0.000000	0.000
ENSMUST00000103485.2	353	188.000	0.000000	0.000
ENSMUST00000103486.1	356	191.000	0.000000	0.000
ENSMUST00000103359.2	379	213.000	0.000000	0.000
ENSMUST00000199437.1	352	187.000	0.000000	0.000
ENSMUST00000177697.1	288	128.000	0.000000	0.000
ENSMUST00000198328.1	367	201.000	0.000000	0.000
ENSMUST00000166380.1	292	132.000	0.000000	0.000
ENSMUST00000103345.3	394	227.000	0.000000	0.000
ENSMUST00000103478.3	350	185.000	0.000000	0.000
ENSMUST00000200454.1	378	212.000	0.000000	0.000
ENSMUST00000103337.2	340	176.000	0.000000	0.000
ENSMUST00000114212.3	347	182.000	0.000000	0.000
ENSMUST00000103339.1	347	182.000	0.000000	0.000
ENSMUST00000197966.1	358	193.000	0.000000	0.000
ENSMUST00000103340.2	290	130.000	0.000000	0.000
ENSMUST00000103341.3	348	183.000	0.000000	0.000
ENSMUST00000195468.5	353	188.000	0.000000	0.000
ENSMUST00000103442.2	350	185.000	0.000000	0.000
ENSMUST00000103443.2	352	187.000	0.000000	0.000
ENSMUST00000103444.2	425	258.000	0.000000	0.000
ENSMUST00000178229.2	347	182.000	0.000000	0.000
ENSMUST00000103446.1	353	188.000	0.000000	0.000
ENSMUST00000103447.1	350	185.000	0.000000	0.000
ENSMUST00000103448.2	418	251.000	0.000000	0.000
ENSMUST00000195707.2	480	312.000	0.000000	0.000
ENSMUST00000103449.3	347	182.000	0.000000	0.000
ENSMUST00000103450.3	353	188.000	0.000000	0.000
ENSMUST00000179657.1	350	185.000	0.000000	0.000
ENSMUST00000192264.1	413	246.000	0.000000	0.000
ENSMUST00000103452.2	350	185.000	0.000000	0.000
ENSMUST00000195381.1	353	188.000	0.000000	0.000
ENSMUST00000103342.3	358	193.000	0.000000	0.000
ENSMUST00000103343.3	358	193.000	0.000000	0.000
ENSMUST00000180013.2	369	203.000	0.000000	0.000
ENSMUST00000103344.2	394	227.000	0.000000	0.000
ENSMUST00000192911.1	350	185.000	0.000000	0.000
ENSMUST00000103455.2	342	177.000	0.000000	0.000
ENSMUST00000103346.2	402	235.000	0.000000	0.000
ENSMUST00000196201.1	352	187.000	0.000000	0.000
ENSMUST00000101325.3	288	128.000	0.000000	0.000
ENSMUST00000103456.3	355	190.000	0.000000	0.000
ENSMUST00000103348.2	379	213.000	0.000000	0.000
ENSMUST00000192877.1	361	195.000	0.000000	0.000
ENSMUST00000103457.2	350	185.000	0.000000	0.000
ENSMUST00000103349.1	348	183.000	0.000000	0.000
ENSMUST00000103350.2	394	227.000	0.000000	0.000
ENSMUST00000193652.1	380	214.000	0.000000	0.000
ENSMUST00000103458.2	350	185.000	0.000000	0.000
ENSMUST00000103459.4	405	238.000	0.000000	0.000
ENSMUST00000103451.4	362	196.000	0.000000	0.000
ENSMUST00000103474.4	363	197.000	0.000000	0.000
ENSMUST00000193133.2	357	192.000	0.000000	0.000
ENSMUST00000103462.3	354	189.000	0.000000	0.000
ENSMUST00000103463.2	351	186.000	0.000000	0.000
ENSMUST00000103464.2	414	247.000	0.000000	0.000
ENSMUST00000167638.1	352	187.000	0.000000	0.000
ENSMUST00000166255.1	278	120.000	0.000000	0.000
ENSMUST00000103301.2	359	194.000	0.000000	0.000
ENSMUST00000095364.2	294	134.000	0.000000	0.000
ENSMUST00000103682.2	51	6.000	0.000000	0.000
ENSMUST00000103683.1	59	8.000	0.000000	0.000
ENSMUST00000197589.1	62	8.000	0.000000	0.000
ENSMUST00000103686.1	64	9.000	0.000000	0.000
ENSMUST00000103687.1	63	8.000	0.000000	0.000
ENSMUST00000196977.1	63	8.000	0.000000	0.000
ENSMUST00000103688.2	65	9.000	0.000000	0.000
ENSMUST00000103689.1	63	8.000	0.000000	0.000
ENSMUST00000103690.1	66	9.000	0.000000	0.000
ENSMUST00000103691.1	66	9.000	0.000000	0.000
ENSMUST00000103693.1	63	8.000	0.000000	0.000
ENSMUST00000199452.1	62	8.000	0.000000	0.000
ENSMUST00000103694.2	59	8.000	0.000000	0.000
ENSMUST00000200046.1	61	8.000	0.000000	0.000
ENSMUST00000103695.1	60	8.000	0.000000	0.000
ENSMUST00000197949.1	57	7.000	0.000000	0.000
ENSMUST00000103696.1	63	8.000	0.000000	0.000
ENSMUST00000103697.1	63	8.000	0.000000	0.000
ENSMUST00000103698.1	61	8.000	0.000000	0.000
ENSMUST00000103699.1	57	7.000	0.000000	0.000
ENSMUST00000103700.1	64	9.000	0.000000	0.000
ENSMUST00000103701.1	55	7.000	0.000000	0.000
ENSMUST00000103702.1	61	8.000	0.000000	0.000
ENSMUST00000103703.1	63	8.000	0.000000	0.000
ENSMUST00000103704.1	62	8.000	0.000000	0.000
ENSMUST00000103705.1	60	8.000	0.000000	0.000
ENSMUST00000103706.1	65	9.000	0.000000	0.000
ENSMUST00000103707.1	58	7.000	0.000000	0.000
ENSMUST00000103708.1	57	7.000	0.000000	0.000
ENSMUST00000103709.1	66	9.000	0.000000	0.000
ENSMUST00000103710.1	57	7.000	0.000000	0.000
ENSMUST00000103711.1	59	8.000	0.000000	0.000
ENSMUST00000103712.1	60	8.000	0.000000	0.000
ENSMUST00000103713.1	65	9.000	0.000000	0.000
ENSMUST00000103714.1	59	8.000	0.000000	0.000
ENSMUST00000103715.1	60	8.000	0.000000	0.000
ENSMUST00000103716.2	57	7.000	0.000000	0.000
ENSMUST00000103717.2	63	8.000	0.000000	0.000
ENSMUST00000103718.1	60	8.000	0.000000	0.000
ENSMUST00000103719.1	60	8.000	0.000000	0.000
ENSMUST00000103720.1	57	7.000	0.000000	0.000
ENSMUST00000103721.2	58	7.000	0.000000	0.000
ENSMUST00000103722.1	61	8.000	0.000000	0.000
ENSMUST00000103723.1	66	9.000	0.000000	0.000
ENSMUST00000103724.1	63	8.000	0.000000	0.000
ENSMUST00000103725.1	61	8.000	0.000000	0.000
ENSMUST00000103726.1	60	8.000	0.000000	0.000
ENSMUST00000103728.1	57	7.000	0.000000	0.000
ENSMUST00000103729.1	58	7.000	0.000000	0.000
ENSMUST00000103730.1	59	8.000	0.000000	0.000
ENSMUST00000103731.1	58	7.000	0.000000	0.000
ENSMUST00000103733.1	59	8.000	0.000000	0.000
ENSMUST00000103734.1	62	8.000	0.000000	0.000
ENSMUST00000103735.1	62	8.000	0.000000	0.000
ENSMUST00000103736.1	63	8.000	0.000000	0.000
ENSMUST00000103737.2	66	9.000	0.000000	0.000
ENSMUST00000103738.1	66	9.000	0.000000	0.000
ENSMUST00000200495.1	60	8.000	0.000000	0.000
ENSMUST00000103562.2	60	8.000	0.000000	0.000
ENSMUST00000197113.1	60	8.000	0.000000	0.000
ENSMUST00000184430.1	61	8.000	0.000000	0.000
ENSMUST00000103284.1	48	5.000	0.000000	0.000
ENSMUST00000103285.1	48	5.000	0.000000	0.000
ENSMUST00000192366.1	50	6.000	0.000000	0.000
ENSMUST00000103286.1	54	6.000	0.000000	0.000
ENSMUST00000103287.1	51	6.000	0.000000	0.000
ENSMUST00000103288.1	50	6.000	0.000000	0.000
ENSMUST00000103289.1	53	6.000	30.064135	1.000
ENSMUST00000193061.1	46	5.000	0.000000	0.000
ENSMUST00000103290.1	45	4.000	0.000000	0.000
ENSMUST00000103293.1	50	6.000	0.000000	0.000
ENSMUST00000103294.1	51	6.000	0.000000	0.000
ENSMUST00000103295.1	49	5.000	0.000000	0.000
ENSMUST00000103296.1	49	5.000	0.000000	0.000
ENSMUST00000103297.1	49	5.000	0.000000	0.000
ENSMUST00000103298.1	47	5.000	0.000000	0.000
ENSMUST00000082421.1	1144	1033.620	6250.344348	35815.000
ENSMUST00000082419.1	519	294.082	387.043840	631.000
ENSMUST00000082418.1	1824	1583.995	1267.366659	11129.000
ENSMUST00000082414.1	1378	1014.447	4807.075510	27034.000
ENSMUST00000084013.1	297	145.024	5276.293330	4241.974
ENSMUST00000082411.1	348	165.000	260.687826	238.454
ENSMUST00000082409.1	784	646.542	2438.331295	8739.555
ENSMUST00000082408.1	681	479.425	4678.620465	12434.779
ENSMUST00000082407.1	204	62.000	9793.148512	3366.000
ENSMUST00000082405.1	684	511.856	1376.303159	3905.370
ENSMUST00000082402.1	1545	1460.444	9053.593298	73300.313
ENSMUST00000082396.1	1038	723.989	2855.057048	11459.000
ENSMUST00000082392.1	957	767.225	5439.111882	23134.000
ENSMUST00000124112.1	574	396.219	5.289665	11.619
ENSMUST00000084954.12	1732	1557.426	0.000000	0.000
ENSMUST00000108568.9	1777	1604.865	14.078783	125.258
ENSMUST00000079056.8	1443	1281.684	0.000000	0.000
ENSMUST00000102564.10	1848	1698.503	23.950781	225.521
ENSMUST00000124943.7	662	498.472	2.483486	6.863
ENSMUST00000150076.7	370	204.000	0.000000	0.000
ENSMUST00000128748.7	957	805.537	3.622602	16.177
ENSMUST00000102563.1	1352	1206.121	0.000000	0.000
ENSMUST00000138006.7	1073	912.246	7.477138	37.814
ENSMUST00000125441.7	756	599.677	0.000000	0.000
ENSMUST00000143232.1	603	447.509	1.774589	4.403
ENSMUST00000144454.1	488	317.051	1.904198	3.347
ENSMUST00000041683.8	4434	4326.054	235.175277	5640.059
ENSMUST00000173525.1	930	790.827	10.714081	46.972
ENSMUST00000174035.1	520	365.036	35.851031	72.550
ENSMUST00000174301.7	657	514.501	4.125119	11.766
ENSMUST00000174220.1	889	665.600	21.316038	78.654
ENSMUST00000199435.1	3794	3312.711	5.189436	95.302
ENSMUST00000098538.8	2564	2166.301	0.000000	0.000
ENSMUST00000199307.4	1944	1714.651	5.284322	50.230
ENSMUST00000098539.6	2261	1846.430	7.600308	77.797
ENSMUST00000196898.4	3323	2936.466	1.090483	17.752
ENSMUST00000029920.14	2239	1850.634	0.960667	9.856
ENSMUST00000196552.4	705	543.236	1.901859	5.728
ENSMUST00000197657.1	425	258.000	0.000000	0.000
ENSMUST00000199124.4	599	431.000	0.000000	0.000
ENSMUST00000196857.4	701	527.213	1.484392	4.338
ENSMUST00000198764.1	764	597.433	1.894560	6.275
ENSMUST00000199045.4	913	724.453	0.000000	0.000
ENSMUST00000196426.4	674	472.922	4.342804	11.386
ENSMUST00000200014.4	740	571.722	1.100845	3.489
ENSMUST00000198808.4	3747	3253.776	3.900431	70.356
ENSMUST00000195926.1	464	296.000	0.000000	0.000
ENSMUST00000200353.1	485	280.491	0.000000	0.000
ENSMUST00000106192.8	2425	1969.891	12.315478	134.491
ENSMUST00000178858.2	804	636.000	0.000000	0.000
ENSMUST00000169137.2	616	448.000	0.000000	0.000
ENSMUST00000113529.3	442	274.000	0.000000	0.000
ENSMUST00000208801.1	437	269.000	0.000000	0.000
ENSMUST00000031309.15	2421	2183.382	79.358222	960.554
ENSMUST00000125522.1	3357	3273.461	1.449182	26.298
ENSMUST00000138071.1	585	408.537	1.671491	3.786
ENSMUST00000111959.1	1526	1380.133	0.000000	0.000
ENSMUST00000149669.7	600	443.188	1.280184	3.145
ENSMUST00000136895.1	392	226.719	0.000000	0.000
ENSMUST00000118865.7	768	600.000	0.000000	0.000
ENSMUST00000061587.12	1996	1820.102	6.312306	63.692
ENSMUST00000121504.1	2141	1966.593	1.037235	11.308
ENSMUST00000081035.8	4334	4521.405	3.869887	97.000
ENSMUST00000025989.9	8096	7251.280	15.942132	640.857
ENSMUST00000237871.1	3170	2709.665	89.281101	1341.143
ENSMUST00000028807.5	3665	3671.757	22.446162	456.895
ENSMUST00000126082.1	897	757.918	8.098797	34.028
ENSMUST00000141836.1	266	110.000	0.000000	0.000
ENSMUST00000150162.7	606	459.800	4.863911	12.398
ENSMUST00000140282.1	446	295.902	5.691471	9.336
ENSMUST00000125766.7	936	789.641	6.462463	28.290
ENSMUST00000152191.7	1010	853.392	4.205772	19.897
ENSMUST00000154104.1	668	508.520	2.255178	6.358
ENSMUST00000117392.8	6625	6315.756	2.439898	85.427
ENSMUST00000132442.1	3088	2884.657	0.000000	0.000
ENSMUST00000135804.1	634	466.000	0.000000	0.000
ENSMUST00000173320.7	6908	6523.501	5.739702	207.573
ENSMUST00000112524.8	3089	2971.801	0.000000	0.000
ENSMUST00000141118.8	3399	3216.723	1.252300	22.332
ENSMUST00000133617.2	1902	1763.604	0.000000	0.000
ENSMUST00000074082.12	2129	2000.688	0.000000	0.000
ENSMUST00000134053.7	1905	1771.563	18.853609	185.162
ENSMUST00000143125.1	794	622.579	1.445322	4.988
ENSMUST00000123115.1	807	645.018	6.136880	21.944
ENSMUST00000214989.1	500	332.000	0.000000	0.000
ENSMUST00000123601.1	878	757.671	5.552561	23.322
ENSMUST00000214249.1	1693	1541.487	3.226100	27.569
ENSMUST00000219340.1	1718	1618.918	2.539907	22.795
ENSMUST00000219129.1	1546	1378.000	0.000000	0.000
ENSMUST00000215222.1	460	292.788	22.110193	35.888
ENSMUST00000170255.1	1590	1422.000	0.000000	0.000
ENSMUST00000020488.8	123179	126852.698	7.622287	5360.250
ENSMUST00000076316.5	3084	2981.273	3.642559	60.202
ENSMUST00000210922.1	2208	2188.050	2.126839	25.798
ENSMUST00000210519.1	2295	2267.017	0.000000	0.000
ENSMUST00000020497.13	6027	6136.200	14.809072	503.764
ENSMUST00000146640.7	3938	4042.141	0.000000	0.000
ENSMUST00000147381.1	347	182.000	0.000000	0.000
ENSMUST00000141184.1	1383	1293.530	7.952629	57.028
ENSMUST00000138858.7	3505	3530.514	0.000000	0.000
ENSMUST00000143793.7	804	654.728	0.867826	3.150
ENSMUST00000125193.1	692	524.000	0.000000	0.000
ENSMUST00000028944.3	3618	3515.639	29.864615	582.051
ENSMUST00000154328.7	547	391.727	2.608666	5.665
ENSMUST00000147135.1	392	225.000	0.000000	0.000
ENSMUST00000141500.1	656	488.000	0.000000	0.000
ENSMUST00000141785.1	658	448.507	0.955053	2.375
ENSMUST00000084512.10	6471	6394.231	6.601064	233.993
ENSMUST00000084030.5	7788	7695.601	18.924607	807.364
ENSMUST00000209441.1	3469	3457.283	1.887768	36.181
ENSMUST00000210645.1	797	668.278	2.159397	8.000
ENSMUST00000210016.1	656	488.000	0.000000	0.000
ENSMUST00000211622.1	1661	1450.306	0.000000	0.000
ENSMUST00000210933.1	375	195.416	1.543797	1.672
ENSMUST00000210767.1	552	384.000	0.000000	0.000
ENSMUST00000210488.1	479	317.743	0.000000	0.000
ENSMUST00000209827.1	515	359.574	0.694811	1.385
ENSMUST00000211584.1	457	289.000	0.000000	0.000
ENSMUST00000209633.1	1050	936.358	2.119097	11.000
ENSMUST00000211218.1	943	676.875	1.973261	7.404
ENSMUST00000021133.15	2526	2412.160	61.844257	827.000
ENSMUST00000106425.3	2330	2222.666	0.000000	0.000
ENSMUST00000127205.7	1979	1835.532	0.000000	0.000
ENSMUST00000128808.1	703	547.147	0.000000	0.000
ENSMUST00000110893.9	1242	1152.826	0.000000	0.000
ENSMUST00000085633.11	1089	997.530	0.000000	0.000
ENSMUST00000110891.7	1214	1125.724	0.000000	0.000
ENSMUST00000027945.5	1196	1104.995	4.719400	28.910
ENSMUST00000156341.1	1028	925.658	2.298828	11.797
ENSMUST00000153757.1	498	356.440	2.172805	4.293
ENSMUST00000124497.1	741	632.977	1.994850	7.000
ENSMUST00000143876.7	342	177.000	0.000000	0.000
ENSMUST00000156527.1	261	105.000	0.000000	0.000
ENSMUST00000198858.4	453	285.000	0.000000	0.000
ENSMUST00000197248.4	3184	3016.000	0.000000	0.000
ENSMUST00000061155.11	2956	2934.147	1.007254	16.384
ENSMUST00000198043.4	2233	2211.806	0.555123	6.807
ENSMUST00000084952.7	2713	2735.455	1.438174	21.809
ENSMUST00000109332.7	617	449.000	0.000000	0.000
ENSMUST00000167694.1	249	96.000	0.000000	0.000
ENSMUST00000086461.12	2796	2702.647	21.704213	325.187
ENSMUST00000150962.7	3751	3707.612	1.923714	39.540
ENSMUST00000129369.1	375	215.371	8.721823	10.413
ENSMUST00000123392.1	264	108.000	0.000000	0.000
ENSMUST00000126262.1	1256	1127.362	4.129495	25.808
ENSMUST00000111953.1	772	604.584	2.247707	7.533
ENSMUST00000088260.1	1074	906.000	0.000000	0.000
ENSMUST00000033818.9	7549	7240.691	14.382006	577.297
ENSMUST00000091237.11	7443	7138.550	9.080820	359.364
ENSMUST00000133338.7	4028	3876.252	4.670909	100.372
ENSMUST00000125031.1	2295	2030.197	3.946328	44.415
ENSMUST00000127197.1	755	617.705	2.588145	8.863
ENSMUST00000132974.7	5528	5343.415	3.160309	93.616
ENSMUST00000152273.1	692	555.604	2.613981	8.051
ENSMUST00000136918.1	290	140.220	1.455214	1.131
ENSMUST00000143359.7	604	444.512	12.881070	31.742
ENSMUST00000131804.1	567	408.155	11.603548	26.255
ENSMUST00000139545.1	811	635.769	7.332536	25.844
ENSMUST00000001256.10	3736	2905.655	13.736114	221.263
ENSMUST00000167545.2	3156	2412.020	8.431157	112.737
ENSMUST00000017454.7	751	583.000	0.000000	0.000
ENSMUST00000046863.11	1828	1685.303	0.000000	0.000
ENSMUST00000132702.7	1899	1759.910	0.000000	0.000
ENSMUST00000144748.7	2286	2148.104	2.258680	26.897
ENSMUST00000206674.1	531	363.000	0.000000	0.000
ENSMUST00000106272.7	1725	1557.000	0.000000	0.000
ENSMUST00000125188.7	473	305.000	0.000000	0.000
ENSMUST00000155005.2	710	542.000	0.000000	0.000
ENSMUST00000206995.1	1000	832.000	0.000000	0.000
ENSMUST00000124631.7	782	614.000	0.000000	0.000
ENSMUST00000136597.2	809	641.000	0.000000	0.000
ENSMUST00000139068.7	364	197.317	1.000786	1.095
ENSMUST00000106271.1	1713	1574.593	1.179803	10.299
ENSMUST00000138432.1	288	128.000	0.000000	0.000
ENSMUST00000084935.10	8834	7894.888	20.105604	879.960
ENSMUST00000208158.1	1551	1448.832	0.386368	3.103
ENSMUST00000162108.7	2433	2340.884	2.229761	28.936
ENSMUST00000054436.8	4060	3833.978	0.000000	0.000
ENSMUST00000035115.4	4902	4703.167	0.652016	17.000
ENSMUST00000213272.1	508	340.000	0.000000	0.000
ENSMUST00000139189.1	412	245.000	0.000000	0.000
ENSMUST00000129394.1	763	595.000	0.000000	0.000
ENSMUST00000149959.1	224	77.000	0.000000	0.000
ENSMUST00000103097.9	443	275.000	0.000000	0.000
ENSMUST00000180193.1	443	275.000	0.000000	0.000
ENSMUST00000199470.4	2392	2206.081	0.477327	5.838
ENSMUST00000046045.12	2564	2402.322	1.097257	14.613
ENSMUST00000199423.4	2016	1892.979	0.000000	0.000
ENSMUST00000196529.4	1460	1292.489	0.000000	0.000
ENSMUST00000198460.4	1785	1617.000	0.000000	0.000
ENSMUST00000199983.1	479	311.000	0.000000	0.000
ENSMUST00000198734.1	452	284.000	0.000000	0.000
ENSMUST00000200589.4	1174	1087.798	0.422747	2.549
ENSMUST00000198750.4	870	702.000	0.000000	0.000
ENSMUST00000198404.1	368	202.000	0.000000	0.000
ENSMUST00000196815.4	574	406.000	0.000000	0.000
ENSMUST00000198648.4	810	642.000	0.000000	0.000
ENSMUST00000196504.4	608	440.000	0.000000	0.000
ENSMUST00000199685.1	604	436.000	0.000000	0.000
ENSMUST00000197282.1	655	487.000	0.000000	0.000
ENSMUST00000199752.1	275	117.000	0.000000	0.000
ENSMUST00000103096.9	911	743.000	0.000000	0.000
ENSMUST00000109328.7	726	564.280	0.319672	1.000
ENSMUST00000130227.1	1619	1439.149	0.376024	3.000
ENSMUST00000063824.13	3681	3513.000	0.000000	0.000
ENSMUST00000136375.7	3691	3277.421	0.220155	4.000
ENSMUST00000142203.7	3849	3447.818	0.000000	0.000
ENSMUST00000141714.1	492	324.000	0.000000	0.000
ENSMUST00000135618.7	3293	3125.000	0.000000	0.000
ENSMUST00000137458.1	3272	3104.000	0.000000	0.000
ENSMUST00000134723.1	354	189.000	0.000000	0.000
ENSMUST00000143808.1	554	386.000	0.000000	0.000
ENSMUST00000135968.1	762	594.000	0.000000	0.000
ENSMUST00000135560.1	1156	988.000	0.000000	0.000
ENSMUST00000000188.11	6330	6247.327	430.903987	14923.641
ENSMUST00000201564.1	127	23.000	7.842818	1.000
ENSMUST00000201985.1	415	249.411	2.759617	3.816
ENSMUST00000201902.3	627	455.927	0.000000	0.000
ENSMUST00000202363.1	3506	3407.310	2.992236	56.521
ENSMUST00000201066.1	983	835.974	0.000000	0.000
ENSMUST00000201637.1	1006	870.991	3.525503	17.023
ENSMUST00000201857.1	115	19.000	0.000000	0.000
ENSMUST00000062904.10	3151	3083.649	40.290407	688.758
ENSMUST00000139555.7	3841	3792.356	4.005461	84.210
ENSMUST00000133959.7	688	544.935	4.503243	13.604
ENSMUST00000128582.7	5607	5604.408	5.298507	164.620
ENSMUST00000139069.7	2300	2194.379	0.398537	4.848
ENSMUST00000147625.1	595	444.579	0.000000	0.000
ENSMUST00000123551.7	710	561.440	0.800058	2.490
ENSMUST00000142198.7	823	673.535	0.931005	3.476
ENSMUST00000148048.1	786	623.004	0.000000	0.000
ENSMUST00000138738.1	837	686.213	1.816054	6.909
ENSMUST00000149337.1	653	505.494	0.988964	2.771
ENSMUST00000124955.1	830	683.759	5.070272	19.219
ENSMUST00000015003.9	1993	1778.339	35.183835	346.863
ENSMUST00000212037.1	358	175.184	3.404649	3.306
ENSMUST00000212572.1	1151	991.304	11.433129	62.831
ENSMUST00000151162.1	662	438.989	0.000000	0.000
ENSMUST00000036578.6	4594	3958.362	17.954805	394.000
ENSMUST00000073935.6	3923	3525.975	5.320520	104.000
ENSMUST00000055872.2	1940	1772.000	0.000000	0.000
ENSMUST00000154277.1	1632	1464.000	0.000000	0.000
ENSMUST00000057773.4	1308	996.646	6.696696	37.000
ENSMUST00000024657.11	1663	1569.699	46.785373	407.124
ENSMUST00000171526.1	534	403.559	13.124590	29.362
ENSMUST00000172054.1	441	296.394	3.181020	5.227
ENSMUST00000168938.2	3901	3458.313	22.998207	440.918
ENSMUST00000167805.1	597	345.770	5.409148	10.369
ENSMUST00000077502.4	3257	3145.433	1.124600	19.610
ENSMUST00000204803.1	1032	864.000	0.000000	0.000
ENSMUST00000104984.3	6905	5737.244	7.069307	224.843
ENSMUST00000210367.1	1324	1221.613	0.000000	0.000
ENSMUST00000211489.1	575	407.000	0.000000	0.000
ENSMUST00000211207.1	1866	1783.573	0.000000	0.000
ENSMUST00000080065.2	4054	3801.747	25.823905	544.258
ENSMUST00000136444.1	722	578.232	2.415065	7.742
ENSMUST00000032326.10	1764	1707.339	45.849037	433.960
ENSMUST00000130851.7	435	267.000	0.000000	0.000
ENSMUST00000205244.2	607	439.000	0.000000	0.000
ENSMUST00000131719.7	978	862.945	4.098033	19.605
ENSMUST00000155277.7	4006	4147.017	4.575955	105.200
ENSMUST00000205055.2	551	383.000	0.000000	0.000
ENSMUST00000155698.1	620	470.530	2.802210	7.310
ENSMUST00000204646.2	1139	1047.689	0.000000	0.000
ENSMUST00000154558.2	1078	987.779	0.000000	0.000
ENSMUST00000123022.7	693	582.268	0.000000	0.000
ENSMUST00000134549.1	791	670.911	3.981568	14.809
ENSMUST00000155022.2	3269	3323.964	2.882513	53.116
ENSMUST00000159715.7	3796	3703.926	0.097402	2.000
ENSMUST00000052069.11	3798	3706.137	0.000000	0.000
ENSMUST00000161514.1	2746	2578.000	0.000000	0.000
ENSMUST00000027809.7	1913	1550.842	2.926067	25.157
ENSMUST00000046548.13	5060	4357.365	5.754278	139.000
ENSMUST00000111037.2	4988	4268.433	0.000000	0.000
ENSMUST00000152584.1	750	582.000	0.000000	0.000
ENSMUST00000142869.1	635	468.644	0.384908	1.000
ENSMUST00000044332.15	4518	4182.167	19.849095	460.195
ENSMUST00000156546.1	2162	2062.580	2.781519	31.805
ENSMUST00000150767.7	3896	3857.270	0.000000	0.000
ENSMUST00000124718.7	564	405.427	0.501823	1.128
ENSMUST00000043598.13	1153	994.528	1.121209	6.182
ENSMUST00000108435.1	1112	976.267	0.231426	1.253
ENSMUST00000153236.1	847	685.237	1.170719	4.447
ENSMUST00000027727.14	3123	2913.750	31.061248	501.731
ENSMUST00000112237.1	3446	3088.328	8.716840	149.239
ENSMUST00000156433.1	363	197.000	0.000000	0.000
ENSMUST00000148822.1	2231	2065.477	2.709929	31.030
ENSMUST00000034046.12	3897	3877.682	5.712815	122.807
ENSMUST00000128746.2	5676	5430.468	0.073674	2.218
ENSMUST00000211644.1	343	173.417	1.014447	0.975
ENSMUST00000211289.1	1253	1085.000	0.000000	0.000
ENSMUST00000135955.7	673	505.000	0.000000	0.000
ENSMUST00000210929.1	474	306.000	0.000000	0.000
ENSMUST00000110372.8	3429	3471.524	0.000000	0.000
ENSMUST00000130563.1	368	202.000	0.000000	0.000
ENSMUST00000110371.7	2100	2064.322	0.000000	0.000
ENSMUST00000133161.1	573	405.000	0.000000	0.000
ENSMUST00000152423.1	441	273.000	0.000000	0.000
ENSMUST00000223838.1	420	253.000	0.000000	0.000
ENSMUST00000046095.9	3791	3542.932	0.101828	2.000
ENSMUST00000099885.1	942	774.000	0.000000	0.000
ENSMUST00000105931.7	472	304.000	0.000000	0.000
ENSMUST00000105934.7	480	312.000	0.000000	0.000
ENSMUST00000210288.1	918	750.000	0.000000	0.000
ENSMUST00000105930.7	583	415.000	0.000000	0.000
ENSMUST00000105933.7	552	384.000	0.000000	0.000
ENSMUST00000000220.2	478	310.000	0.000000	0.000
ENSMUST00000105932.1	455	287.000	0.000000	0.000
ENSMUST00000125933.1	259	104.000	0.000000	0.000
ENSMUST00000162317.1	297	136.000	0.000000	0.000
ENSMUST00000052691.8	2506	2171.592	5.977648	71.963
ENSMUST00000164837.2	2523	2198.621	10.692916	130.331
ENSMUST00000174004.1	1466	1273.925	2.648787	18.706
ENSMUST00000174163.1	772	649.268	0.277828	1.000
ENSMUST00000115349.8	1577	1409.000	0.000000	0.000
ENSMUST00000231872.1	509	341.000	0.000000	0.000
ENSMUST00000039338.12	1591	1423.000	0.000000	0.000
ENSMUST00000100046.8	2294	2126.000	0.000000	0.000
ENSMUST00000160243.1	1490	1322.000	0.000000	0.000
ENSMUST00000232459.1	742	574.000	0.000000	0.000
ENSMUST00000231835.1	533	365.000	0.000000	0.000
ENSMUST00000057023.11	2361	2214.217	1.906134	23.398
ENSMUST00000139790.7	2403	2235.800	0.000000	0.000
ENSMUST00000148620.1	1342	1181.066	1.212609	7.940
ENSMUST00000138465.2	1884	1789.333	1.037150	10.288
ENSMUST00000208565.1	1215	1068.858	1.750878	10.375
ENSMUST00000217292.2	1854	1686.000	0.000000	0.000
ENSMUST00000216534.1	942	774.000	0.000000	0.000
ENSMUST00000037528.9	4611	4275.077	11.030369	261.417
ENSMUST00000207617.1	412	245.000	0.000000	0.000
ENSMUST00000207530.1	369	197.739	0.000000	0.000
ENSMUST00000208800.1	446	278.000	0.000000	0.000
ENSMUST00000213887.1	2711	2508.167	8.887957	123.583
ENSMUST00000207238.1	396	229.000	0.000000	0.000
ENSMUST00000208947.1	1865	1719.517	2.845022	27.120
ENSMUST00000208061.1	938	739.585	0.000000	0.000
ENSMUST00000029671.8	2910	2742.000	0.000000	0.000
ENSMUST00000149919.7	531	363.000	0.000000	0.000
ENSMUST00000133888.1	4064	3896.000	0.000000	0.000
ENSMUST00000127733.1	405	238.000	0.000000	0.000
ENSMUST00000212929.1	3474	3120.134	0.000000	0.000
ENSMUST00000093099.12	3236	2885.478	8.489273	135.796
ENSMUST00000147964.7	3309	2957.812	4.464386	73.204
ENSMUST00000131652.1	441	273.000	0.000000	0.000
ENSMUST00000144379.7	698	530.000	0.000000	0.000
ENSMUST00000126547.1	577	356.440	0.000000	0.000
ENSMUST00000195794.1	1392	1224.000	0.000000	0.000
ENSMUST00000194087.5	3225	3057.000	0.000000	0.000
ENSMUST00000194783.1	2161	1993.000	0.000000	0.000
ENSMUST00000094288.9	3817	3649.000	0.000000	0.000
ENSMUST00000171939.7	3823	3655.000	0.000000	0.000
ENSMUST00000058806.6	2069	1901.000	0.000000	0.000
ENSMUST00000224534.1	2016	1848.000	0.000000	0.000
ENSMUST00000076263.1	942	774.000	0.000000	0.000
ENSMUST00000017443.13	1664	1493.509	26.514103	219.525
ENSMUST00000109326.9	476	279.879	3.255898	5.052
ENSMUST00000109327.3	656	467.934	12.388799	32.138
ENSMUST00000135458.1	560	407.159	10.759141	24.285
ENSMUST00000047075.13	6487	6184.173	3.463883	118.753
ENSMUST00000144406.7	916	754.390	1.064755	4.453
ENSMUST00000126761.7	730	549.099	0.000000	0.000
ENSMUST00000143951.1	315	152.000	0.000000	0.000
ENSMUST00000141439.1	389	222.000	0.000000	0.000
ENSMUST00000047157.12	5927	5706.714	32.955882	1042.603
ENSMUST00000205501.1	647	479.000	0.000000	0.000
ENSMUST00000099546.5	2090	1822.197	6.236560	63.000
ENSMUST00000110837.1	1991	1726.809	0.000000	0.000
ENSMUST00000204239.2	4804	4688.006	2.342566	60.881
ENSMUST00000002976.4	7752	7825.652	1.800684	78.119
ENSMUST00000204078.1	805	669.173	0.000000	0.000
ENSMUST00000141137.6	13862	14162.581	0.210410	16.520
ENSMUST00000198055.1	431	263.000	0.000000	0.000
ENSMUST00000126998.2	550	382.000	0.000000	0.000
ENSMUST00000197824.1	735	567.000	0.000000	0.000
ENSMUST00000196708.1	6341	6373.071	0.098481	3.479
ENSMUST00000058440.11	14038	14358.981	0.000009	0.001
ENSMUST00000229223.1	346	181.000	0.000000	0.000
ENSMUST00000230769.1	346	181.000	0.000000	0.000
ENSMUST00000109150.8	2513	2271.781	30.405878	382.934
ENSMUST00000229282.1	376	209.082	2.709389	3.140
ENSMUST00000003442.8	2734	2238.192	2.773983	34.419
ENSMUST00000230490.1	2477	2228.432	59.263313	732.125
ENSMUST00000230064.1	2714	2490.005	19.080263	263.381
ENSMUST00000233649.1	4007	4033.257	0.288709	6.455
ENSMUST00000077788.6	2379	2259.511	6.945521	87.000
ENSMUST00000045521.8	5226	5079.419	28.516848	803.000
ENSMUST00000036470.13	1870	1772.515	18.607828	182.846
ENSMUST00000110834.7	828	717.974	0.792403	3.154
ENSMUST00000110833.1	732	564.000	0.000000	0.000
ENSMUST00000042299.3	4058	3816.445	2.363257	50.000
ENSMUST00000224726.2	4061	3869.608	9.540197	204.656
ENSMUST00000223659.1	275	117.000	0.000000	0.000
ENSMUST00000225189.2	595	427.000	0.000000	0.000
ENSMUST00000236457.1	393	226.000	0.000000	0.000
ENSMUST00000113825.3	4044	3856.982	0.000000	0.000
ENSMUST00000238089.1	414	247.000	0.000000	0.000
ENSMUST00000068004.12	4148	3958.690	3.478754	76.344
ENSMUST00000178687.1	4869	4095.923	13.432228	305.000
ENSMUST00000093100.2	2821	2652.667	0.340007	5.000
ENSMUST00000021940.7	4315	4265.037	37.604196	889.117
ENSMUST00000224517.1	787	618.557	4.421861	15.163
ENSMUST00000225066.1	645	488.826	8.306763	22.511
ENSMUST00000225366.1	3331	3332.413	2.544612	47.009
ENSMUST00000022782.9	4228	3852.550	15.939042	340.416
ENSMUST00000227760.1	323	161.654	1.506129	1.350
ENSMUST00000228407.1	818	614.036	0.000000	0.000
ENSMUST00000226472.1	823	622.217	5.576016	19.234
ENSMUST00000075941.11	6786	6564.343	30.572763	1112.567
ENSMUST00000066773.8	4461	4484.419	0.000000	0.000
ENSMUST00000185719.1	317	154.000	0.000000	0.000
ENSMUST00000188612.1	2333	2098.895	1.088260	12.663
ENSMUST00000185887.1	2227	2009.765	0.905855	10.093
ENSMUST00000185735.1	3079	2911.000	0.000000	0.000
ENSMUST00000191226.1	807	663.654	0.000000	0.000
ENSMUST00000006774.10	2736	2620.745	27.602632	401.029
ENSMUST00000165031.7	673	515.105	2.377703	6.790
ENSMUST00000107644.1	2187	2195.272	2.710667	32.989
ENSMUST00000128420.8	1451	1401.173	0.000000	0.000
ENSMUST00000144708.1	739	625.613	10.435640	36.193
ENSMUST00000154987.7	5188	5027.263	2.364584	65.900
ENSMUST00000136823.7	536	368.000	0.000000	0.000
ENSMUST00000212072.1	1930	1773.741	4.222264	41.518
ENSMUST00000212206.1	1636	1507.070	2.844555	23.766
ENSMUST00000077791.7	1811	1666.924	12.545419	115.931
ENSMUST00000211926.1	1409	1286.786	6.742896	48.101
ENSMUST00000113917.7	805	692.539	0.366521	1.407
ENSMUST00000113910.7	966	727.945	38.408776	154.999
ENSMUST00000113906.8	745	540.101	22.250431	66.621
ENSMUST00000113914.7	912	607.409	0.000000	0.000
ENSMUST00000113905.7	758	549.700	0.000000	0.000
ENSMUST00000146924.1	499	280.662	11.350595	17.660
ENSMUST00000232294.1	548	422.583	0.000000	0.000
ENSMUST00000138514.1	695	506.797	9.365200	26.312
ENSMUST00000124281.1	429	261.000	0.000000	0.000
ENSMUST00000133468.1	370	204.110	16.941930	19.170
ENSMUST00000126731.7	864	695.774	8.155518	31.457
ENSMUST00000136417.1	778	626.938	12.892475	44.809
ENSMUST00000155288.1	749	598.296	2.553914	8.471
ENSMUST00000141938.7	673	533.346	1.805723	5.339
ENSMUST00000139699.7	3449	3325.955	4.643039	85.609
ENSMUST00000106411.9	3205	3080.073	11.805864	201.585
ENSMUST00000106413.9	3298	3180.568	0.000000	0.000
ENSMUST00000021147.13	3337	3224.006	22.131799	395.560
ENSMUST00000051312.4	3256	2234.414	0.968763	12.000
ENSMUST00000094467.5	2540	2391.251	17.906054	237.370
ENSMUST00000147223.7	2893	2801.170	1.903890	29.565
ENSMUST00000146517.1	1135	944.968	0.842994	4.416
ENSMUST00000139723.1	352	187.000	0.000000	0.000
ENSMUST00000236386.1	2817	2649.000	0.000000	0.000
ENSMUST00000170392.8	1807	1639.000	0.000000	0.000
ENSMUST00000237082.1	1680	1512.000	0.000000	0.000
ENSMUST00000237165.1	1469	1301.000	0.000000	0.000
ENSMUST00000237130.1	1543	1375.000	0.000000	0.000
ENSMUST00000235892.1	1653	1485.000	0.000000	0.000
ENSMUST00000114455.2	1765	1597.000	0.000000	0.000
ENSMUST00000236703.1	1863	1695.000	0.000000	0.000
ENSMUST00000063414.8	3229	3110.198	10.381616	179.000
ENSMUST00000229242.1	736	568.000	0.000000	0.000
ENSMUST00000195026.1	4015	3139.847	1.039495	18.094
ENSMUST00000027853.5	1025	756.594	50.705550	212.676
ENSMUST00000128633.1	3029	2733.883	2.047816	31.036
ENSMUST00000193575.1	468	300.000	0.000000	0.000
ENSMUST00000138999.1	493	343.001	32.723384	62.223
ENSMUST00000098090.9	1215	1047.000	0.000000	0.000
ENSMUST00000207046.1	2733	2655.955	0.419342	6.174
ENSMUST00000032887.3	914	768.179	35.309602	150.368
ENSMUST00000209146.1	799	650.410	0.000000	0.000
ENSMUST00000127700.1	3070	3059.115	1.501151	25.458
ENSMUST00000086639.5	5454	5034.812	0.969223	27.052
ENSMUST00000232891.1	2575	2407.000	0.000000	0.000
ENSMUST00000232804.1	2902	2656.586	0.471744	6.948
ENSMUST00000074618.9	6637	6176.844	0.000000	0.000
ENSMUST00000109184.7	6828	6334.911	2.241287	78.711
ENSMUST00000151292.7	5399	5208.712	0.000000	0.000
ENSMUST00000099067.9	2727	2432.226	0.985538	13.289
ENSMUST00000029057.12	2310	2142.000	0.000000	0.000
ENSMUST00000137451.1	2369	2201.000	0.000000	0.000
ENSMUST00000140137.7	3309	3141.000	0.000000	0.000
ENSMUST00000138546.1	2174	2006.000	0.000000	0.000
ENSMUST00000171689.7	2742	2434.258	0.000000	0.000
ENSMUST00000050771.7	1239	1170.660	0.154088	1.000
ENSMUST00000041003.7	1402	1307.798	9.341570	67.727
ENSMUST00000232131.1	485	317.000	0.000000	0.000
ENSMUST00000232051.1	2419	2149.965	2.358552	28.111
ENSMUST00000139270.7	386	219.000	0.000000	0.000
ENSMUST00000144662.7	3912	3905.100	0.000000	0.000
ENSMUST00000151307.7	3687	3675.011	0.000000	0.000
ENSMUST00000025595.4	3267	3211.883	21.397610	381.000
ENSMUST00000037376.13	1405	1237.288	14.359845	98.496
ENSMUST00000113851.7	1323	1165.427	4.242248	27.408
ENSMUST00000150322.7	803	614.813	5.360577	18.271
ENSMUST00000146117.7	1049	878.945	9.404525	45.825
ENSMUST00000113850.1	1918	1815.988	0.000000	0.000
ENSMUST00000205681.1	752	636.226	4.703148	16.588
ENSMUST00000151147.7	676	507.581	4.774550	13.435
ENSMUST00000128262.1	970	855.835	4.101810	19.461
ENSMUST00000141611.1	533	365.000	0.000000	0.000
ENSMUST00000205599.1	1871	1792.168	1.561691	15.516
ENSMUST00000075303.6	1928	1769.883	12.914766	126.716
ENSMUST00000141029.1	1882	1676.283	3.658236	33.995
ENSMUST00000125666.1	639	471.000	0.000000	0.000
ENSMUST00000204390.1	1356	1084.610	1.544845	9.289
ENSMUST00000133811.2	889	762.094	4.785583	20.218
ENSMUST00000184534.1	3412	3188.427	0.630575	11.146
ENSMUST00000103201.7	9513	10074.136	0.000001	0.000
ENSMUST00000183548.2	5199	4669.205	1.200756	31.081
ENSMUST00000137500.8	431	280.445	11.883015	18.475
ENSMUST00000130012.8	1058	972.393	0.876236	4.723
ENSMUST00000136463.8	452	284.000	0.000000	0.000
ENSMUST00000183887.1	684	563.879	5.834220	18.238
ENSMUST00000020843.12	9026	9533.504	46.925442	2480.053
ENSMUST00000088955.11	1669	1501.000	0.000000	0.000
ENSMUST00000135501.2	870	702.000	0.000000	0.000
ENSMUST00000175774.8	7047	6387.217	6.595746	233.548
ENSMUST00000108415.9	7095	6418.665	1.727009	61.452
ENSMUST00000098679.9	2340	1968.458	2.225568	24.287
ENSMUST00000108418.10	1934	1594.240	0.640544	5.661
ENSMUST00000108417.9	1937	1571.572	0.000000	0.000
ENSMUST00000108416.9	1754	1586.000	0.000000	0.000
ENSMUST00000108413.7	1599	1431.000	0.000000	0.000
ENSMUST00000176408.7	1697	1393.395	0.849740	6.564
ENSMUST00000147146.1	609	315.291	6.575719	11.494
ENSMUST00000175754.3	455	286.076	4.782668	7.585
ENSMUST00000037359.8	1954	1088.090	3.074684	18.547
ENSMUST00000153736.1	363	197.000	0.000000	0.000
ENSMUST00000142339.1	702	525.966	2.602408	7.588
ENSMUST00000152424.1	646	502.816	1.386658	3.865
ENSMUST00000041717.13	3590	3183.564	0.846065	14.932
ENSMUST00000111654.7	3059	2691.131	1.452438	21.669
ENSMUST00000111658.9	3012	2695.577	0.000000	0.000
ENSMUST00000111659.8	2324	2156.000	0.000000	0.000
ENSMUST00000111652.8	1087	908.000	0.000000	0.000
ENSMUST00000111649.7	982	823.842	0.321368	1.468
ENSMUST00000111651.7	1127	959.000	0.000000	0.000
ENSMUST00000153888.8	2318	2095.354	0.362466	4.210
ENSMUST00000127233.8	3220	2818.739	0.000000	0.000
ENSMUST00000126434.7	2683	2515.000	0.000000	0.000
ENSMUST00000111653.7	2629	2248.253	0.000000	0.000
ENSMUST00000061496.16	3193	2774.023	0.507756	7.808
ENSMUST00000111656.7	3629	3126.316	4.713483	81.691
ENSMUST00000111657.10	2135	1911.686	0.317760	3.368
ENSMUST00000133008.7	691	409.137	2.700560	6.125
ENSMUST00000145249.7	830	662.000	0.000000	0.000
ENSMUST00000142291.7	729	561.000	0.000000	0.000
ENSMUST00000111646.7	2839	2412.214	0.000000	0.000
ENSMUST00000127653.7	395	228.000	0.000000	0.000
ENSMUST00000143334.1	746	578.000	0.000000	0.000
ENSMUST00000148666.1	800	632.000	0.000000	0.000
ENSMUST00000111662.10	3715	3322.710	1.179625	21.729
ENSMUST00000169838.8	5725	5733.217	43.954675	1397.023
ENSMUST00000072156.6	6127	6119.660	9.679368	328.378
ENSMUST00000226905.1	3303	2868.193	0.152176	2.420
ENSMUST00000226748.1	1133	1037.024	1.217613	7.000
ENSMUST00000227405.1	2827	2865.478	5.523479	87.742
ENSMUST00000227604.1	929	804.468	7.130097	31.798
ENSMUST00000226997.1	2131	2020.068	8.318663	93.158
ENSMUST00000226913.1	3184	3053.740	0.990448	16.767
ENSMUST00000226434.1	2278	2248.216	2.143709	26.718
ENSMUST00000019723.7	1710	1609.843	25.100072	224.005
ENSMUST00000140885.7	464	293.822	2.098231	3.418
ENSMUST00000151093.1	445	277.000	0.000000	0.000
ENSMUST00000120717.7	2591	2524.929	0.071442	1.000
ENSMUST00000151350.1	588	420.000	0.000000	0.000
ENSMUST00000102592.9	7049	6919.318	16.275765	624.316
ENSMUST00000032729.7	6102	6259.684	28.156012	977.065
ENSMUST00000206612.1	5938	6085.426	3.883840	131.024
ENSMUST00000132036.1	699	574.945	8.247886	26.289
ENSMUST00000144961.1	385	219.000	0.000000	0.000
ENSMUST00000206228.1	551	409.622	2.336210	5.305
ENSMUST00000206438.1	451	255.054	2.121724	3.000
ENSMUST00000102578.10	3717	3185.735	37.584974	663.780
ENSMUST00000140604.1	2558	2169.161	0.000000	0.000
ENSMUST00000137519.1	1361	1245.968	8.737128	60.350
ENSMUST00000129001.7	2637	2481.067	0.644923	8.870
ENSMUST00000131803.1	2233	2049.393	0.000000	0.000
ENSMUST00000200704.1	1993	1903.486	2.369138	25.000
ENSMUST00000051777.14	7803	8009.809	27.643578	1227.486
ENSMUST00000133464.7	4167	4295.953	0.557922	13.287
ENSMUST00000156559.7	1909	1862.544	0.980096	10.120
ENSMUST00000119647.8	4840	4968.521	1.093892	30.130
ENSMUST00000208753.1	1304	1236.729	0.000000	0.000
ENSMUST00000184753.1	2576	2291.269	0.359294	4.564
ENSMUST00000185051.1	788	620.000	0.000000	0.000
ENSMUST00000120196.8	3391	3285.564	0.000000	0.000
ENSMUST00000184779.1	660	513.282	0.917746	2.611
ENSMUST00000185084.1	600	432.000	0.000000	0.000
ENSMUST00000184657.1	639	471.000	0.000000	0.000
ENSMUST00000151573.2	879	677.872	3.994059	15.009
ENSMUST00000208018.1	925	724.363	1.442636	5.793
ENSMUST00000098259.10	6602	6823.358	0.000000	0.000
ENSMUST00000000219.9	1829	1654.240	2.617054	24.000
ENSMUST00000105929.10	1950	1782.000	0.000000	0.000
ENSMUST00000124951.7	1280	1109.120	0.000000	0.000
ENSMUST00000138482.8	483	315.000	0.000000	0.000
ENSMUST00000123057.1	990	822.000	0.000000	0.000
ENSMUST00000140344.1	1012	844.000	0.000000	0.000
ENSMUST00000005493.13	4163	4104.784	57.536897	1309.293
ENSMUST00000125997.1	4435	4433.672	4.201573	103.270
ENSMUST00000128879.1	469	311.051	2.299075	3.964
ENSMUST00000153455.7	1252	1127.546	3.357895	20.989
ENSMUST00000157065.1	728	560.000	0.000000	0.000
ENSMUST00000129325.1	964	791.220	4.836799	21.216
ENSMUST00000133309.1	1373	1267.623	0.368681	2.591
ENSMUST00000126747.1	402	246.121	0.732910	1.000
ENSMUST00000098545.11	2897	2502.117	0.399113	5.536
ENSMUST00000147819.7	457	289.000	0.000000	0.000
ENSMUST00000145507.7	462	294.000	0.000000	0.000
ENSMUST00000092880.13	2700	2623.319	3.590717	52.219
ENSMUST00000127587.7	1412	1244.000	0.000000	0.000
ENSMUST00000141578.1	564	396.000	0.000000	0.000
ENSMUST00000108338.1	714	546.000	0.000000	0.000
ENSMUST00000140379.1	408	262.650	0.854671	1.244
ENSMUST00000088248.12	967	809.268	176.704290	792.755
ENSMUST00000001439.6	2191	2049.976	0.322700	3.667
ENSMUST00000032998.12	1908	1869.986	315.059089	3266.107
ENSMUST00000107096.1	952	841.159	9.824584	45.813
ENSMUST00000208532.1	489	335.407	471.048468	875.867
ENSMUST00000128725.1	3183	3262.486	3.754233	67.900
ENSMUST00000128174.1	932	811.913	2.543993	11.451
ENSMUST00000036424.2	2431	2263.000	0.000000	0.000
ENSMUST00000084820.5	7583	7553.672	22.240583	931.332
ENSMUST00000212593.1	2309	2146.598	1.333120	15.864
ENSMUST00000212097.1	2858	2833.599	11.866696	186.410
ENSMUST00000212461.1	1363	1275.764	5.005030	35.398
ENSMUST00000212183.1	1237	1153.789	0.000000	0.000
ENSMUST00000212620.1	2963	2788.277	7.245728	112.000
ENSMUST00000212913.1	582	431.633	6.937447	16.600
ENSMUST00000211840.1	4461	4423.241	26.785752	656.817
ENSMUST00000212274.1	615	485.099	0.580877	1.562
ENSMUST00000212151.1	611	468.988	5.126739	13.329
ENSMUST00000211846.1	796	676.174	5.955002	22.322
ENSMUST00000211838.1	362	216.030	2.249354	2.694
ENSMUST00000211826.1	687	525.867	17.724635	51.672
ENSMUST00000108492.8	6402	6409.393	6.102564	216.835
ENSMUST00000037762.10	2206	1897.443	1.130727	11.894
ENSMUST00000139224.2	371	207.165	1.106782	1.271
ENSMUST00000153833.1	461	293.000	0.000000	0.000
ENSMUST00000030949.3	3523	3435.829	0.420009	8.000
ENSMUST00000023117.9	1663	1521.274	39.463156	332.812
ENSMUST00000230134.1	854	732.419	15.482425	62.863
ENSMUST00000160415.1	471	318.868	50.531083	89.324
ENSMUST00000151288.7	7509	7312.929	3.649709	147.962
ENSMUST00000144936.7	3639	3299.304	1.416333	25.905
ENSMUST00000076224.11	4240	3923.095	6.824817	148.429
ENSMUST00000132607.1	2457	2189.530	0.572920	6.954
ENSMUST00000152558.1	438	270.000	0.000000	0.000
ENSMUST00000130765.1	753	426.707	5.375449	12.716
ENSMUST00000150409.1	581	403.635	0.461903	1.034
ENSMUST00000054266.12	4664	4369.435	0.000000	0.000
ENSMUST00000030948.15	3358	2828.081	15.621145	244.909
ENSMUST00000156997.7	4774	4283.099	9.084237	215.698
ENSMUST00000133184.7	2797	2434.888	2.030869	27.413
ENSMUST00000141539.7	3286	2916.598	8.432777	136.348
ENSMUST00000143457.7	3284	2960.500	6.546476	107.442
ENSMUST00000140529.1	393	226.000	0.000000	0.000
ENSMUST00000129450.1	707	496.606	0.000000	0.000
ENSMUST00000168552.1	2776	2379.239	8.657472	114.190
ENSMUST00000032518.6	2160	1962.593	0.183823	2.000
ENSMUST00000205225.2	1114	946.000	0.000000	0.000
ENSMUST00000204416.1	386	219.000	0.000000	0.000
ENSMUST00000204728.1	691	523.000	0.000000	0.000
ENSMUST00000139416.1	435	267.000	0.000000	0.000
ENSMUST00000103194.9	1256	1147.948	1.571367	10.000
ENSMUST00000138331.1	443	275.000	0.000000	0.000
ENSMUST00000150596.7	692	524.000	0.000000	0.000
ENSMUST00000127827.1	516	348.000	0.000000	0.000
ENSMUST00000108076.2	732	564.000	0.000000	0.000
ENSMUST00000120397.7	1172	1073.484	0.732189	4.357
ENSMUST00000029817.10	1059	951.100	1.259846	6.643
ENSMUST00000198491.1	3134	2966.000	0.000000	0.000
ENSMUST00000154869.3	819	651.000	0.000000	0.000
ENSMUST00000202945.3	3889	2997.944	3.341216	55.530
ENSMUST00000107537.4	4911	4077.680	14.471099	327.126
ENSMUST00000201794.3	616	327.874	4.920823	8.944
ENSMUST00000202440.3	729	561.000	0.000000	0.000
ENSMUST00000200758.3	9856	7890.425	53.143868	2324.629
ENSMUST00000202207.3	3586	2685.155	0.166702	2.481
ENSMUST00000200781.3	742	574.000	0.000000	0.000
ENSMUST00000201480.1	549	304.789	1.255973	2.122
ENSMUST00000201409.3	1119	953.411	0.000000	0.000
ENSMUST00000207686.1	797	657.941	0.361597	1.319
ENSMUST00000208313.1	441	273.000	0.000000	0.000
ENSMUST00000200709.1	664	296.660	1.963871	3.230
ENSMUST00000200949.1	4254	2403.977	2.180073	29.054
ENSMUST00000202776.1	3348	1812.625	1.005755	10.106
ENSMUST00000202247.3	579	429.609	0.000000	0.000
ENSMUST00000202288.1	442	286.490	0.000000	0.000
ENSMUST00000201162.1	2129	1507.446	0.000000	0.000
ENSMUST00000202685.1	436	249.437	1.093767	1.512
ENSMUST00000058030.9	2797	2588.871	29.747881	426.940
ENSMUST00000204571.1	559	432.489	2.110587	5.060
ENSMUST00000000940.14	2243	2081.484	9.436996	108.895
ENSMUST00000127746.1	415	248.000	0.000000	0.000
ENSMUST00000170342.4	385	219.000	0.000000	0.000
ENSMUST00000202422.1	597	418.761	0.000000	0.000
ENSMUST00000202792.1	1965	1897.386	3.141657	33.046
ENSMUST00000141867.1	729	561.000	0.000000	0.000
ENSMUST00000126454.1	668	500.000	0.000000	0.000
ENSMUST00000131863.7	1991	1861.439	1.354982	13.982
ENSMUST00000124453.2	952	779.200	5.110863	22.077
ENSMUST00000103095.4	700	549.976	0.327987	1.000
ENSMUST00000155443.1	296	135.000	0.000000	0.000
ENSMUST00000088950.7	1821	1653.000	0.000000	0.000
ENSMUST00000109760.1	1741	1573.000	0.000000	0.000
ENSMUST00000057814.4	1480	1312.000	0.000000	0.000
ENSMUST00000123431.1	748	580.000	0.000000	0.000
ENSMUST00000165246.1	380	224.666	0.000000	0.000
ENSMUST00000171183.1	883	675.881	6.454366	24.184
ENSMUST00000056078.8	722	500.473	39.737173	110.250
ENSMUST00000165004.1	455	248.855	4.034964	5.567
ENSMUST00000018556.10	5061	4917.220	36.026061	982.056
ENSMUST00000106972.7	5427	4894.334	20.541056	557.335
ENSMUST00000106971.1	5222	5068.223	0.000000	0.000
ENSMUST00000134266.1	755	620.494	6.134228	21.101
ENSMUST00000069188.6	926	747.443	11.340314	46.990
ENSMUST00000106977.7	5510	4960.165	0.855272	23.518
ENSMUST00000034131.9	3474	3348.160	91.557391	1699.416
ENSMUST00000209277.1	5002	4384.863	2.438789	59.283
ENSMUST00000209228.1	308	157.935	1.381282	1.209
ENSMUST00000211479.1	473	305.000	0.000000	0.000
ENSMUST00000211154.1	448	300.296	1.802251	3.000
ENSMUST00000111757.9	6118	5782.259	2.381759	76.348
ENSMUST00000111754.8	2491	2375.344	13.273284	174.785
ENSMUST00000133152.1	452	257.865	2.179240	3.115
ENSMUST00000128941.7	2925	2786.549	0.663711	10.253
ENSMUST00000131359.1	621	476.613	10.554448	27.887
ENSMUST00000060404.4	5135	4987.444	11.151323	308.322
ENSMUST00000065648.14	2529	2448.305	23.318218	316.491
ENSMUST00000097526.2	2589	2509.619	10.730664	149.291
ENSMUST00000125371.1	624	479.632	1.612435	4.287
ENSMUST00000028794.9	6387	6256.058	0.122601	4.252
ENSMUST00000110227.7	5790	5650.010	0.779148	24.404
ENSMUST00000110226.1	1861	1693.000	0.000000	0.000
ENSMUST00000039818.9	3382	3196.461	14.337225	254.059
ENSMUST00000146309.7	4142	3932.586	1.799040	39.221
ENSMUST00000124987.1	615	437.823	1.120645	2.720
ENSMUST00000022446.6	4918	4642.758	14.827963	381.643
ENSMUST00000228952.1	627	467.498	3.037119	7.871
ENSMUST00000226564.1	528	333.643	6.475110	11.976
ENSMUST00000227551.1	832	684.302	4.757460	18.048
ENSMUST00000139577.1	634	311.694	0.639854	1.106
ENSMUST00000034522.7	4154	3944.489	41.238349	901.762
ENSMUST00000141759.1	608	311.617	0.709430	1.226
ENSMUST00000134153.1	616	458.126	1.144434	2.907
ENSMUST00000165764.7	2380	2273.159	0.238063	3.000
ENSMUST00000172069.1	2443	2342.488	0.000000	0.000
ENSMUST00000171868.1	509	326.214	0.552965	1.000
ENSMUST00000174674.2	1514	1346.000	0.000000	0.000
ENSMUST00000089641.5	1236	1068.000	0.000000	0.000
ENSMUST00000084241.11	5642	5510.819	19.869464	607.019
ENSMUST00000105912.1	2236	2103.761	3.646960	42.533
ENSMUST00000138831.1	483	293.778	0.988900	1.611
ENSMUST00000136132.1	365	199.000	0.000000	0.000
ENSMUST00000123578.1	223	76.000	0.000000	0.000
ENSMUST00000136637.1	599	467.659	6.494425	16.837
ENSMUST00000002389.8	2791	2640.126	0.000000	0.000
ENSMUST00000178034.8	2730	2537.645	0.213251	3.000
ENSMUST00000226907.1	605	437.000	0.000000	0.000
ENSMUST00000227958.1	652	484.000	0.000000	0.000
ENSMUST00000228123.1	558	390.000	0.000000	0.000
ENSMUST00000168729.7	2852	2684.000	0.000000	0.000
ENSMUST00000098361.3	1926	1510.576	0.119415	1.000
ENSMUST00000127270.1	588	445.790	2.536482	6.268
ENSMUST00000144561.1	503	367.873	12.945560	26.401
ENSMUST00000102483.4	560	415.387	2222.546009	5118.041
ENSMUST00000227777.1	2762	2801.799	2.000598	31.074
ENSMUST00000055303.4	3946	4090.751	20.228430	458.739
ENSMUST00000227595.1	1027	941.533	0.000000	0.000
ENSMUST00000228181.1	793	686.046	0.000000	0.000
ENSMUST00000228727.1	2388	2402.725	3.553293	47.330
ENSMUST00000226986.1	295	147.575	3.381549	2.766
ENSMUST00000227095.1	511	343.000	0.000000	0.000
ENSMUST00000228309.1	706	583.700	1.712270	5.541
ENSMUST00000228943.1	593	462.528	4.107189	10.531
ENSMUST00000227852.1	692	524.000	0.000000	0.000
ENSMUST00000030510.13	3047	2879.000	0.000000	0.000
ENSMUST00000166773.1	2524	2356.000	0.000000	0.000
ENSMUST00000133096.1	1284	1079.565	1.509503	9.034
ENSMUST00000178440.7	4944	4765.355	0.000000	0.000
ENSMUST00000144191.1	296	135.000	0.000000	0.000
ENSMUST00000131582.7	398	231.000	0.000000	0.000
ENSMUST00000131993.7	746	612.836	13.225139	44.931
ENSMUST00000202581.1	7440	7407.278	3.571416	146.656
ENSMUST00000131016.1	693	555.577	0.000000	0.000
ENSMUST00000153756.7	2091	1897.454	0.959480	10.093
ENSMUST00000201442.1	3033	2969.163	1.813101	29.844
ENSMUST00000135793.1	472	306.167	6.733121	11.428
ENSMUST00000130925.1	753	592.487	0.917096	3.012
ENSMUST00000155908.7	2338	2179.315	3.515894	42.477
ENSMUST00000086564.10	2984	2840.389	15.332686	241.433
ENSMUST00000043283.13	4938	4758.385	4.841973	127.727
ENSMUST00000112183.7	4886	4735.071	3.802618	99.818
ENSMUST00000112185.8	5032	4849.010	0.000000	0.000
ENSMUST00000146044.7	3707	3505.875	1.721477	33.458
ENSMUST00000111171.5	5580	4999.017	53.909580	1494.000
ENSMUST00000006094.5	1700	1532.000	0.000000	0.000
ENSMUST00000229387.1	1671	1546.441	0.116645	1.000
ENSMUST00000229512.1	821	653.000	0.000000	0.000
ENSMUST00000230125.1	525	357.000	0.000000	0.000
ENSMUST00000147792.1	361	195.000	0.000000	0.000
ENSMUST00000108716.7	1721	1553.000	0.000000	0.000
ENSMUST00000019246.3	1729	1561.000	0.000000	0.000
ENSMUST00000031090.7	4512	4431.188	22.250248	546.582
ENSMUST00000196435.4	2369	2287.060	1.013763	12.853
ENSMUST00000196516.1	3371	3470.785	0.236574	4.552
ENSMUST00000196550.1	664	525.083	0.451723	1.315
ENSMUST00000199919.1	2441	2422.637	0.677949	9.105
ENSMUST00000178644.1	4402	4234.000	0.000000	0.000
ENSMUST00000020702.10	2421	2016.980	12.055016	134.794
ENSMUST00000135887.2	1709	1102.085	1.834214	11.206
ENSMUST00000027667.12	4669	4501.000	0.000000	0.000
ENSMUST00000163260.7	3023	2855.000	0.000000	0.000
ENSMUST00000189805.6	2395	2227.000	0.000000	0.000
ENSMUST00000132793.1	696	528.000	0.000000	0.000
ENSMUST00000020003.14	4164	3857.280	5.300677	113.348
ENSMUST00000218780.1	477	309.000	0.000000	0.000
ENSMUST00000217939.1	716	555.511	0.608457	1.874
ENSMUST00000218659.1	1926	1822.964	4.092371	41.357
ENSMUST00000171807.7	2341	2254.878	0.000000	0.000
ENSMUST00000165986.7	1548	1397.073	0.000000	0.000
ENSMUST00000163761.7	3276	3302.416	0.000000	0.000
ENSMUST00000169866.1	501	333.000	0.000000	0.000
ENSMUST00000164393.1	210	67.000	5.196231	1.930
ENSMUST00000218682.1	1837	1616.993	0.770869	6.910
ENSMUST00000168949.1	1664	1554.015	1.576431	13.581
ENSMUST00000170839.1	1315	1223.699	0.000000	0.000
ENSMUST00000009392.5	1605	1437.000	0.000000	0.000
ENSMUST00000121862.2	814	646.000	0.000000	0.000
ENSMUST00000123827.8	2036	1931.550	0.000000	0.000
ENSMUST00000174078.1	5716	5260.312	5.555248	162.000
ENSMUST00000040023.15	5227	5246.509	0.000000	0.000
ENSMUST00000237749.1	7068	6148.073	0.000000	0.000
ENSMUST00000162963.7	6452	6027.849	46.131481	1541.558
ENSMUST00000036329.11	2640	2497.907	11.676792	161.696
ENSMUST00000159673.7	751	576.248	1.735793	5.545
ENSMUST00000159290.1	571	403.738	25.371871	56.787
ENSMUST00000159698.1	615	481.266	15.320240	40.874
ENSMUST00000159625.1	811	543.345	1.629885	4.909
ENSMUST00000161531.1	431	274.331	2.700176	4.106
ENSMUST00000162819.8	7045	6142.075	42.541258	1448.523
ENSMUST00000039725.11	7796	8110.692	8.914989	400.847
ENSMUST00000195196.5	488	320.000	0.000000	0.000
ENSMUST00000194306.5	968	855.466	9.421078	44.679
ENSMUST00000193822.5	726	558.000	0.000000	0.000
ENSMUST00000193858.1	600	457.401	0.000000	0.000
ENSMUST00000191680.1	738	621.645	5.823479	20.069
ENSMUST00000194636.1	739	590.835	4.551923	14.909
ENSMUST00000193610.1	517	377.867	7.716584	16.165
ENSMUST00000194816.1	466	298.000	0.000000	0.000
ENSMUST00000192378.1	424	239.336	1.167194	1.549
ENSMUST00000168189.7	4552	4338.785	40.601344	976.582
ENSMUST00000009344.15	4455	4314.469	4.678970	111.912
ENSMUST00000166719.7	980	829.593	2.055473	9.453
ENSMUST00000167315.7	2806	2780.589	1.331757	20.529
ENSMUST00000170675.7	5028	4958.749	9.932548	273.044
ENSMUST00000171861.7	938	794.134	1.699035	7.480
ENSMUST00000168933.1	640	480.847	0.907569	2.419
ENSMUST00000168564.1	546	404.881	2.887959	6.482
ENSMUST00000165608.1	984	856.190	0.000000	0.000
ENSMUST00000165660.1	403	236.000	0.000000	0.000
ENSMUST00000166538.1	686	544.060	0.000000	0.000
ENSMUST00000167268.7	4263	4196.357	1.722053	40.061
ENSMUST00000166540.7	609	475.379	1.940286	5.113
ENSMUST00000164741.1	765	628.868	0.000000	0.000
ENSMUST00000168649.7	791	651.957	0.809203	2.925
ENSMUST00000169059.7	2085	1875.234	0.000000	0.000
ENSMUST00000167147.1	332	168.000	0.000000	0.000
ENSMUST00000166368.1	370	204.000	0.000000	0.000
ENSMUST00000163959.1	687	519.000	0.000000	0.000
ENSMUST00000206784.1	7335	7657.071	1.140866	48.428
ENSMUST00000038890.5	8645	8542.825	9.662524	457.606
ENSMUST00000213926.1	643	475.000	0.000000	0.000
ENSMUST00000215025.1	2204	2068.861	0.000000	0.000
ENSMUST00000214001.1	2491	2121.316	2.919814	34.337
ENSMUST00000213437.1	1928	1845.346	0.381023	3.898
ENSMUST00000216098.1	5418	5378.292	1.379929	41.144
ENSMUST00000214029.1	942	847.687	1.882768	8.848
ENSMUST00000213744.1	2792	2291.401	1.379901	17.529
ENSMUST00000217307.1	426	259.000	0.000000	0.000
ENSMUST00000044195.5	4546	4558.082	12.253659	309.634
ENSMUST00000153635.1	2298	2270.690	1.459044	18.366
ENSMUST00000145989.1	570	402.000	0.000000	0.000
ENSMUST00000139693.1	389	209.187	1.724630	2.000
ENSMUST00000097527.9	4234	3956.260	13.384458	293.552
ENSMUST00000136331.7	2723	2554.032	0.000000	0.000
ENSMUST00000027738.13	1952	1754.004	2.127528	20.687
ENSMUST00000136397.7	620	492.130	0.000000	0.000
ENSMUST00000141878.7	806	704.608	0.540909	2.113
ENSMUST00000130995.3	1600	1432.000	0.000000	0.000
ENSMUST00000124212.1	658	532.780	2.056368	6.074
ENSMUST00000123705.7	561	393.000	0.000000	0.000
ENSMUST00000141980.1	784	510.381	2.122566	6.006
ENSMUST00000169241.7	3716	3534.366	10.032320	196.568
ENSMUST00000113822.2	2918	2057.162	27.045951	308.440
ENSMUST00000053597.2	3194	2274.368	29.469182	371.560
ENSMUST00000135737.1	2848	2769.544	0.130263	2.000
ENSMUST00000137007.1	690	438.006	5.353817	13.000
ENSMUST00000071543.11	2150	1982.000	0.000000	0.000
ENSMUST00000229829.1	185	50.000	0.000000	0.000
ENSMUST00000230667.1	381	215.000	0.000000	0.000
ENSMUST00000059102.12	2498	2330.000	0.000000	0.000
ENSMUST00000102755.3	1632	1464.000	0.000000	0.000
ENSMUST00000230627.1	1386	1218.000	0.000000	0.000
ENSMUST00000229923.1	2280	2113.705	0.170681	2.000
ENSMUST00000128864.1	939	771.000	0.000000	0.000
ENSMUST00000034218.4	3299	3185.004	0.056636	1.000
ENSMUST00000212134.1	4310	4273.823	0.042207	1.000
ENSMUST00000212041.1	2910	2742.000	0.000000	0.000
ENSMUST00000212915.1	684	516.000	0.000000	0.000
ENSMUST00000212632.1	2763	2722.183	0.198794	3.000
ENSMUST00000211942.1	3161	2993.000	0.000000	0.000
ENSMUST00000211905.1	1147	979.000	0.000000	0.000
ENSMUST00000060050.5	1226	778.092	5.100254	22.000
ENSMUST00000138366.1	602	434.000	0.000000	0.000
ENSMUST00000130877.1	1872	1677.448	0.247035	2.297
ENSMUST00000041819.13	2091	1923.000	0.000000	0.000
ENSMUST00000148188.8	1086	918.000	0.000000	0.000
ENSMUST00000233921.1	676	508.000	0.000000	0.000
ENSMUST00000233420.1	1851	1683.000	0.000000	0.000
ENSMUST00000129375.7	533	365.000	0.000000	0.000
ENSMUST00000140250.7	2179	2011.000	0.000000	0.000
ENSMUST00000142143.2	1962	1864.596	0.096742	1.000
ENSMUST00000123797.7	1197	1029.000	0.000000	0.000
ENSMUST00000114794.1	1738	1525.925	0.472854	4.000
ENSMUST00000131604.2	578	386.044	0.000000	0.000
ENSMUST00000125876.1	1227	1059.000	0.000000	0.000
ENSMUST00000146493.2	946	778.000	0.000000	0.000
ENSMUST00000150341.8	861	693.000	0.000000	0.000
ENSMUST00000076952.11	608	430.135	1.928564	4.599
ENSMUST00000139340.7	837	648.039	3.130686	11.247
ENSMUST00000078259.7	4879	4844.595	8.718994	234.166
ENSMUST00000001802.9	2560	2208.460	4.328987	53.000
ENSMUST00000140735.2	919	742.018	0.000000	0.000
ENSMUST00000138409.2	817	635.076	0.000000	0.000
ENSMUST00000022612.9	1720	1625.232	72.817117	656.068
ENSMUST00000152130.1	416	249.000	0.000000	0.000
ENSMUST00000139644.1	451	298.529	7.814000	12.932
ENSMUST00000162519.1	1552	1384.000	0.000000	0.000
ENSMUST00000161047.7	2379	2211.000	0.000000	0.000
ENSMUST00000159798.7	2568	2400.000	0.000000	0.000
ENSMUST00000159964.1	3585	3603.711	0.281237	5.619
ENSMUST00000110929.8	2312	2144.000	0.000000	0.000
ENSMUST00000211597.1	777	616.596	0.000000	0.000
ENSMUST00000211396.1	887	735.726	1.167785	4.763
ENSMUST00000170141.2	1466	1279.014	2.754284	19.529
ENSMUST00000034132.12	1287	1167.014	57.510959	372.072
ENSMUST00000209733.1	921	797.375	11.451643	50.621
ENSMUST00000210146.1	1041	913.878	2.630558	13.327
ENSMUST00000210458.1	461	304.407	11.080767	18.699
ENSMUST00000139968.7	1033	865.000	0.000000	0.000
ENSMUST00000050003.8	1672	1295.688	2.392120	17.182
ENSMUST00000130396.7	741	573.000	0.000000	0.000
ENSMUST00000136883.7	954	786.000	0.000000	0.000
ENSMUST00000131937.7	789	621.000	0.000000	0.000
ENSMUST00000138959.7	796	617.367	2.461186	8.423
ENSMUST00000129484.7	969	801.000	0.000000	0.000
ENSMUST00000131315.7	911	742.090	1.602788	6.594
ENSMUST00000150205.7	755	587.000	0.000000	0.000
ENSMUST00000126898.7	526	358.000	0.000000	0.000
ENSMUST00000135556.7	779	613.900	0.430245	1.464
ENSMUST00000133380.7	774	606.000	0.000000	0.000
ENSMUST00000140168.1	726	577.082	0.417675	1.336
ENSMUST00000036426.12	3444	3295.356	1.314337	24.011
ENSMUST00000179574.1	3211	3113.563	0.000000	0.000
ENSMUST00000059672.8	4482	4392.176	1.059424	25.796
ENSMUST00000235978.1	2691	2582.370	0.293671	4.204
ENSMUST00000102600.3	2763	2633.154	1.644126	24.000
ENSMUST00000154264.1	478	310.000	0.000000	0.000
ENSMUST00000143512.2	557	389.000	0.000000	0.000
ENSMUST00000105925.7	1376	1208.000	0.000000	0.000
ENSMUST00000105924.7	1478	1310.000	0.000000	0.000
ENSMUST00000207449.1	4296	4128.000	0.000000	0.000
ENSMUST00000082008.11	1587	1493.575	0.241548	2.000
ENSMUST00000105923.7	1499	1331.000	0.000000	0.000
ENSMUST00000009396.12	1582	1414.000	0.000000	0.000
ENSMUST00000141186.1	812	644.000	0.000000	0.000
ENSMUST00000207211.1	1220	1052.000	0.000000	0.000
ENSMUST00000075172.11	1876	1708.000	0.000000	0.000
ENSMUST00000145212.7	1795	1627.000	0.000000	0.000
ENSMUST00000223616.1	5366	5269.511	3.408937	99.584
ENSMUST00000038794.5	3374	3136.396	32.589826	566.647
ENSMUST00000233586.1	3720	3527.969	1.113028	21.769
ENSMUST00000194833.5	532	364.000	0.000000	0.000
ENSMUST00000193771.5	1110	852.772	0.423055	2.000
ENSMUST00000027943.5	801	633.000	0.000000	0.000
ENSMUST00000192268.1	438	270.000	0.000000	0.000
ENSMUST00000191621.1	815	647.000	0.000000	0.000
ENSMUST00000045174.6	3120	2828.756	11.076957	173.706
ENSMUST00000233210.1	2419	2050.079	31.623142	359.398
ENSMUST00000233886.1	704	539.692	4.160496	12.448
ENSMUST00000233221.1	422	282.057	1.279064	2.000
ENSMUST00000233662.1	306	152.230	38.394829	32.402
ENSMUST00000022212.8	2800	2726.976	60.621853	916.454
ENSMUST00000224489.1	2316	2112.206	2.970139	34.779
ENSMUST00000223756.1	1543	1337.465	0.000000	0.000
ENSMUST00000225340.1	602	478.501	0.000000	0.000
ENSMUST00000225156.1	689	567.204	4.378431	13.768
ENSMUST00000232647.1	656	523.212	1.723821	5.000
ENSMUST00000168560.1	660	527.704	0.000000	0.000
ENSMUST00000033310.8	10061	10723.158	127.998492	7609.000
ENSMUST00000211238.1	575	439.012	0.000000	0.000
ENSMUST00000019362.14	2968	2622.100	25.234824	366.817
ENSMUST00000102575.8	5037	4750.908	2.423836	63.838
ENSMUST00000130820.7	1417	1271.070	5.680832	40.030
ENSMUST00000135422.1	1010	847.392	3.512191	16.499
ENSMUST00000149477.1	739	563.749	2.454503	7.671
ENSMUST00000152732.1	720	541.787	7.497416	22.519
ENSMUST00000028177.10	2757	2432.343	7.843597	105.765
ENSMUST00000113920.7	2513	2179.303	0.000000	0.000
ENSMUST00000102879.3	1072	668.811	0.000000	0.000
ENSMUST00000152415.1	1102	700.172	45.257312	175.668
ENSMUST00000100244.9	2686	2445.198	90.337611	1224.567
ENSMUST00000030306.13	5517	4894.013	22.806279	618.756
ENSMUST00000107083.1	1506	1123.666	0.216523	1.349
ENSMUST00000125627.7	2336	2252.855	8.662254	108.184
ENSMUST00000156910.1	3621	2929.310	5.269302	85.569
ENSMUST00000141448.7	2011	2000.956	0.000000	0.000
ENSMUST00000146947.7	676	547.556	0.000000	0.000
ENSMUST00000124202.7	713	545.000	0.000000	0.000
ENSMUST00000148291.1	537	369.000	0.000000	0.000
ENSMUST00000125584.1	433	206.328	8.482275	9.702
ENSMUST00000140128.1	532	387.682	8.114257	17.439
ENSMUST00000143326.7	428	283.630	0.000000	0.000
ENSMUST00000207634.1	673	532.736	0.000000	0.000
ENSMUST00000032963.9	2772	2681.317	64.771983	962.798
ENSMUST00000207622.1	942	799.559	11.463836	50.814
ENSMUST00000207092.1	754	628.339	0.000000	0.000
ENSMUST00000208168.1	474	301.961	5.608115	9.388
ENSMUST00000179755.7	7135	7115.003	0.000000	0.000
ENSMUST00000162290.1	421	254.137	0.768036	1.082
ENSMUST00000159642.1	434	267.184	0.000000	0.000
ENSMUST00000162933.1	3917	3917.833	1.493827	32.445
ENSMUST00000162043.7	417	250.000	0.000000	0.000
ENSMUST00000161268.1	395	228.000	0.000000	0.000
ENSMUST00000162404.7	431	263.000	0.000000	0.000
ENSMUST00000161525.1	487	321.375	1.614645	2.877
ENSMUST00000032995.14	3715	3702.231	0.000000	0.000
ENSMUST00000098266.8	7132	7113.105	27.838213	1097.743
ENSMUST00000154724.1	1690	1516.470	0.000000	0.000
ENSMUST00000036509.13	1852	1640.771	38.077066	346.347
ENSMUST00000123275.7	814	677.832	5.048103	18.969
ENSMUST00000150608.1	658	478.101	3.185496	8.443
ENSMUST00000146898.1	426	258.468	1.074848	1.540
ENSMUST00000136750.2	778	633.534	0.000000	0.000
ENSMUST00000134990.7	405	259.529	1.645530	2.368
ENSMUST00000146363.7	551	408.973	0.000000	0.000
ENSMUST00000148725.1	610	477.178	2.016061	5.333
ENSMUST00000154336.1	786	638.823	0.000000	0.000
ENSMUST00000230198.1	1482	1314.000	0.000000	0.000
ENSMUST00000072776.4	1648	1480.000	0.000000	0.000
ENSMUST00000229911.1	1141	973.000	0.000000	0.000
ENSMUST00000229628.1	1310	1142.000	0.000000	0.000
ENSMUST00000230843.1	847	679.000	0.000000	0.000
ENSMUST00000230248.1	447	279.000	0.000000	0.000
ENSMUST00000097867.8	4574	3946.346	0.000000	0.000
ENSMUST00000106001.7	3519	3136.614	0.000000	0.000
ENSMUST00000142293.7	383	217.000	0.000000	0.000
ENSMUST00000143432.7	5138	4470.422	1.013189	25.110
ENSMUST00000123617.7	452	284.000	0.000000	0.000
ENSMUST00000154441.1	477	309.000	0.000000	0.000
ENSMUST00000143577.1	4037	3361.468	1.939495	36.142
ENSMUST00000146606.7	717	549.000	0.000000	0.000
ENSMUST00000151541.7	322	159.000	0.000000	0.000
ENSMUST00000129937.1	445	265.119	1.928472	2.834
ENSMUST00000135675.1	833	641.395	0.000000	0.000
ENSMUST00000132251.1	410	243.000	0.000000	0.000
ENSMUST00000044565.14	5206	4517.339	1.274363	31.914
ENSMUST00000127491.1	962	794.000	0.000000	0.000
ENSMUST00000121848.1	572	410.175	0.000000	0.000
ENSMUST00000205990.1	259	104.000	0.000000	0.000
ENSMUST00000071986.12	566	404.092	2.678374	6.000
ENSMUST00000060501.4	852	684.000	0.000000	0.000
ENSMUST00000107131.1	895	727.000	0.000000	0.000
ENSMUST00000045441.7	3909	3838.690	76.366613	1625.124
ENSMUST00000139938.1	789	621.000	0.000000	0.000
ENSMUST00000154366.1	659	490.596	0.511246	1.390
ENSMUST00000129610.1	808	664.259	0.403301	1.485
ENSMUST00000135717.1	531	378.622	0.000000	0.000
ENSMUST00000207877.1	788	569.924	0.429333	1.356
ENSMUST00000094632.5	1868	1620.751	14.573731	130.944
ENSMUST00000207897.1	1790	1656.509	1.165072	10.699
ENSMUST00000061828.9	3806	3638.000	0.000000	0.000
ENSMUST00000164382.1	1875	1707.000	0.000000	0.000
ENSMUST00000173954.2	5357	5069.054	16.134568	453.403
ENSMUST00000225699.1	2455	2360.844	25.613106	335.220
ENSMUST00000224498.1	2589	2518.909	8.430718	117.727
ENSMUST00000111285.8	5351	5078.810	0.000000	0.000
ENSMUST00000039812.15	5290	5015.100	0.000000	0.000
ENSMUST00000181868.7	782	614.000	0.000000	0.000
ENSMUST00000092931.6	2212	2044.000	0.000000	0.000
ENSMUST00000093040.12	1192	985.149	33.254021	181.613
ENSMUST00000153511.7	949	758.232	0.000000	0.000
ENSMUST00000134462.7	1372	1186.353	5.255495	34.564
ENSMUST00000152753.7	975	773.513	1.567867	6.723
ENSMUST00000131278.1	556	390.426	6.315668	13.670
ENSMUST00000131420.1	274	116.000	0.000000	0.000
ENSMUST00000128409.1	379	195.740	21.397492	23.219
ENSMUST00000141906.1	400	233.000	0.000000	0.000
ENSMUST00000155239.1	944	776.000	0.000000	0.000
ENSMUST00000109757.7	2420	2252.000	0.000000	0.000
ENSMUST00000154281.1	1014	846.000	0.000000	0.000
ENSMUST00000099181.1	1479	1311.000	0.000000	0.000
ENSMUST00000109759.8	2115	1947.000	0.000000	0.000
ENSMUST00000036153.11	2287	2071.212	44.339229	509.111
ENSMUST00000191510.6	2593	2389.036	10.390839	137.617
ENSMUST00000189309.6	1003	879.848	6.685776	32.611
ENSMUST00000190057.6	395	243.492	5.132888	6.929
ENSMUST00000186152.6	420	253.000	0.000000	0.000
ENSMUST00000186750.1	508	362.413	10.915011	21.929
ENSMUST00000190700.1	901	781.009	1.683359	7.288
ENSMUST00000189107.1	462	317.479	9.876329	17.382
ENSMUST00000186882.1	513	373.425	22.284224	46.132
ENSMUST00000048966.6	7417	7468.550	25.529720	1057.018
ENSMUST00000109510.9	7323	7477.626	24.542803	1017.391
ENSMUST00000229547.1	630	402.329	0.732530	1.634
ENSMUST00000230403.1	687	303.495	8.720526	14.672
ENSMUST00000229439.1	412	256.515	6.529246	9.285
ENSMUST00000019445.5	1339	1171.000	0.000000	0.000
ENSMUST00000212046.1	2303	2146.182	0.280837	3.341
ENSMUST00000109375.3	3189	3090.098	0.904421	15.493
ENSMUST00000212033.1	2351	2183.000	0.000000	0.000
ENSMUST00000212345.1	521	353.000	0.000000	0.000
ENSMUST00000212655.1	738	587.127	0.358045	1.165
ENSMUST00000097981.5	1390	1222.000	0.000000	0.000
ENSMUST00000161527.7	1743	1529.380	0.509023	4.316
ENSMUST00000160853.7	1651	1436.813	26.017132	207.233
ENSMUST00000023212.14	1686	1476.279	58.365656	477.668
ENSMUST00000162871.1	798	556.765	4.092660	12.632
ENSMUST00000160857.7	357	165.000	5.868724	5.368
ENSMUST00000160172.7	1537	1339.379	2.287926	16.988
ENSMUST00000160097.1	379	166.000	7.053022	6.491
ENSMUST00000161786.1	638	433.812	0.000000	0.000
ENSMUST00000160914.2	755	610.628	3.499306	11.846
ENSMUST00000160069.1	774	633.567	9.439653	33.155
ENSMUST00000162865.7	890	745.643	1.000443	4.135
ENSMUST00000161391.1	757	610.859	1.230864	4.168
ENSMUST00000160875.1	506	338.000	0.000000	0.000
ENSMUST00000161072.1	455	287.000	0.000000	0.000
ENSMUST00000203623.1	845	677.000	0.000000	0.000
ENSMUST00000147148.4	922	777.286	25.276653	108.918
ENSMUST00000204218.2	1231	1116.564	0.000000	0.000
ENSMUST00000204465.1	931	800.178	0.000000	0.000
ENSMUST00000204839.1	2076	1951.336	1.116860	12.082
ENSMUST00000204089.1	212	68.000	0.000000	0.000
ENSMUST00000128044.7	2129	1961.000	0.000000	0.000
ENSMUST00000032958.13	2448	2280.000	0.000000	0.000
ENSMUST00000107059.1	1260	1092.000	0.000000	0.000
ENSMUST00000133850.1	1615	1447.000	0.000000	0.000
ENSMUST00000036592.14	3007	2839.000	0.000000	0.000
ENSMUST00000111622.1	2023	1855.000	0.000000	0.000
ENSMUST00000028796.1	2706	2444.399	7.084335	96.000
ENSMUST00000108745.7	1047	879.000	0.000000	0.000
ENSMUST00000140887.7	1476	1308.000	0.000000	0.000
ENSMUST00000148234.7	1499	1256.602	0.143550	1.000
ENSMUST00000026912.7	1447	1279.000	0.000000	0.000
ENSMUST00000108744.7	939	771.000	0.000000	0.000
ENSMUST00000148621.7	475	307.000	0.000000	0.000
ENSMUST00000189055.1	715	547.000	0.000000	0.000
ENSMUST00000034435.6	878	710.000	0.000000	0.000
ENSMUST00000171798.1	2234	2066.000	0.000000	0.000
ENSMUST00000164766.7	1884	1676.196	8.071168	75.000
ENSMUST00000170337.1	556	388.000	0.000000	0.000
ENSMUST00000164697.7	1194	1026.000	0.000000	0.000
ENSMUST00000168930.1	513	345.000	0.000000	0.000
ENSMUST00000109753.2	1572	1404.000	0.000000	0.000
ENSMUST00000077535.4	437	267.249	7.991760	11.840
ENSMUST00000173486.7	579	391.621	0.000000	0.000
ENSMUST00000025319.6	729	523.176	13.832718	40.119
ENSMUST00000173122.1	533	390.157	2.900499	6.274
ENSMUST00000172573.1	330	164.000	9.603929	8.732
ENSMUST00000174824.1	464	247.999	8.026617	11.035
ENSMUST00000065904.4	1708	1423.571	4.561664	36.000
ENSMUST00000016631.13	4851	4741.038	10.676231	280.602
ENSMUST00000203730.2	530	346.280	0.612482	1.176
ENSMUST00000111623.8	4782	4728.165	5.660026	148.358
ENSMUST00000204660.1	547	379.000	0.000000	0.000
ENSMUST00000154221.1	727	609.298	2.752181	9.296
ENSMUST00000126774.1	700	554.210	2.927327	8.994
ENSMUST00000123902.7	5118	5018.804	1.946041	54.144
ENSMUST00000149203.1	3915	4028.830	0.723063	16.149
ENSMUST00000133825.1	724	590.190	1.693733	5.542
ENSMUST00000155415.7	761	623.657	0.501685	1.735
ENSMUST00000204028.1	1218	1119.554	0.161756	1.004
ENSMUST00000136837.1	579	411.000	0.000000	0.000
ENSMUST00000003284.15	2031	1824.854	4.105051	41.529
ENSMUST00000209066.1	1712	1488.127	7.348911	60.627
ENSMUST00000207476.1	1797	1557.607	0.000000	0.000
ENSMUST00000209006.1	635	456.212	3.912058	9.894
ENSMUST00000207555.1	1641	1410.199	14.999439	117.261
ENSMUST00000107834.1	1429	1221.467	0.000000	0.000
ENSMUST00000207521.1	869	711.723	3.456842	13.639
ENSMUST00000208767.1	774	547.210	0.000000	0.000
ENSMUST00000207128.1	537	369.000	0.000000	0.000
ENSMUST00000208143.1	659	446.495	11.606224	28.728
ENSMUST00000207129.1	517	349.000	0.000000	0.000
[truncated: 114,547 more rows]
