# Supplementary material for: Impaired Cell Cycle Progression and Self-Renewal of Fetal Neural Stem and Progenitor Cells in a Murine Model of Intrauterine Growth Restriction
Source: Front Cell Dev Biol. 2022 Jul 12;10:821848. doi: 10.3389/fcell.2022.821848 (PMC9314876; doi:10.3389/fcell.2022.821848)
Supplement: Supplementary file 3 [file DataSheet2.ZIP › Data-FigureS5/RNASEQ86/quant.sf]

Name	Length	EffectiveLength	TPM	NumReads
ENSMUST00000196221.1	9	10.000	0.000000	0.000
ENSMUST00000179664.1	11	12.000	0.000000	0.000
ENSMUST00000177564.1	16	17.000	0.000000	0.000
ENSMUST00000178537.1	12	13.000	0.000000	0.000
ENSMUST00000178862.1	14	15.000	0.000000	0.000
ENSMUST00000179520.1	11	12.000	0.000000	0.000
ENSMUST00000179883.1	16	17.000	0.000000	0.000
ENSMUST00000195858.1	10	11.000	0.000000	0.000
ENSMUST00000179932.1	12	13.000	0.000000	0.000
ENSMUST00000180001.1	17	17.000	0.000000	0.000
ENSMUST00000178815.1	10	11.000	0.000000	0.000
ENSMUST00000177965.1	17	17.000	0.000000	0.000
ENSMUST00000178909.1	29	30.000	0.000000	0.000
ENSMUST00000178230.1	17	17.000	0.000000	0.000
ENSMUST00000178483.1	29	30.000	0.000000	0.000
ENSMUST00000179560.1	17	17.000	0.000000	0.000
ENSMUST00000177839.1	17	17.000	0.000000	0.000
ENSMUST00000103439.1	23	24.000	0.000000	0.000
ENSMUST00000180266.1	17	17.000	0.000000	0.000
ENSMUST00000103441.1	23	24.000	0.000000	0.000
ENSMUST00000103567.5	371	200.000	0.000000	0.000
ENSMUST00000185651.1	329	170.917	0.987143	1.000
ENSMUST00000196939.1	423	251.000	0.000000	0.000
ENSMUST00000103568.2	325	157.000	0.000000	0.000
ENSMUST00000103569.2	385	214.000	0.000000	0.000
ENSMUST00000103570.1	343	174.000	0.000000	0.000
ENSMUST00000103571.1	338	169.000	0.000000	0.000
ENSMUST00000198019.1	337	168.000	0.000000	0.000
ENSMUST00000198058.1	341	172.000	0.000000	0.000
ENSMUST00000103573.2	338	169.000	0.000000	0.000
ENSMUST00000200127.1	337	168.000	0.000000	0.000
ENSMUST00000181483.2	347	178.000	0.000000	0.000
ENSMUST00000184883.1	308	142.000	0.000000	0.000
ENSMUST00000179789.3	402	230.000	0.000000	0.000
ENSMUST00000180717.2	378	207.000	0.000000	0.000
ENSMUST00000183820.1	338	169.000	0.000000	0.000
ENSMUST00000178768.3	451	278.000	0.000000	0.000
ENSMUST00000103580.3	400	228.000	0.000000	0.000
ENSMUST00000178426.3	337	168.000	0.000000	0.000
ENSMUST00000180687.2	338	169.000	0.000000	0.000
ENSMUST00000103646.4	406	234.000	0.000000	0.000
ENSMUST00000197754.1	344	175.000	0.000000	0.000
ENSMUST00000103648.3	342	173.000	0.000000	0.000
ENSMUST00000197128.1	340	171.000	0.000000	0.000
ENSMUST00000181360.2	436	264.000	0.000000	0.000
ENSMUST00000183652.1	344	175.000	0.000000	0.000
ENSMUST00000103588.3	396	224.000	0.000000	0.000
ENSMUST00000181038.2	415	243.000	0.000000	0.000
ENSMUST00000187138.1	340	171.000	0.000000	0.000
ENSMUST00000103616.4	418	246.000	0.000000	0.000
ENSMUST00000186370.1	349	180.000	0.000000	0.000
ENSMUST00000199746.4	340	171.000	0.000000	0.000
ENSMUST00000178824.1	337	168.000	0.000000	0.000
ENSMUST00000103592.1	331	163.000	0.000000	0.000
ENSMUST00000197007.1	454	281.000	0.000000	0.000
ENSMUST00000103593.2	341	172.000	0.000000	0.000
ENSMUST00000178252.2	575	402.000	0.000000	0.000
ENSMUST00000177703.2	347	178.000	0.000000	0.000
ENSMUST00000197954.1	331	163.000	0.000000	0.000
ENSMUST00000103596.2	264	104.000	0.000000	0.000
ENSMUST00000196802.1	464	291.000	0.000000	0.000
ENSMUST00000103597.2	276	114.000	0.000000	0.000
ENSMUST00000199800.1	398	226.000	0.000000	0.000
ENSMUST00000196023.1	427	255.000	0.000000	0.000
ENSMUST00000103599.2	276	114.000	0.000000	0.000
ENSMUST00000200548.1	565	392.000	0.000000	0.000
ENSMUST00000167409.1	307	141.000	0.000000	0.000
ENSMUST00000103600.2	354	184.000	0.000000	0.000
ENSMUST00000179701.1	343	174.000	0.000000	0.000
ENSMUST00000178650.2	358	188.000	0.000000	0.000
ENSMUST00000196756.1	380	209.000	0.000000	0.000
ENSMUST00000179512.2	391	220.000	0.000000	0.000
ENSMUST00000198439.4	337	168.000	0.000000	0.000
ENSMUST00000103605.2	334	166.000	0.000000	0.000
ENSMUST00000103606.1	353	183.000	0.000000	0.000
ENSMUST00000196079.1	331	163.000	0.000000	0.000
ENSMUST00000103607.2	264	104.000	0.000000	0.000
ENSMUST00000103608.3	456	283.000	0.000000	0.000
ENSMUST00000103609.1	341	172.000	0.000000	0.000
ENSMUST00000103611.1	338	169.000	0.000000	0.000
ENSMUST00000103612.1	343	174.000	0.000000	0.000
ENSMUST00000181793.2	365	195.000	0.000000	0.000
ENSMUST00000103613.2	287	123.000	0.000000	0.000
ENSMUST00000198359.1	331	163.000	0.000000	0.000
ENSMUST00000197433.4	352	182.000	0.000000	0.000
ENSMUST00000179583.2	353	183.000	0.000000	0.000
ENSMUST00000103626.2	595	422.000	0.000000	0.000
ENSMUST00000178100.2	381	210.000	0.000000	0.000
ENSMUST00000179580.2	337	168.000	0.000000	0.000
ENSMUST00000103632.3	408	236.000	0.000000	0.000
ENSMUST00000199280.1	412	240.000	0.000000	0.000
ENSMUST00000103633.1	353	183.000	0.000000	0.000
ENSMUST00000196105.1	432	260.000	0.000000	0.000
ENSMUST00000103634.2	267	107.000	0.000000	0.000
ENSMUST00000103652.4	361	191.000	0.000000	0.000
ENSMUST00000103635.2	280	117.000	0.000000	0.000
ENSMUST00000103636.3	336	167.000	0.000000	0.000
ENSMUST00000103637.5	370	199.000	0.000000	0.000
ENSMUST00000180549.2	388	217.000	0.000000	0.000
ENSMUST00000183604.1	305	139.000	0.000000	0.000
ENSMUST00000177622.3	402	230.000	0.000000	0.000
ENSMUST00000180711.2	378	207.000	0.000000	0.000
ENSMUST00000184650.1	338	169.000	0.000000	0.000
ENSMUST00000181728.2	451	278.000	0.000000	0.000
ENSMUST00000103643.3	328	160.000	0.000000	0.000
ENSMUST00000103581.5	398	226.000	0.000000	0.000
ENSMUST00000181210.2	375	204.000	0.000000	0.000
ENSMUST00000183488.1	335	166.000	0.000000	0.000
ENSMUST00000103583.4	406	234.000	0.000000	0.000
ENSMUST00000103585.3	343	174.000	0.000000	0.000
ENSMUST00000200609.1	337	168.000	0.000000	0.000
ENSMUST00000200115.1	416	244.000	0.000000	0.000
ENSMUST00000103650.2	344	175.000	0.000000	0.000
ENSMUST00000103651.3	331	163.000	0.000000	0.000
ENSMUST00000198297.1	399	227.000	0.000000	0.000
ENSMUST00000200101.1	396	224.000	0.000000	0.000
ENSMUST00000103653.2	349	180.000	0.000000	0.000
ENSMUST00000103654.2	563	390.000	0.000000	0.000
ENSMUST00000103655.2	411	239.000	0.000000	0.000
ENSMUST00000180972.2	426	254.000	0.000000	0.000
ENSMUST00000103657.5	442	270.000	0.000000	0.000
ENSMUST00000103658.3	390	219.000	0.000000	0.000
ENSMUST00000179267.3	387	216.000	0.000000	0.000
ENSMUST00000184874.1	276	114.000	0.000000	0.000
ENSMUST00000103660.3	370	199.000	0.000000	0.000
ENSMUST00000181768.2	419	247.000	0.000000	0.000
ENSMUST00000183835.1	276	123.650	1.364491	1.000
ENSMUST00000103662.5	395	224.000	0.000000	0.000
ENSMUST00000103663.5	361	191.000	0.000000	0.000
ENSMUST00000103664.5	343	174.000	0.000000	0.000
ENSMUST00000103638.5	379	208.000	0.000000	0.000
ENSMUST00000103641.5	381	210.000	0.000000	0.000
ENSMUST00000184687.1	275	113.000	0.000000	0.000
ENSMUST00000103667.5	420	248.000	0.000000	0.000
ENSMUST00000180380.2	385	214.000	0.000000	0.000
ENSMUST00000184905.1	264	104.000	0.000000	0.000
ENSMUST00000103589.5	384	213.000	0.000000	0.000
ENSMUST00000103670.3	458	285.000	0.000000	0.000
ENSMUST00000103671.3	426	254.000	0.000000	0.000
ENSMUST00000103672.8	341	172.000	0.000000	0.000
ENSMUST00000186545.1	338	169.000	0.000000	0.000
ENSMUST00000103673.10	328	160.000	0.000000	0.000
ENSMUST00000186573.1	325	157.000	0.000000	0.000
ENSMUST00000103674.5	446	273.000	0.000000	0.000
ENSMUST00000180938.2	360	190.000	0.000000	0.000
ENSMUST00000103676.8	337	168.000	0.000000	0.000
ENSMUST00000187163.1	334	166.000	0.000000	0.000
ENSMUST00000103678.3	397	225.000	0.000000	0.000
ENSMUST00000197130.4	348	179.000	0.000000	0.000
ENSMUST00000103677.2	345	176.000	0.000000	0.000
ENSMUST00000199137.1	347	178.000	0.000000	0.000
ENSMUST00000103679.2	444	272.000	0.000000	0.000
ENSMUST00000103685.2	438	266.000	0.000000	0.000
ENSMUST00000198330.1	376	205.000	0.000000	0.000
ENSMUST00000103555.2	403	231.000	0.000000	0.000
ENSMUST00000103554.4	426	254.000	0.000000	0.000
ENSMUST00000103553.2	368	198.000	0.000000	0.000
ENSMUST00000199017.1	341	172.000	0.000000	0.000
ENSMUST00000103556.2	293	129.000	0.000000	0.000
ENSMUST00000198663.4	353	183.000	0.000000	0.000
ENSMUST00000103559.2	350	180.000	0.000000	0.000
ENSMUST00000103563.2	491	318.000	0.000000	0.000
ENSMUST00000103564.2	374	203.000	0.000000	0.000
ENSMUST00000103262.2	417	245.000	0.000000	0.000
ENSMUST00000103263.2	560	387.000	0.000000	0.000
ENSMUST00000103264.2	455	282.000	0.000000	0.000
ENSMUST00000103266.2	368	198.000	0.000000	0.000
ENSMUST00000103265.4	393	222.000	0.000000	0.000
ENSMUST00000103267.2	389	218.000	0.000000	0.000
ENSMUST00000194399.1	366	196.000	0.000000	0.000
ENSMUST00000103268.2	334	166.000	0.000000	0.000
ENSMUST00000103269.2	385	214.000	0.000000	0.000
ENSMUST00000103270.3	340	171.000	0.000000	0.000
ENSMUST00000103271.1	340	171.000	0.000000	0.000
ENSMUST00000103272.3	368	198.000	0.000000	0.000
ENSMUST00000103273.2	370	199.000	0.000000	0.000
ENSMUST00000103274.3	398	226.000	0.000000	0.000
ENSMUST00000103275.3	374	203.000	0.000000	0.000
ENSMUST00000103276.2	566	393.000	0.000000	0.000
ENSMUST00000103277.1	335	166.000	0.000000	0.000
ENSMUST00000195087.1	381	210.000	0.000000	0.000
ENSMUST00000103278.2	290	126.000	0.000000	0.000
ENSMUST00000193997.5	347	178.000	0.000000	0.000
ENSMUST00000103279.2	344	175.000	0.000000	0.000
ENSMUST00000193064.1	367	197.000	0.000000	0.000
ENSMUST00000103280.2	344	175.000	0.000000	0.000
ENSMUST00000103281.2	353	183.000	0.000000	0.000
ENSMUST00000191646.5	335	166.000	0.000000	0.000
ENSMUST00000103282.2	332	164.000	0.000000	0.000
ENSMUST00000193003.1	416	244.000	0.000000	0.000
ENSMUST00000103300.2	334	166.000	0.000000	0.000
ENSMUST00000174262.3	2395	2222.000	0.000000	0.000
ENSMUST00000173904.3	1102	929.000	0.000000	0.000
ENSMUST00000208396.1	925	752.000	0.000000	0.000
ENSMUST00000213225.2	1212	1039.000	0.000000	0.000
ENSMUST00000117704.1	943	770.000	0.000000	0.000
ENSMUST00000208175.1	2235	2062.000	0.000000	0.000
ENSMUST00000208760.1	923	750.000	0.000000	0.000
ENSMUST00000207287.2	1208	1035.000	0.000000	0.000
ENSMUST00000173185.1	1458	1338.858	0.756105	6.000
ENSMUST00000195589.5	2272	2148.141	0.157084	2.000
ENSMUST00000184581.2	707	534.000	0.000000	0.000
ENSMUST00000184861.3	655	482.000	0.000000	0.000
ENSMUST00000112076.8	2277	2153.026	0.000000	0.000
ENSMUST00000209871.2	2792	2619.000	0.000000	0.000
ENSMUST00000210949.2	2821	2648.000	0.000000	0.000
ENSMUST00000223545.1	939	766.000	0.000000	0.000
ENSMUST00000182198.7	1265	1092.000	0.000000	0.000
ENSMUST00000172762.1	3466	3293.000	0.000000	0.000
ENSMUST00000194951.1	1194	1021.000	0.000000	0.000
ENSMUST00000173420.1	1257	1084.000	0.000000	0.000
ENSMUST00000174177.1	915	740.481	0.726484	3.188
ENSMUST00000174248.7	519	332.907	1.317119	2.599
ENSMUST00000173567.1	1252	1083.800	1.745531	11.213
ENSMUST00000174854.2	1156	889.459	1.990091	10.491
ENSMUST00000172979.3	998	825.000	0.000000	0.000
ENSMUST00000116010.2	172	41.000	0.000000	0.000
ENSMUST00000118957.1	930	757.000	0.000000	0.000
ENSMUST00000117787.3	2501	2328.000	0.000000	0.000
ENSMUST00000214356.2	4698	4525.000	0.000000	0.000
ENSMUST00000217651.1	2011	1838.000	0.000000	0.000
ENSMUST00000034492.5	2022	1849.000	0.000000	0.000
ENSMUST00000135184.7	2967	3042.517	0.166362	3.000
ENSMUST00000155233.7	2790	2617.000	0.000000	0.000
ENSMUST00000113768.7	2695	2522.000	0.000000	0.000
ENSMUST00000238205.1	1418	1245.000	0.000000	0.000
ENSMUST00000238262.1	925	752.000	0.000000	0.000
ENSMUST00000231995.1	352	182.000	0.000000	0.000
ENSMUST00000231461.1	755	582.000	0.000000	0.000
ENSMUST00000231455.1	409	237.000	0.000000	0.000
ENSMUST00000142883.2	481	308.000	0.000000	0.000
ENSMUST00000232193.2	908	735.000	0.000000	0.000
ENSMUST00000023655.12	3385	3212.000	0.000000	0.000
ENSMUST00000232282.2	1401	1228.000	0.000000	0.000
ENSMUST00000190447.7	2476	2303.000	0.000000	0.000
ENSMUST00000188251.6	2421	2398.943	0.000000	0.000
ENSMUST00000190097.1	649	476.000	0.000000	0.000
ENSMUST00000191103.1	537	364.000	0.000000	0.000
ENSMUST00000024112.7	2417	2395.585	0.211288	3.000
ENSMUST00000121614.1	952	779.000	0.000000	0.000
ENSMUST00000217546.1	852	679.000	0.000000	0.000
ENSMUST00000216912.1	937	764.000	0.000000	0.000
ENSMUST00000178303.1	936	763.000	0.000000	0.000
ENSMUST00000135748.1	788	615.000	0.000000	0.000
ENSMUST00000134898.1	462	289.000	0.000000	0.000
ENSMUST00000147728.1	557	384.000	0.000000	0.000
ENSMUST00000077582.13	784	611.000	0.000000	0.000
ENSMUST00000213073.1	929	756.000	0.000000	0.000
ENSMUST00000214075.2	2165	1992.000	0.000000	0.000
ENSMUST00000214936.1	2168	1995.000	0.000000	0.000
ENSMUST00000215471.1	2177	2004.000	0.000000	0.000
ENSMUST00000215546.1	949	776.000	0.000000	0.000
ENSMUST00000201125.3	1352	1217.980	1.966490	14.196
ENSMUST00000006814.8	1309	1173.492	1.122022	7.804
ENSMUST00000182769.9	1477	1304.000	0.000000	0.000
ENSMUST00000088673.4	531	358.000	0.000000	0.000
ENSMUST00000122808.1	3794	3621.000	0.000000	0.000
ENSMUST00000077820.5	1581	1353.878	0.124619	1.000
ENSMUST00000213169.1	2658	2485.000	0.000000	0.000
ENSMUST00000055276.5	1260	1087.000	0.000000	0.000
ENSMUST00000100960.10	2692	2654.435	0.470000	7.394
ENSMUST00000171587.1	1329	1156.000	0.000000	0.000
ENSMUST00000194248.1	936	640.100	0.000000	0.000
ENSMUST00000179719.1	1296	1008.954	0.501667	3.000
ENSMUST00000106393.7	843	575.412	0.000000	0.000
ENSMUST00000132882.1	741	568.000	0.000000	0.000
ENSMUST00000006562.5	910	626.334	4.848770	18.000
ENSMUST00000126664.7	6052	6137.384	3.266678	118.829
ENSMUST00000156937.1	2191	2086.258	0.379609	4.694
ENSMUST00000136350.7	3488	3414.339	0.000000	0.000
ENSMUST00000146393.7	2484	2334.788	0.000000	0.000
ENSMUST00000169617.2	761	589.833	0.000000	0.000
ENSMUST00000094710.7	2365	2203.833	1.360907	17.776
ENSMUST00000217577.1	914	741.000	0.000000	0.000
ENSMUST00000096114.12	1597	1278.546	0.646596	4.900
ENSMUST00000163093.1	1378	1012.572	2.516056	15.100
ENSMUST00000217438.1	943	770.000	0.000000	0.000
ENSMUST00000195764.1	4615	4592.128	0.889681	24.215
ENSMUST00000208907.1	2796	2623.000	0.000000	0.000
ENSMUST00000194208.5	1527	1448.560	0.246162	2.113
ENSMUST00000192481.1	1131	958.000	0.000000	0.000
ENSMUST00000041920.4	1243	1070.000	0.000000	0.000
ENSMUST00000134042.2	687	514.000	0.000000	0.000
ENSMUST00000235482.1	1036	863.000	0.000000	0.000
ENSMUST00000117959.2	963	790.000	0.000000	0.000
ENSMUST00000210779.1	951	778.000	0.000000	0.000
ENSMUST00000118378.1	948	775.000	0.000000	0.000
ENSMUST00000209201.1	477	304.000	0.000000	0.000
ENSMUST00000094105.4	946	773.000	0.000000	0.000
ENSMUST00000134011.3	1136	963.000	0.000000	0.000
ENSMUST00000117349.7	934	761.000	0.000000	0.000
ENSMUST00000134773.3	1513	1340.000	0.000000	0.000
ENSMUST00000118336.3	2129	1956.000	0.000000	0.000
ENSMUST00000119267.1	955	782.000	0.000000	0.000
ENSMUST00000143750.3	1675	1502.000	0.000000	0.000
ENSMUST00000205791.1	633	460.000	0.000000	0.000
ENSMUST00000115991.3	1237	1064.000	0.000000	0.000
ENSMUST00000121340.1	945	772.000	0.000000	0.000
ENSMUST00000121432.3	2321	2148.000	0.000000	0.000
ENSMUST00000121065.2	972	799.000	0.000000	0.000
ENSMUST00000118809.2	971	798.000	0.000000	0.000
ENSMUST00000216831.2	1270	1097.000	0.000000	0.000
ENSMUST00000121914.2	1042	869.000	0.000000	0.000
ENSMUST00000209914.1	959	786.000	0.000000	0.000
ENSMUST00000072887.4	966	793.000	0.000000	0.000
ENSMUST00000211596.1	921	748.000	0.000000	0.000
ENSMUST00000071242.4	934	761.000	0.000000	0.000
ENSMUST00000214399.3	897	724.000	0.000000	0.000
ENSMUST00000179386.1	1050	877.000	0.000000	0.000
ENSMUST00000184850.7	1072	919.751	2.492793	13.589
ENSMUST00000173080.9	1138	965.000	0.000000	0.000
ENSMUST00000185167.7	836	663.000	0.000000	0.000
ENSMUST00000195838.5	1105	913.777	0.595949	3.228
ENSMUST00000194244.5	862	689.000	0.000000	0.000
ENSMUST00000185087.7	1064	891.000	0.000000	0.000
ENSMUST00000195833.5	829	656.000	0.000000	0.000
ENSMUST00000184502.7	862	689.000	0.000000	0.000
ENSMUST00000183560.7	316	149.000	0.000000	0.000
ENSMUST00000183999.7	358	188.000	0.000000	0.000
ENSMUST00000192532.1	995	822.000	0.000000	0.000
ENSMUST00000216665.2	4530	4357.000	0.000000	0.000
ENSMUST00000149775.2	1209	1036.000	0.000000	0.000
ENSMUST00000182725.1	558	385.000	0.000000	0.000
ENSMUST00000183291.1	1837	1756.131	0.000000	0.000
ENSMUST00000086377.8	1832	1751.874	1.470829	15.272
ENSMUST00000174625.7	3389	3343.628	0.449949	8.917
ENSMUST00000174382.7	1699	1526.000	0.000000	0.000
ENSMUST00000166442.2	1481	1359.286	0.501476	4.040
ENSMUST00000213589.1	935	762.000	0.000000	0.000
ENSMUST00000215139.1	932	759.000	0.000000	0.000
ENSMUST00000215291.1	572	399.000	0.000000	0.000
ENSMUST00000215191.1	933	760.000	0.000000	0.000
ENSMUST00000117860.1	950	777.000	0.000000	0.000
ENSMUST00000206214.2	1054	881.000	0.000000	0.000
ENSMUST00000205727.2	1141	968.000	0.000000	0.000
ENSMUST00000118068.2	3462	3289.000	0.000000	0.000
ENSMUST00000207772.2	1320	1147.000	0.000000	0.000
ENSMUST00000080031.2	926	753.000	0.000000	0.000
ENSMUST00000175971.2	2721	2548.000	0.000000	0.000
ENSMUST00000234658.1	1287	1114.000	0.000000	0.000
ENSMUST00000177481.3	2573	2400.000	0.000000	0.000
ENSMUST00000211998.1	932	759.000	0.000000	0.000
ENSMUST00000211893.1	1128	955.000	0.000000	0.000
ENSMUST00000221099.1	929	756.000	0.000000	0.000
ENSMUST00000222301.1	929	756.000	0.000000	0.000
ENSMUST00000069063.4	390	219.000	0.000000	0.000
ENSMUST00000208970.2	2764	2591.000	0.000000	0.000
ENSMUST00000219487.1	2956	2783.000	0.000000	0.000
ENSMUST00000174025.2	3121	2948.000	0.000000	0.000
ENSMUST00000174673.2	919	746.000	0.000000	0.000
ENSMUST00000202355.1	928	755.000	0.000000	0.000
ENSMUST00000117982.1	932	759.000	0.000000	0.000
ENSMUST00000086854.9	6630	6905.248	0.000000	0.000
ENSMUST00000112848.7	6761	7053.526	0.000000	0.000
ENSMUST00000112847.8	7196	7520.516	15.681684	698.996
ENSMUST00000141573.7	1502	1430.908	8.213909	69.662
ENSMUST00000112846.7	2617	2515.604	3.064357	45.689
ENSMUST00000128869.7	2518	2192.308	2.725634	35.416
ENSMUST00000133069.7	2732	2425.682	1.420762	20.426
ENSMUST00000152609.1	968	851.228	0.324238	1.636
ENSMUST00000142444.1	265	105.000	0.000000	0.000
ENSMUST00000135134.1	342	186.443	12.485434	13.797
ENSMUST00000136595.1	300	135.000	0.000000	0.000
ENSMUST00000170792.8	7198	7522.667	5.503342	245.377
ENSMUST00000189634.6	651	478.000	0.000000	0.000
ENSMUST00000056590.5	650	477.000	0.000000	0.000
ENSMUST00000205127.1	936	763.000	0.000000	0.000
ENSMUST00000118736.3	984	811.000	0.000000	0.000
ENSMUST00000196323.1	3865	4032.019	0.125537	3.000
ENSMUST00000198398.4	935	768.863	0.219440	1.000
ENSMUST00000103740.1	413	241.000	0.000000	0.000
ENSMUST00000103558.2	924	751.000	0.000000	0.000
ENSMUST00000198163.1	648	475.000	0.000000	0.000
ENSMUST00000164407.1	519	346.000	0.000000	0.000
ENSMUST00000103561.2	914	741.000	0.000000	0.000
ENSMUST00000179181.2	985	812.000	0.000000	0.000
ENSMUST00000192856.5	737	564.000	0.000000	0.000
ENSMUST00000103291.1	512	339.000	0.000000	0.000
ENSMUST00000103299.2	692	543.275	1.242241	4.000
ENSMUST00000103427.1	54	7.000	0.000000	0.000
ENSMUST00000103428.1	48	5.000	0.000000	0.000
ENSMUST00000192746.1	48	5.000	0.000000	0.000
ENSMUST00000103429.1	54	7.000	0.000000	0.000
ENSMUST00000103430.1	53	7.000	0.000000	0.000
ENSMUST00000199490.1	38	2.000	0.000000	0.000
ENSMUST00000200211.1	38	2.000	0.000000	0.000
ENSMUST00000200074.1	38	2.000	0.000000	0.000
ENSMUST00000198313.1	42	3.000	0.000000	0.000
ENSMUST00000197969.1	38	2.000	0.000000	0.000
ENSMUST00000103405.1	38	2.000	0.000000	0.000
ENSMUST00000199487.1	38	2.000	0.000000	0.000
ENSMUST00000103407.2	36	1.000	0.000000	0.000
ENSMUST00000199459.1	38	2.000	0.000000	0.000
ENSMUST00000103409.1	42	3.000	0.000000	0.000
ENSMUST00000103408.1	38	2.000	0.000000	0.000
ENSMUST00000198234.1	39	2.000	0.000000	0.000
ENSMUST00000103406.1	43	4.000	0.000000	0.000
ENSMUST00000223335.1	1460	1287.000	0.000000	0.000
ENSMUST00000137336.2	1367	1194.000	0.000000	0.000
ENSMUST00000103416.8	1214	1041.000	0.000000	0.000
ENSMUST00000195192.1	1111	938.000	0.000000	0.000
ENSMUST00000192188.2	2566	2393.000	0.000000	0.000
ENSMUST00000103418.2	1114	941.000	0.000000	0.000
ENSMUST00000103420.2	1076	903.000	0.000000	0.000
ENSMUST00000194304.5	2482	2309.000	0.000000	0.000
ENSMUST00000223179.1	2414	2241.000	0.000000	0.000
ENSMUST00000103423.2	1082	909.000	0.000000	0.000
ENSMUST00000194162.5	1806	1633.000	0.000000	0.000
ENSMUST00000192250.1	802	629.000	0.000000	0.000
ENSMUST00000177715.7	1698	1619.831	2.980709	28.617
ENSMUST00000103426.2	1493	1400.117	2.215225	18.383
ENSMUST00000194738.5	2540	2367.000	0.000000	0.000
ENSMUST00000178282.2	1100	927.000	0.000000	0.000
ENSMUST00000200235.1	452	279.000	0.000000	0.000
ENSMUST00000200568.1	454	281.000	0.000000	0.000
ENSMUST00000197046.1	314	147.000	0.000000	0.000
ENSMUST00000198182.1	458	285.000	0.000000	0.000
ENSMUST00000103749.2	606	433.000	0.000000	0.000
ENSMUST00000103410.2	532	359.000	0.000000	0.000
ENSMUST00000195735.1	351	181.000	0.000000	0.000
ENSMUST00000103511.1	294	130.000	0.000000	0.000
ENSMUST00000103372.2	359	189.000	0.000000	0.000
ENSMUST00000200160.4	341	172.000	0.000000	0.000
ENSMUST00000103373.2	344	175.000	0.000000	0.000
ENSMUST00000197820.4	362	192.000	0.000000	0.000
ENSMUST00000103374.2	359	189.000	0.000000	0.000
ENSMUST00000196959.1	365	195.000	0.000000	0.000
ENSMUST00000197429.4	365	195.000	0.000000	0.000
ENSMUST00000103376.2	362	192.000	0.000000	0.000
ENSMUST00000103377.2	366	196.000	0.000000	0.000
ENSMUST00000103378.2	368	198.000	0.000000	0.000
ENSMUST00000197371.1	375	204.000	0.000000	0.000
ENSMUST00000103379.2	344	175.000	0.000000	0.000
ENSMUST00000197525.1	370	199.000	0.000000	0.000
ENSMUST00000103380.2	305	139.000	0.000000	0.000
ENSMUST00000103512.2	388	217.000	0.000000	0.000
ENSMUST00000191862.5	351	181.000	0.000000	0.000
ENSMUST00000103513.2	348	179.000	0.000000	0.000
ENSMUST00000193950.5	351	181.000	0.000000	0.000
ENSMUST00000103514.2	348	179.000	0.000000	0.000
ENSMUST00000197272.1	360	190.000	0.000000	0.000
ENSMUST00000103381.2	300	135.000	0.000000	0.000
ENSMUST00000103382.1	371	200.000	0.000000	0.000
ENSMUST00000103515.1	351	181.000	0.000000	0.000
ENSMUST00000103383.2	380	209.000	0.000000	0.000
ENSMUST00000103384.1	365	195.000	0.000000	0.000
ENSMUST00000196275.1	344	175.000	0.000000	0.000
ENSMUST00000103386.2	369	199.000	0.000000	0.000
ENSMUST00000103387.2	382	211.000	0.000000	0.000
ENSMUST00000103388.3	375	204.000	0.000000	0.000
ENSMUST00000191868.1	351	181.000	0.000000	0.000
ENSMUST00000103516.1	294	130.000	0.000000	0.000
ENSMUST00000195417.1	351	181.000	0.000000	0.000
ENSMUST00000103517.1	294	130.000	0.000000	0.000
ENSMUST00000196599.1	370	199.000	0.000000	0.000
ENSMUST00000103389.2	305	139.000	0.000000	0.000
ENSMUST00000103390.2	395	224.000	0.000000	0.000
ENSMUST00000103746.2	391	220.000	0.000000	0.000
ENSMUST00000103391.3	377	206.000	0.000000	0.000
ENSMUST00000195945.1	379	208.000	0.000000	0.000
ENSMUST00000103392.2	362	192.000	0.000000	0.000
ENSMUST00000103393.1	347	178.000	0.000000	0.000
ENSMUST00000103394.1	347	178.000	0.000000	0.000
ENSMUST00000194865.1	397	225.000	0.000000	0.000
ENSMUST00000103518.1	294	130.000	0.000000	0.000
ENSMUST00000198184.1	359	189.000	0.000000	0.000
ENSMUST00000103395.1	287	123.000	0.000000	0.000
ENSMUST00000192298.1	351	181.000	0.000000	0.000
ENSMUST00000178949.1	294	130.000	0.000000	0.000
ENSMUST00000192724.1	351	181.000	0.000000	0.000
ENSMUST00000103519.1	294	130.000	0.000000	0.000
ENSMUST00000194257.1	358	188.000	0.000000	0.000
ENSMUST00000103521.2	390	219.000	0.000000	0.000
ENSMUST00000192554.5	351	181.000	0.000000	0.000
ENSMUST00000103522.2	348	179.000	0.000000	0.000
ENSMUST00000103523.1	351	181.000	0.000000	0.000
ENSMUST00000193145.1	354	184.000	0.000000	0.000
ENSMUST00000103524.1	301	136.000	0.000000	0.000
ENSMUST00000103525.2	377	206.000	0.000000	0.000
ENSMUST00000103526.2	415	243.000	0.000000	0.000
ENSMUST00000103751.2	381	210.000	0.000000	0.000
ENSMUST00000197518.1	366	196.000	0.000000	0.000
ENSMUST00000103752.2	348	179.000	0.000000	0.000
ENSMUST00000103396.1	359	189.000	0.000000	0.000
ENSMUST00000194071.1	351	181.000	0.000000	0.000
ENSMUST00000103527.1	294	130.000	0.000000	0.000
ENSMUST00000196940.1	359	189.000	0.000000	0.000
ENSMUST00000103397.2	356	186.000	0.000000	0.000
ENSMUST00000103398.1	359	189.000	0.000000	0.000
ENSMUST00000192591.1	358	188.000	0.000000	0.000
ENSMUST00000103529.3	351	181.000	0.000000	0.000
ENSMUST00000197560.1	359	189.000	0.000000	0.000
ENSMUST00000103399.2	299	134.000	0.000000	0.000
ENSMUST00000103400.2	382	211.000	0.000000	0.000
ENSMUST00000103401.2	360	190.000	0.000000	0.000
ENSMUST00000103402.1	359	189.000	0.000000	0.000
ENSMUST00000103403.2	378	207.000	0.000000	0.000
ENSMUST00000195359.5	351	181.000	0.000000	0.000
ENSMUST00000103530.2	348	179.000	0.000000	0.000
ENSMUST00000103404.1	359	189.000	0.000000	0.000
ENSMUST00000103531.3	351	181.000	0.000000	0.000
ENSMUST00000103503.3	349	180.000	0.000000	0.000
ENSMUST00000171270.1	90	13.000	0.000000	0.000
ENSMUST00000103302.2	501	328.000	0.000000	0.000
ENSMUST00000103303.2	394	223.000	0.000000	0.000
ENSMUST00000103304.2	374	203.000	0.000000	0.000
ENSMUST00000103305.1	362	192.000	0.000000	0.000
ENSMUST00000103306.1	362	192.000	0.000000	0.000
ENSMUST00000196006.4	353	183.000	0.000000	0.000
ENSMUST00000103307.2	350	180.000	0.000000	0.000
ENSMUST00000200578.4	353	183.000	0.000000	0.000
ENSMUST00000103308.2	350	180.000	0.000000	0.000
ENSMUST00000200586.1	359	189.000	0.000000	0.000
ENSMUST00000103309.2	341	172.000	0.000000	0.000
ENSMUST00000103310.2	358	188.000	0.000000	0.000
ENSMUST00000197406.4	353	183.000	0.000000	0.000
ENSMUST00000103311.2	350	180.000	0.000000	0.000
ENSMUST00000196768.1	353	183.000	0.000000	0.000
ENSMUST00000103312.2	287	123.000	0.000000	0.000
ENSMUST00000103313.2	377	206.000	0.000000	0.000
ENSMUST00000103314.2	383	212.000	0.000000	0.000
ENSMUST00000197515.1	359	189.000	0.000000	0.000
ENSMUST00000103315.2	350	180.000	0.000000	0.000
ENSMUST00000103316.1	353	183.000	0.000000	0.000
ENSMUST00000194581.1	378	207.000	0.000000	0.000
ENSMUST00000163467.1	302	137.000	0.000000	0.000
ENSMUST00000103532.2	405	233.000	0.000000	0.000
ENSMUST00000197803.1	363	193.000	0.000000	0.000
ENSMUST00000103533.1	301	136.000	0.000000	0.000
ENSMUST00000103317.2	404	232.000	0.000000	0.000
ENSMUST00000103534.1	351	181.000	0.000000	0.000
ENSMUST00000103535.2	405	233.000	0.000000	0.000
ENSMUST00000103318.5	361	191.000	0.000000	0.000
ENSMUST00000103319.2	358	188.000	0.000000	0.000
ENSMUST00000103320.2	368	198.000	0.000000	0.000
ENSMUST00000103536.3	358	188.000	0.000000	0.000
ENSMUST00000103321.2	401	229.000	0.000000	0.000
ENSMUST00000103322.2	374	203.000	0.000000	0.000
ENSMUST00000103323.2	378	207.000	0.000000	0.000
ENSMUST00000103324.2	375	204.000	0.000000	0.000
ENSMUST00000200406.1	339	170.000	0.000000	0.000
ENSMUST00000103537.2	399	227.000	0.000000	0.000
ENSMUST00000199510.4	353	183.000	0.000000	0.000
ENSMUST00000103325.2	350	180.000	0.000000	0.000
ENSMUST00000198646.1	351	181.000	0.000000	0.000
ENSMUST00000103538.2	294	130.000	0.000000	0.000
ENSMUST00000168090.2	376	205.000	0.000000	0.000
ENSMUST00000103326.2	359	189.000	0.000000	0.000
ENSMUST00000196839.4	347	178.000	0.000000	0.000
ENSMUST00000103327.2	344	175.000	0.000000	0.000
ENSMUST00000199933.4	351	181.000	0.000000	0.000
ENSMUST00000103539.2	348	179.000	0.000000	0.000
ENSMUST00000199266.1	358	188.000	0.000000	0.000
ENSMUST00000103540.2	315	148.000	0.000000	0.000
ENSMUST00000103328.2	359	189.000	0.000000	0.000
ENSMUST00000198735.1	347	178.000	0.000000	0.000
ENSMUST00000103329.2	287	123.000	0.000000	0.000
ENSMUST00000196690.1	359	189.000	0.000000	0.000
ENSMUST00000103541.2	396	224.000	0.000000	0.000
ENSMUST00000164041.2	299	134.000	0.000000	0.000
ENSMUST00000103542.1	303	137.000	0.000000	0.000
ENSMUST00000103330.1	347	178.000	0.000000	0.000
ENSMUST00000196863.1	363	193.000	0.000000	0.000
ENSMUST00000183936.1	344	175.000	0.000000	0.000
ENSMUST00000103332.1	351	181.000	0.000000	0.000
ENSMUST00000196587.4	351	181.000	0.000000	0.000
ENSMUST00000103543.2	348	179.000	0.000000	0.000
ENSMUST00000103333.3	358	188.000	0.000000	0.000
ENSMUST00000103544.2	373	202.000	0.000000	0.000
ENSMUST00000103334.3	352	182.000	0.000000	0.000
ENSMUST00000197537.1	368	198.000	0.000000	0.000
ENSMUST00000169155.1	294	130.000	0.000000	0.000
ENSMUST00000198777.1	406	234.000	0.000000	0.000
ENSMUST00000170551.1	294	130.000	0.000000	0.000
ENSMUST00000199373.1	376	205.000	0.000000	0.000
ENSMUST00000163670.1	294	130.000	0.000000	0.000
ENSMUST00000103547.1	351	181.000	0.000000	0.000
ENSMUST00000103548.2	351	181.000	0.000000	0.000
ENSMUST00000199143.4	338	169.000	0.000000	0.000
ENSMUST00000103335.2	335	166.000	0.000000	0.000
ENSMUST00000103336.1	362	192.000	0.000000	0.000
ENSMUST00000196991.1	386	215.000	0.000000	0.000
ENSMUST00000103549.1	294	130.000	0.000000	0.000
ENSMUST00000198756.1	353	183.000	0.000000	0.000
ENSMUST00000103551.1	351	181.000	0.000000	0.000
ENSMUST00000103552.1	351	181.000	0.000000	0.000
ENSMUST00000193936.1	357	187.000	0.000000	0.000
ENSMUST00000179796.1	297	132.000	0.000000	0.000
ENSMUST00000103489.1	357	187.000	0.000000	0.000
ENSMUST00000193397.1	357	187.000	0.000000	0.000
ENSMUST00000195037.1	359	189.000	0.000000	0.000
ENSMUST00000103492.1	359	189.000	0.000000	0.000
ENSMUST00000103493.2	351	181.000	0.000000	0.000
ENSMUST00000191803.1	395	224.000	0.000000	0.000
ENSMUST00000103494.1	294	130.000	0.000000	0.000
ENSMUST00000103363.1	352	182.000	0.000000	0.000
ENSMUST00000103364.2	360	190.000	0.000000	0.000
ENSMUST00000103365.2	377	206.000	0.000000	0.000
ENSMUST00000103366.2	385	214.000	0.000000	0.000
ENSMUST00000103367.2	401	229.000	0.000000	0.000
ENSMUST00000103368.2	379	208.000	0.000000	0.000
ENSMUST00000103369.1	347	178.000	0.000000	0.000
ENSMUST00000103495.2	377	206.000	0.000000	0.000
ENSMUST00000197290.1	347	178.000	0.000000	0.000
ENSMUST00000103370.2	287	123.000	0.000000	0.000
ENSMUST00000198880.4	347	178.000	0.000000	0.000
ENSMUST00000103371.2	344	175.000	0.000000	0.000
ENSMUST00000103496.3	388	217.000	0.000000	0.000
ENSMUST00000195337.1	354	184.000	0.000000	0.000
ENSMUST00000103497.1	351	181.000	0.000000	0.000
ENSMUST00000193893.5	351	181.000	0.000000	0.000
ENSMUST00000103498.2	348	179.000	0.000000	0.000
ENSMUST00000191801.1	351	181.000	0.000000	0.000
ENSMUST00000195469.5	386	215.000	0.000000	0.000
ENSMUST00000109711.3	215	67.000	0.000000	0.000
ENSMUST00000103500.1	294	130.000	0.000000	0.000
ENSMUST00000192077.1	351	181.000	0.000000	0.000
ENSMUST00000103501.2	294	130.000	0.000000	0.000
ENSMUST00000194350.5	351	181.000	0.000000	0.000
ENSMUST00000103504.2	306	140.000	0.000000	0.000
ENSMUST00000193855.1	405	233.000	0.000000	0.000
ENSMUST00000103505.2	348	179.000	0.000000	0.000
ENSMUST00000194968.5	351	181.000	0.000000	0.000
ENSMUST00000103506.2	348	179.000	0.000000	0.000
ENSMUST00000103507.1	351	181.000	0.000000	0.000
ENSMUST00000194625.1	351	181.000	0.000000	0.000
ENSMUST00000191861.1	351	181.000	0.000000	0.000
ENSMUST00000103509.1	294	130.000	0.000000	0.000
ENSMUST00000103510.1	351	181.000	0.000000	0.000
ENSMUST00000191918.1	357	187.000	0.000000	0.000
ENSMUST00000177949.1	297	132.000	0.000000	0.000
ENSMUST00000103466.1	353	183.000	0.000000	0.000
ENSMUST00000103467.1	351	181.000	0.000000	0.000
ENSMUST00000103468.2	461	288.000	0.000000	0.000
ENSMUST00000103469.3	399	227.000	0.000000	0.000
ENSMUST00000195641.1	353	183.000	0.000000	0.000
ENSMUST00000103470.1	299	134.000	0.000000	0.000
ENSMUST00000195884.1	351	181.000	0.000000	0.000
ENSMUST00000103471.1	294	130.000	0.000000	0.000
ENSMUST00000103472.3	351	181.000	0.000000	0.000
ENSMUST00000103473.1	351	181.000	0.000000	0.000
ENSMUST00000103461.4	361	191.000	0.000000	0.000
ENSMUST00000195706.1	351	181.000	0.000000	0.000
ENSMUST00000103475.1	333	165.000	0.000000	0.000
ENSMUST00000191693.1	350	180.000	0.000000	0.000
ENSMUST00000103476.1	296	131.000	0.000000	0.000
ENSMUST00000192499.2	437	265.000	0.000000	0.000
ENSMUST00000103477.3	360	190.000	0.000000	0.000
ENSMUST00000193408.1	353	183.000	0.000000	0.000
ENSMUST00000195619.1	353	183.000	0.000000	0.000
ENSMUST00000103479.3	299	134.000	0.000000	0.000
ENSMUST00000196595.1	352	182.000	0.000000	0.000
ENSMUST00000103351.2	286	123.000	0.000000	0.000
ENSMUST00000198345.1	352	182.000	0.000000	0.000
ENSMUST00000177795.1	288	124.000	0.000000	0.000
ENSMUST00000199160.1	382	211.000	0.000000	0.000
ENSMUST00000103353.2	284	121.000	0.000000	0.000
ENSMUST00000103354.2	368	198.000	0.000000	0.000
ENSMUST00000197448.1	358	188.000	0.000000	0.000
ENSMUST00000103355.2	292	128.000	0.000000	0.000
ENSMUST00000195124.5	350	180.000	0.000000	0.000
ENSMUST00000103481.2	342	173.000	0.000000	0.000
ENSMUST00000103356.3	373	202.000	0.000000	0.000
ENSMUST00000103357.3	352	182.000	0.000000	0.000
ENSMUST00000194159.1	351	181.000	0.000000	0.000
ENSMUST00000103482.1	294	130.000	0.000000	0.000
ENSMUST00000103483.2	394	223.000	0.000000	0.000
ENSMUST00000125484.2	359	189.000	0.000000	0.000
ENSMUST00000183954.3	302	137.000	0.000000	0.000
ENSMUST00000103485.2	353	183.000	0.000000	0.000
ENSMUST00000103486.1	356	186.000	0.000000	0.000
ENSMUST00000103359.2	379	208.000	0.000000	0.000
ENSMUST00000199437.1	352	182.000	0.000000	0.000
ENSMUST00000177697.1	288	124.000	0.000000	0.000
ENSMUST00000198328.1	367	197.000	0.000000	0.000
ENSMUST00000166380.1	292	128.000	0.000000	0.000
ENSMUST00000103345.3	394	223.000	0.000000	0.000
ENSMUST00000103478.3	350	180.000	0.000000	0.000
ENSMUST00000200454.1	378	207.000	0.000000	0.000
ENSMUST00000103337.2	340	171.000	0.000000	0.000
ENSMUST00000114212.3	347	178.000	0.000000	0.000
ENSMUST00000103339.1	347	178.000	0.000000	0.000
ENSMUST00000197966.1	358	188.000	0.000000	0.000
ENSMUST00000103340.2	290	126.000	0.000000	0.000
ENSMUST00000103341.3	348	179.000	0.000000	0.000
ENSMUST00000195468.5	353	183.000	0.000000	0.000
ENSMUST00000103442.2	350	180.000	0.000000	0.000
ENSMUST00000103443.2	352	182.000	0.000000	0.000
ENSMUST00000103444.2	425	253.000	0.000000	0.000
ENSMUST00000178229.2	347	178.000	0.000000	0.000
ENSMUST00000103446.1	353	183.000	0.000000	0.000
ENSMUST00000103447.1	350	180.000	0.000000	0.000
ENSMUST00000103448.2	418	246.000	0.000000	0.000
ENSMUST00000195707.2	480	307.000	0.000000	0.000
ENSMUST00000103449.3	347	178.000	0.000000	0.000
ENSMUST00000103450.3	353	183.000	0.000000	0.000
ENSMUST00000179657.1	350	180.000	0.000000	0.000
ENSMUST00000192264.1	413	241.000	0.000000	0.000
ENSMUST00000103452.2	350	180.000	0.000000	0.000
ENSMUST00000195381.1	353	183.000	0.000000	0.000
ENSMUST00000103342.3	358	188.000	0.000000	0.000
ENSMUST00000103343.3	358	188.000	0.000000	0.000
ENSMUST00000180013.2	369	199.000	0.000000	0.000
ENSMUST00000103344.2	394	223.000	0.000000	0.000
ENSMUST00000192911.1	350	180.000	0.000000	0.000
ENSMUST00000103455.2	342	173.000	0.000000	0.000
ENSMUST00000103346.2	402	230.000	0.000000	0.000
ENSMUST00000196201.1	352	182.000	0.000000	0.000
ENSMUST00000101325.3	288	124.000	0.000000	0.000
ENSMUST00000103456.3	355	185.000	0.000000	0.000
ENSMUST00000103348.2	379	208.000	0.000000	0.000
ENSMUST00000192877.1	361	191.000	0.000000	0.000
ENSMUST00000103457.2	350	180.000	0.000000	0.000
ENSMUST00000103349.1	348	179.000	0.000000	0.000
ENSMUST00000103350.2	394	223.000	0.000000	0.000
ENSMUST00000193652.1	380	209.000	0.000000	0.000
ENSMUST00000103458.2	350	180.000	0.000000	0.000
ENSMUST00000103459.4	405	233.000	0.000000	0.000
ENSMUST00000103451.4	362	192.000	0.000000	0.000
ENSMUST00000103474.4	363	193.000	0.000000	0.000
ENSMUST00000193133.2	357	187.000	0.000000	0.000
ENSMUST00000103462.3	354	184.000	0.000000	0.000
ENSMUST00000103463.2	351	181.000	0.000000	0.000
ENSMUST00000103464.2	414	242.000	0.000000	0.000
ENSMUST00000167638.1	352	182.000	0.000000	0.000
ENSMUST00000166255.1	278	116.000	0.000000	0.000
ENSMUST00000103301.2	359	189.000	0.000000	0.000
ENSMUST00000095364.2	294	130.000	0.000000	0.000
ENSMUST00000103682.2	51	6.000	0.000000	0.000
ENSMUST00000103683.1	59	8.000	0.000000	0.000
ENSMUST00000197589.1	62	9.000	0.000000	0.000
ENSMUST00000103686.1	64	9.000	0.000000	0.000
ENSMUST00000103687.1	63	9.000	0.000000	0.000
ENSMUST00000196977.1	63	9.000	0.000000	0.000
ENSMUST00000103688.2	65	9.000	0.000000	0.000
ENSMUST00000103689.1	63	9.000	0.000000	0.000
ENSMUST00000103690.1	66	9.000	0.000000	0.000
ENSMUST00000103691.1	66	9.000	0.000000	0.000
ENSMUST00000103693.1	63	9.000	0.000000	0.000
ENSMUST00000199452.1	62	9.000	0.000000	0.000
ENSMUST00000103694.2	59	8.000	0.000000	0.000
ENSMUST00000200046.1	61	8.000	0.000000	0.000
ENSMUST00000103695.1	60	8.000	0.000000	0.000
ENSMUST00000197949.1	57	7.000	0.000000	0.000
ENSMUST00000103696.1	63	9.000	0.000000	0.000
ENSMUST00000103697.1	63	9.000	0.000000	0.000
ENSMUST00000103698.1	61	8.000	0.000000	0.000
ENSMUST00000103699.1	57	7.000	0.000000	0.000
ENSMUST00000103700.1	64	9.000	0.000000	0.000
ENSMUST00000103701.1	55	7.000	0.000000	0.000
ENSMUST00000103702.1	61	8.000	0.000000	0.000
ENSMUST00000103703.1	63	9.000	0.000000	0.000
ENSMUST00000103704.1	62	9.000	0.000000	0.000
ENSMUST00000103705.1	60	8.000	0.000000	0.000
ENSMUST00000103706.1	65	9.000	0.000000	0.000
ENSMUST00000103707.1	58	8.000	0.000000	0.000
ENSMUST00000103708.1	57	7.000	0.000000	0.000
ENSMUST00000103709.1	66	9.000	0.000000	0.000
ENSMUST00000103710.1	57	7.000	0.000000	0.000
ENSMUST00000103711.1	59	8.000	0.000000	0.000
ENSMUST00000103712.1	60	8.000	0.000000	0.000
ENSMUST00000103713.1	65	9.000	0.000000	0.000
ENSMUST00000103714.1	59	8.000	0.000000	0.000
ENSMUST00000103715.1	60	8.000	0.000000	0.000
ENSMUST00000103716.2	57	7.000	0.000000	0.000
ENSMUST00000103717.2	63	9.000	0.000000	0.000
ENSMUST00000103718.1	60	8.000	0.000000	0.000
ENSMUST00000103719.1	60	8.000	0.000000	0.000
ENSMUST00000103720.1	57	7.000	0.000000	0.000
ENSMUST00000103721.2	58	8.000	0.000000	0.000
ENSMUST00000103722.1	61	8.000	0.000000	0.000
ENSMUST00000103723.1	66	9.000	0.000000	0.000
ENSMUST00000103724.1	63	9.000	0.000000	0.000
ENSMUST00000103725.1	61	8.000	0.000000	0.000
ENSMUST00000103726.1	60	8.000	0.000000	0.000
ENSMUST00000103728.1	57	7.000	0.000000	0.000
ENSMUST00000103729.1	58	8.000	0.000000	0.000
ENSMUST00000103730.1	59	8.000	0.000000	0.000
ENSMUST00000103731.1	58	8.000	0.000000	0.000
ENSMUST00000103733.1	59	8.000	0.000000	0.000
ENSMUST00000103734.1	62	9.000	0.000000	0.000
ENSMUST00000103735.1	62	9.000	0.000000	0.000
ENSMUST00000103736.1	63	9.000	0.000000	0.000
ENSMUST00000103737.2	66	9.000	0.000000	0.000
ENSMUST00000103738.1	66	9.000	0.000000	0.000
ENSMUST00000200495.1	60	8.000	0.000000	0.000
ENSMUST00000103562.2	60	8.000	0.000000	0.000
ENSMUST00000197113.1	60	8.000	0.000000	0.000
ENSMUST00000184430.1	61	8.000	0.000000	0.000
ENSMUST00000103284.1	48	5.000	0.000000	0.000
ENSMUST00000103285.1	48	5.000	0.000000	0.000
ENSMUST00000192366.1	50	6.000	0.000000	0.000
ENSMUST00000103286.1	54	7.000	0.000000	0.000
ENSMUST00000103287.1	51	6.000	0.000000	0.000
ENSMUST00000103288.1	50	6.000	0.000000	0.000
ENSMUST00000103289.1	53	7.000	0.000000	0.000
ENSMUST00000193061.1	46	5.000	0.000000	0.000
ENSMUST00000103290.1	45	4.000	0.000000	0.000
ENSMUST00000103293.1	50	6.000	0.000000	0.000
ENSMUST00000103294.1	51	6.000	0.000000	0.000
ENSMUST00000103295.1	49	6.000	0.000000	0.000
ENSMUST00000103296.1	49	6.000	0.000000	0.000
ENSMUST00000103297.1	49	6.000	0.000000	0.000
ENSMUST00000103298.1	47	5.000	0.000000	0.000
ENSMUST00000082421.1	1144	1020.322	7066.454330	42734.000
ENSMUST00000082419.1	519	266.899	376.127554	595.000
ENSMUST00000082418.1	1824	1544.826	2035.564908	18637.999
ENSMUST00000082414.1	1378	950.577	5332.204575	30042.000
ENSMUST00000084013.1	297	141.192	5160.069941	4318.170
ENSMUST00000082411.1	348	169.000	586.164558	587.139
ENSMUST00000082409.1	784	631.786	2611.634617	9779.504
ENSMUST00000082408.1	681	449.806	4460.931879	11892.824
ENSMUST00000082407.1	204	60.000	8095.725505	2879.000
ENSMUST00000082405.1	684	493.745	2628.126252	7691.016
ENSMUST00000082402.1	1545	1447.483	10444.357315	89604.490
ENSMUST00000082396.1	1038	667.929	3340.141091	13223.000
ENSMUST00000082392.1	957	732.785	7168.195376	31133.000
ENSMUST00000124112.1	574	394.600	4.010148	9.379
ENSMUST00000084954.12	1732	1557.324	0.000000	0.000
ENSMUST00000108568.9	1777	1605.941	16.308892	155.235
ENSMUST00000079056.8	1443	1284.061	0.000000	0.000
ENSMUST00000102564.10	1848	1703.286	21.824954	220.331
ENSMUST00000124943.7	662	489.000	0.000000	0.000
ENSMUST00000150076.7	370	199.000	0.000000	0.000
ENSMUST00000128748.7	957	806.179	0.000000	0.000
ENSMUST00000102563.1	1352	1210.900	0.000000	0.000
ENSMUST00000138006.7	1073	915.978	0.000000	0.000
ENSMUST00000125441.7	756	600.613	7.162431	25.497
ENSMUST00000143232.1	603	448.088	3.705675	9.842
ENSMUST00000144454.1	488	313.875	8.985898	16.717
ENSMUST00000041683.8	4434	4357.646	227.097940	5865.428
ENSMUST00000173525.1	930	795.823	8.920150	42.075
ENSMUST00000174035.1	520	364.944	22.714323	49.132
ENSMUST00000174301.7	657	516.767	2.377555	7.282
ENSMUST00000174220.1	889	665.576	2.555956	10.083
ENSMUST00000199435.1	3794	3228.358	1.848042	35.361
ENSMUST00000098538.8	2564	2136.253	0.000000	0.000
ENSMUST00000199307.4	1944	1680.890	2.859239	28.486
ENSMUST00000098539.6	2261	1804.846	7.801892	83.459
ENSMUST00000196898.4	3323	2870.112	0.592631	10.081
ENSMUST00000029920.14	2239	1823.123	1.950156	21.073
ENSMUST00000196552.4	705	532.000	0.000000	0.000
ENSMUST00000197657.1	425	253.000	0.000000	0.000
ENSMUST00000199124.4	599	426.000	0.000000	0.000
ENSMUST00000196857.4	701	509.551	0.000000	0.000
ENSMUST00000198764.1	764	587.748	0.000000	0.000
ENSMUST00000199045.4	913	697.367	11.488629	47.486
ENSMUST00000196426.4	674	453.793	0.724146	1.948
ENSMUST00000200014.4	740	561.681	4.866423	16.201
ENSMUST00000198808.4	3747	3212.388	4.071674	77.524
ENSMUST00000195926.1	464	291.000	0.000000	0.000
ENSMUST00000200353.1	485	266.608	0.000000	0.000
ENSMUST00000106192.8	2425	1927.626	10.624190	121.382
ENSMUST00000178858.2	804	631.000	0.000000	0.000
ENSMUST00000169137.2	616	443.000	0.000000	0.000
ENSMUST00000113529.3	442	270.000	0.000000	0.000
ENSMUST00000208801.1	437	265.000	0.000000	0.000
ENSMUST00000031309.15	2421	2196.686	74.678694	972.298
ENSMUST00000125522.1	3357	3301.466	0.671381	13.137
ENSMUST00000138071.1	585	400.641	0.674234	1.601
ENSMUST00000111959.1	1526	1385.434	0.000000	0.000
ENSMUST00000149669.7	600	444.100	1.885770	4.964
ENSMUST00000136895.1	392	224.938	0.000000	0.000
ENSMUST00000118865.7	768	595.000	0.000000	0.000
ENSMUST00000061587.12	1996	1824.727	4.815332	52.079
ENSMUST00000121504.1	2141	1971.419	0.335609	3.921
ENSMUST00000081035.8	4334	4570.237	4.614627	125.000
ENSMUST00000025989.9	8096	7051.363	16.741104	699.668
ENSMUST00000237871.1	3170	2631.630	87.470313	1364.332
ENSMUST00000028807.5	3665	3707.285	22.297330	489.941
ENSMUST00000126082.1	897	762.099	5.540398	25.026
ENSMUST00000141836.1	266	110.783	5.061462	3.323
ENSMUST00000150162.7	606	459.422	4.095379	11.152
ENSMUST00000140282.1	446	295.072	4.881490	8.537
ENSMUST00000125766.7	936	793.116	4.886731	22.972
ENSMUST00000152191.7	1010	854.059	16.462729	83.334
ENSMUST00000154104.1	668	508.376	2.933837	8.840
ENSMUST00000117392.8	6625	6277.468	0.000000	0.000
ENSMUST00000132442.1	3088	2864.134	1.636857	27.787
ENSMUST00000135804.1	634	452.861	0.000000	0.000
ENSMUST00000173320.7	6908	6476.599	5.814845	223.213
ENSMUST00000112524.8	3089	2981.448	0.000000	0.000
ENSMUST00000141118.8	3399	3219.435	1.805429	34.450
ENSMUST00000133617.2	1902	1766.734	0.000000	0.000
ENSMUST00000074082.12	2129	2005.487	0.000000	0.000
ENSMUST00000134053.7	1905	1774.244	19.533319	205.411
ENSMUST00000143125.1	794	619.078	3.234883	11.870
ENSMUST00000123115.1	807	641.692	7.097981	26.996
ENSMUST00000214989.1	500	327.000	0.000000	0.000
ENSMUST00000123601.1	878	762.652	1.841020	8.322
ENSMUST00000214249.1	1693	1541.118	2.443295	22.318
ENSMUST00000219340.1	1718	1624.935	0.998547	9.617
ENSMUST00000219129.1	1546	1373.000	0.000000	0.000
ENSMUST00000215222.1	460	289.387	27.994805	48.017
ENSMUST00000170255.1	1590	1417.000	0.000000	0.000
ENSMUST00000020488.8	123179	126969.054	4.113199	3095.367
ENSMUST00000076316.5	3084	2997.462	4.334134	77.000
ENSMUST00000210922.1	2208	2205.668	0.000000	0.000
ENSMUST00000210519.1	2295	2282.381	0.000000	0.000
ENSMUST00000020497.13	6027	6171.980	14.126610	516.770
ENSMUST00000146640.7	3938	4093.816	0.000000	0.000
ENSMUST00000147381.1	347	178.000	0.000000	0.000
ENSMUST00000141184.1	1383	1301.366	4.283692	33.041
ENSMUST00000138858.7	3505	3569.194	0.000000	0.000
ENSMUST00000143793.7	804	631.000	0.000000	0.000
ENSMUST00000125193.1	692	519.000	0.000000	0.000
ENSMUST00000028944.3	3618	3540.429	25.520647	535.528
ENSMUST00000154328.7	547	391.374	0.634543	1.472
ENSMUST00000147135.1	392	221.000	0.000000	0.000
ENSMUST00000141500.1	656	483.000	0.000000	0.000
ENSMUST00000141785.1	658	485.000	0.000000	0.000
ENSMUST00000084512.10	6471	6420.818	9.173832	349.121
ENSMUST00000084030.5	7788	7741.897	13.506378	619.756
ENSMUST00000209441.1	3469	3474.419	0.362144	7.458
ENSMUST00000210645.1	797	669.570	1.259910	5.000
ENSMUST00000210016.1	656	483.000	0.000000	0.000
ENSMUST00000211622.1	1661	1459.041	0.000000	0.000
ENSMUST00000210933.1	375	190.641	1.220647	1.379
ENSMUST00000210767.1	552	386.100	0.501726	1.148
ENSMUST00000210488.1	479	315.492	0.000000	0.000
ENSMUST00000209827.1	515	342.000	0.000000	0.000
ENSMUST00000211584.1	457	284.000	0.000000	0.000
ENSMUST00000209633.1	1050	932.784	2.559750	14.152
ENSMUST00000211218.1	943	662.424	4.581051	17.986
ENSMUST00000021133.15	2526	2427.843	54.135501	779.000
ENSMUST00000106425.3	2330	2239.366	0.000000	0.000
ENSMUST00000127205.7	1979	1843.906	0.000000	0.000
ENSMUST00000128808.1	703	545.873	0.000000	0.000
ENSMUST00000110893.9	1242	1164.067	3.657645	25.236
ENSMUST00000085633.11	1089	1007.329	0.000000	0.000
ENSMUST00000110891.7	1214	1136.947	0.000000	0.000
ENSMUST00000027945.5	1196	1115.822	1.317907	8.716
ENSMUST00000156341.1	1028	927.872	3.746755	20.605
ENSMUST00000153757.1	498	355.125	4.231173	8.906
ENSMUST00000124497.1	741	636.891	0.264911	1.000
ENSMUST00000143876.7	342	190.027	0.000000	0.000
ENSMUST00000156527.1	261	107.175	2.420123	1.537
ENSMUST00000198858.4	453	280.000	0.000000	0.000
ENSMUST00000197248.4	3184	3274.493	0.117344	2.277
ENSMUST00000061155.11	2956	2957.013	1.160971	20.347
ENSMUST00000198043.4	2233	2237.666	0.114703	1.521
ENSMUST00000084952.7	2713	2770.291	0.904651	14.854
ENSMUST00000109332.7	617	444.000	0.000000	0.000
ENSMUST00000167694.1	249	92.000	0.000000	0.000
ENSMUST00000086461.12	2796	2717.912	22.299931	359.231
ENSMUST00000150962.7	3751	3738.494	2.404596	53.281
ENSMUST00000129369.1	375	213.120	6.509355	8.222
ENSMUST00000123392.1	264	104.000	0.000000	0.000
ENSMUST00000126262.1	1256	1134.862	2.601893	17.501
ENSMUST00000111953.1	772	604.595	2.137364	7.659
ENSMUST00000088260.1	1074	901.000	0.000000	0.000
ENSMUST00000033818.9	7549	7264.794	13.978549	601.894
ENSMUST00000091237.11	7443	7163.534	3.659376	155.371
ENSMUST00000133338.7	4028	3913.199	2.264173	52.514
ENSMUST00000125031.1	2295	2007.187	2.159842	25.695
ENSMUST00000127197.1	755	621.247	0.000000	0.000
ENSMUST00000132974.7	5528	5350.261	4.208328	133.450
ENSMUST00000152273.1	692	558.212	0.843666	2.791
ENSMUST00000136918.1	290	126.000	0.000000	0.000
ENSMUST00000143359.7	604	443.893	7.996377	21.038
ENSMUST00000131804.1	567	407.532	7.568498	18.281
ENSMUST00000139545.1	811	627.287	6.746088	25.081
ENSMUST00000001256.10	3736	2875.432	8.140167	138.730
ENSMUST00000167545.2	3156	2395.475	9.456968	134.270
ENSMUST00000017454.7	751	578.000	0.000000	0.000
ENSMUST00000046863.11	1828	1655.000	0.000000	0.000
ENSMUST00000132702.7	1899	1726.000	0.000000	0.000
ENSMUST00000144748.7	2286	2154.779	1.362662	17.403
ENSMUST00000206674.1	531	358.000	0.000000	0.000
ENSMUST00000106272.7	1725	1552.000	0.000000	0.000
ENSMUST00000125188.7	473	300.000	0.000000	0.000
ENSMUST00000155005.2	710	529.952	0.821053	2.579
ENSMUST00000206995.1	1000	827.000	0.000000	0.000
ENSMUST00000124631.7	782	609.000	0.000000	0.000
ENSMUST00000136597.2	809	647.252	0.349849	1.342
ENSMUST00000139068.7	364	194.000	0.000000	0.000
ENSMUST00000106271.1	1713	1578.605	1.065462	9.969
ENSMUST00000138432.1	288	124.000	0.000000	0.000
ENSMUST00000084935.10	8834	7657.431	15.046380	682.888
ENSMUST00000208158.1	1551	1454.163	0.369207	3.182
ENSMUST00000162108.7	2433	2332.027	0.000000	0.000
ENSMUST00000054436.8	4060	3775.959	4.869407	108.978
ENSMUST00000035115.4	4902	4741.219	1.103156	31.000
ENSMUST00000213272.1	508	335.000	0.000000	0.000
ENSMUST00000139189.1	412	240.000	0.000000	0.000
ENSMUST00000129394.1	763	590.000	0.000000	0.000
ENSMUST00000149959.1	224	74.000	0.000000	0.000
ENSMUST00000103097.9	443	271.000	0.000000	0.000
ENSMUST00000180193.1	443	271.000	0.000000	0.000
ENSMUST00000199470.4	2392	2165.157	0.935098	12.000
ENSMUST00000046045.12	2564	2363.917	0.000000	0.000
ENSMUST00000199423.4	2016	1843.000	0.000000	0.000
ENSMUST00000196529.4	1460	1287.000	0.000000	0.000
ENSMUST00000198460.4	1785	1612.000	0.000000	0.000
ENSMUST00000199983.1	479	306.000	0.000000	0.000
ENSMUST00000198734.1	452	279.000	0.000000	0.000
ENSMUST00000200589.4	1174	1001.000	0.000000	0.000
ENSMUST00000198750.4	870	697.000	0.000000	0.000
ENSMUST00000198404.1	368	199.367	2.538834	3.000
ENSMUST00000196815.4	574	401.000	0.000000	0.000
ENSMUST00000198648.4	810	637.000	0.000000	0.000
ENSMUST00000196504.4	608	471.085	0.000000	0.000
ENSMUST00000199685.1	604	466.911	1.084058	3.000
ENSMUST00000197282.1	655	482.000	0.000000	0.000
ENSMUST00000199752.1	275	120.650	1.398423	1.000
ENSMUST00000103096.9	911	738.000	0.000000	0.000
ENSMUST00000109328.7	726	553.000	0.000000	0.000
ENSMUST00000130227.1	1619	1435.706	0.470067	4.000
ENSMUST00000063824.13	3681	3508.000	0.000000	0.000
ENSMUST00000136375.7	3691	3518.000	0.000000	0.000
ENSMUST00000142203.7	3849	3676.000	0.000000	0.000
ENSMUST00000141714.1	492	337.774	0.499504	1.000
ENSMUST00000135618.7	3293	3120.000	0.000000	0.000
ENSMUST00000137458.1	3272	3099.000	0.000000	0.000
ENSMUST00000134723.1	354	184.000	0.000000	0.000
ENSMUST00000143808.1	554	381.000	0.000000	0.000
ENSMUST00000135968.1	762	589.000	0.000000	0.000
ENSMUST00000135560.1	1156	966.996	0.174478	1.000
ENSMUST00000000188.11	6330	6251.157	325.798714	12071.033
ENSMUST00000201564.1	127	23.000	0.000000	0.000
ENSMUST00000201985.1	415	247.913	1.011933	1.487
ENSMUST00000201902.3	627	453.963	0.000000	0.000
ENSMUST00000202363.1	3506	3406.944	0.866647	17.500
ENSMUST00000201066.1	983	834.557	4.645870	22.980
ENSMUST00000201637.1	1006	874.783	0.000000	0.000
ENSMUST00000201857.1	115	19.000	0.000000	0.000
ENSMUST00000062904.10	3151	3109.729	41.481746	764.565
ENSMUST00000139555.7	3841	3804.393	2.827435	63.755
ENSMUST00000133959.7	688	547.544	1.458683	4.734
ENSMUST00000128582.7	5607	5647.279	5.711161	191.161
ENSMUST00000139069.7	2300	2207.145	1.013237	13.255
ENSMUST00000147625.1	595	445.302	0.000000	0.000
ENSMUST00000123551.7	710	563.397	0.000000	0.000
ENSMUST00000142198.7	823	675.779	3.652342	14.629
ENSMUST00000148048.1	786	624.456	0.000000	0.000
ENSMUST00000138738.1	837	689.199	3.064088	12.516
ENSMUST00000149337.1	653	505.751	0.000000	0.000
ENSMUST00000124955.1	830	684.943	3.977075	16.146
ENSMUST00000015003.9	1993	1791.436	31.745379	337.067
ENSMUST00000212037.1	358	170.000	1.143408	1.152
ENSMUST00000212572.1	1151	996.613	7.581052	44.781
ENSMUST00000151162.1	662	421.053	0.000000	0.000
ENSMUST00000036578.6	4594	3895.369	14.379864	332.000
ENSMUST00000073935.6	3923	3546.387	5.613855	118.000
ENSMUST00000055872.2	1940	1767.000	0.000000	0.000
ENSMUST00000154277.1	1632	1459.000	0.000000	0.000
ENSMUST00000057773.4	1308	982.313	6.355021	37.000
ENSMUST00000024657.11	1663	1580.908	43.146912	404.288
ENSMUST00000171526.1	534	404.115	1.137343	2.724
ENSMUST00000172054.1	441	295.662	3.466746	6.075
ENSMUST00000168938.2	3901	3401.232	18.345846	369.836
ENSMUST00000167805.1	597	341.422	3.497337	7.077
ENSMUST00000077502.4	3257	3167.020	0.753981	14.153
ENSMUST00000204803.1	1032	859.000	0.000000	0.000
ENSMUST00000104984.3	6905	5573.702	5.788686	191.231
ENSMUST00000210367.1	1324	1151.000	0.000000	0.000
ENSMUST00000211489.1	575	402.000	0.000000	0.000
ENSMUST00000211207.1	1866	1778.730	0.000000	0.000
ENSMUST00000080065.2	4054	3826.871	21.779488	493.999
ENSMUST00000136444.1	722	580.528	2.034687	7.001
ENSMUST00000032326.10	1764	1725.715	44.934191	459.601
ENSMUST00000130851.7	435	263.000	0.000000	0.000
ENSMUST00000205244.2	607	489.277	0.000000	0.000
ENSMUST00000131719.7	978	868.490	2.187667	11.261
ENSMUST00000155277.7	4006	4194.879	4.582035	113.923
ENSMUST00000205055.2	551	404.433	0.000000	0.000
ENSMUST00000155698.1	620	471.200	0.527270	1.473
ENSMUST00000204646.2	1139	1057.400	0.660817	4.141
ENSMUST00000154558.2	1078	997.054	0.000000	0.000
ENSMUST00000123022.7	693	585.696	0.603598	2.095
ENSMUST00000134549.1	791	675.052	3.169740	12.682
ENSMUST00000155022.2	3269	3347.609	2.359895	46.823
ENSMUST00000159715.7	3796	3726.659	0.090547	2.000
ENSMUST00000052069.11	3798	3728.903	0.000000	0.000
ENSMUST00000161514.1	2746	2573.000	0.000000	0.000
ENSMUST00000027809.7	1913	1549.964	2.043075	18.769
ENSMUST00000046548.13	5060	4341.246	5.907375	152.000
ENSMUST00000111037.2	4988	4250.310	0.000000	0.000
ENSMUST00000152584.1	750	577.000	0.000000	0.000
ENSMUST00000142869.1	635	460.487	1.099182	3.000
ENSMUST00000044332.15	4518	4201.725	21.169262	527.191
ENSMUST00000156546.1	2162	2079.474	0.000000	0.000
ENSMUST00000150767.7	3896	3884.794	1.077476	24.809
ENSMUST00000124718.7	564	405.353	0.416229	1.000
ENSMUST00000043598.13	1153	993.598	0.290882	1.713
ENSMUST00000108435.1	1112	977.230	0.643113	3.725
ENSMUST00000153236.1	847	685.074	0.386524	1.569
ENSMUST00000027727.14	3123	2922.793	27.796350	481.527
ENSMUST00000112237.1	3446	3099.004	11.957910	219.640
ENSMUST00000156433.1	363	193.000	0.000000	0.000
ENSMUST00000148822.1	2231	2050.636	2.372270	28.833
ENSMUST00000034046.12	3897	3892.882	6.931876	159.940
ENSMUST00000128746.2	5676	5404.596	0.033096	1.060
ENSMUST00000211644.1	343	174.000	0.000000	0.000
ENSMUST00000211289.1	1253	894.739	0.188569	1.000
ENSMUST00000135955.7	673	500.000	0.000000	0.000
ENSMUST00000210929.1	474	325.525	0.000000	0.000
ENSMUST00000110372.8	3429	3510.197	0.000000	0.000
ENSMUST00000130563.1	368	198.000	0.000000	0.000
ENSMUST00000110371.7	2100	2086.346	0.000000	0.000
ENSMUST00000133161.1	573	409.861	0.411651	1.000
ENSMUST00000152423.1	441	269.000	0.000000	0.000
ENSMUST00000223838.1	420	248.000	0.000000	0.000
ENSMUST00000046095.9	3791	3537.213	0.047698	1.000
ENSMUST00000099885.1	942	769.000	0.000000	0.000
ENSMUST00000105931.7	472	299.000	0.000000	0.000
ENSMUST00000105934.7	480	307.000	0.000000	0.000
ENSMUST00000210288.1	918	745.000	0.000000	0.000
ENSMUST00000105930.7	583	410.000	0.000000	0.000
ENSMUST00000105933.7	552	379.000	0.000000	0.000
ENSMUST00000000220.2	478	305.000	0.000000	0.000
ENSMUST00000105932.1	455	282.000	0.000000	0.000
ENSMUST00000125933.1	259	100.000	0.000000	0.000
ENSMUST00000162317.1	297	132.000	0.000000	0.000
ENSMUST00000052691.8	2506	2117.958	2.591383	32.530
ENSMUST00000164837.2	2523	2143.886	14.596121	185.470
ENSMUST00000174004.1	1466	1252.455	0.000000	0.000
ENSMUST00000174163.1	772	651.334	0.777111	3.000
ENSMUST00000115349.8	1577	1404.000	0.000000	0.000
ENSMUST00000231872.1	509	336.000	0.000000	0.000
ENSMUST00000039338.12	1591	1418.000	0.000000	0.000
ENSMUST00000100046.8	2294	2121.000	0.000000	0.000
ENSMUST00000160243.1	1490	1317.000	0.000000	0.000
ENSMUST00000232459.1	742	569.000	0.000000	0.000
ENSMUST00000231835.1	533	360.000	0.000000	0.000
ENSMUST00000057023.11	2361	2235.118	2.995567	39.684
ENSMUST00000139790.7	2403	2257.575	0.000000	0.000
ENSMUST00000148620.1	1342	1190.754	0.753249	5.316
ENSMUST00000138465.2	1884	1805.439	0.000000	0.000
ENSMUST00000208565.1	1215	1075.247	0.000000	0.000
ENSMUST00000217292.2	1854	1681.000	0.000000	0.000
ENSMUST00000216534.1	942	769.000	0.000000	0.000
ENSMUST00000037528.9	4611	4249.530	8.811816	221.943
ENSMUST00000207617.1	412	230.461	0.754484	1.031
ENSMUST00000207530.1	369	192.046	5.379019	6.123
ENSMUST00000208800.1	446	273.000	0.000000	0.000
ENSMUST00000213887.1	2711	2493.543	8.260286	122.081
ENSMUST00000207238.1	396	224.000	0.000000	0.000
ENSMUST00000208947.1	1865	1717.502	2.552550	25.984
ENSMUST00000208061.1	938	726.013	1.353307	5.823
ENSMUST00000029671.8	2910	2527.500	0.133507	2.000
ENSMUST00000149919.7	531	358.000	0.000000	0.000
ENSMUST00000133888.1	4064	3891.000	0.000000	0.000
ENSMUST00000127733.1	405	233.000	0.000000	0.000
ENSMUST00000212929.1	3474	3045.320	0.000000	0.000
ENSMUST00000093099.12	3236	2810.815	10.873654	181.152
ENSMUST00000147964.7	3309	2883.479	0.000000	0.000
ENSMUST00000131652.1	441	269.000	0.000000	0.000
ENSMUST00000144379.7	698	525.000	0.000000	0.000
ENSMUST00000126547.1	577	338.961	0.920005	1.848
ENSMUST00000195794.1	1392	1219.000	0.000000	0.000
ENSMUST00000194087.5	3225	3052.000	0.000000	0.000
ENSMUST00000194783.1	2161	1988.000	0.000000	0.000
ENSMUST00000094288.9	3817	3644.000	0.000000	0.000
ENSMUST00000171939.7	3823	3650.000	0.000000	0.000
ENSMUST00000058806.6	2069	1896.000	0.000000	0.000
ENSMUST00000224534.1	2016	1843.000	0.000000	0.000
ENSMUST00000076263.1	942	769.000	0.000000	0.000
ENSMUST00000017443.13	1664	1504.849	31.479265	280.771
ENSMUST00000109326.9	476	277.607	2.913782	4.794
ENSMUST00000109327.3	656	467.111	4.458661	12.344
ENSMUST00000135458.1	560	407.312	5.836720	14.091
ENSMUST00000047075.13	6487	6166.884	0.991949	36.257
ENSMUST00000144406.7	916	754.515	0.000000	0.000
ENSMUST00000126761.7	730	550.043	0.000000	0.000
ENSMUST00000143951.1	315	148.000	3.932000	3.449
ENSMUST00000141439.1	389	232.133	1.145804	1.576
ENSMUST00000047157.12	5927	5701.786	30.666386	1036.354
ENSMUST00000205501.1	647	474.000	0.000000	0.000
ENSMUST00000099546.5	2090	1821.878	7.315993	79.000
ENSMUST00000110837.1	1991	1724.418	0.000000	0.000
ENSMUST00000204239.2	4804	4717.436	2.637845	73.755
ENSMUST00000002976.4	7752	7898.392	0.936280	43.831
ENSMUST00000204078.1	805	673.228	2.610288	10.416
ENSMUST00000141137.6	13862	14300.934	0.342128	28.999
ENSMUST00000198055.1	431	259.000	0.000000	0.000
ENSMUST00000126998.2	550	377.000	0.000000	0.000
ENSMUST00000197824.1	735	562.000	0.000000	0.000
ENSMUST00000196708.1	6341	6428.102	0.000000	0.000
ENSMUST00000058440.11	14038	14500.156	0.000008	0.001
ENSMUST00000229223.1	346	177.000	0.000000	0.000
ENSMUST00000230769.1	346	169.000	2.858720	2.863
ENSMUST00000109150.8	2513	2254.101	22.047468	294.555
ENSMUST00000229282.1	376	205.805	2.532588	3.089
ENSMUST00000003442.8	2734	2227.582	3.270673	43.182
ENSMUST00000230490.1	2477	2211.753	58.735438	769.966
ENSMUST00000230064.1	2714	2474.656	22.658870	332.344
ENSMUST00000233649.1	4007	4073.358	0.100195	2.419
ENSMUST00000077788.6	2379	2263.032	4.846050	65.000
ENSMUST00000045521.8	5226	5113.081	26.299108	797.000
ENSMUST00000036470.13	1870	1777.382	19.081244	201.012
ENSMUST00000110834.7	828	722.619	3.032482	12.988
ENSMUST00000110833.1	732	559.000	0.000000	0.000
ENSMUST00000042299.3	4058	3829.512	1.409847	32.000
ENSMUST00000224726.2	4061	3867.405	9.597726	220.000
ENSMUST00000223659.1	275	113.000	0.000000	0.000
ENSMUST00000225189.2	595	422.000	0.000000	0.000
ENSMUST00000236457.1	393	222.000	0.000000	0.000
ENSMUST00000113825.3	4044	3856.392	0.000000	0.000
ENSMUST00000238089.1	414	242.000	0.000000	0.000
ENSMUST00000068004.12	4148	3957.032	0.000000	0.000
ENSMUST00000178687.1	4869	4108.653	10.183982	248.000
ENSMUST00000093100.2	2821	2655.796	0.317644	5.000
ENSMUST00000021940.7	4315	4288.503	34.392764	874.193
ENSMUST00000224517.1	787	612.737	7.161180	26.007
ENSMUST00000225066.1	645	489.523	6.038900	17.521
ENSMUST00000225366.1	3331	3354.048	1.380166	27.437
ENSMUST00000022782.9	4228	3843.483	14.218947	323.912
ENSMUST00000227760.1	323	158.948	7.953646	7.493
ENSMUST00000228407.1	818	598.251	0.000000	0.000
ENSMUST00000226472.1	823	609.911	2.100992	7.595
ENSMUST00000075941.11	6786	6461.667	32.373166	1239.836
ENSMUST00000066773.8	4461	4458.531	0.000000	0.000
ENSMUST00000185719.1	317	150.000	0.000000	0.000
ENSMUST00000188612.1	2333	2078.526	0.797774	9.828
ENSMUST00000185887.1	2227	1966.136	0.647523	7.546
ENSMUST00000185735.1	3079	2076.848	0.081238	1.000
ENSMUST00000191226.1	807	657.184	0.000000	0.000
ENSMUST00000006774.10	2736	2631.743	35.075726	547.123
ENSMUST00000165031.7	673	516.032	3.138626	9.600
ENSMUST00000107644.1	2187	2213.983	0.637284	8.363
ENSMUST00000128420.8	1451	1408.820	0.000000	0.000
ENSMUST00000144708.1	739	625.996	2.672338	9.915
ENSMUST00000154987.7	5188	5026.661	2.441329	72.735
ENSMUST00000136823.7	536	360.685	0.624995	1.336
ENSMUST00000212072.1	1930	1779.213	6.852525	72.263
ENSMUST00000212206.1	1636	1515.598	3.000811	26.956
ENSMUST00000077791.7	1811	1674.501	18.221754	180.847
ENSMUST00000211926.1	1409	1293.015	6.492184	49.754
ENSMUST00000113917.7	805	697.672	0.318719	1.318
ENSMUST00000113910.7	966	713.651	58.777105	248.616
ENSMUST00000113906.8	745	531.801	0.000000	0.000
ENSMUST00000113914.7	912	602.347	0.000000	0.000
ENSMUST00000113905.7	758	541.261	0.000000	0.000
ENSMUST00000146924.1	499	268.524	27.194136	43.281
ENSMUST00000232294.1	548	422.905	0.000000	0.000
ENSMUST00000138514.1	695	505.190	11.283515	33.786
ENSMUST00000124281.1	429	257.000	0.000000	0.000
ENSMUST00000133468.1	370	200.889	0.000000	0.000
ENSMUST00000126731.7	864	692.802	10.800867	44.351
ENSMUST00000136417.1	778	627.403	16.340719	60.765
ENSMUST00000155288.1	749	600.333	2.358973	8.394
ENSMUST00000141938.7	673	535.704	2.304228	7.316
ENSMUST00000139699.7	3449	3339.388	3.522700	69.723
ENSMUST00000106411.9	3205	3092.357	12.389698	227.083
ENSMUST00000106413.9	3298	3194.829	0.000000	0.000
ENSMUST00000021147.13	3337	3238.973	17.729921	340.368
ENSMUST00000051312.4	3256	2215.900	1.446668	19.000
ENSMUST00000094467.5	2540	2395.141	14.129122	200.577
ENSMUST00000147223.7	2893	2817.004	3.059020	51.075
ENSMUST00000146517.1	1135	934.862	1.393795	7.723
ENSMUST00000139723.1	352	182.000	0.000000	0.000
ENSMUST00000236386.1	2817	2644.000	0.000000	0.000
ENSMUST00000170392.8	1807	1634.000	0.000000	0.000
ENSMUST00000237082.1	1680	1507.000	0.000000	0.000
ENSMUST00000237165.1	1469	1296.000	0.000000	0.000
ENSMUST00000237130.1	1543	1370.000	0.000000	0.000
ENSMUST00000235892.1	1653	1480.000	0.000000	0.000
ENSMUST00000114455.2	1765	1592.000	0.000000	0.000
ENSMUST00000236703.1	1863	1690.000	0.000000	0.000
ENSMUST00000063414.8	3229	3122.807	10.265352	190.000
ENSMUST00000229242.1	736	563.000	0.000000	0.000
ENSMUST00000195026.1	4015	3039.999	0.731519	13.181
ENSMUST00000027853.5	1025	740.410	55.232941	242.385
ENSMUST00000128633.1	3029	2698.437	1.275493	20.400
ENSMUST00000193575.1	468	295.000	0.000000	0.000
ENSMUST00000138999.1	493	337.182	12.207625	24.397
ENSMUST00000098090.9	1215	1042.000	0.000000	0.000
ENSMUST00000207046.1	2733	2676.921	0.516659	8.197
ENSMUST00000032887.3	914	768.795	46.520346	211.977
ENSMUST00000209146.1	799	652.645	0.000000	0.000
ENSMUST00000127700.1	3070	3089.864	1.027981	18.826
ENSMUST00000086639.5	5454	5032.750	1.189764	35.490
ENSMUST00000232891.1	2575	2402.000	0.000000	0.000
ENSMUST00000232804.1	2902	2633.482	0.353036	5.510
ENSMUST00000074618.9	6637	6161.474	0.000000	0.000
ENSMUST00000109184.7	6828	6319.473	1.980332	74.174
ENSMUST00000151292.7	5399	5221.797	0.000000	0.000
ENSMUST00000099067.9	2727	2421.516	0.614932	8.826
ENSMUST00000029057.12	2310	2137.000	0.000000	0.000
ENSMUST00000137451.1	2369	2196.000	0.000000	0.000
ENSMUST00000140137.7	3309	3136.000	0.000000	0.000
ENSMUST00000138546.1	2174	2001.000	0.000000	0.000
ENSMUST00000171689.7	2742	2423.332	0.000000	0.000
ENSMUST00000050771.7	1239	1066.000	0.000000	0.000
ENSMUST00000041003.7	1402	1311.463	8.856522	68.842
ENSMUST00000232131.1	485	312.000	0.000000	0.000
ENSMUST00000232051.1	2419	2108.401	0.791958	9.897
ENSMUST00000139270.7	386	215.000	0.000000	0.000
ENSMUST00000144662.7	3912	3874.043	0.000000	0.000
ENSMUST00000151307.7	3687	3647.958	0.000000	0.000
ENSMUST00000025595.4	3267	3179.865	21.011251	396.000
ENSMUST00000037376.13	1405	1235.304	9.815716	71.867
ENSMUST00000113851.7	1323	1165.329	6.634493	45.824
ENSMUST00000150322.7	803	612.496	3.507260	12.732
ENSMUST00000146117.7	1049	880.056	12.115733	63.197
ENSMUST00000113850.1	1918	1828.715	0.000000	0.000
ENSMUST00000205681.1	752	640.396	5.610355	21.295
ENSMUST00000151147.7	676	503.970	3.422350	10.223
ENSMUST00000128262.1	970	863.376	5.618307	28.750
ENSMUST00000141611.1	533	382.612	4.583407	10.394
ENSMUST00000205599.1	1871	1801.693	0.722795	7.718
ENSMUST00000075303.6	1928	1780.835	12.683790	133.877
ENSMUST00000141029.1	1882	1689.599	1.771048	17.736
ENSMUST00000125666.1	639	466.000	0.000000	0.000
ENSMUST00000204390.1	1356	1071.335	1.163324	7.387
ENSMUST00000133811.2	889	766.979	2.827512	12.854
ENSMUST00000184534.1	3412	3158.551	0.437223	8.185
ENSMUST00000103201.7	9513	10209.142	1.989609	120.390
ENSMUST00000183548.2	5199	4587.909	1.133223	30.815
ENSMUST00000137500.8	431	279.472	2.307717	3.823
ENSMUST00000130012.8	1058	982.239	0.000000	0.000
ENSMUST00000136463.8	452	279.000	0.000000	0.000
ENSMUST00000183887.1	684	566.906	0.000000	0.000
ENSMUST00000020843.12	9026	9660.386	31.571753	1807.706
ENSMUST00000088955.11	1669	1496.000	0.000000	0.000
ENSMUST00000135501.2	870	697.000	0.000000	0.000
ENSMUST00000175774.8	7047	6335.200	6.690366	251.215
ENSMUST00000108415.9	7095	6365.014	0.000000	0.000
ENSMUST00000098679.9	2340	1916.661	0.258601	2.938
ENSMUST00000108418.10	1934	1551.924	0.576710	5.305
ENSMUST00000108417.9	1937	1764.000	0.000000	0.000
ENSMUST00000108416.9	1754	1581.000	0.000000	0.000
ENSMUST00000108413.7	1599	1426.000	0.000000	0.000
ENSMUST00000176408.7	1697	1360.507	0.531078	4.282
ENSMUST00000147146.1	609	298.297	1.787928	3.161
ENSMUST00000175754.3	455	281.309	4.194254	6.993
ENSMUST00000037359.8	1954	1085.409	6.779834	43.616
ENSMUST00000153736.1	363	170.000	0.933675	0.941
ENSMUST00000142339.1	702	523.712	0.660146	2.049
ENSMUST00000152424.1	646	503.537	1.807355	5.394
ENSMUST00000041717.13	3590	3148.161	0.000000	0.000
ENSMUST00000111654.7	3059	2664.152	0.645419	10.191
ENSMUST00000111658.9	3012	2674.935	0.000000	0.000
ENSMUST00000111659.8	2324	2151.000	0.000000	0.000
ENSMUST00000111652.8	1087	903.000	0.000000	0.000
ENSMUST00000111649.7	982	827.961	0.000000	0.000
ENSMUST00000111651.7	1127	954.000	0.000000	0.000
ENSMUST00000153888.8	2318	2099.450	0.000000	0.000
ENSMUST00000127233.8	3220	2783.140	0.000000	0.000
ENSMUST00000126434.7	2683	2510.000	0.000000	0.000
ENSMUST00000111653.7	2629	2219.437	0.885604	11.650
ENSMUST00000061496.16	3193	2736.708	0.826158	13.401
ENSMUST00000111656.7	3629	3061.404	5.055355	91.729
ENSMUST00000111657.10	2135	1913.786	1.327101	15.053
ENSMUST00000133008.7	691	518.000	0.000000	0.000
ENSMUST00000145249.7	830	657.000	0.000000	0.000
ENSMUST00000142291.7	729	556.000	0.000000	0.000
ENSMUST00000111646.7	2839	2371.609	0.000000	0.000
ENSMUST00000127653.7	395	224.000	0.000000	0.000
ENSMUST00000143334.1	746	573.000	0.000000	0.000
ENSMUST00000148666.1	800	627.000	0.000000	0.000
ENSMUST00000111662.10	3715	3290.591	2.049691	39.976
ENSMUST00000169838.8	5725	5774.907	32.243912	1103.640
ENSMUST00000072156.6	6127	6157.379	5.760012	210.210
ENSMUST00000226905.1	3303	2865.935	0.000000	0.000
ENSMUST00000226748.1	1133	960.000	0.000000	0.000
ENSMUST00000227405.1	2827	2895.241	1.581196	27.133
ENSMUST00000227604.1	929	810.404	9.629299	46.252
ENSMUST00000226997.1	2131	2029.890	22.498570	270.684
ENSMUST00000226913.1	3184	3056.509	1.731323	31.364
ENSMUST00000226434.1	2278	2269.431	3.071738	41.318
ENSMUST00000019723.7	1710	1618.056	30.361743	291.175
ENSMUST00000140885.7	464	291.000	0.000000	0.000
ENSMUST00000151093.1	445	273.000	0.000000	0.000
ENSMUST00000120717.7	2591	2544.155	0.132633	2.000
ENSMUST00000151350.1	588	415.000	0.000000	0.000
ENSMUST00000102592.9	7049	6927.597	13.501161	554.356
ENSMUST00000032729.7	6102	6291.256	20.568384	766.959
ENSMUST00000206612.1	5938	6115.045	4.402063	159.548
ENSMUST00000132036.1	699	577.547	4.630746	15.852
ENSMUST00000144961.1	385	214.000	0.000000	0.000
ENSMUST00000206228.1	551	409.084	0.942915	2.286
ENSMUST00000206438.1	451	250.284	0.674113	1.000
ENSMUST00000102578.10	3717	3192.805	35.503068	671.851
ENSMUST00000140604.1	2558	2162.005	0.000000	0.000
ENSMUST00000137519.1	1361	1257.352	7.878133	58.710
ENSMUST00000129001.7	2637	2477.725	0.230228	3.381
ENSMUST00000131803.1	2233	2038.057	0.000000	0.000
ENSMUST00000200704.1	1993	1915.727	1.326135	15.058
ENSMUST00000051777.14	7803	8085.503	18.062970	865.627
ENSMUST00000133464.7	4167	4338.286	0.192358	4.946
ENSMUST00000156559.7	1909	1881.885	0.000000	0.000
ENSMUST00000119647.8	4840	5021.346	0.395427	11.769
ENSMUST00000208753.1	1304	1250.185	0.000000	0.000
ENSMUST00000184753.1	2576	2246.668	0.152574	2.032
ENSMUST00000185051.1	788	615.000	0.000000	0.000
ENSMUST00000120196.8	3391	3298.774	0.000000	0.000
ENSMUST00000184779.1	660	510.358	0.462903	1.400
ENSMUST00000185084.1	600	428.068	0.669519	1.699
ENSMUST00000184657.1	639	466.000	0.000000	0.000
ENSMUST00000151573.2	879	670.558	4.158539	16.528
ENSMUST00000208018.1	925	717.205	0.000000	0.000
ENSMUST00000098259.10	6602	6895.056	0.000000	0.000
ENSMUST00000000219.9	1829	1657.764	2.340833	23.000
ENSMUST00000105929.10	1950	1841.517	0.000000	0.000
ENSMUST00000124951.7	1280	1107.000	0.000000	0.000
ENSMUST00000138482.8	483	310.000	0.000000	0.000
ENSMUST00000123057.1	990	817.000	0.000000	0.000
ENSMUST00000140344.1	1012	839.000	0.000000	0.000
ENSMUST00000005493.13	4163	4113.248	61.585121	1501.396
ENSMUST00000125997.1	4435	4454.912	3.798299	100.291
ENSMUST00000128879.1	469	296.000	0.000000	0.000
ENSMUST00000153455.7	1252	1119.750	3.529381	23.424
ENSMUST00000157065.1	728	602.852	1.758058	6.282
ENSMUST00000129325.1	964	780.523	3.789464	17.531
ENSMUST00000133309.1	1373	1266.660	0.516375	3.877
ENSMUST00000126747.1	402	230.000	0.000000	0.000
ENSMUST00000098545.11	2897	2498.026	0.615680	9.116
ENSMUST00000147819.7	457	284.000	0.000000	0.000
ENSMUST00000145507.7	462	289.000	0.000000	0.000
ENSMUST00000092880.13	2700	2638.476	4.949294	77.398
ENSMUST00000127587.7	1412	1272.372	0.000000	0.000
ENSMUST00000141578.1	564	391.000	0.000000	0.000
ENSMUST00000108338.1	714	528.455	0.665907	2.086
ENSMUST00000140379.1	408	260.939	0.905477	1.400
ENSMUST00000088248.12	967	809.224	170.621700	818.347
ENSMUST00000001439.6	2191	2060.085	0.303600	3.707
ENSMUST00000032998.12	1908	1888.686	342.635054	3835.537
ENSMUST00000107096.1	952	847.418	0.000000	0.000
ENSMUST00000208532.1	489	334.484	451.832560	895.752
ENSMUST00000128725.1	3183	3305.031	3.078410	60.303
ENSMUST00000128174.1	932	817.905	4.828876	23.409
ENSMUST00000036424.2	2431	2258.000	0.000000	0.000
ENSMUST00000084820.5	7583	7612.477	12.099834	545.934
ENSMUST00000212593.1	2309	2160.419	0.622553	7.972
ENSMUST00000212097.1	2858	2858.877	5.503541	93.255
ENSMUST00000212461.1	1363	1288.169	0.694517	5.303
ENSMUST00000212183.1	1237	1164.388	1.840042	12.699
ENSMUST00000212620.1	2963	2772.036	2.191134	36.000
ENSMUST00000212913.1	582	432.062	4.021581	10.299
ENSMUST00000211840.1	4461	4455.800	23.108099	610.274
ENSMUST00000212274.1	615	487.109	1.766300	5.099
ENSMUST00000212151.1	611	470.341	3.208991	8.946
ENSMUST00000211846.1	796	680.932	6.104763	24.638
ENSMUST00000211838.1	362	213.651	4.806213	6.086
ENSMUST00000211826.1	687	513.036	16.277629	49.496
ENSMUST00000108492.8	6402	6419.076	5.596227	212.913
ENSMUST00000037762.10	2206	2033.000	0.000000	0.000
ENSMUST00000139224.2	371	204.565	0.896421	1.087
ENSMUST00000153833.1	461	288.000	0.000000	0.000
ENSMUST00000030949.3	3523	3459.134	0.682851	14.000
ENSMUST00000023117.9	1663	1518.896	52.036834	468.461
ENSMUST00000230134.1	854	736.735	16.861567	73.628
ENSMUST00000160415.1	471	318.363	64.607809	121.911
ENSMUST00000151288.7	7509	7326.117	2.350953	102.083
ENSMUST00000144936.7	3639	3276.263	0.000000	0.000
ENSMUST00000076224.11	4240	3907.097	9.548506	221.118
ENSMUST00000132607.1	2457	2168.587	0.000000	0.000
ENSMUST00000152558.1	438	266.000	0.000000	0.000
ENSMUST00000130765.1	753	424.968	0.649501	1.636
ENSMUST00000150409.1	581	398.021	2.612545	6.163
ENSMUST00000054266.12	4664	4356.712	0.000000	0.000
ENSMUST00000030948.15	3358	2805.250	17.354247	288.544
ENSMUST00000156997.7	4774	4259.592	6.238019	157.489
ENSMUST00000133184.7	2797	2404.940	0.000000	0.000
ENSMUST00000141539.7	3286	2884.605	4.943299	84.516
ENSMUST00000143457.7	3284	2920.880	8.441366	146.137
ENSMUST00000140529.1	393	191.771	6.601739	7.504
ENSMUST00000129450.1	707	480.738	0.000000	0.000
ENSMUST00000168552.1	2776	2349.644	9.680266	134.811
ENSMUST00000032518.6	2160	1945.565	0.087617	1.010
ENSMUST00000205225.2	1114	951.690	0.177284	1.000
ENSMUST00000204416.1	386	215.000	0.000000	0.000
ENSMUST00000204728.1	691	518.000	0.000000	0.000
ENSMUST00000139416.1	435	263.000	0.000000	0.000
ENSMUST00000103194.9	1256	1157.591	1.457506	10.000
ENSMUST00000138331.1	443	271.000	0.000000	0.000
ENSMUST00000150596.7	692	519.000	0.000000	0.000
ENSMUST00000127827.1	516	343.000	0.000000	0.000
ENSMUST00000108076.2	732	559.000	0.000000	0.000
ENSMUST00000120397.7	1172	1081.776	0.338930	2.173
ENSMUST00000029817.10	1059	957.578	0.498081	2.827
ENSMUST00000198491.1	3134	2961.000	0.000000	0.000
ENSMUST00000154869.3	819	646.000	0.000000	0.000
ENSMUST00000202945.3	3889	2863.303	1.433071	24.320
ENSMUST00000107537.4	4911	3878.310	8.378173	192.587
ENSMUST00000201794.3	616	315.476	0.715955	1.339
ENSMUST00000202440.3	729	556.000	0.000000	0.000
ENSMUST00000200758.3	9856	7442.807	43.011101	1897.370
ENSMUST00000202207.3	3586	2561.793	1.333447	20.247
ENSMUST00000200781.3	742	569.000	0.000000	0.000
ENSMUST00000201480.1	549	376.000	0.000000	0.000
ENSMUST00000201409.3	1119	933.890	0.000000	0.000
ENSMUST00000207686.1	797	624.000	0.000000	0.000
ENSMUST00000208313.1	441	269.000	0.000000	0.000
ENSMUST00000200709.1	664	491.000	0.000000	0.000
ENSMUST00000200949.1	4254	2146.844	2.445822	31.121
ENSMUST00000202776.1	3348	1634.915	0.633531	6.139
ENSMUST00000202247.3	579	419.849	10.447776	25.999
ENSMUST00000202288.1	442	279.191	0.000000	0.000
ENSMUST00000201162.1	2129	1382.697	0.000000	0.000
ENSMUST00000202685.1	436	264.000	0.000000	0.000
ENSMUST00000058030.9	2797	2582.209	25.286284	387.000
ENSMUST00000204571.1	559	433.450	1.946241	5.000
ENSMUST00000000940.14	2243	2081.193	9.223276	113.771
ENSMUST00000127746.1	415	243.000	0.000000	0.000
ENSMUST00000170342.4	385	214.000	0.000000	0.000
ENSMUST00000202422.1	597	424.000	0.000000	0.000
ENSMUST00000202792.1	1965	1911.032	3.746642	42.437
ENSMUST00000141867.1	729	588.245	0.000000	0.000
ENSMUST00000126454.1	668	495.000	0.000000	0.000
ENSMUST00000131863.7	1991	1866.849	3.005636	33.257
ENSMUST00000124453.2	952	776.409	4.245112	19.535
ENSMUST00000103095.4	700	527.000	0.000000	0.000
ENSMUST00000155443.1	296	131.000	0.000000	0.000
ENSMUST00000088950.7	1821	1648.000	0.000000	0.000
ENSMUST00000109760.1	1741	1568.000	0.000000	0.000
ENSMUST00000057814.4	1480	1307.000	0.000000	0.000
ENSMUST00000123431.1	748	575.000	0.000000	0.000
ENSMUST00000165246.1	380	222.555	0.000000	0.000
ENSMUST00000171183.1	883	664.858	4.969536	19.583
ENSMUST00000056078.8	722	488.509	32.048293	92.792
ENSMUST00000165004.1	455	236.840	4.006940	5.625
ENSMUST00000018556.10	5061	4935.670	31.410243	918.866
ENSMUST00000106972.7	5427	4915.008	22.778926	663.578
ENSMUST00000106971.1	5222	5088.140	0.000000	0.000
ENSMUST00000134266.1	755	620.893	3.101400	11.413
ENSMUST00000069188.6	926	738.810	15.561554	68.143
ENSMUST00000106977.7	5510	4976.449	0.000000	0.000
ENSMUST00000034131.9	3474	3310.837	97.520939	1913.684
ENSMUST00000209277.1	5002	4222.450	1.349285	33.768
ENSMUST00000209228.1	308	142.000	0.000000	0.000
ENSMUST00000211479.1	473	320.313	0.560355	1.064
ENSMUST00000211154.1	448	294.554	0.576613	1.007
ENSMUST00000111757.9	6118	5766.937	4.242626	145.016
ENSMUST00000111754.8	2491	2374.741	11.909339	167.625
ENSMUST00000133152.1	452	247.420	2.200660	3.227
ENSMUST00000128941.7	2925	2780.052	0.000000	0.000
ENSMUST00000131359.1	621	477.275	9.962616	28.182
ENSMUST00000060404.4	5135	4980.263	7.037994	207.747
ENSMUST00000065648.14	2529	2450.919	17.327826	251.714
ENSMUST00000097526.2	2589	2512.854	18.913381	281.690
ENSMUST00000125371.1	624	472.402	1.127395	3.157
ENSMUST00000028794.9	6387	6257.029	0.092957	3.447
ENSMUST00000110227.7	5790	5650.333	0.660657	22.125
ENSMUST00000110226.1	1861	1688.000	0.000000	0.000
ENSMUST00000039818.9	3382	3186.013	14.533071	274.435
ENSMUST00000146309.7	4142	3916.839	1.285221	29.837
ENSMUST00000124987.1	615	442.000	0.000000	0.000
ENSMUST00000022446.6	4918	4636.612	14.423445	396.373
ENSMUST00000228952.1	627	466.717	0.996954	2.758
ENSMUST00000226564.1	528	322.488	3.667761	7.010
ENSMUST00000227551.1	832	674.336	2.918216	11.663
ENSMUST00000139577.1	634	308.701	4.025989	7.366
ENSMUST00000034522.7	4154	3954.352	32.312637	757.325
ENSMUST00000141759.1	608	311.924	0.707843	1.309
ENSMUST00000134153.1	616	443.000	0.000000	0.000
ENSMUST00000165764.7	2380	2282.536	0.272831	3.691
ENSMUST00000172069.1	2443	2355.874	0.000000	0.000
ENSMUST00000171868.1	509	319.672	0.690870	1.309
ENSMUST00000174674.2	1514	1341.000	0.000000	0.000
ENSMUST00000089641.5	1236	1063.000	0.000000	0.000
ENSMUST00000084241.11	5642	5515.811	17.907555	585.437
ENSMUST00000105912.1	2236	2108.616	2.254860	28.181
ENSMUST00000138831.1	483	289.928	0.843575	1.450
ENSMUST00000136132.1	365	195.000	0.000000	0.000
ENSMUST00000123578.1	223	73.000	0.000000	0.000
ENSMUST00000136637.1	599	467.602	1.418927	3.933
ENSMUST00000002389.8	2791	2649.190	0.000000	0.000
ENSMUST00000178034.8	2730	2544.869	0.198894	3.000
ENSMUST00000226907.1	605	432.000	0.000000	0.000
ENSMUST00000227958.1	652	479.000	0.000000	0.000
ENSMUST00000228123.1	558	385.000	0.000000	0.000
ENSMUST00000168729.7	2852	2679.000	0.000000	0.000
ENSMUST00000098361.3	1926	1753.000	0.000000	0.000
ENSMUST00000127270.1	588	446.177	8.258427	21.839
ENSMUST00000144561.1	503	367.658	7.876811	17.164
ENSMUST00000102483.4	560	415.462	2387.987289	5880.278
ENSMUST00000227777.1	2762	2804.555	1.192102	19.816
ENSMUST00000055303.4	3946	4139.572	19.041513	467.188
ENSMUST00000227595.1	1027	949.758	0.000000	0.000
ENSMUST00000228181.1	793	690.529	7.970807	32.623
ENSMUST00000228727.1	2388	2431.219	4.209739	60.662
ENSMUST00000226986.1	295	144.875	1.285613	1.104
ENSMUST00000227095.1	511	338.000	0.000000	0.000
ENSMUST00000228309.1	706	586.621	5.298511	18.422
ENSMUST00000228943.1	593	464.041	4.243480	11.671
ENSMUST00000227852.1	692	571.853	5.189495	17.589
ENSMUST00000030510.13	3047	2874.000	0.000000	0.000
ENSMUST00000166773.1	2524	2351.000	0.000000	0.000
ENSMUST00000133096.1	1284	1076.779	2.030453	12.958
ENSMUST00000178440.7	4944	4774.108	0.000000	0.000
ENSMUST00000144191.1	296	131.000	0.000000	0.000
ENSMUST00000131582.7	398	226.000	0.000000	0.000
ENSMUST00000131993.7	746	616.465	7.834136	28.624
ENSMUST00000202581.1	7440	7409.832	2.479022	108.874
ENSMUST00000131016.1	693	558.578	0.000000	0.000
ENSMUST00000153756.7	2091	1890.761	0.000000	0.000
ENSMUST00000201442.1	3033	2987.486	1.171174	20.738
ENSMUST00000135793.1	472	301.595	10.653663	19.044
ENSMUST00000130925.1	753	588.655	0.000000	0.000
ENSMUST00000155908.7	2338	2190.400	4.272868	55.472
ENSMUST00000086564.10	2984	2842.517	10.023824	168.877
ENSMUST00000043283.13	4938	4767.006	0.000000	0.000
ENSMUST00000112183.7	4886	4742.954	5.016699	141.027
ENSMUST00000112185.8	5032	4856.424	2.198481	63.281
ENSMUST00000146044.7	3707	3497.631	2.836566	58.803
ENSMUST00000111171.5	5580	4991.530	48.606077	1438.000
ENSMUST00000006094.5	1700	1527.000	0.000000	0.000
ENSMUST00000229387.1	1671	1553.675	0.108594	1.000
ENSMUST00000229512.1	821	648.000	0.000000	0.000
ENSMUST00000230125.1	525	352.000	0.000000	0.000
ENSMUST00000147792.1	361	191.000	0.000000	0.000
ENSMUST00000108716.7	1721	1548.000	0.000000	0.000
ENSMUST00000019246.3	1729	1556.000	0.000000	0.000
ENSMUST00000031090.7	4512	4475.868	17.376820	460.980
ENSMUST00000196435.4	2369	2313.799	0.000000	0.000
ENSMUST00000196516.1	3371	3510.216	0.195776	4.073
ENSMUST00000196550.1	664	491.000	0.000000	0.000
ENSMUST00000199919.1	2441	2450.059	0.610872	8.871
ENSMUST00000178644.1	4402	4242.471	0.133212	3.350
ENSMUST00000020702.10	2421	2025.789	12.831578	154.067
ENSMUST00000135887.2	1709	1100.828	1.062637	6.933
ENSMUST00000027667.12	4669	4496.000	0.000000	0.000
ENSMUST00000163260.7	3023	2850.000	0.000000	0.000
ENSMUST00000189805.6	2395	2222.000	0.000000	0.000
ENSMUST00000132793.1	696	523.000	0.000000	0.000
ENSMUST00000020003.14	4164	3873.502	0.000000	0.000
ENSMUST00000218780.1	477	289.066	4.303589	7.373
ENSMUST00000217939.1	716	543.000	0.000000	0.000
ENSMUST00000218659.1	1926	1818.650	3.003134	32.371
ENSMUST00000171807.7	2341	2261.104	1.601472	21.462
ENSMUST00000165986.7	1548	1375.000	0.000000	0.000
ENSMUST00000163761.7	3276	3333.946	0.695462	13.743
ENSMUST00000169866.1	501	291.275	1.689256	2.916
ENSMUST00000164393.1	210	64.000	0.000000	0.000
ENSMUST00000218682.1	1837	1604.168	0.689715	6.558
ENSMUST00000168949.1	1664	1554.083	1.650376	15.202
ENSMUST00000170839.1	1315	1232.799	2.926773	21.385
ENSMUST00000009392.5	1605	1186.209	0.142234	1.000
ENSMUST00000121862.2	814	641.000	0.000000	0.000
ENSMUST00000123827.8	2036	1942.953	0.000000	0.000
ENSMUST00000174078.1	5716	5302.377	5.294106	166.379
ENSMUST00000040023.15	5227	5292.310	0.000000	0.000
ENSMUST00000237749.1	7068	6104.418	0.000001	0.000
ENSMUST00000162963.7	6452	5975.722	39.611011	1402.946
ENSMUST00000036329.11	2640	2503.360	0.000000	0.000
ENSMUST00000159673.7	751	563.782	5.619090	18.776
ENSMUST00000159290.1	571	400.853	16.467140	39.124
ENSMUST00000159698.1	615	479.461	7.459444	21.198
ENSMUST00000159625.1	811	526.327	0.726762	2.267
ENSMUST00000161531.1	431	272.677	0.696697	1.126
ENSMUST00000162819.8	7045	6098.299	43.839558	1584.563
ENSMUST00000039725.11	7796	8176.688	6.786585	328.900
ENSMUST00000195196.5	488	341.926	1.397691	2.833
ENSMUST00000194306.5	968	860.012	4.716025	24.039
ENSMUST00000193822.5	726	553.000	0.000000	0.000
ENSMUST00000193858.1	600	427.000	0.000000	0.000
ENSMUST00000191680.1	738	625.744	8.009496	29.705
ENSMUST00000194636.1	739	591.044	3.553037	12.447
ENSMUST00000193610.1	517	376.592	4.260996	9.511
ENSMUST00000194816.1	466	293.000	0.000000	0.000
ENSMUST00000192378.1	424	233.665	3.634086	5.033
ENSMUST00000168189.7	4552	4383.814	40.531909	1053.134
ENSMUST00000009344.15	4455	4357.111	3.874578	100.059
ENSMUST00000166719.7	980	830.387	3.981316	19.595
ENSMUST00000167315.7	2806	2806.148	1.146577	19.070
ENSMUST00000170675.7	5028	4983.472	4.784007	141.305
ENSMUST00000171861.7	938	795.020	0.000000	0.000
ENSMUST00000168933.1	640	477.643	0.000000	0.000
ENSMUST00000168564.1	546	405.721	2.087684	5.020
ENSMUST00000165608.1	984	862.773	0.000000	0.000
ENSMUST00000165660.1	403	248.830	0.000000	0.000
ENSMUST00000166538.1	686	546.371	0.000000	0.000
ENSMUST00000167268.7	4263	4238.170	0.338208	8.496
ENSMUST00000166540.7	609	476.977	0.000000	0.000
ENSMUST00000164741.1	765	632.476	1.152490	4.320
ENSMUST00000168649.7	791	618.000	0.000000	0.000
ENSMUST00000169059.7	2085	1880.989	0.000000	0.000
ENSMUST00000167147.1	332	164.000	0.000000	0.000
ENSMUST00000166368.1	370	199.000	0.000000	0.000
ENSMUST00000163959.1	687	514.000	0.000000	0.000
ENSMUST00000206784.1	7335	7678.235	0.791451	36.018
ENSMUST00000038890.5	8645	8533.339	7.617333	385.262
ENSMUST00000213926.1	643	470.000	0.000000	0.000
ENSMUST00000215025.1	2204	2031.000	0.000000	0.000
ENSMUST00000214001.1	2491	2067.714	2.132325	26.132
ENSMUST00000213437.1	1928	1848.588	0.211038	2.312
ENSMUST00000216098.1	5418	5393.563	0.899982	28.770
ENSMUST00000214029.1	942	855.315	2.299008	11.655
ENSMUST00000213744.1	2792	2233.740	3.064704	40.575
ENSMUST00000217307.1	426	254.000	0.000000	0.000
ENSMUST00000044195.5	4546	4574.463	11.900878	322.666
ENSMUST00000153635.1	2298	2296.444	0.979620	13.334
ENSMUST00000145989.1	570	397.000	0.000000	0.000
ENSMUST00000139693.1	389	218.000	0.000000	0.000
ENSMUST00000097527.9	4234	3939.021	12.939685	302.097
ENSMUST00000136331.7	2723	2549.122	0.000000	0.000
ENSMUST00000027738.13	1952	1746.999	1.443117	14.943
ENSMUST00000136397.7	620	493.234	0.000000	0.000
ENSMUST00000141878.7	806	633.000	0.000000	0.000
ENSMUST00000130995.3	1600	1427.000	0.000000	0.000
ENSMUST00000124212.1	658	535.168	1.593215	5.054
ENSMUST00000123705.7	561	388.000	0.000000	0.000
ENSMUST00000141980.1	784	488.144	2.096919	6.067
ENSMUST00000169241.7	3716	3535.721	12.542336	262.840
ENSMUST00000113822.2	2918	1996.492	29.556602	349.749
ENSMUST00000053597.2	3194	2211.710	16.496615	216.251
ENSMUST00000135737.1	2848	2791.051	0.423151	7.000
ENSMUST00000137007.1	690	438.539	4.232041	11.000
ENSMUST00000071543.11	2150	2078.278	0.162365	2.000
ENSMUST00000229829.1	185	48.000	0.000000	0.000
ENSMUST00000230667.1	381	230.039	0.733438	1.000
ENSMUST00000059102.12	2498	2325.000	0.000000	0.000
ENSMUST00000102755.3	1632	1459.000	0.000000	0.000
ENSMUST00000230627.1	1386	1213.000	0.000000	0.000
ENSMUST00000229923.1	2280	2107.000	0.000000	0.000
ENSMUST00000128864.1	939	766.000	0.000000	0.000
ENSMUST00000034218.4	3299	3126.000	0.000000	0.000
ENSMUST00000212134.1	4310	4137.000	0.000000	0.000
ENSMUST00000212041.1	2910	2813.267	0.059973	1.000
ENSMUST00000212915.1	684	511.000	0.000000	0.000
ENSMUST00000212632.1	2763	2590.000	0.000000	0.000
ENSMUST00000211942.1	3161	3201.774	0.052696	1.000
ENSMUST00000211905.1	1147	974.000	0.000000	0.000
ENSMUST00000060050.5	1226	753.531	6.045444	27.000
ENSMUST00000138366.1	602	358.739	0.000000	0.000
ENSMUST00000130877.1	1872	1672.711	0.258751	2.565
ENSMUST00000041819.13	2091	1770.643	0.000000	0.000
ENSMUST00000148188.8	1086	913.000	0.000000	0.000
ENSMUST00000233921.1	676	503.000	0.000000	0.000
ENSMUST00000233420.1	1851	1594.422	1.533115	14.488
ENSMUST00000129375.7	533	360.000	0.000000	0.000
ENSMUST00000140250.7	2179	2006.000	0.000000	0.000
ENSMUST00000142143.2	1962	1789.000	0.000000	0.000
ENSMUST00000123797.7	1197	1024.000	0.000000	0.000
ENSMUST00000114794.1	1738	1518.951	0.000000	0.000
ENSMUST00000131604.2	578	405.000	0.000000	0.000
ENSMUST00000125876.1	1227	1104.140	0.598090	3.914
ENSMUST00000146493.2	946	773.000	0.000000	0.000
ENSMUST00000150341.8	861	688.000	0.000000	0.000
ENSMUST00000076952.11	608	423.600	4.191725	10.524
ENSMUST00000139340.7	837	640.638	0.920493	3.495
ENSMUST00000078259.7	4879	4867.095	9.034853	260.631
ENSMUST00000001802.9	2560	2197.134	5.682513	74.000
ENSMUST00000140735.2	919	746.000	0.000000	0.000
ENSMUST00000138409.2	817	644.000	0.000000	0.000
ENSMUST00000022612.9	1720	1619.315	80.366892	771.335
ENSMUST00000152130.1	416	246.963	1.137441	1.665
ENSMUST00000139644.1	451	292.939	0.000000	0.000
ENSMUST00000162519.1	1552	1379.000	0.000000	0.000
ENSMUST00000161047.7	2379	2206.000	0.000000	0.000
ENSMUST00000159798.7	2568	2395.000	0.000000	0.000
ENSMUST00000159964.1	3585	3634.395	0.279055	6.011
ENSMUST00000110929.8	2312	2139.000	0.000000	0.000
ENSMUST00000211597.1	777	608.372	2.344919	8.455
ENSMUST00000211396.1	887	714.000	0.000000	0.000
ENSMUST00000170141.2	1466	1273.345	5.288849	39.916
ENSMUST00000034132.12	1287	1169.155	59.546046	412.629
ENSMUST00000209733.1	921	795.345	16.558323	78.056
ENSMUST00000210146.1	1041	916.851	3.362316	18.271
ENSMUST00000210458.1	461	296.035	11.214116	19.676
ENSMUST00000139968.7	1033	860.000	0.000000	0.000
ENSMUST00000050003.8	1672	1284.693	2.620133	19.951
ENSMUST00000130396.7	741	568.000	0.000000	0.000
ENSMUST00000136883.7	954	778.086	0.000000	0.000
ENSMUST00000131937.7	789	616.000	0.000000	0.000
ENSMUST00000138959.7	796	608.332	0.000000	0.000
ENSMUST00000129484.7	969	790.137	1.426773	6.682
ENSMUST00000131315.7	911	737.188	0.000000	0.000
ENSMUST00000150205.7	755	582.000	0.000000	0.000
ENSMUST00000126898.7	526	344.654	0.000000	0.000
ENSMUST00000135556.7	779	606.000	0.000000	0.000
ENSMUST00000133380.7	774	609.847	0.378346	1.368
ENSMUST00000140168.1	726	553.000	0.000000	0.000
ENSMUST00000036426.12	3444	3276.618	1.132826	22.000
ENSMUST00000179574.1	3211	3038.000	0.000000	0.000
ENSMUST00000059672.8	4482	4392.403	1.116347	29.063
ENSMUST00000235978.1	2691	2598.169	0.381422	5.874
ENSMUST00000102600.3	2763	2661.046	1.648490	26.000
ENSMUST00000154264.1	478	305.000	0.000000	0.000
ENSMUST00000143512.2	557	384.000	0.000000	0.000
ENSMUST00000105925.7	1376	1203.000	0.000000	0.000
ENSMUST00000105924.7	1478	1305.000	0.000000	0.000
ENSMUST00000207449.1	4296	4123.000	0.000000	0.000
ENSMUST00000082008.11	1587	1414.000	0.000000	0.000
ENSMUST00000105923.7	1499	1326.000	0.000000	0.000
ENSMUST00000009396.12	1582	1409.000	0.000000	0.000
ENSMUST00000141186.1	812	665.309	0.507192	2.000
ENSMUST00000207211.1	1220	1047.000	0.000000	0.000
ENSMUST00000075172.11	1876	1703.000	0.000000	0.000
ENSMUST00000145212.7	1795	1731.005	0.097469	1.000
ENSMUST00000223616.1	5366	5294.583	2.032278	63.775
ENSMUST00000038794.5	3374	3136.188	31.033112	576.849
ENSMUST00000233586.1	3720	3536.760	0.685811	14.376
ENSMUST00000194833.5	532	257.374	0.655542	1.000
ENSMUST00000193771.5	1110	937.000	0.000000	0.000
ENSMUST00000027943.5	801	537.550	0.627735	2.000
ENSMUST00000192268.1	438	266.000	0.000000	0.000
ENSMUST00000191621.1	815	642.000	0.000000	0.000
ENSMUST00000045174.6	3120	2782.131	9.697589	159.910
ENSMUST00000233210.1	2419	2020.574	38.988870	466.928
ENSMUST00000233886.1	704	540.001	1.839585	5.888
ENSMUST00000233221.1	422	280.583	0.601317	1.000
ENSMUST00000233662.1	306	148.848	19.536776	17.236
ENSMUST00000022212.8	2800	2739.109	61.268348	994.672
ENSMUST00000224489.1	2316	2097.182	1.828822	22.732
ENSMUST00000223756.1	1543	1370.000	0.000000	0.000
ENSMUST00000225340.1	602	479.528	1.104978	3.141
ENSMUST00000225156.1	689	570.345	6.346779	21.455
ENSMUST00000232647.1	656	525.161	0.963815	3.000
ENSMUST00000168560.1	660	529.724	0.000000	0.000
ENSMUST00000033310.8	10061	10853.037	98.441088	6332.312
ENSMUST00000211238.1	575	440.223	1.413356	3.688
ENSMUST00000019362.14	2968	2596.163	26.992601	415.347
ENSMUST00000102575.8	5037	4743.275	1.063837	29.908
ENSMUST00000130820.7	1417	1272.588	4.668758	35.215
ENSMUST00000135422.1	1010	847.197	1.741053	8.742
ENSMUST00000149477.1	739	555.164	0.555545	1.828
ENSMUST00000152732.1	720	533.387	5.505748	17.406
ENSMUST00000028177.10	2757	2449.037	0.000000	0.000
ENSMUST00000113920.7	2513	2202.671	0.000000	0.000
ENSMUST00000102879.3	1072	666.282	23.964406	94.637
ENSMUST00000152415.1	1102	702.579	8.934734	37.206
ENSMUST00000100244.9	2686	2464.456	86.134917	1258.157
ENSMUST00000030306.13	5517	4832.045	22.200423	635.809
ENSMUST00000107083.1	1506	1333.000	0.000000	0.000
ENSMUST00000125627.7	2336	2244.562	5.800874	77.172
ENSMUST00000156910.1	3621	2837.076	9.344051	157.123
ENSMUST00000141448.7	2011	2008.436	0.000000	0.000
ENSMUST00000146947.7	676	546.594	0.000000	0.000
ENSMUST00000124202.7	713	369.900	1.187647	2.604
ENSMUST00000148291.1	537	364.000	0.000000	0.000
ENSMUST00000125584.1	433	186.831	8.083162	8.951
ENSMUST00000140128.1	532	381.339	4.866837	11.000
ENSMUST00000143326.7	428	280.307	1.408893	2.341
ENSMUST00000207634.1	673	532.096	0.000000	0.000
ENSMUST00000032963.9	2772	2693.821	67.934873	1084.666
ENSMUST00000207622.1	942	803.181	0.000000	0.000
ENSMUST00000207092.1	754	632.205	0.000000	0.000
ENSMUST00000208168.1	474	296.449	6.450348	11.334
ENSMUST00000179755.7	7135	7194.773	0.000000	0.000
ENSMUST00000162290.1	421	251.984	0.817778	1.221
ENSMUST00000159642.1	434	265.020	0.000000	0.000
ENSMUST00000162933.1	3917	3952.813	1.175790	27.547
ENSMUST00000162043.7	417	245.000	0.000000	0.000
ENSMUST00000161268.1	395	224.000	0.000000	0.000
ENSMUST00000162404.7	431	259.000	0.000000	0.000
ENSMUST00000161525.1	487	314.000	0.000000	0.000
ENSMUST00000032995.14	3715	3742.598	0.000000	0.000
ENSMUST00000098266.8	7132	7193.655	23.765303	1013.276
ENSMUST00000154724.1	1690	1514.780	0.000000	0.000
ENSMUST00000036509.13	1852	1656.210	38.481308	377.746
ENSMUST00000123275.7	814	681.171	5.955217	24.043
ENSMUST00000150608.1	658	471.449	0.993137	2.775
ENSMUST00000146898.1	426	254.000	0.000000	0.000
ENSMUST00000136750.2	778	636.738	0.000000	0.000
ENSMUST00000134990.7	405	233.000	0.000000	0.000
ENSMUST00000146363.7	551	409.866	0.000000	0.000
ENSMUST00000148725.1	610	478.792	2.425537	6.883
ENSMUST00000154336.1	786	641.674	0.934170	3.553
ENSMUST00000230198.1	1482	1309.000	0.000000	0.000
ENSMUST00000072776.4	1648	1475.000	0.000000	0.000
ENSMUST00000229911.1	1141	968.000	0.000000	0.000
ENSMUST00000229628.1	1310	1137.000	0.000000	0.000
ENSMUST00000230843.1	847	674.000	0.000000	0.000
ENSMUST00000230248.1	447	274.000	0.000000	0.000
ENSMUST00000097867.8	4574	3856.860	0.000000	0.000
ENSMUST00000106001.7	3519	3346.000	0.000000	0.000
ENSMUST00000142293.7	383	212.000	0.000000	0.000
ENSMUST00000143432.7	5138	4369.766	0.000000	0.000
ENSMUST00000123617.7	452	271.330	1.196206	1.924
ENSMUST00000154441.1	477	304.000	0.000000	0.000
ENSMUST00000143577.1	4037	3265.884	3.685259	71.335
ENSMUST00000146606.7	717	544.000	0.000000	0.000
ENSMUST00000151541.7	322	155.000	0.000000	0.000
ENSMUST00000129937.1	445	273.000	0.000000	0.000
ENSMUST00000135675.1	833	631.070	0.000000	0.000
ENSMUST00000132251.1	410	238.000	0.000000	0.000
ENSMUST00000044565.14	5206	4414.250	0.678095	17.741
ENSMUST00000127491.1	962	844.626	0.510802	2.557
ENSMUST00000121848.1	572	410.067	0.000000	0.000
ENSMUST00000205990.1	259	100.000	0.000000	0.000
ENSMUST00000071986.12	566	403.905	3.526764	8.443
ENSMUST00000060501.4	852	679.000	0.000000	0.000
ENSMUST00000107131.1	895	664.511	0.253900	1.000
ENSMUST00000045441.7	3909	3866.515	68.946968	1580.045
ENSMUST00000139938.1	789	616.000	0.000000	0.000
ENSMUST00000154366.1	659	488.140	1.175160	3.400
ENSMUST00000129610.1	808	666.635	1.912076	7.555
ENSMUST00000135717.1	531	378.822	0.000000	0.000
ENSMUST00000207877.1	788	553.214	1.929737	6.327
ENSMUST00000094632.5	1868	1593.269	17.543934	165.673
ENSMUST00000207897.1	1790	1617.000	0.000000	0.000
ENSMUST00000061828.9	3806	3633.000	0.000000	0.000
ENSMUST00000164382.1	1875	1543.302	0.109324	1.000
ENSMUST00000173954.2	5357	5036.284	5.446132	162.567
ENSMUST00000225699.1	2455	2325.747	25.216673	347.604
ENSMUST00000224498.1	2589	2492.556	5.850207	86.427
ENSMUST00000111285.8	5351	5044.824	10.206479	305.180
ENSMUST00000039812.15	5290	4980.787	0.000000	0.000
ENSMUST00000181868.7	782	609.000	0.000000	0.000
ENSMUST00000092931.6	2212	2039.000	0.000000	0.000
ENSMUST00000093040.12	1192	976.197	39.131267	226.410
ENSMUST00000153511.7	949	747.984	0.000000	0.000
ENSMUST00000134462.7	1372	1180.102	3.916263	27.392
ENSMUST00000152753.7	975	764.930	0.457369	2.074
ENSMUST00000131278.1	556	386.995	3.968695	9.103
ENSMUST00000131420.1	274	112.000	1.749710	1.161
ENSMUST00000128409.1	379	190.501	16.703775	18.860
ENSMUST00000141906.1	400	228.000	0.000000	0.000
ENSMUST00000155239.1	944	771.000	0.000000	0.000
ENSMUST00000109757.7	2420	2247.000	0.000000	0.000
ENSMUST00000154281.1	1014	841.000	0.000000	0.000
ENSMUST00000099181.1	1479	1306.000	0.000000	0.000
ENSMUST00000109759.8	2115	1942.000	0.000000	0.000
ENSMUST00000036153.11	2287	2068.755	55.972864	686.312
ENSMUST00000191510.6	2593	2381.503	7.528011	106.259
ENSMUST00000189309.6	1003	885.441	4.522060	23.732
ENSMUST00000190057.6	395	241.019	3.975245	5.679
ENSMUST00000186152.6	420	265.159	0.000000	0.000
ENSMUST00000186750.1	508	362.381	0.000000	0.000
ENSMUST00000190700.1	901	785.660	5.182085	24.131
ENSMUST00000189107.1	462	316.910	6.251088	11.742
ENSMUST00000186882.1	513	373.361	11.363473	25.146
ENSMUST00000048966.6	7417	7536.426	18.204890	813.183
ENSMUST00000109510.9	7323	7550.475	19.168945	857.842
ENSMUST00000229547.1	630	400.244	1.110046	2.633
ENSMUST00000230403.1	687	302.218	2.913519	5.219
ENSMUST00000229439.1	412	254.439	2.071229	3.124
ENSMUST00000019445.5	1339	1149.282	0.146804	1.000
ENSMUST00000212046.1	2303	2130.000	0.000000	0.000
ENSMUST00000109375.3	3189	3105.460	0.869279	16.000
ENSMUST00000212033.1	2351	2178.000	0.000000	0.000
ENSMUST00000212345.1	521	348.000	0.000000	0.000
ENSMUST00000212655.1	738	588.678	0.573215	2.000
ENSMUST00000097981.5	1390	1088.521	0.309998	2.000
ENSMUST00000161527.7	1743	1536.006	2.051816	18.680
ENSMUST00000160853.7	1651	1443.435	31.735509	271.505
ENSMUST00000023212.14	1686	1483.474	58.937888	518.214
ENSMUST00000162871.1	798	553.439	6.843415	22.448
ENSMUST00000160857.7	357	170.000	0.000000	0.000
ENSMUST00000160172.7	1537	1346.623	0.690447	5.511
ENSMUST00000160097.1	379	171.000	8.122688	8.232
ENSMUST00000161786.1	638	431.808	0.000000	0.000
ENSMUST00000160914.2	755	612.915	2.065791	7.504
ENSMUST00000160069.1	774	636.301	7.494502	28.264
ENSMUST00000162865.7	890	749.229	0.354249	1.573
ENSMUST00000161391.1	757	612.641	2.111864	7.668
ENSMUST00000160875.1	506	357.903	0.660050	1.400
ENSMUST00000161072.1	455	282.000	0.000000	0.000
ENSMUST00000203623.1	845	672.000	0.000000	0.000
ENSMUST00000147148.4	922	778.597	23.505087	108.470
ENSMUST00000204218.2	1231	1123.879	0.000000	0.000
ENSMUST00000204465.1	931	804.347	0.000000	0.000
ENSMUST00000204839.1	2076	1953.630	0.963077	11.152
ENSMUST00000204089.1	212	67.794	3.430818	1.379
ENSMUST00000128044.7	2129	1956.000	0.000000	0.000
ENSMUST00000032958.13	2448	2359.651	0.071502	1.000
ENSMUST00000107059.1	1260	1087.000	0.000000	0.000
ENSMUST00000133850.1	1615	1442.000	0.000000	0.000
ENSMUST00000036592.14	3007	2834.000	0.000000	0.000
ENSMUST00000111622.1	2023	1850.000	0.000000	0.000
ENSMUST00000028796.1	2706	2432.104	7.630903	110.000
ENSMUST00000108745.7	1047	874.000	0.000000	0.000
ENSMUST00000140887.7	1476	1303.000	0.000000	0.000
ENSMUST00000148234.7	1499	1326.000	0.000000	0.000
ENSMUST00000026912.7	1447	1274.000	0.000000	0.000
ENSMUST00000108744.7	939	766.000	0.000000	0.000
ENSMUST00000148621.7	475	302.000	0.000000	0.000
ENSMUST00000189055.1	715	542.000	0.000000	0.000
ENSMUST00000034435.6	878	705.000	0.000000	0.000
ENSMUST00000171798.1	2234	2061.000	0.000000	0.000
ENSMUST00000164766.7	1884	1664.464	7.893269	77.869
ENSMUST00000170337.1	556	366.253	1.902880	4.131
ENSMUST00000164697.7	1194	1021.000	0.000000	0.000
ENSMUST00000168930.1	513	340.000	0.000000	0.000
ENSMUST00000109753.2	1572	1399.000	0.000000	0.000
ENSMUST00000077535.4	437	260.281	6.794767	10.482
ENSMUST00000173486.7	579	379.366	10.525848	23.667
ENSMUST00000025319.6	729	507.483	11.987671	36.057
ENSMUST00000173122.1	533	390.223	7.274839	16.826
ENSMUST00000172573.1	330	162.000	0.000000	0.000
ENSMUST00000174824.1	464	234.609	5.729980	7.968
ENSMUST00000065904.4	1708	1416.183	1.548779	13.000
ENSMUST00000016631.13	4851	4747.901	10.727173	301.871
ENSMUST00000203730.2	530	345.996	1.912870	3.923
ENSMUST00000111623.8	4782	4733.490	5.114132	143.479
ENSMUST00000204660.1	547	411.864	0.000000	0.000
ENSMUST00000154221.1	727	612.629	0.643549	2.337
ENSMUST00000126774.1	700	553.545	0.791039	2.595
ENSMUST00000123902.7	5118	5005.265	1.649178	48.925
ENSMUST00000149203.1	3915	4067.305	0.370019	8.920
ENSMUST00000133825.1	724	586.773	1.518811	5.282
ENSMUST00000155415.7	761	588.000	0.000000	0.000
ENSMUST00000204028.1	1218	1045.000	0.000000	0.000
ENSMUST00000136837.1	579	437.062	1.802068	4.668
ENSMUST00000003284.15	2031	1812.455	2.691833	28.917
ENSMUST00000209066.1	1712	1470.974	10.317912	89.956
ENSMUST00000207476.1	1797	1536.413	0.000000	0.000
ENSMUST00000209006.1	635	450.038	6.325013	16.871
ENSMUST00000207555.1	1641	1391.622	15.239052	125.694
ENSMUST00000107834.1	1429	1208.806	0.000000	0.000
ENSMUST00000207521.1	869	707.032	6.132848	25.700
ENSMUST00000208767.1	774	530.348	0.000000	0.000
ENSMUST00000207128.1	537	364.000	0.000000	0.000
ENSMUST00000208143.1	659	433.415	9.688689	24.889
ENSMUST00000207129.1	517	309.818	0.817842	1.502
[truncated: 114,547 more rows]
