# Supplementary material for: Impaired Cell Cycle Progression and Self-Renewal of Fetal Neural Stem and Progenitor Cells in a Murine Model of Intrauterine Growth Restriction
Source: Front Cell Dev Biol. 2022 Jul 12;10:821848. doi: 10.3389/fcell.2022.821848 (PMC9314876; doi:10.3389/fcell.2022.821848)
Supplement: Supplementary file 3 [file DataSheet2.ZIP › Data-FigureS5/RNASEQ88/quant.sf]

Name	Length	EffectiveLength	TPM	NumReads
ENSMUST00000196221.1	9	10.000	0.000000	0.000
ENSMUST00000179664.1	11	12.000	0.000000	0.000
ENSMUST00000177564.1	16	17.000	0.000000	0.000
ENSMUST00000178537.1	12	13.000	0.000000	0.000
ENSMUST00000178862.1	14	15.000	0.000000	0.000
ENSMUST00000179520.1	11	12.000	0.000000	0.000
ENSMUST00000179883.1	16	17.000	0.000000	0.000
ENSMUST00000195858.1	10	11.000	0.000000	0.000
ENSMUST00000179932.1	12	13.000	0.000000	0.000
ENSMUST00000180001.1	17	17.000	0.000000	0.000
ENSMUST00000178815.1	10	11.000	0.000000	0.000
ENSMUST00000177965.1	17	17.000	0.000000	0.000
ENSMUST00000178909.1	29	30.000	0.000000	0.000
ENSMUST00000178230.1	17	17.000	0.000000	0.000
ENSMUST00000178483.1	29	30.000	0.000000	0.000
ENSMUST00000179560.1	17	17.000	0.000000	0.000
ENSMUST00000177839.1	17	17.000	0.000000	0.000
ENSMUST00000103439.1	23	24.000	0.000000	0.000
ENSMUST00000180266.1	17	17.000	0.000000	0.000
ENSMUST00000103441.1	23	24.000	0.000000	0.000
ENSMUST00000103567.5	371	215.891	0.838542	1.000
ENSMUST00000185651.1	329	166.000	0.000000	0.000
ENSMUST00000196939.1	423	256.000	0.000000	0.000
ENSMUST00000103568.2	325	162.000	0.000000	0.000
ENSMUST00000103569.2	385	219.000	0.000000	0.000
ENSMUST00000103570.1	343	179.000	0.000000	0.000
ENSMUST00000103571.1	338	174.000	0.000000	0.000
ENSMUST00000198019.1	337	173.000	0.000000	0.000
ENSMUST00000198058.1	341	177.000	0.000000	0.000
ENSMUST00000103573.2	338	174.000	0.000000	0.000
ENSMUST00000200127.1	337	173.000	0.000000	0.000
ENSMUST00000181483.2	347	183.000	0.000000	0.000
ENSMUST00000184883.1	308	147.000	0.000000	0.000
ENSMUST00000179789.3	402	235.000	0.000000	0.000
ENSMUST00000180717.2	378	212.000	0.000000	0.000
ENSMUST00000183820.1	338	174.000	0.000000	0.000
ENSMUST00000178768.3	451	284.000	0.000000	0.000
ENSMUST00000103580.3	400	234.000	0.000000	0.000
ENSMUST00000178426.3	337	173.000	0.000000	0.000
ENSMUST00000180687.2	338	174.000	0.000000	0.000
ENSMUST00000103646.4	406	239.000	0.000000	0.000
ENSMUST00000197754.1	344	180.000	0.000000	0.000
ENSMUST00000103648.3	342	178.000	0.000000	0.000
ENSMUST00000197128.1	340	176.000	0.000000	0.000
ENSMUST00000181360.2	436	269.000	0.000000	0.000
ENSMUST00000183652.1	344	180.000	0.000000	0.000
ENSMUST00000103588.3	396	230.000	0.000000	0.000
ENSMUST00000181038.2	415	248.000	0.000000	0.000
ENSMUST00000187138.1	340	176.000	0.000000	0.000
ENSMUST00000103616.4	418	251.000	0.000000	0.000
ENSMUST00000186370.1	349	185.000	0.000000	0.000
ENSMUST00000199746.4	340	176.000	0.000000	0.000
ENSMUST00000178824.1	337	173.000	0.000000	0.000
ENSMUST00000103592.1	331	168.000	0.000000	0.000
ENSMUST00000197007.1	454	287.000	0.000000	0.000
ENSMUST00000103593.2	341	177.000	0.000000	0.000
ENSMUST00000178252.2	575	407.000	0.000000	0.000
ENSMUST00000177703.2	347	183.000	0.000000	0.000
ENSMUST00000197954.1	331	168.000	0.000000	0.000
ENSMUST00000103596.2	264	109.000	0.000000	0.000
ENSMUST00000196802.1	464	297.000	0.000000	0.000
ENSMUST00000103597.2	276	119.000	0.000000	0.000
ENSMUST00000199800.1	398	232.000	0.000000	0.000
ENSMUST00000196023.1	427	260.000	0.000000	0.000
ENSMUST00000103599.2	276	119.000	0.000000	0.000
ENSMUST00000200548.1	565	397.000	0.000000	0.000
ENSMUST00000167409.1	307	146.000	0.000000	0.000
ENSMUST00000103600.2	354	189.000	0.000000	0.000
ENSMUST00000179701.1	343	179.000	0.000000	0.000
ENSMUST00000178650.2	358	193.000	0.000000	0.000
ENSMUST00000196756.1	380	214.000	0.000000	0.000
ENSMUST00000179512.2	391	225.000	0.000000	0.000
ENSMUST00000198439.4	337	173.000	0.000000	0.000
ENSMUST00000103605.2	334	171.000	0.000000	0.000
ENSMUST00000103606.1	353	188.000	0.000000	0.000
ENSMUST00000196079.1	331	168.000	0.000000	0.000
ENSMUST00000103607.2	264	109.000	0.000000	0.000
ENSMUST00000103608.3	456	289.000	0.000000	0.000
ENSMUST00000103609.1	341	177.000	0.000000	0.000
ENSMUST00000103611.1	338	174.000	0.000000	0.000
ENSMUST00000103612.1	343	179.000	0.000000	0.000
ENSMUST00000181793.2	365	200.000	0.000000	0.000
ENSMUST00000103613.2	287	128.000	0.000000	0.000
ENSMUST00000198359.1	331	168.000	0.000000	0.000
ENSMUST00000197433.4	352	187.000	0.000000	0.000
ENSMUST00000179583.2	353	188.000	0.000000	0.000
ENSMUST00000103626.2	595	427.000	0.000000	0.000
ENSMUST00000178100.2	381	215.000	0.000000	0.000
ENSMUST00000179580.2	337	173.000	0.000000	0.000
ENSMUST00000103632.3	408	241.000	0.000000	0.000
ENSMUST00000199280.1	412	245.000	0.000000	0.000
ENSMUST00000103633.1	353	188.000	0.000000	0.000
ENSMUST00000196105.1	432	265.000	0.000000	0.000
ENSMUST00000103634.2	267	111.000	0.000000	0.000
ENSMUST00000103652.4	361	196.000	0.000000	0.000
ENSMUST00000103635.2	280	122.000	0.000000	0.000
ENSMUST00000103636.3	336	172.000	0.000000	0.000
ENSMUST00000103637.5	370	205.000	0.000000	0.000
ENSMUST00000180549.2	388	222.000	0.000000	0.000
ENSMUST00000183604.1	305	144.000	0.000000	0.000
ENSMUST00000177622.3	402	235.000	0.000000	0.000
ENSMUST00000180711.2	378	212.000	0.000000	0.000
ENSMUST00000184650.1	338	174.000	0.000000	0.000
ENSMUST00000181728.2	451	284.000	0.000000	0.000
ENSMUST00000103643.3	328	165.000	0.000000	0.000
ENSMUST00000103581.5	398	232.000	0.000000	0.000
ENSMUST00000181210.2	375	209.000	0.000000	0.000
ENSMUST00000183488.1	335	172.000	0.000000	0.000
ENSMUST00000103583.4	406	239.000	0.000000	0.000
ENSMUST00000103585.3	343	179.000	0.000000	0.000
ENSMUST00000200609.1	337	173.000	0.000000	0.000
ENSMUST00000200115.1	416	249.000	0.000000	0.000
ENSMUST00000103650.2	344	180.000	0.000000	0.000
ENSMUST00000103651.3	331	168.000	0.000000	0.000
ENSMUST00000198297.1	399	233.000	0.000000	0.000
ENSMUST00000200101.1	396	230.000	0.000000	0.000
ENSMUST00000103653.2	349	185.000	0.000000	0.000
ENSMUST00000103654.2	563	395.000	0.000000	0.000
ENSMUST00000103655.2	411	244.000	0.000000	0.000
ENSMUST00000180972.2	426	259.000	0.000000	0.000
ENSMUST00000103657.5	442	275.000	0.000000	0.000
ENSMUST00000103658.3	390	224.000	0.000000	0.000
ENSMUST00000179267.3	387	221.000	0.000000	0.000
ENSMUST00000184874.1	276	119.000	0.000000	0.000
ENSMUST00000103660.3	370	205.000	0.000000	0.000
ENSMUST00000181768.2	419	263.776	0.686314	1.000
ENSMUST00000183835.1	276	119.000	0.000000	0.000
ENSMUST00000103662.5	395	229.000	0.000000	0.000
ENSMUST00000103663.5	361	196.000	0.000000	0.000
ENSMUST00000103664.5	343	179.000	0.000000	0.000
ENSMUST00000103638.5	379	213.000	0.000000	0.000
ENSMUST00000103641.5	381	215.000	0.000000	0.000
ENSMUST00000184687.1	275	118.000	0.000000	0.000
ENSMUST00000103667.5	420	253.000	0.000000	0.000
ENSMUST00000180380.2	385	219.000	0.000000	0.000
ENSMUST00000184905.1	264	109.000	0.000000	0.000
ENSMUST00000103589.5	384	218.000	0.000000	0.000
ENSMUST00000103670.3	458	291.000	0.000000	0.000
ENSMUST00000103671.3	426	259.000	0.000000	0.000
ENSMUST00000103672.8	341	177.000	0.000000	0.000
ENSMUST00000186545.1	338	174.000	0.000000	0.000
ENSMUST00000103673.10	328	165.000	0.000000	0.000
ENSMUST00000186573.1	325	162.000	0.000000	0.000
ENSMUST00000103674.5	446	279.000	0.000000	0.000
ENSMUST00000180938.2	360	195.000	0.000000	0.000
ENSMUST00000103676.8	337	173.000	0.000000	0.000
ENSMUST00000187163.1	334	171.000	0.000000	0.000
ENSMUST00000103678.3	397	231.000	0.000000	0.000
ENSMUST00000197130.4	348	184.000	0.000000	0.000
ENSMUST00000103677.2	345	181.000	0.000000	0.000
ENSMUST00000199137.1	347	183.000	0.000000	0.000
ENSMUST00000103679.2	444	277.000	0.000000	0.000
ENSMUST00000103685.2	438	271.000	0.000000	0.000
ENSMUST00000198330.1	376	210.000	0.000000	0.000
ENSMUST00000103555.2	403	236.000	0.000000	0.000
ENSMUST00000103554.4	426	259.000	0.000000	0.000
ENSMUST00000103553.2	368	203.000	0.000000	0.000
ENSMUST00000199017.1	341	177.000	0.000000	0.000
ENSMUST00000103556.2	293	134.000	0.000000	0.000
ENSMUST00000198663.4	353	188.000	0.000000	0.000
ENSMUST00000103559.2	350	186.000	0.000000	0.000
ENSMUST00000103563.2	491	323.000	0.000000	0.000
ENSMUST00000103564.2	374	208.000	0.000000	0.000
ENSMUST00000103262.2	417	250.000	0.000000	0.000
ENSMUST00000103263.2	560	392.000	0.000000	0.000
ENSMUST00000103264.2	455	288.000	0.000000	0.000
ENSMUST00000103266.2	368	203.000	0.000000	0.000
ENSMUST00000103265.4	393	227.000	0.000000	0.000
ENSMUST00000103267.2	389	223.000	0.000000	0.000
ENSMUST00000194399.1	366	201.000	0.000000	0.000
ENSMUST00000103268.2	334	171.000	0.000000	0.000
ENSMUST00000103269.2	385	219.000	0.000000	0.000
ENSMUST00000103270.3	340	176.000	0.000000	0.000
ENSMUST00000103271.1	340	176.000	0.000000	0.000
ENSMUST00000103272.3	368	203.000	0.000000	0.000
ENSMUST00000103273.2	370	205.000	0.000000	0.000
ENSMUST00000103274.3	398	232.000	0.000000	0.000
ENSMUST00000103275.3	374	208.000	0.000000	0.000
ENSMUST00000103276.2	566	398.000	0.000000	0.000
ENSMUST00000103277.1	335	172.000	0.000000	0.000
ENSMUST00000195087.1	381	215.000	0.000000	0.000
ENSMUST00000103278.2	290	131.000	0.000000	0.000
ENSMUST00000193997.5	347	183.000	0.000000	0.000
ENSMUST00000103279.2	344	180.000	0.000000	0.000
ENSMUST00000193064.1	367	202.000	0.000000	0.000
ENSMUST00000103280.2	344	180.000	0.000000	0.000
ENSMUST00000103281.2	353	188.000	0.000000	0.000
ENSMUST00000191646.5	335	172.000	0.000000	0.000
ENSMUST00000103282.2	332	169.000	0.000000	0.000
ENSMUST00000193003.1	416	249.000	0.000000	0.000
ENSMUST00000103300.2	334	171.000	0.000000	0.000
ENSMUST00000174262.3	2395	2227.000	0.000000	0.000
ENSMUST00000173904.3	1102	934.000	0.000000	0.000
ENSMUST00000208396.1	925	757.000	0.000000	0.000
ENSMUST00000213225.2	1212	1044.000	0.000000	0.000
ENSMUST00000117704.1	943	775.000	0.000000	0.000
ENSMUST00000208175.1	2235	2067.000	0.000000	0.000
ENSMUST00000208760.1	923	755.000	0.000000	0.000
ENSMUST00000207287.2	1208	1040.000	0.000000	0.000
ENSMUST00000173185.1	1458	1335.785	1.084207	8.000
ENSMUST00000195589.5	2272	2104.000	0.000000	0.000
ENSMUST00000184581.2	707	539.000	0.000000	0.000
ENSMUST00000184861.3	655	487.000	0.000000	0.000
ENSMUST00000112076.8	2277	2109.000	0.000000	0.000
ENSMUST00000209871.2	2792	2624.000	0.000000	0.000
ENSMUST00000210949.2	2821	2653.000	0.000000	0.000
ENSMUST00000223545.1	939	771.000	0.000000	0.000
ENSMUST00000182198.7	1265	1097.000	0.000000	0.000
ENSMUST00000172762.1	3466	3298.000	0.000000	0.000
ENSMUST00000194951.1	1194	1026.000	0.000000	0.000
ENSMUST00000173420.1	1257	1089.000	0.000000	0.000
ENSMUST00000174177.1	915	739.570	2.528088	10.328
ENSMUST00000174248.7	519	351.000	0.000000	0.000
ENSMUST00000173567.1	1252	1079.484	2.125154	12.672
ENSMUST00000174854.2	1156	888.114	0.685362	3.362
ENSMUST00000172979.3	998	830.000	0.000000	0.000
ENSMUST00000116010.2	172	44.000	0.000000	0.000
ENSMUST00000118957.1	930	762.000	0.000000	0.000
ENSMUST00000117787.3	2501	2333.000	0.000000	0.000
ENSMUST00000214356.2	4698	4530.000	0.000000	0.000
ENSMUST00000217651.1	2011	1843.000	0.000000	0.000
ENSMUST00000034492.5	2022	1854.000	0.000000	0.000
ENSMUST00000135184.7	2967	3026.912	0.777503	13.000
ENSMUST00000155233.7	2790	2622.000	0.000000	0.000
ENSMUST00000113768.7	2695	2527.000	0.000000	0.000
ENSMUST00000238205.1	1418	1250.000	0.000000	0.000
ENSMUST00000238262.1	925	757.000	0.000000	0.000
ENSMUST00000231995.1	352	187.000	0.000000	0.000
ENSMUST00000231461.1	755	587.000	0.000000	0.000
ENSMUST00000231455.1	409	242.000	0.000000	0.000
ENSMUST00000142883.2	481	313.000	0.000000	0.000
ENSMUST00000232193.2	908	740.000	0.000000	0.000
ENSMUST00000023655.12	3385	3217.000	0.000000	0.000
ENSMUST00000232282.2	1401	1233.000	0.000000	0.000
ENSMUST00000190447.7	2476	2308.000	0.000000	0.000
ENSMUST00000188251.6	2421	2253.000	0.000000	0.000
ENSMUST00000190097.1	649	481.000	0.000000	0.000
ENSMUST00000191103.1	537	369.000	0.000000	0.000
ENSMUST00000024112.7	2417	2249.000	0.000000	0.000
ENSMUST00000121614.1	952	784.000	0.000000	0.000
ENSMUST00000217546.1	852	684.000	0.000000	0.000
ENSMUST00000216912.1	937	769.000	0.000000	0.000
ENSMUST00000178303.1	936	768.000	0.000000	0.000
ENSMUST00000135748.1	788	620.000	0.000000	0.000
ENSMUST00000134898.1	462	295.000	0.000000	0.000
ENSMUST00000147728.1	557	389.000	0.000000	0.000
ENSMUST00000077582.13	784	616.000	0.000000	0.000
ENSMUST00000213073.1	929	761.000	0.000000	0.000
ENSMUST00000214075.2	2165	1997.000	0.000000	0.000
ENSMUST00000214936.1	2168	2000.000	0.000000	0.000
ENSMUST00000215471.1	2177	2009.000	0.000000	0.000
ENSMUST00000215546.1	949	781.000	0.000000	0.000
ENSMUST00000201125.3	1352	1216.608	2.529630	17.000
ENSMUST00000006814.8	1309	1172.215	0.000000	0.000
ENSMUST00000182769.9	1477	1309.000	0.000000	0.000
ENSMUST00000088673.4	531	363.000	0.000000	0.000
ENSMUST00000122808.1	3794	3702.998	0.072502	1.483
ENSMUST00000077820.5	1581	1379.118	0.330399	2.517
ENSMUST00000213169.1	2658	2490.000	0.000000	0.000
ENSMUST00000055276.5	1260	1092.000	0.000000	0.000
ENSMUST00000100960.10	2692	2656.376	0.272602	4.000
ENSMUST00000171587.1	1329	1161.000	0.000000	0.000
ENSMUST00000194248.1	936	641.579	7.479985	26.509
ENSMUST00000179719.1	1296	1008.687	1.523932	8.491
ENSMUST00000106393.7	843	576.415	0.000000	0.000
ENSMUST00000132882.1	741	573.000	0.000000	0.000
ENSMUST00000006562.5	910	627.749	0.000000	0.000
ENSMUST00000126664.7	6052	6114.190	3.725147	125.812
ENSMUST00000156937.1	2191	2084.567	0.197217	2.271
ENSMUST00000136350.7	3488	3413.370	0.196651	3.708
ENSMUST00000146393.7	2484	2340.526	0.869029	11.235
ENSMUST00000169617.2	761	593.000	0.000000	0.000
ENSMUST00000094710.7	2365	2199.494	0.000000	0.000
ENSMUST00000217577.1	914	746.000	0.000000	0.000
ENSMUST00000096114.12	1597	1281.703	2.824887	20.000
ENSMUST00000163093.1	1378	1210.000	0.000000	0.000
ENSMUST00000217438.1	943	775.000	0.000000	0.000
ENSMUST00000195764.1	4615	4567.125	1.144347	28.870
ENSMUST00000208907.1	2796	2628.000	0.000000	0.000
ENSMUST00000194208.5	1527	1444.773	0.406825	3.247
ENSMUST00000192481.1	1131	963.000	0.000000	0.000
ENSMUST00000041920.4	1243	1075.000	0.000000	0.000
ENSMUST00000134042.2	687	519.000	0.000000	0.000
ENSMUST00000235482.1	1036	868.000	0.000000	0.000
ENSMUST00000117959.2	963	795.000	0.000000	0.000
ENSMUST00000210779.1	951	783.000	0.000000	0.000
ENSMUST00000118378.1	948	780.000	0.000000	0.000
ENSMUST00000209201.1	477	309.000	0.000000	0.000
ENSMUST00000094105.4	946	778.000	0.000000	0.000
ENSMUST00000134011.3	1136	968.000	0.000000	0.000
ENSMUST00000117349.7	934	766.000	0.000000	0.000
ENSMUST00000134773.3	1513	1345.000	0.000000	0.000
ENSMUST00000118336.3	2129	1961.000	0.000000	0.000
ENSMUST00000119267.1	955	787.000	0.000000	0.000
ENSMUST00000143750.3	1675	1507.000	0.000000	0.000
ENSMUST00000205791.1	633	465.000	0.000000	0.000
ENSMUST00000115991.3	1237	1069.000	0.000000	0.000
ENSMUST00000121340.1	945	777.000	0.000000	0.000
ENSMUST00000121432.3	2321	2153.000	0.000000	0.000
ENSMUST00000121065.2	972	804.000	0.000000	0.000
ENSMUST00000118809.2	971	803.000	0.000000	0.000
ENSMUST00000216831.2	1270	1102.000	0.000000	0.000
ENSMUST00000121914.2	1042	874.000	0.000000	0.000
ENSMUST00000209914.1	959	791.000	0.000000	0.000
ENSMUST00000072887.4	966	798.000	0.000000	0.000
ENSMUST00000211596.1	921	753.000	0.000000	0.000
ENSMUST00000071242.4	934	766.000	0.000000	0.000
ENSMUST00000214399.3	897	729.000	0.000000	0.000
ENSMUST00000179386.1	1050	882.000	0.000000	0.000
ENSMUST00000184850.7	1072	923.029	5.106893	26.038
ENSMUST00000173080.9	1138	970.000	0.000000	0.000
ENSMUST00000185167.7	836	668.000	0.000000	0.000
ENSMUST00000195838.5	1105	937.000	0.000000	0.000
ENSMUST00000194244.5	862	694.000	0.000000	0.000
ENSMUST00000185087.7	1064	896.000	0.000000	0.000
ENSMUST00000195833.5	829	653.091	0.286059	1.032
ENSMUST00000184502.7	862	694.000	0.000000	0.000
ENSMUST00000183560.7	316	154.000	0.000000	0.000
ENSMUST00000183999.7	358	193.000	0.000000	0.000
ENSMUST00000192532.1	995	827.000	0.000000	0.000
ENSMUST00000216665.2	4530	4362.000	0.000000	0.000
ENSMUST00000149775.2	1209	1041.000	0.000000	0.000
ENSMUST00000182725.1	558	390.000	0.000000	0.000
ENSMUST00000183291.1	1837	1750.623	0.000000	0.000
ENSMUST00000086377.8	1832	1746.415	2.284308	22.037
ENSMUST00000174625.7	3389	3325.729	0.742143	13.634
ENSMUST00000174382.7	1699	1531.000	0.000000	0.000
ENSMUST00000166442.2	1481	1355.618	0.817484	6.122
ENSMUST00000213589.1	935	767.000	0.000000	0.000
ENSMUST00000215139.1	932	764.000	0.000000	0.000
ENSMUST00000215291.1	572	404.000	0.000000	0.000
ENSMUST00000215191.1	933	765.000	0.000000	0.000
ENSMUST00000117860.1	950	782.000	0.000000	0.000
ENSMUST00000206214.2	1054	886.000	0.000000	0.000
ENSMUST00000205727.2	1141	973.000	0.000000	0.000
ENSMUST00000118068.2	3462	3294.000	0.000000	0.000
ENSMUST00000207772.2	1320	1152.000	0.000000	0.000
ENSMUST00000080031.2	926	758.000	0.000000	0.000
ENSMUST00000175971.2	2721	2553.000	0.000000	0.000
ENSMUST00000234658.1	1287	1119.000	0.000000	0.000
ENSMUST00000177481.3	2573	2405.000	0.000000	0.000
ENSMUST00000211998.1	932	764.000	0.000000	0.000
ENSMUST00000211893.1	1128	960.000	0.000000	0.000
ENSMUST00000221099.1	929	761.000	0.000000	0.000
ENSMUST00000222301.1	929	761.000	0.000000	0.000
ENSMUST00000069063.4	390	224.000	0.000000	0.000
ENSMUST00000208970.2	2764	2596.000	0.000000	0.000
ENSMUST00000219487.1	2956	2788.000	0.000000	0.000
ENSMUST00000174025.2	3121	2953.000	0.000000	0.000
ENSMUST00000174673.2	919	751.000	0.000000	0.000
ENSMUST00000202355.1	928	760.000	0.000000	0.000
ENSMUST00000117982.1	932	764.000	0.000000	0.000
ENSMUST00000086854.9	6630	6890.194	0.000000	0.000
ENSMUST00000112848.7	6761	7036.380	0.000000	0.000
ENSMUST00000112847.8	7196	7502.758	15.590682	646.141
ENSMUST00000141573.7	1502	1423.895	5.456449	42.917
ENSMUST00000112846.7	2617	2520.648	6.368782	88.677
ENSMUST00000128869.7	2518	2210.529	1.485762	18.142
ENSMUST00000133069.7	2732	2443.917	1.915265	25.856
ENSMUST00000152609.1	968	800.000	0.000000	0.000
ENSMUST00000142444.1	265	119.800	3.449212	2.283
ENSMUST00000135134.1	342	190.638	0.000000	0.000
ENSMUST00000136595.1	300	140.000	0.000000	0.000
ENSMUST00000170792.8	7198	7504.888	6.729688	278.985
ENSMUST00000189634.6	651	483.000	0.000000	0.000
ENSMUST00000056590.5	650	482.000	0.000000	0.000
ENSMUST00000205127.1	936	768.000	0.000000	0.000
ENSMUST00000118736.3	984	816.000	0.000000	0.000
ENSMUST00000196323.1	3865	4010.711	0.045250	1.002
ENSMUST00000198398.4	935	767.000	0.000000	0.000
ENSMUST00000103740.1	413	246.000	0.000000	0.000
ENSMUST00000103558.2	924	756.000	0.000000	0.000
ENSMUST00000198163.1	648	480.000	0.000000	0.000
ENSMUST00000164407.1	519	351.000	0.000000	0.000
ENSMUST00000103561.2	914	746.000	0.000000	0.000
ENSMUST00000179181.2	985	817.000	0.000000	0.000
ENSMUST00000192856.5	737	569.000	0.000000	0.000
ENSMUST00000103291.1	512	344.000	0.000000	0.000
ENSMUST00000103299.2	692	545.789	0.331691	1.000
ENSMUST00000103427.1	54	7.000	0.000000	0.000
ENSMUST00000103428.1	48	6.000	0.000000	0.000
ENSMUST00000192746.1	48	6.000	0.000000	0.000
ENSMUST00000103429.1	54	7.000	0.000000	0.000
ENSMUST00000103430.1	53	7.000	25.861911	1.000
ENSMUST00000199490.1	38	2.000	0.000000	0.000
ENSMUST00000200211.1	38	2.000	0.000000	0.000
ENSMUST00000200074.1	38	2.000	0.000000	0.000
ENSMUST00000198313.1	42	3.000	0.000000	0.000
ENSMUST00000197969.1	38	2.000	0.000000	0.000
ENSMUST00000103405.1	38	2.000	0.000000	0.000
ENSMUST00000199487.1	38	2.000	0.000000	0.000
ENSMUST00000103407.2	36	1.000	0.000000	0.000
ENSMUST00000199459.1	38	2.000	0.000000	0.000
ENSMUST00000103409.1	42	3.000	0.000000	0.000
ENSMUST00000103408.1	38	2.000	0.000000	0.000
ENSMUST00000198234.1	39	2.000	0.000000	0.000
ENSMUST00000103406.1	43	4.000	0.000000	0.000
ENSMUST00000223335.1	1460	1292.000	0.000000	0.000
ENSMUST00000137336.2	1367	1199.000	0.000000	0.000
ENSMUST00000103416.8	1214	1046.000	0.000000	0.000
ENSMUST00000195192.1	1111	943.000	0.000000	0.000
ENSMUST00000192188.2	2566	2398.000	0.000000	0.000
ENSMUST00000103418.2	1114	946.000	0.000000	0.000
ENSMUST00000103420.2	1076	908.000	0.000000	0.000
ENSMUST00000194304.5	2482	2314.000	0.000000	0.000
ENSMUST00000223179.1	2414	2246.000	0.000000	0.000
ENSMUST00000103423.2	1082	914.000	0.000000	0.000
ENSMUST00000194162.5	1806	1800.460	0.201097	2.000
ENSMUST00000192250.1	802	634.000	0.000000	0.000
ENSMUST00000177715.7	1698	1616.138	0.323471	2.888
ENSMUST00000103426.2	1493	1398.209	4.675644	36.112
ENSMUST00000194738.5	2540	2372.000	0.000000	0.000
ENSMUST00000178282.2	1100	932.000	0.000000	0.000
ENSMUST00000200235.1	452	285.000	0.000000	0.000
ENSMUST00000200568.1	454	287.000	0.000000	0.000
ENSMUST00000197046.1	314	152.000	0.000000	0.000
ENSMUST00000198182.1	458	291.000	0.000000	0.000
ENSMUST00000103749.2	606	438.000	0.000000	0.000
ENSMUST00000103410.2	532	364.000	0.000000	0.000
ENSMUST00000195735.1	351	187.000	0.000000	0.000
ENSMUST00000103511.1	294	134.000	0.000000	0.000
ENSMUST00000103372.2	359	194.000	0.000000	0.000
ENSMUST00000200160.4	341	177.000	0.000000	0.000
ENSMUST00000103373.2	344	180.000	0.000000	0.000
ENSMUST00000197820.4	362	197.000	0.000000	0.000
ENSMUST00000103374.2	359	194.000	0.000000	0.000
ENSMUST00000196959.1	365	200.000	0.000000	0.000
ENSMUST00000197429.4	365	200.000	0.000000	0.000
ENSMUST00000103376.2	362	197.000	0.000000	0.000
ENSMUST00000103377.2	366	201.000	0.000000	0.000
ENSMUST00000103378.2	368	203.000	0.000000	0.000
ENSMUST00000197371.1	375	209.000	0.000000	0.000
ENSMUST00000103379.2	344	180.000	0.000000	0.000
ENSMUST00000197525.1	370	205.000	0.000000	0.000
ENSMUST00000103380.2	305	144.000	0.000000	0.000
ENSMUST00000103512.2	388	222.000	0.000000	0.000
ENSMUST00000191862.5	351	187.000	0.000000	0.000
ENSMUST00000103513.2	348	184.000	0.000000	0.000
ENSMUST00000193950.5	351	187.000	0.000000	0.000
ENSMUST00000103514.2	348	184.000	0.000000	0.000
ENSMUST00000197272.1	360	195.000	0.000000	0.000
ENSMUST00000103381.2	300	140.000	0.000000	0.000
ENSMUST00000103382.1	371	206.000	0.000000	0.000
ENSMUST00000103515.1	351	187.000	0.000000	0.000
ENSMUST00000103383.2	380	214.000	0.000000	0.000
ENSMUST00000103384.1	365	200.000	0.000000	0.000
ENSMUST00000196275.1	344	180.000	0.000000	0.000
ENSMUST00000103386.2	369	204.000	0.000000	0.000
ENSMUST00000103387.2	382	216.000	0.000000	0.000
ENSMUST00000103388.3	375	209.000	0.000000	0.000
ENSMUST00000191868.1	351	187.000	0.000000	0.000
ENSMUST00000103516.1	294	134.000	0.000000	0.000
ENSMUST00000195417.1	351	187.000	0.000000	0.000
ENSMUST00000103517.1	294	134.000	0.000000	0.000
ENSMUST00000196599.1	370	205.000	0.000000	0.000
ENSMUST00000103389.2	305	144.000	0.000000	0.000
ENSMUST00000103390.2	395	229.000	0.000000	0.000
ENSMUST00000103746.2	391	225.000	0.000000	0.000
ENSMUST00000103391.3	377	211.000	0.000000	0.000
ENSMUST00000195945.1	379	213.000	0.000000	0.000
ENSMUST00000103392.2	362	197.000	0.000000	0.000
ENSMUST00000103393.1	347	183.000	0.000000	0.000
ENSMUST00000103394.1	347	195.696	0.925077	1.000
ENSMUST00000194865.1	397	231.000	0.000000	0.000
ENSMUST00000103518.1	294	134.000	0.000000	0.000
ENSMUST00000198184.1	359	194.000	0.000000	0.000
ENSMUST00000103395.1	287	128.000	0.000000	0.000
ENSMUST00000192298.1	351	187.000	0.000000	0.000
ENSMUST00000178949.1	294	134.000	0.000000	0.000
ENSMUST00000192724.1	351	187.000	0.000000	0.000
ENSMUST00000103519.1	294	134.000	0.000000	0.000
ENSMUST00000194257.1	358	193.000	0.000000	0.000
ENSMUST00000103521.2	390	224.000	0.000000	0.000
ENSMUST00000192554.5	351	187.000	0.000000	0.000
ENSMUST00000103522.2	348	184.000	0.000000	0.000
ENSMUST00000103523.1	351	187.000	0.000000	0.000
ENSMUST00000193145.1	354	189.000	0.000000	0.000
ENSMUST00000103524.1	301	141.000	0.000000	0.000
ENSMUST00000103525.2	377	211.000	0.000000	0.000
ENSMUST00000103526.2	415	248.000	0.000000	0.000
ENSMUST00000103751.2	381	215.000	0.000000	0.000
ENSMUST00000197518.1	366	201.000	0.000000	0.000
ENSMUST00000103752.2	348	184.000	0.000000	0.000
ENSMUST00000103396.1	359	194.000	0.000000	0.000
ENSMUST00000194071.1	351	187.000	0.000000	0.000
ENSMUST00000103527.1	294	134.000	0.000000	0.000
ENSMUST00000196940.1	359	194.000	0.000000	0.000
ENSMUST00000103397.2	356	191.000	0.000000	0.000
ENSMUST00000103398.1	359	194.000	0.000000	0.000
ENSMUST00000192591.1	358	193.000	0.000000	0.000
ENSMUST00000103529.3	351	187.000	0.000000	0.000
ENSMUST00000197560.1	359	194.000	0.000000	0.000
ENSMUST00000103399.2	299	139.000	0.000000	0.000
ENSMUST00000103400.2	382	216.000	0.000000	0.000
ENSMUST00000103401.2	360	195.000	0.000000	0.000
ENSMUST00000103402.1	359	194.000	0.000000	0.000
ENSMUST00000103403.2	378	212.000	0.000000	0.000
ENSMUST00000195359.5	351	187.000	0.000000	0.000
ENSMUST00000103530.2	348	184.000	0.000000	0.000
ENSMUST00000103404.1	359	194.000	0.000000	0.000
ENSMUST00000103531.3	351	187.000	0.000000	0.000
ENSMUST00000103503.3	349	185.000	0.000000	0.000
ENSMUST00000171270.1	90	14.000	0.000000	0.000
ENSMUST00000103302.2	501	333.000	0.000000	0.000
ENSMUST00000103303.2	394	228.000	0.000000	0.000
ENSMUST00000103304.2	374	208.000	0.000000	0.000
ENSMUST00000103305.1	362	197.000	0.000000	0.000
ENSMUST00000103306.1	362	197.000	0.000000	0.000
ENSMUST00000196006.4	353	188.000	0.000000	0.000
ENSMUST00000103307.2	350	186.000	0.000000	0.000
ENSMUST00000200578.4	353	188.000	0.000000	0.000
ENSMUST00000103308.2	350	186.000	0.000000	0.000
ENSMUST00000200586.1	359	194.000	0.000000	0.000
ENSMUST00000103309.2	341	177.000	0.000000	0.000
ENSMUST00000103310.2	358	193.000	0.000000	0.000
ENSMUST00000197406.4	353	188.000	0.000000	0.000
ENSMUST00000103311.2	350	186.000	0.000000	0.000
ENSMUST00000196768.1	353	188.000	0.000000	0.000
ENSMUST00000103312.2	287	128.000	0.000000	0.000
ENSMUST00000103313.2	377	211.000	0.000000	0.000
ENSMUST00000103314.2	383	217.000	0.000000	0.000
ENSMUST00000197515.1	359	194.000	0.000000	0.000
ENSMUST00000103315.2	350	186.000	0.000000	0.000
ENSMUST00000103316.1	353	188.000	0.000000	0.000
ENSMUST00000194581.1	378	212.000	0.000000	0.000
ENSMUST00000163467.1	302	142.000	0.000000	0.000
ENSMUST00000103532.2	405	238.000	0.000000	0.000
ENSMUST00000197803.1	363	198.000	0.000000	0.000
ENSMUST00000103533.1	301	141.000	0.000000	0.000
ENSMUST00000103317.2	404	237.000	0.000000	0.000
ENSMUST00000103534.1	351	187.000	0.000000	0.000
ENSMUST00000103535.2	405	238.000	0.000000	0.000
ENSMUST00000103318.5	361	196.000	0.000000	0.000
ENSMUST00000103319.2	358	193.000	0.000000	0.000
ENSMUST00000103320.2	368	203.000	0.000000	0.000
ENSMUST00000103536.3	358	193.000	0.000000	0.000
ENSMUST00000103321.2	401	235.000	0.000000	0.000
ENSMUST00000103322.2	374	208.000	0.000000	0.000
ENSMUST00000103323.2	378	212.000	0.000000	0.000
ENSMUST00000103324.2	375	209.000	0.000000	0.000
ENSMUST00000200406.1	339	175.000	0.000000	0.000
ENSMUST00000103537.2	399	233.000	0.000000	0.000
ENSMUST00000199510.4	353	188.000	0.000000	0.000
ENSMUST00000103325.2	350	186.000	0.000000	0.000
ENSMUST00000198646.1	351	187.000	0.000000	0.000
ENSMUST00000103538.2	294	134.000	0.000000	0.000
ENSMUST00000168090.2	376	210.000	0.000000	0.000
ENSMUST00000103326.2	359	194.000	0.000000	0.000
ENSMUST00000196839.4	347	183.000	0.000000	0.000
ENSMUST00000103327.2	344	180.000	0.000000	0.000
ENSMUST00000199933.4	351	187.000	0.000000	0.000
ENSMUST00000103539.2	348	184.000	0.000000	0.000
ENSMUST00000199266.1	358	193.000	0.000000	0.000
ENSMUST00000103540.2	315	153.000	0.000000	0.000
ENSMUST00000103328.2	359	194.000	0.000000	0.000
ENSMUST00000198735.1	347	183.000	0.000000	0.000
ENSMUST00000103329.2	287	128.000	0.000000	0.000
ENSMUST00000196690.1	359	194.000	0.000000	0.000
ENSMUST00000103541.2	396	230.000	0.000000	0.000
ENSMUST00000164041.2	299	139.000	0.000000	0.000
ENSMUST00000103542.1	303	142.000	0.000000	0.000
ENSMUST00000103330.1	347	183.000	0.000000	0.000
ENSMUST00000196863.1	363	198.000	0.000000	0.000
ENSMUST00000183936.1	344	180.000	0.000000	0.000
ENSMUST00000103332.1	351	187.000	0.000000	0.000
ENSMUST00000196587.4	351	187.000	0.000000	0.000
ENSMUST00000103543.2	348	184.000	0.000000	0.000
ENSMUST00000103333.3	358	193.000	0.000000	0.000
ENSMUST00000103544.2	373	207.000	0.000000	0.000
ENSMUST00000103334.3	352	187.000	0.000000	0.000
ENSMUST00000197537.1	368	203.000	0.000000	0.000
ENSMUST00000169155.1	294	134.000	0.000000	0.000
ENSMUST00000198777.1	406	239.000	0.000000	0.000
ENSMUST00000170551.1	294	134.000	0.000000	0.000
ENSMUST00000199373.1	376	210.000	0.000000	0.000
ENSMUST00000163670.1	294	134.000	0.000000	0.000
ENSMUST00000103547.1	351	187.000	0.000000	0.000
ENSMUST00000103548.2	351	187.000	0.000000	0.000
ENSMUST00000199143.4	338	174.000	0.000000	0.000
ENSMUST00000103335.2	335	172.000	0.000000	0.000
ENSMUST00000103336.1	362	197.000	0.000000	0.000
ENSMUST00000196991.1	386	220.000	0.000000	0.000
ENSMUST00000103549.1	294	134.000	0.000000	0.000
ENSMUST00000198756.1	353	188.000	0.000000	0.000
ENSMUST00000103551.1	351	187.000	0.000000	0.000
ENSMUST00000103552.1	351	187.000	0.000000	0.000
ENSMUST00000193936.1	357	192.000	0.000000	0.000
ENSMUST00000179796.1	297	137.000	0.000000	0.000
ENSMUST00000103489.1	357	192.000	0.000000	0.000
ENSMUST00000193397.1	357	192.000	0.000000	0.000
ENSMUST00000195037.1	359	194.000	0.000000	0.000
ENSMUST00000103492.1	359	194.000	0.000000	0.000
ENSMUST00000103493.2	351	187.000	0.000000	0.000
ENSMUST00000191803.1	395	229.000	0.000000	0.000
ENSMUST00000103494.1	294	134.000	0.000000	0.000
ENSMUST00000103363.1	352	187.000	0.000000	0.000
ENSMUST00000103364.2	360	195.000	0.000000	0.000
ENSMUST00000103365.2	377	211.000	0.000000	0.000
ENSMUST00000103366.2	385	219.000	0.000000	0.000
ENSMUST00000103367.2	401	235.000	0.000000	0.000
ENSMUST00000103368.2	379	213.000	0.000000	0.000
ENSMUST00000103369.1	347	183.000	0.000000	0.000
ENSMUST00000103495.2	377	211.000	0.000000	0.000
ENSMUST00000197290.1	347	183.000	0.000000	0.000
ENSMUST00000103370.2	287	128.000	0.000000	0.000
ENSMUST00000198880.4	347	183.000	0.000000	0.000
ENSMUST00000103371.2	344	180.000	0.000000	0.000
ENSMUST00000103496.3	388	222.000	0.000000	0.000
ENSMUST00000195337.1	354	189.000	0.000000	0.000
ENSMUST00000103497.1	351	187.000	0.000000	0.000
ENSMUST00000193893.5	351	187.000	0.000000	0.000
ENSMUST00000103498.2	348	184.000	0.000000	0.000
ENSMUST00000191801.1	351	187.000	0.000000	0.000
ENSMUST00000195469.5	386	220.000	0.000000	0.000
ENSMUST00000109711.3	215	71.000	0.000000	0.000
ENSMUST00000103500.1	294	134.000	0.000000	0.000
ENSMUST00000192077.1	351	187.000	0.000000	0.000
ENSMUST00000103501.2	294	134.000	0.000000	0.000
ENSMUST00000194350.5	351	187.000	0.000000	0.000
ENSMUST00000103504.2	306	145.000	0.000000	0.000
ENSMUST00000193855.1	405	238.000	0.000000	0.000
ENSMUST00000103505.2	348	184.000	0.000000	0.000
ENSMUST00000194968.5	351	187.000	0.000000	0.000
ENSMUST00000103506.2	348	184.000	0.000000	0.000
ENSMUST00000103507.1	351	187.000	0.000000	0.000
ENSMUST00000194625.1	351	187.000	0.000000	0.000
ENSMUST00000191861.1	351	187.000	0.000000	0.000
ENSMUST00000103509.1	294	134.000	0.000000	0.000
ENSMUST00000103510.1	351	187.000	0.000000	0.000
ENSMUST00000191918.1	357	192.000	0.000000	0.000
ENSMUST00000177949.1	297	137.000	0.000000	0.000
ENSMUST00000103466.1	353	188.000	0.000000	0.000
ENSMUST00000103467.1	351	187.000	0.000000	0.000
ENSMUST00000103468.2	461	294.000	0.000000	0.000
ENSMUST00000103469.3	399	233.000	0.000000	0.000
ENSMUST00000195641.1	353	188.000	0.000000	0.000
ENSMUST00000103470.1	299	139.000	0.000000	0.000
ENSMUST00000195884.1	351	187.000	0.000000	0.000
ENSMUST00000103471.1	294	134.000	0.000000	0.000
ENSMUST00000103472.3	351	187.000	0.000000	0.000
ENSMUST00000103473.1	351	187.000	0.000000	0.000
ENSMUST00000103461.4	361	196.000	0.000000	0.000
ENSMUST00000195706.1	351	187.000	0.000000	0.000
ENSMUST00000103475.1	333	170.000	0.000000	0.000
ENSMUST00000191693.1	350	186.000	0.000000	0.000
ENSMUST00000103476.1	296	136.000	0.000000	0.000
ENSMUST00000192499.2	437	270.000	0.000000	0.000
ENSMUST00000103477.3	360	195.000	0.000000	0.000
ENSMUST00000193408.1	353	188.000	0.000000	0.000
ENSMUST00000195619.1	353	188.000	0.000000	0.000
ENSMUST00000103479.3	299	139.000	0.000000	0.000
ENSMUST00000196595.1	352	187.000	0.000000	0.000
ENSMUST00000103351.2	286	127.000	0.000000	0.000
ENSMUST00000198345.1	352	187.000	0.000000	0.000
ENSMUST00000177795.1	288	129.000	0.000000	0.000
ENSMUST00000199160.1	382	216.000	0.000000	0.000
ENSMUST00000103353.2	284	126.000	0.000000	0.000
ENSMUST00000103354.2	368	203.000	0.000000	0.000
ENSMUST00000197448.1	358	193.000	0.000000	0.000
ENSMUST00000103355.2	292	133.000	0.000000	0.000
ENSMUST00000195124.5	350	186.000	0.000000	0.000
ENSMUST00000103481.2	342	178.000	0.000000	0.000
ENSMUST00000103356.3	373	207.000	0.000000	0.000
ENSMUST00000103357.3	352	187.000	0.000000	0.000
ENSMUST00000194159.1	351	187.000	0.000000	0.000
ENSMUST00000103482.1	294	134.000	0.000000	0.000
ENSMUST00000103483.2	394	228.000	0.000000	0.000
ENSMUST00000125484.2	359	194.000	0.000000	0.000
ENSMUST00000183954.3	302	142.000	0.000000	0.000
ENSMUST00000103485.2	353	188.000	0.000000	0.000
ENSMUST00000103486.1	356	191.000	0.000000	0.000
ENSMUST00000103359.2	379	213.000	0.000000	0.000
ENSMUST00000199437.1	352	187.000	0.000000	0.000
ENSMUST00000177697.1	288	129.000	0.000000	0.000
ENSMUST00000198328.1	367	202.000	0.000000	0.000
ENSMUST00000166380.1	292	133.000	0.000000	0.000
ENSMUST00000103345.3	394	228.000	0.000000	0.000
ENSMUST00000103478.3	350	186.000	0.000000	0.000
ENSMUST00000200454.1	378	212.000	0.000000	0.000
ENSMUST00000103337.2	340	176.000	0.000000	0.000
ENSMUST00000114212.3	347	183.000	0.000000	0.000
ENSMUST00000103339.1	347	183.000	0.000000	0.000
ENSMUST00000197966.1	358	193.000	0.000000	0.000
ENSMUST00000103340.2	290	131.000	0.000000	0.000
ENSMUST00000103341.3	348	184.000	0.000000	0.000
ENSMUST00000195468.5	353	188.000	0.000000	0.000
ENSMUST00000103442.2	350	186.000	0.000000	0.000
ENSMUST00000103443.2	352	187.000	0.000000	0.000
ENSMUST00000103444.2	425	258.000	0.000000	0.000
ENSMUST00000178229.2	347	183.000	0.000000	0.000
ENSMUST00000103446.1	353	188.000	0.000000	0.000
ENSMUST00000103447.1	350	186.000	0.000000	0.000
ENSMUST00000103448.2	418	251.000	0.000000	0.000
ENSMUST00000195707.2	480	312.000	0.000000	0.000
ENSMUST00000103449.3	347	183.000	0.000000	0.000
ENSMUST00000103450.3	353	188.000	0.000000	0.000
ENSMUST00000179657.1	350	186.000	0.000000	0.000
ENSMUST00000192264.1	413	246.000	0.000000	0.000
ENSMUST00000103452.2	350	186.000	0.000000	0.000
ENSMUST00000195381.1	353	188.000	0.000000	0.000
ENSMUST00000103342.3	358	193.000	0.000000	0.000
ENSMUST00000103343.3	358	193.000	0.000000	0.000
ENSMUST00000180013.2	369	204.000	0.000000	0.000
ENSMUST00000103344.2	394	228.000	0.000000	0.000
ENSMUST00000192911.1	350	186.000	0.000000	0.000
ENSMUST00000103455.2	342	178.000	0.000000	0.000
ENSMUST00000103346.2	402	235.000	0.000000	0.000
ENSMUST00000196201.1	352	187.000	0.000000	0.000
ENSMUST00000101325.3	288	129.000	0.000000	0.000
ENSMUST00000103456.3	355	190.000	0.000000	0.000
ENSMUST00000103348.2	379	213.000	0.000000	0.000
ENSMUST00000192877.1	361	196.000	0.000000	0.000
ENSMUST00000103457.2	350	186.000	0.000000	0.000
ENSMUST00000103349.1	348	184.000	0.000000	0.000
ENSMUST00000103350.2	394	228.000	0.000000	0.000
ENSMUST00000193652.1	380	214.000	0.000000	0.000
ENSMUST00000103458.2	350	186.000	0.000000	0.000
ENSMUST00000103459.4	405	238.000	0.000000	0.000
ENSMUST00000103451.4	362	197.000	0.000000	0.000
ENSMUST00000103474.4	363	198.000	0.000000	0.000
ENSMUST00000193133.2	357	192.000	0.000000	0.000
ENSMUST00000103462.3	354	189.000	0.000000	0.000
ENSMUST00000103463.2	351	187.000	0.000000	0.000
ENSMUST00000103464.2	414	247.000	0.000000	0.000
ENSMUST00000167638.1	352	187.000	0.000000	0.000
ENSMUST00000166255.1	278	121.000	0.000000	0.000
ENSMUST00000103301.2	359	194.000	0.000000	0.000
ENSMUST00000095364.2	294	134.000	0.000000	0.000
ENSMUST00000103682.2	51	6.000	0.000000	0.000
ENSMUST00000103683.1	59	8.000	0.000000	0.000
ENSMUST00000197589.1	62	9.000	0.000000	0.000
ENSMUST00000103686.1	64	9.000	0.000000	0.000
ENSMUST00000103687.1	63	9.000	0.000000	0.000
ENSMUST00000196977.1	63	9.000	0.000000	0.000
ENSMUST00000103688.2	65	10.000	0.000000	0.000
ENSMUST00000103689.1	63	9.000	0.000000	0.000
ENSMUST00000103690.1	66	10.000	0.000000	0.000
ENSMUST00000103691.1	66	10.000	0.000000	0.000
ENSMUST00000103693.1	63	9.000	0.000000	0.000
ENSMUST00000199452.1	62	9.000	0.000000	0.000
ENSMUST00000103694.2	59	8.000	0.000000	0.000
ENSMUST00000200046.1	61	9.000	0.000000	0.000
ENSMUST00000103695.1	60	9.000	0.000000	0.000
ENSMUST00000197949.1	57	8.000	0.000000	0.000
ENSMUST00000103696.1	63	9.000	0.000000	0.000
ENSMUST00000103697.1	63	9.000	0.000000	0.000
ENSMUST00000103698.1	61	9.000	0.000000	0.000
ENSMUST00000103699.1	57	8.000	0.000000	0.000
ENSMUST00000103700.1	64	9.000	0.000000	0.000
ENSMUST00000103701.1	55	7.000	0.000000	0.000
ENSMUST00000103702.1	61	9.000	0.000000	0.000
ENSMUST00000103703.1	63	9.000	0.000000	0.000
ENSMUST00000103704.1	62	9.000	0.000000	0.000
ENSMUST00000103705.1	60	9.000	0.000000	0.000
ENSMUST00000103706.1	65	10.000	0.000000	0.000
ENSMUST00000103707.1	58	8.000	0.000000	0.000
ENSMUST00000103708.1	57	8.000	0.000000	0.000
ENSMUST00000103709.1	66	10.000	0.000000	0.000
ENSMUST00000103710.1	57	8.000	0.000000	0.000
ENSMUST00000103711.1	59	8.000	0.000000	0.000
ENSMUST00000103712.1	60	9.000	0.000000	0.000
ENSMUST00000103713.1	65	10.000	0.000000	0.000
ENSMUST00000103714.1	59	8.000	0.000000	0.000
ENSMUST00000103715.1	60	9.000	0.000000	0.000
ENSMUST00000103716.2	57	8.000	0.000000	0.000
ENSMUST00000103717.2	63	9.000	0.000000	0.000
ENSMUST00000103718.1	60	9.000	0.000000	0.000
ENSMUST00000103719.1	60	9.000	0.000000	0.000
ENSMUST00000103720.1	57	8.000	0.000000	0.000
ENSMUST00000103721.2	58	8.000	0.000000	0.000
ENSMUST00000103722.1	61	9.000	0.000000	0.000
ENSMUST00000103723.1	66	10.000	0.000000	0.000
ENSMUST00000103724.1	63	9.000	0.000000	0.000
ENSMUST00000103725.1	61	9.000	0.000000	0.000
ENSMUST00000103726.1	60	9.000	0.000000	0.000
ENSMUST00000103728.1	57	8.000	0.000000	0.000
ENSMUST00000103729.1	58	8.000	0.000000	0.000
ENSMUST00000103730.1	59	8.000	0.000000	0.000
ENSMUST00000103731.1	58	8.000	0.000000	0.000
ENSMUST00000103733.1	59	8.000	0.000000	0.000
ENSMUST00000103734.1	62	9.000	0.000000	0.000
ENSMUST00000103735.1	62	9.000	0.000000	0.000
ENSMUST00000103736.1	63	9.000	0.000000	0.000
ENSMUST00000103737.2	66	10.000	0.000000	0.000
ENSMUST00000103738.1	66	10.000	0.000000	0.000
ENSMUST00000200495.1	60	9.000	0.000000	0.000
ENSMUST00000103562.2	60	9.000	0.000000	0.000
ENSMUST00000197113.1	60	9.000	0.000000	0.000
ENSMUST00000184430.1	61	9.000	0.000000	0.000
ENSMUST00000103284.1	48	6.000	0.000000	0.000
ENSMUST00000103285.1	48	6.000	0.000000	0.000
ENSMUST00000192366.1	50	6.000	0.000000	0.000
ENSMUST00000103286.1	54	7.000	0.000000	0.000
ENSMUST00000103287.1	51	6.000	0.000000	0.000
ENSMUST00000103288.1	50	6.000	0.000000	0.000
ENSMUST00000103289.1	53	7.000	0.000000	0.000
ENSMUST00000193061.1	46	5.000	0.000000	0.000
ENSMUST00000103290.1	45	4.000	0.000000	0.000
ENSMUST00000103293.1	50	6.000	0.000000	0.000
ENSMUST00000103294.1	51	6.000	0.000000	0.000
ENSMUST00000103295.1	49	6.000	0.000000	0.000
ENSMUST00000103296.1	49	6.000	0.000000	0.000
ENSMUST00000103297.1	49	6.000	0.000000	0.000
ENSMUST00000103298.1	47	5.000	0.000000	0.000
ENSMUST00000082421.1	1144	1042.423	6654.881015	38320.000
ENSMUST00000082419.1	519	288.957	433.542367	692.000
ENSMUST00000082418.1	1824	1570.841	1795.419384	15579.000
ENSMUST00000082414.1	1378	1005.758	5017.956379	27878.000
ENSMUST00000084013.1	297	145.953	5513.285272	4444.944
ENSMUST00000082411.1	348	164.000	333.972313	302.549
ENSMUST00000082409.1	784	655.743	3336.676694	12086.187
ENSMUST00000082408.1	681	480.346	5636.989898	14956.933
ENSMUST00000082407.1	204	64.000	10038.676120	3548.933
ENSMUST00000082405.1	684	513.756	1854.592981	5263.166
ENSMUST00000082402.1	1545	1467.190	10113.886041	81968.289
ENSMUST00000082396.1	1038	714.238	3272.723500	12912.000
ENSMUST00000082392.1	957	769.891	6445.704436	27412.000
ENSMUST00000124112.1	574	397.384	2.329236	5.113
ENSMUST00000084954.12	1732	1550.694	0.000000	0.000
ENSMUST00000108568.9	1777	1599.173	9.105456	80.434
ENSMUST00000079056.8	1443	1280.330	0.000000	0.000
ENSMUST00000102564.10	1848	1696.264	26.236149	245.830
ENSMUST00000124943.7	662	496.519	1.791849	4.914
ENSMUST00000150076.7	370	205.000	0.000000	0.000
ENSMUST00000128748.7	957	805.696	0.921600	4.102
ENSMUST00000102563.1	1352	1209.061	3.769737	25.177
ENSMUST00000138006.7	1073	918.095	1.809269	9.176
ENSMUST00000125441.7	756	603.266	8.971105	29.895
ENSMUST00000143232.1	603	451.788	2.573886	6.423
ENSMUST00000144454.1	488	317.337	7.380048	12.937
ENSMUST00000041683.8	4434	4340.693	215.947322	5177.835
ENSMUST00000173525.1	930	796.524	11.672020	51.355
ENSMUST00000174035.1	520	368.288	23.239917	47.279
ENSMUST00000174301.7	657	519.585	2.831648	8.127
ENSMUST00000174220.1	889	666.249	5.815826	21.404
ENSMUST00000199435.1	3794	3300.320	4.829983	88.053
ENSMUST00000098538.8	2564	2163.746	0.000000	0.000
ENSMUST00000199307.4	1944	1714.278	3.678879	34.837
ENSMUST00000098539.6	2261	1841.958	18.178138	184.957
ENSMUST00000196898.4	3323	2930.863	1.241558	20.100
ENSMUST00000029920.14	2239	1849.187	6.875617	70.232
ENSMUST00000196552.4	705	543.071	0.000000	0.000
ENSMUST00000197657.1	425	258.000	0.000000	0.000
ENSMUST00000199124.4	599	431.000	0.000000	0.000
ENSMUST00000196857.4	701	526.866	0.000000	0.000
ENSMUST00000198764.1	764	595.403	1.910938	6.285
ENSMUST00000199045.4	913	724.366	0.000000	0.000
ENSMUST00000196426.4	674	469.864	3.218234	8.353
ENSMUST00000200014.4	740	570.891	2.918720	9.204
ENSMUST00000198808.4	3747	3243.956	3.718816	66.638
ENSMUST00000195926.1	464	307.720	0.789279	1.342
ENSMUST00000200353.1	485	280.434	0.000000	0.000
ENSMUST00000106192.8	2425	1963.265	0.000000	0.000
ENSMUST00000178858.2	804	636.000	0.000000	0.000
ENSMUST00000169137.2	616	448.000	0.000000	0.000
ENSMUST00000113529.3	442	275.000	0.000000	0.000
ENSMUST00000208801.1	437	270.000	0.000000	0.000
ENSMUST00000031309.15	2421	2192.183	75.783863	917.688
ENSMUST00000125522.1	3357	3290.179	0.996671	18.114
ENSMUST00000138071.1	585	417.000	0.000000	0.000
ENSMUST00000111959.1	1526	1383.272	0.000000	0.000
ENSMUST00000149669.7	600	448.261	0.883357	2.187
ENSMUST00000136895.1	392	230.051	0.000000	0.000
ENSMUST00000118865.7	768	600.000	0.000000	0.000
ENSMUST00000061587.12	1996	1821.637	4.712830	47.423
ENSMUST00000121504.1	2141	1967.757	0.789123	8.577
ENSMUST00000081035.8	4334	4544.969	3.266191	82.000
ENSMUST00000025989.9	8096	7200.791	16.747034	666.131
ENSMUST00000237871.1	3170	2690.307	98.572474	1464.869
ENSMUST00000028807.5	3665	3685.641	23.148484	471.278
ENSMUST00000126082.1	897	763.403	5.820937	24.546
ENSMUST00000141836.1	266	115.285	5.192532	3.307
ENSMUST00000150162.7	606	461.085	6.134009	15.623
ENSMUST00000140282.1	446	298.635	8.126837	13.406
ENSMUST00000125766.7	936	793.899	5.171945	22.681
ENSMUST00000152191.7	1010	854.000	13.133540	61.956
ENSMUST00000154104.1	668	511.516	2.547699	7.199
ENSMUST00000117392.8	6625	6231.611	6.043881	208.045
ENSMUST00000132442.1	3088	2840.391	0.000000	0.000
ENSMUST00000135804.1	634	466.000	0.000000	0.000
ENSMUST00000173320.7	6908	6432.861	1.518396	53.955
ENSMUST00000112524.8	3089	2971.717	0.000000	0.000
ENSMUST00000141118.8	3399	3210.218	0.958170	16.991
ENSMUST00000133617.2	1902	1759.707	0.000000	0.000
ENSMUST00000074082.12	2129	1997.931	0.000000	0.000
ENSMUST00000134053.7	1905	1767.921	15.477977	151.154
ENSMUST00000143125.1	794	621.123	2.284053	7.837
ENSMUST00000123115.1	807	642.536	3.037220	10.780
ENSMUST00000214989.1	500	332.000	0.000000	0.000
ENSMUST00000123601.1	878	762.640	2.355423	9.923
ENSMUST00000214249.1	1693	1540.710	2.970222	25.278
ENSMUST00000219340.1	1718	1618.840	3.176524	28.405
ENSMUST00000219129.1	1546	1378.000	0.000000	0.000
ENSMUST00000215222.1	460	292.262	27.646336	44.633
ENSMUST00000170255.1	1590	1422.000	0.000000	0.000
ENSMUST00000020488.8	123179	127127.854	7.808096	5483.113
ENSMUST00000076316.5	3084	2975.790	4.501819	74.000
ENSMUST00000210922.1	2208	2193.156	0.000000	0.000
ENSMUST00000210519.1	2295	2268.789	0.000000	0.000
ENSMUST00000020497.13	6027	6158.717	14.128710	480.656
ENSMUST00000146640.7	3938	4067.018	0.000000	0.000
ENSMUST00000147381.1	347	191.320	5.035888	5.322
ENSMUST00000141184.1	1383	1298.559	7.460004	53.511
ENSMUST00000138858.7	3505	3551.402	0.000000	0.000
ENSMUST00000143793.7	804	659.340	1.223746	4.457
ENSMUST00000125193.1	692	524.000	0.000000	0.000
ENSMUST00000028944.3	3618	3537.116	27.627981	539.809
ENSMUST00000154328.7	547	395.354	4.208785	9.191
ENSMUST00000147135.1	392	226.000	0.000000	0.000
ENSMUST00000141500.1	656	488.000	0.000000	0.000
ENSMUST00000141785.1	658	490.000	0.000000	0.000
ENSMUST00000084512.10	6471	6413.887	6.127600	217.097
ENSMUST00000084030.5	7788	7726.766	15.450496	659.450
ENSMUST00000209441.1	3469	3467.881	1.615759	30.952
ENSMUST00000210645.1	797	671.378	1.887511	7.000
ENSMUST00000210016.1	656	488.000	0.000000	0.000
ENSMUST00000211622.1	1661	1456.263	0.000000	0.000
ENSMUST00000210933.1	375	209.000	0.000000	0.000
ENSMUST00000210767.1	552	389.280	1.767952	3.802
ENSMUST00000210488.1	479	318.603	0.000000	0.000
ENSMUST00000209827.1	515	347.000	0.000000	0.000
ENSMUST00000211584.1	457	232.754	0.953581	1.226
ENSMUST00000209633.1	1050	940.985	1.731484	9.000
ENSMUST00000211218.1	943	664.545	2.036216	7.475
ENSMUST00000021133.15	2526	2419.756	53.806220	719.193
ENSMUST00000106425.3	2330	2232.220	0.000000	0.000
ENSMUST00000127205.7	1979	1838.830	0.000000	0.000
ENSMUST00000128808.1	703	547.863	0.927590	2.807
ENSMUST00000110893.9	1242	1160.508	1.397084	8.956
ENSMUST00000085633.11	1089	921.000	0.000000	0.000
ENSMUST00000110891.7	1214	1133.961	0.000000	0.000
ENSMUST00000027945.5	1196	1113.060	4.063395	24.983
ENSMUST00000156341.1	1028	934.544	1.703227	8.793
ENSMUST00000153757.1	498	358.964	7.195792	14.268
ENSMUST00000124497.1	741	633.466	1.143130	4.000
ENSMUST00000143876.7	342	178.000	0.000000	0.000
ENSMUST00000156527.1	261	106.000	0.000000	0.000
ENSMUST00000198858.4	453	286.000	0.000000	0.000
ENSMUST00000197248.4	3184	3257.562	0.185012	3.329
ENSMUST00000061155.11	2956	2951.568	1.447043	23.593
ENSMUST00000198043.4	2233	2227.507	0.181530	2.234
ENSMUST00000084952.7	2713	2756.586	1.237585	18.845
ENSMUST00000109332.7	617	449.000	0.000000	0.000
ENSMUST00000167694.1	249	97.000	0.000000	0.000
ENSMUST00000086461.12	2796	2713.757	20.246087	303.496
ENSMUST00000150962.7	3751	3725.584	1.204364	24.785
ENSMUST00000129369.1	375	217.767	14.246003	17.137
ENSMUST00000123392.1	264	109.000	0.000000	0.000
ENSMUST00000126262.1	1256	1133.066	2.617461	16.382
ENSMUST00000111953.1	772	605.237	1.821161	6.089
ENSMUST00000088260.1	1074	906.000	0.000000	0.000
ENSMUST00000033818.9	7549	7248.377	17.208540	689.011
ENSMUST00000091237.11	7443	7147.998	3.953035	156.083
ENSMUST00000133338.7	4028	3898.203	5.590006	120.370
ENSMUST00000125031.1	2295	2032.765	2.237950	25.129
ENSMUST00000127197.1	755	623.319	2.114002	7.279
ENSMUST00000132974.7	5528	5341.308	3.690672	108.892
ENSMUST00000152273.1	692	560.399	3.330518	10.310
ENSMUST00000136918.1	290	141.615	4.361775	3.412
ENSMUST00000143359.7	604	447.371	8.057219	19.911
ENSMUST00000131804.1	567	411.228	11.126413	25.274
ENSMUST00000139545.1	811	626.597	6.711618	23.230
ENSMUST00000001256.10	3736	2860.726	13.478450	212.989
ENSMUST00000167545.2	3156	2389.849	7.500166	99.011
ENSMUST00000017454.7	751	583.000	0.000000	0.000
ENSMUST00000046863.11	1828	1686.389	0.000000	0.000
ENSMUST00000132702.7	1899	1761.415	4.753898	46.254
ENSMUST00000144748.7	2286	2149.009	0.976091	11.587
ENSMUST00000206674.1	531	363.000	0.000000	0.000
ENSMUST00000106272.7	1725	1557.000	0.000000	0.000
ENSMUST00000125188.7	473	305.000	0.000000	0.000
ENSMUST00000155005.2	710	542.000	0.000000	0.000
ENSMUST00000206995.1	1000	832.000	0.000000	0.000
ENSMUST00000124631.7	782	614.000	0.000000	0.000
ENSMUST00000136597.2	809	641.000	0.000000	0.000
ENSMUST00000139068.7	364	199.000	0.000000	0.000
ENSMUST00000106271.1	1713	1545.000	0.000000	0.000
ENSMUST00000138432.1	288	129.000	0.000000	0.000
ENSMUST00000084935.10	8834	7846.323	19.376795	839.826
ENSMUST00000208158.1	1551	1448.231	0.428224	3.426
ENSMUST00000162108.7	2433	2339.689	0.000000	0.000
ENSMUST00000054436.8	4060	3824.200	1.880996	39.735
ENSMUST00000035115.4	4902	4724.536	0.860945	22.469
ENSMUST00000213272.1	508	340.000	0.000000	0.000
ENSMUST00000139189.1	412	245.000	0.000000	0.000
ENSMUST00000129394.1	763	636.838	0.435328	1.531
ENSMUST00000149959.1	224	78.000	0.000000	0.000
ENSMUST00000103097.9	443	276.000	0.000000	0.000
ENSMUST00000180193.1	443	276.000	0.000000	0.000
ENSMUST00000199470.4	2392	2200.751	0.000000	0.000
ENSMUST00000046045.12	2564	2398.943	1.287103	17.056
ENSMUST00000199423.4	2016	1848.000	0.000000	0.000
ENSMUST00000196529.4	1460	1292.000	0.000000	0.000
ENSMUST00000198460.4	1785	1617.000	0.000000	0.000
ENSMUST00000199983.1	479	253.801	0.000000	0.000
ENSMUST00000198734.1	452	285.000	0.000000	0.000
ENSMUST00000200589.4	1174	1092.195	0.653743	3.944
ENSMUST00000198750.4	870	759.402	0.000000	0.000
ENSMUST00000198404.1	368	209.258	0.865119	1.000
ENSMUST00000196815.4	574	406.000	0.000000	0.000
ENSMUST00000198648.4	810	642.000	0.000000	0.000
ENSMUST00000196504.4	608	440.000	0.000000	0.000
ENSMUST00000199685.1	604	436.000	0.000000	0.000
ENSMUST00000197282.1	655	487.000	0.000000	0.000
ENSMUST00000199752.1	275	118.000	0.000000	0.000
ENSMUST00000103096.9	911	743.000	0.000000	0.000
ENSMUST00000109328.7	726	558.000	0.000000	0.000
ENSMUST00000130227.1	1619	1440.154	0.754225	6.000
ENSMUST00000063824.13	3681	3513.000	0.000000	0.000
ENSMUST00000136375.7	3691	3523.000	0.000000	0.000
ENSMUST00000142203.7	3849	3681.000	0.000000	0.000
ENSMUST00000141714.1	492	324.000	0.000000	0.000
ENSMUST00000135618.7	3293	2826.333	0.000000	0.000
ENSMUST00000137458.1	3272	2817.119	0.257047	4.000
ENSMUST00000134723.1	354	189.000	0.000000	0.000
ENSMUST00000143808.1	554	386.000	0.000000	0.000
ENSMUST00000135968.1	762	594.000	0.000000	0.000
ENSMUST00000135560.1	1156	988.000	0.000000	0.000
ENSMUST00000000188.11	6330	6263.387	391.993931	13562.194
ENSMUST00000201564.1	127	24.000	0.000000	0.000
ENSMUST00000201985.1	415	253.068	1.199513	1.677
ENSMUST00000201902.3	627	456.820	0.000000	0.000
ENSMUST00000202363.1	3506	3386.623	2.013573	37.668
ENSMUST00000201066.1	983	831.471	0.000000	0.000
ENSMUST00000201637.1	1006	872.657	3.414770	16.461
ENSMUST00000201857.1	115	20.000	0.000000	0.000
ENSMUST00000062904.10	3151	3094.410	38.231490	653.492
ENSMUST00000139555.7	3841	3786.409	2.968658	62.091
ENSMUST00000133959.7	688	549.984	4.814699	14.627
ENSMUST00000128582.7	5607	5617.847	5.882740	182.554
ENSMUST00000139069.7	2300	2198.124	0.277607	3.371
ENSMUST00000147625.1	595	448.271	0.000000	0.000
ENSMUST00000123551.7	710	566.881	4.760914	14.908
ENSMUST00000142198.7	823	678.015	3.091928	11.580
ENSMUST00000148048.1	786	627.765	0.000000	0.000
ENSMUST00000138738.1	837	691.845	2.240494	8.562
ENSMUST00000149337.1	653	507.803	0.000000	0.000
ENSMUST00000124955.1	830	685.574	3.715641	14.071
ENSMUST00000015003.9	1993	1788.576	35.857659	354.267
ENSMUST00000212037.1	358	171.936	1.129877	1.073
ENSMUST00000212572.1	1151	994.891	8.854287	48.660
ENSMUST00000151162.1	662	422.670	2.542111	5.935
ENSMUST00000036578.6	4594	3877.444	16.063987	344.065
ENSMUST00000073935.6	3923	3533.952	6.454589	126.000
ENSMUST00000055872.2	1940	1772.000	0.000000	0.000
ENSMUST00000154277.1	1632	1411.402	0.256530	2.000
ENSMUST00000057773.4	1308	984.721	7.169849	39.000
ENSMUST00000024657.11	1663	1575.681	48.923495	425.821
ENSMUST00000171526.1	534	405.420	6.684788	14.970
ENSMUST00000172054.1	441	297.849	7.707354	12.681
ENSMUST00000168938.2	3901	3447.504	20.974080	399.419
ENSMUST00000167805.1	597	341.705	3.236211	6.108
ENSMUST00000077502.4	3257	3156.748	1.010118	17.614
ENSMUST00000204803.1	1032	877.709	0.402314	1.951
ENSMUST00000104984.3	6905	5692.480	7.317586	230.097
ENSMUST00000210367.1	1324	1221.477	0.000000	0.000
ENSMUST00000211489.1	575	407.000	0.000000	0.000
ENSMUST00000211207.1	1866	1791.832	0.000000	0.000
ENSMUST00000080065.2	4054	3811.843	25.359080	533.961
ENSMUST00000136444.1	722	583.039	1.874995	6.039
ENSMUST00000032326.10	1764	1715.020	44.042314	417.235
ENSMUST00000130851.7	435	268.000	0.000000	0.000
ENSMUST00000205244.2	607	439.000	0.000000	0.000
ENSMUST00000131719.7	978	867.410	3.963569	18.991
ENSMUST00000155277.7	4006	4162.558	5.531511	127.188
ENSMUST00000205055.2	551	383.000	0.000000	0.000
ENSMUST00000155698.1	620	474.052	4.101637	10.740
ENSMUST00000204646.2	1139	1052.603	0.000000	0.000
ENSMUST00000154558.2	1078	992.342	0.000000	0.000
ENSMUST00000123022.7	693	582.168	0.000000	0.000
ENSMUST00000134549.1	791	673.733	2.821762	10.501
ENSMUST00000155022.2	3269	3344.811	1.667128	30.802
ENSMUST00000159715.7	3796	3709.181	0.048807	1.000
ENSMUST00000052069.11	3798	3711.403	0.000000	0.000
ENSMUST00000161514.1	2746	2578.000	0.000000	0.000
ENSMUST00000027809.7	1913	1554.767	2.783220	23.903
ENSMUST00000046548.13	5060	4362.633	6.680913	161.000
ENSMUST00000111037.2	4988	4273.531	0.000000	0.000
ENSMUST00000152584.1	750	582.000	0.000000	0.000
ENSMUST00000142869.1	635	466.953	0.775381	2.000
ENSMUST00000044332.15	4518	4178.818	12.483283	288.153
ENSMUST00000156546.1	2162	2072.685	6.682338	76.507
ENSMUST00000150767.7	3896	3862.110	3.484600	74.339
ENSMUST00000124718.7	564	396.000	0.000000	0.000
ENSMUST00000043598.13	1153	992.649	0.000000	0.000
ENSMUST00000108435.1	1112	974.759	1.114327	6.000
ENSMUST00000153236.1	847	687.150	0.534425	2.029
ENSMUST00000027727.14	3123	2919.004	29.318619	472.737
ENSMUST00000112237.1	3446	3095.417	9.540181	163.124
ENSMUST00000156433.1	363	198.000	0.000000	0.000
ENSMUST00000148822.1	2231	2058.164	1.771433	20.139
ENSMUST00000034046.12	3897	3892.886	6.447393	138.643
ENSMUST00000128746.2	5676	5429.471	0.036244	1.087
ENSMUST00000211644.1	343	179.000	0.000000	0.000
ENSMUST00000211289.1	1253	898.479	0.201489	1.000
ENSMUST00000135955.7	673	505.000	0.000000	0.000
ENSMUST00000210929.1	474	329.172	0.000000	0.000
ENSMUST00000110372.8	3429	3489.898	0.000000	0.000
ENSMUST00000130563.1	368	203.000	0.000000	0.000
ENSMUST00000110371.7	2100	2077.178	0.285012	3.270
ENSMUST00000133161.1	573	405.000	0.000000	0.000
ENSMUST00000152423.1	441	274.000	0.000000	0.000
ENSMUST00000223838.1	420	253.000	0.000000	0.000
ENSMUST00000046095.9	3791	3529.239	0.051295	1.000
ENSMUST00000099885.1	942	774.000	0.000000	0.000
ENSMUST00000105931.7	472	304.000	0.000000	0.000
ENSMUST00000105934.7	480	312.000	0.000000	0.000
ENSMUST00000210288.1	918	750.000	0.000000	0.000
ENSMUST00000105930.7	583	415.000	0.000000	0.000
ENSMUST00000105933.7	552	384.000	0.000000	0.000
ENSMUST00000000220.2	478	310.000	0.000000	0.000
ENSMUST00000105932.1	455	288.000	0.000000	0.000
ENSMUST00000125933.1	259	105.000	0.000000	0.000
ENSMUST00000162317.1	297	137.000	0.000000	0.000
ENSMUST00000052691.8	2506	2157.531	2.442657	29.111
ENSMUST00000164837.2	2523	2182.863	12.344843	148.852
ENSMUST00000174004.1	1466	1267.848	3.717796	26.037
ENSMUST00000174163.1	772	652.675	0.277372	1.000
ENSMUST00000115349.8	1577	1409.000	0.000000	0.000
ENSMUST00000231872.1	509	341.000	0.000000	0.000
ENSMUST00000039338.12	1591	1423.000	0.000000	0.000
ENSMUST00000100046.8	2294	2126.000	0.000000	0.000
ENSMUST00000160243.1	1490	1322.000	0.000000	0.000
ENSMUST00000232459.1	742	574.000	0.000000	0.000
ENSMUST00000231835.1	533	365.000	0.000000	0.000
ENSMUST00000057023.11	2361	2224.725	2.648788	32.551
ENSMUST00000139790.7	2403	2246.988	0.000000	0.000
ENSMUST00000148620.1	1342	1186.523	0.758194	4.969
ENSMUST00000138465.2	1884	1799.751	0.752361	7.480
ENSMUST00000208565.1	1215	1076.165	0.000000	0.000
ENSMUST00000217292.2	1854	1686.000	0.000000	0.000
ENSMUST00000216534.1	942	774.000	0.000000	0.000
ENSMUST00000037528.9	4611	4222.536	10.300278	240.250
ENSMUST00000207617.1	412	233.421	0.775565	1.000
ENSMUST00000207530.1	369	195.363	2.898048	3.127
ENSMUST00000208800.1	446	279.000	0.000000	0.000
ENSMUST00000213887.1	2711	2477.901	9.835399	134.622
ENSMUST00000207238.1	396	230.000	0.000000	0.000
ENSMUST00000208947.1	1865	1710.118	2.438512	23.035
ENSMUST00000208061.1	938	770.000	0.000000	0.000
ENSMUST00000029671.8	2910	2742.000	0.000000	0.000
ENSMUST00000149919.7	531	363.000	0.000000	0.000
ENSMUST00000133888.1	4064	3896.000	0.000000	0.000
ENSMUST00000127733.1	405	238.000	0.000000	0.000
ENSMUST00000212929.1	3474	3015.874	0.627083	10.447
ENSMUST00000093099.12	3236	2782.161	10.642305	163.553
ENSMUST00000147964.7	3309	2855.103	0.000000	0.000
ENSMUST00000131652.1	441	274.000	0.000000	0.000
ENSMUST00000144379.7	698	530.000	0.000000	0.000
ENSMUST00000126547.1	577	409.000	0.000000	0.000
ENSMUST00000195794.1	1392	1224.000	0.000000	0.000
ENSMUST00000194087.5	3225	3057.000	0.000000	0.000
ENSMUST00000194783.1	2161	1993.000	0.000000	0.000
ENSMUST00000094288.9	3817	3649.000	0.000000	0.000
ENSMUST00000171939.7	3823	3655.000	0.000000	0.000
ENSMUST00000058806.6	2069	1901.000	0.000000	0.000
ENSMUST00000224534.1	2016	1848.000	0.000000	0.000
ENSMUST00000076263.1	942	774.000	0.000000	0.000
ENSMUST00000017443.13	1664	1500.129	29.937502	248.076
ENSMUST00000109326.9	476	279.946	3.285480	5.081
ENSMUST00000109327.3	656	469.302	0.000000	0.000
ENSMUST00000135458.1	560	410.629	4.780301	10.843
ENSMUST00000047075.13	6487	6131.590	4.971568	168.387
ENSMUST00000144406.7	916	754.218	0.000000	0.000
ENSMUST00000126761.7	730	551.399	0.000000	0.000
ENSMUST00000143951.1	315	153.000	2.852120	2.410
ENSMUST00000141439.1	389	223.000	0.000000	0.000
ENSMUST00000047157.12	5927	5663.871	27.500489	860.389
ENSMUST00000205501.1	647	479.000	0.000000	0.000
ENSMUST00000099546.5	2090	1815.648	7.178926	72.000
ENSMUST00000110837.1	1991	1719.131	0.000000	0.000
ENSMUST00000204239.2	4804	4694.683	1.617280	41.940
ENSMUST00000002976.4	7752	7850.833	1.454744	63.088
ENSMUST00000204078.1	805	674.941	0.000000	0.000
ENSMUST00000141137.6	13862	14222.135	0.220768	17.344
ENSMUST00000198055.1	431	264.000	0.000000	0.000
ENSMUST00000126998.2	550	382.000	0.000000	0.000
ENSMUST00000197824.1	735	567.000	0.000000	0.000
ENSMUST00000196708.1	6341	6399.306	0.273151	9.656
ENSMUST00000058440.11	14038	14419.007	0.000009	0.001
ENSMUST00000229223.1	346	182.000	0.000000	0.000
ENSMUST00000230769.1	346	182.000	0.000000	0.000
ENSMUST00000109150.8	2513	2246.351	29.285788	363.393
ENSMUST00000229282.1	376	209.482	5.295896	6.128
ENSMUST00000003442.8	2734	2221.194	6.470501	79.390
ENSMUST00000230490.1	2477	2204.749	50.689503	617.332
ENSMUST00000230064.1	2714	2465.047	20.986082	285.758
ENSMUST00000233649.1	4007	4052.027	0.505229	11.308
ENSMUST00000077788.6	2379	2251.419	5.306964	66.000
ENSMUST00000045521.8	5226	5092.261	31.782315	894.000
ENSMUST00000036470.13	1870	1782.537	19.410027	191.120
ENSMUST00000110834.7	828	723.305	2.472853	9.880
ENSMUST00000110833.1	732	564.000	0.000000	0.000
ENSMUST00000042299.3	4058	3810.829	1.995210	42.000
ENSMUST00000224726.2	4061	3845.704	10.448131	221.950
ENSMUST00000223659.1	275	118.000	0.000000	0.000
ENSMUST00000225189.2	595	427.000	0.000000	0.000
ENSMUST00000236457.1	393	227.000	0.000000	0.000
ENSMUST00000113825.3	4044	3835.329	0.000000	0.000
ENSMUST00000238089.1	414	247.000	0.000000	0.000
ENSMUST00000068004.12	4148	3934.738	2.854842	62.050
ENSMUST00000178687.1	4869	4098.160	12.457155	282.000
ENSMUST00000093100.2	2821	2642.750	0.342509	5.000
ENSMUST00000021940.7	4315	4266.019	36.835978	868.033
ENSMUST00000224517.1	787	610.991	6.645523	22.429
ENSMUST00000225066.1	645	492.426	6.981122	18.989
ENSMUST00000225366.1	3331	3335.527	2.469509	45.501
ENSMUST00000022782.9	4228	3823.798	14.459591	305.416
ENSMUST00000227760.1	323	163.800	1.468304	1.329
ENSMUST00000228407.1	818	597.471	0.000000	0.000
ENSMUST00000226472.1	823	610.658	4.226013	14.255
ENSMUST00000075941.11	6786	6565.512	29.582201	1072.854
ENSMUST00000066773.8	4461	4501.488	0.000000	0.000
ENSMUST00000185719.1	317	155.000	0.000000	0.000
ENSMUST00000188612.1	2333	2097.539	1.427605	16.541
ENSMUST00000185887.1	2227	2010.072	0.940369	10.441
ENSMUST00000185735.1	3079	2129.964	0.254981	3.000
ENSMUST00000191226.1	807	662.570	0.000000	0.000
ENSMUST00000006774.10	2736	2624.202	30.973363	448.980
ENSMUST00000165031.7	673	516.033	3.630819	10.350
ENSMUST00000107644.1	2187	2204.223	1.159327	14.116
ENSMUST00000128420.8	1451	1406.361	0.000000	0.000
ENSMUST00000144708.1	739	628.210	5.635133	19.555
ENSMUST00000154987.7	5188	4997.789	1.375447	37.972
ENSMUST00000136823.7	536	368.000	0.000000	0.000
ENSMUST00000212072.1	1930	1775.743	4.138427	40.594
ENSMUST00000212206.1	1636	1513.268	0.355859	2.975
ENSMUST00000077791.7	1811	1671.374	18.693557	172.587
ENSMUST00000211926.1	1409	1292.935	5.364637	38.314
ENSMUST00000113917.7	805	637.000	0.000000	0.000
ENSMUST00000113910.7	966	717.978	44.851464	177.881
ENSMUST00000113906.8	745	536.307	0.000000	0.000
ENSMUST00000113914.7	912	605.596	0.000000	0.000
ENSMUST00000113905.7	758	545.711	0.000000	0.000
ENSMUST00000146924.1	499	278.947	50.367848	77.610
ENSMUST00000232294.1	548	421.679	0.000000	0.000
ENSMUST00000138514.1	695	503.440	9.892199	27.509
ENSMUST00000124281.1	429	262.000	0.000000	0.000
ENSMUST00000133468.1	370	204.804	15.115611	17.100
ENSMUST00000126731.7	864	694.114	8.271418	31.714
ENSMUST00000136417.1	778	628.795	17.662049	61.347
ENSMUST00000155288.1	749	602.283	5.194885	17.283
ENSMUST00000141938.7	673	537.878	1.494521	4.440
ENSMUST00000139699.7	3449	3322.521	6.774089	124.325
ENSMUST00000106411.9	3205	3077.187	10.345942	175.859
ENSMUST00000106413.9	3298	3179.584	0.000000	0.000
ENSMUST00000021147.13	3337	3223.235	16.508649	293.931
ENSMUST00000051312.4	3256	2229.546	1.055566	13.000
ENSMUST00000094467.5	2540	2383.545	14.883929	195.967
ENSMUST00000147223.7	2893	2802.656	2.589029	40.082
ENSMUST00000146517.1	1135	967.000	0.000000	0.000
ENSMUST00000139723.1	352	187.000	0.000000	0.000
ENSMUST00000236386.1	2817	2649.000	0.000000	0.000
ENSMUST00000170392.8	1807	1639.000	0.000000	0.000
ENSMUST00000237082.1	1680	1512.000	0.000000	0.000
ENSMUST00000237165.1	1469	1301.000	0.000000	0.000
ENSMUST00000237130.1	1543	1375.000	0.000000	0.000
ENSMUST00000235892.1	1653	1485.000	0.000000	0.000
ENSMUST00000114455.2	1765	1597.000	0.000000	0.000
ENSMUST00000236703.1	1863	1695.000	0.000000	0.000
ENSMUST00000063414.8	3229	3105.310	8.330551	142.896
ENSMUST00000229242.1	736	577.676	0.659363	2.104
ENSMUST00000195026.1	4015	3110.258	1.054771	18.122
ENSMUST00000027853.5	1025	754.272	57.238323	238.482
ENSMUST00000128633.1	3029	2727.308	1.708668	25.741
ENSMUST00000193575.1	468	310.016	0.744554	1.275
ENSMUST00000138999.1	493	345.053	5.970415	11.380
ENSMUST00000098090.9	1215	1047.000	0.000000	0.000
ENSMUST00000207046.1	2733	2670.423	0.556418	8.208
ENSMUST00000032887.3	914	769.868	40.003947	170.122
ENSMUST00000209146.1	799	654.009	0.000000	0.000
ENSMUST00000127700.1	3070	3074.603	0.687153	11.670
ENSMUST00000086639.5	5454	5014.737	1.816713	50.324
ENSMUST00000232891.1	2575	2407.000	0.000000	0.000
ENSMUST00000232804.1	2902	2621.507	0.599133	8.676
ENSMUST00000074618.9	6637	6135.975	0.000000	0.000
ENSMUST00000109184.7	6828	6293.223	1.033962	35.943
ENSMUST00000151292.7	5399	5202.128	0.916058	26.324
ENSMUST00000099067.9	2727	2411.535	1.331213	17.733
ENSMUST00000029057.12	2310	2142.000	0.000000	0.000
ENSMUST00000137451.1	2369	2201.000	0.000000	0.000
ENSMUST00000140137.7	3309	3141.000	0.000000	0.000
ENSMUST00000138546.1	2174	2006.000	0.000000	0.000
ENSMUST00000171689.7	2742	2413.573	0.000000	0.000
ENSMUST00000050771.7	1239	1071.000	0.000000	0.000
ENSMUST00000041003.7	1402	1314.026	13.438361	97.542
ENSMUST00000232131.1	485	338.720	0.663201	1.241
ENSMUST00000232051.1	2419	2151.768	1.104288	13.126
ENSMUST00000139270.7	386	220.000	0.000000	0.000
ENSMUST00000144662.7	3912	3904.793	0.000000	0.000
ENSMUST00000151307.7	3687	3673.315	0.000000	0.000
ENSMUST00000025595.4	3267	3211.055	21.310942	378.000
ENSMUST00000037376.13	1405	1233.037	15.794438	107.578
ENSMUST00000113851.7	1323	1162.722	2.025482	13.009
ENSMUST00000150322.7	803	613.315	4.931069	16.706
ENSMUST00000146117.7	1049	879.134	5.927645	28.786
ENSMUST00000113850.1	1918	1750.000	0.000000	0.000
ENSMUST00000205681.1	752	641.714	5.360075	19.000
ENSMUST00000151147.7	676	505.222	2.109008	5.886
ENSMUST00000128262.1	970	862.707	2.963281	14.121
ENSMUST00000141611.1	533	385.867	6.764345	14.418
ENSMUST00000205599.1	1871	1801.063	0.653015	6.497
ENSMUST00000075303.6	1928	1776.971	12.511973	122.814
ENSMUST00000141029.1	1882	1685.297	2.735745	25.468
ENSMUST00000125666.1	639	464.090	3.527457	9.043
ENSMUST00000204390.1	1356	1083.724	1.449191	8.675
ENSMUST00000133811.2	889	765.345	5.729565	24.223
ENSMUST00000184534.1	3412	3190.910	0.253449	4.467
ENSMUST00000103201.7	9513	10135.360	0.000001	0.000
ENSMUST00000183548.2	5199	4657.779	1.601571	41.207
ENSMUST00000137500.8	431	281.652	7.687700	11.961
ENSMUST00000130012.8	1058	974.131	0.421198	2.266
ENSMUST00000136463.8	452	285.000	0.000000	0.000
ENSMUST00000183887.1	684	568.067	7.755976	24.338
ENSMUST00000020843.12	9026	9592.691	42.724581	2263.912
ENSMUST00000088955.11	1669	1501.000	0.000000	0.000
ENSMUST00000135501.2	870	702.000	0.000000	0.000
ENSMUST00000175774.8	7047	6317.666	8.865868	309.399
ENSMUST00000108415.9	7095	6348.649	0.000000	0.000
ENSMUST00000098679.9	2340	1909.248	1.238496	13.062
ENSMUST00000108418.10	1934	1547.529	0.845168	7.225
ENSMUST00000108417.9	1937	1769.000	0.000000	0.000
ENSMUST00000108416.9	1754	1586.000	0.000000	0.000
ENSMUST00000108413.7	1599	1431.000	0.000000	0.000
ENSMUST00000176408.7	1697	1357.143	0.687503	5.154
ENSMUST00000147146.1	609	305.421	3.692082	6.229
ENSMUST00000175754.3	455	284.373	3.457489	5.431
ENSMUST00000037359.8	1954	1087.053	2.853795	17.136
ENSMUST00000153736.1	363	198.000	0.000000	0.000
ENSMUST00000142339.1	702	526.268	1.133050	3.294
ENSMUST00000152424.1	646	505.965	1.277336	3.570
ENSMUST00000041717.13	3590	3175.779	1.047614	18.378
ENSMUST00000111654.7	3059	2686.500	1.899758	28.192
ENSMUST00000111658.9	3012	2691.750	0.000000	0.000
ENSMUST00000111659.8	2324	2089.317	0.000000	0.000
ENSMUST00000111652.8	1087	908.000	0.000000	0.000
ENSMUST00000111649.7	982	814.000	0.000000	0.000
ENSMUST00000111651.7	1127	959.000	0.000000	0.000
ENSMUST00000153888.8	2318	2095.520	0.000000	0.000
ENSMUST00000127233.8	3220	2813.173	0.000000	0.000
ENSMUST00000126434.7	2683	2515.000	0.000000	0.000
ENSMUST00000111653.7	2629	2245.828	0.000000	0.000
ENSMUST00000061496.16	3193	2767.644	0.969961	14.829
ENSMUST00000111656.7	3629	3112.087	5.579888	95.922
ENSMUST00000111657.10	2135	1910.573	0.590385	6.231
ENSMUST00000133008.7	691	410.112	0.900253	2.039
ENSMUST00000145249.7	830	687.933	0.000000	0.000
ENSMUST00000142291.7	729	583.148	0.000000	0.000
ENSMUST00000111646.7	2839	2401.958	0.616381	8.178
ENSMUST00000127653.7	395	229.000	0.000000	0.000
ENSMUST00000143334.1	746	578.000	0.000000	0.000
ENSMUST00000148666.1	800	650.941	0.000000	0.000
ENSMUST00000111662.10	3715	3316.944	0.885860	16.231
ENSMUST00000169838.8	5725	5748.285	35.812338	1137.136
ENSMUST00000072156.6	6127	6134.655	5.925451	200.795
ENSMUST00000226905.1	3303	2859.925	0.931162	14.710
ENSMUST00000226748.1	1133	1040.527	0.695930	4.000
ENSMUST00000227405.1	2827	2883.730	2.795093	44.524
ENSMUST00000227604.1	929	811.444	6.834118	30.633
ENSMUST00000226997.1	2131	2027.168	14.488640	162.240
ENSMUST00000226913.1	3184	3061.929	1.978883	33.470
ENSMUST00000226434.1	2278	2262.808	1.873989	23.424
ENSMUST00000019723.7	1710	1608.613	31.921922	283.649
ENSMUST00000140885.7	464	293.170	13.960067	22.607
ENSMUST00000151093.1	445	281.447	1.286446	2.000
ENSMUST00000120717.7	2591	2423.000	0.000000	0.000
ENSMUST00000151350.1	588	420.000	0.000000	0.000
ENSMUST00000102592.9	7049	6944.507	16.460628	631.436
ENSMUST00000032729.7	6102	6285.907	29.314622	1017.873
ENSMUST00000206612.1	5938	6110.653	1.843317	62.220
ENSMUST00000132036.1	699	578.448	8.855136	28.294
ENSMUST00000144961.1	385	219.000	0.000000	0.000
ENSMUST00000206228.1	551	411.354	2.470659	5.614
ENSMUST00000206438.1	451	253.831	3.254378	4.563
ENSMUST00000102578.10	3717	3186.559	37.835103	665.976
ENSMUST00000140604.1	2558	2153.785	0.000000	0.000
ENSMUST00000137519.1	1361	1256.633	9.397263	65.231
ENSMUST00000129001.7	2637	2467.963	0.201614	2.749
ENSMUST00000131803.1	2233	2029.894	0.000000	0.000
ENSMUST00000200704.1	1993	1907.264	2.282329	24.045
ENSMUST00000051777.14	7803	8038.172	22.815629	1013.051
ENSMUST00000133464.7	4167	4316.485	0.677322	16.150
ENSMUST00000156559.7	1909	1873.797	0.990705	10.254
ENSMUST00000119647.8	4840	4987.150	0.808435	22.271
ENSMUST00000208753.1	1304	1246.974	0.000000	0.000
ENSMUST00000184753.1	2576	2287.359	0.460385	5.817
ENSMUST00000185051.1	788	620.000	0.000000	0.000
ENSMUST00000120196.8	3391	3287.368	0.000000	0.000
ENSMUST00000184779.1	660	515.376	1.177913	3.353
ENSMUST00000185084.1	600	430.611	2.405587	5.722
ENSMUST00000184657.1	639	476.788	1.489126	3.922
ENSMUST00000151573.2	879	677.957	10.002901	37.460
ENSMUST00000208018.1	925	724.297	0.000000	0.000
ENSMUST00000098259.10	6602	6848.036	0.000000	0.000
ENSMUST00000000219.9	1829	1654.646	3.063455	28.000
ENSMUST00000105929.10	1950	1782.000	0.000000	0.000
ENSMUST00000124951.7	1280	1107.735	0.000000	0.000
ENSMUST00000138482.8	483	315.000	0.000000	0.000
ENSMUST00000123057.1	990	822.000	0.000000	0.000
ENSMUST00000140344.1	1012	844.000	0.000000	0.000
ENSMUST00000005493.13	4163	4119.237	59.946011	1364.013
ENSMUST00000125997.1	4435	4449.535	4.513081	110.925
ENSMUST00000128879.1	469	314.166	3.129838	5.432
ENSMUST00000153455.7	1252	1136.118	2.699518	16.941
ENSMUST00000157065.1	728	603.837	0.431475	1.439
ENSMUST00000129325.1	964	791.913	4.620263	20.211
ENSMUST00000133309.1	1373	1272.512	0.778647	5.473
ENSMUST00000126747.1	402	235.000	0.000000	0.000
ENSMUST00000098545.11	2897	2491.558	0.370481	5.099
ENSMUST00000147819.7	457	290.000	0.000000	0.000
ENSMUST00000145507.7	462	295.000	0.000000	0.000
ENSMUST00000092880.13	2700	2631.054	3.540303	51.453
ENSMUST00000127587.7	1412	1269.873	0.000000	0.000
ENSMUST00000141578.1	564	396.000	0.000000	0.000
ENSMUST00000108338.1	714	530.580	0.341199	1.000
ENSMUST00000140379.1	408	265.198	0.989411	1.449
ENSMUST00000088248.12	967	807.931	181.835051	811.508
ENSMUST00000001439.6	2191	2052.150	0.555491	6.297
ENSMUST00000032998.12	1908	1879.094	341.259572	3542.214
ENSMUST00000107096.1	952	846.801	17.589509	82.277
ENSMUST00000208532.1	489	337.927	487.921141	910.782
ENSMUST00000128725.1	3183	3284.091	2.950707	53.528
ENSMUST00000128174.1	932	817.945	4.470724	20.200
ENSMUST00000036424.2	2431	2263.000	0.000000	0.000
ENSMUST00000084820.5	7583	7569.459	24.388274	1019.735
ENSMUST00000212593.1	2309	2155.817	1.700562	20.251
ENSMUST00000212097.1	2858	2839.433	9.064536	142.173
ENSMUST00000212461.1	1363	1282.198	2.022942	14.328
ENSMUST00000212183.1	1237	1157.566	0.383311	2.451
ENSMUST00000212620.1	2963	2784.375	6.368691	97.953
ENSMUST00000212913.1	582	434.560	5.582985	13.402
ENSMUST00000211840.1	4461	4437.613	17.083344	418.759
ENSMUST00000212274.1	615	487.709	6.190003	16.676
ENSMUST00000212151.1	611	473.085	8.522489	22.271
ENSMUST00000211846.1	796	681.371	8.027134	30.212
ENSMUST00000211838.1	362	216.434	3.176512	3.798
ENSMUST00000211826.1	687	525.792	12.736198	36.991
ENSMUST00000108492.8	6402	6373.973	7.543260	265.589
ENSMUST00000037762.10	2206	1846.239	0.615002	6.272
ENSMUST00000139224.2	371	208.967	0.986447	1.139
ENSMUST00000153833.1	461	294.000	0.000000	0.000
ENSMUST00000030949.3	3523	3445.270	0.472909	9.000
ENSMUST00000023117.9	1663	1525.452	40.250523	339.165
ENSMUST00000230134.1	854	736.543	11.689982	47.561
ENSMUST00000160415.1	471	321.850	54.151627	96.273
ENSMUST00000151288.7	7509	7295.614	3.400596	137.043
ENSMUST00000144936.7	3639	3260.994	0.867362	15.624
ENSMUST00000076224.11	4240	3890.100	7.914638	170.072
ENSMUST00000132607.1	2457	2158.250	0.000000	0.000
ENSMUST00000152558.1	438	271.000	0.000000	0.000
ENSMUST00000130765.1	753	428.980	8.128077	19.260
ENSMUST00000150409.1	581	399.438	0.906440	2.000
ENSMUST00000054266.12	4664	4336.304	0.000000	0.000
ENSMUST00000030948.15	3358	2793.386	13.847373	213.668
ENSMUST00000156997.7	4774	4239.286	7.961184	186.428
ENSMUST00000133184.7	2797	2391.954	0.000000	0.000
ENSMUST00000141539.7	3286	2870.544	3.478496	55.157
ENSMUST00000143457.7	3284	2905.760	8.240922	132.275
ENSMUST00000140529.1	393	227.000	0.000000	0.000
ENSMUST00000129450.1	707	539.000	0.000000	0.000
ENSMUST00000168552.1	2776	2338.906	10.640485	137.472
ENSMUST00000032518.6	2160	1955.511	0.185152	2.000
ENSMUST00000205225.2	1114	946.000	0.000000	0.000
ENSMUST00000204416.1	386	220.000	0.000000	0.000
ENSMUST00000204728.1	691	523.000	0.000000	0.000
ENSMUST00000139416.1	435	268.000	0.000000	0.000
ENSMUST00000103194.9	1256	1155.250	1.880459	12.000
ENSMUST00000138331.1	443	276.000	0.000000	0.000
ENSMUST00000150596.7	692	524.000	0.000000	0.000
ENSMUST00000127827.1	516	348.000	0.000000	0.000
ENSMUST00000108076.2	732	603.881	0.000000	0.000
ENSMUST00000120397.7	1172	1004.000	0.000000	0.000
ENSMUST00000029817.10	1059	955.968	1.136230	6.000
ENSMUST00000198491.1	3134	2966.000	0.000000	0.000
ENSMUST00000154869.3	819	651.000	0.000000	0.000
ENSMUST00000202945.3	3889	2969.524	1.208903	19.830
ENSMUST00000107537.4	4911	4033.286	26.309357	586.152
ENSMUST00000201794.3	616	321.227	0.784704	1.392
ENSMUST00000202440.3	729	561.000	0.000000	0.000
ENSMUST00000200758.3	9856	7781.454	53.852888	2314.787
ENSMUST00000202207.3	3586	2653.419	0.181246	2.657
ENSMUST00000200781.3	742	574.000	0.000000	0.000
ENSMUST00000201480.1	549	300.492	1.236117	2.052
ENSMUST00000201409.3	1119	952.025	0.000000	0.000
ENSMUST00000207686.1	797	629.000	0.000000	0.000
ENSMUST00000208313.1	441	274.000	0.000000	0.000
ENSMUST00000200709.1	664	496.000	0.000000	0.000
ENSMUST00000200949.1	4254	2305.646	1.150104	14.648
ENSMUST00000202776.1	3348	1744.855	0.532221	5.130
ENSMUST00000202247.3	579	432.175	0.000000	0.000
ENSMUST00000202288.1	442	287.734	0.000000	0.000
ENSMUST00000201162.1	2129	1475.036	0.000000	0.000
ENSMUST00000202685.1	436	269.000	0.000000	0.000
ENSMUST00000058030.9	2797	2586.560	26.240691	374.920
ENSMUST00000204571.1	559	433.752	1.285289	3.080
ENSMUST00000000940.14	2243	2069.309	9.148806	104.576
ENSMUST00000127746.1	415	248.000	0.000000	0.000
ENSMUST00000170342.4	385	219.000	0.000000	0.000
ENSMUST00000202422.1	597	429.000	0.000000	0.000
ENSMUST00000202792.1	1965	1899.719	4.683354	49.146
ENSMUST00000141867.1	729	587.446	0.000000	0.000
ENSMUST00000126454.1	668	518.344	0.000000	0.000
ENSMUST00000131863.7	1991	1858.246	2.424329	24.885
ENSMUST00000124453.2	952	776.886	3.904870	16.757
ENSMUST00000103095.4	700	532.000	0.000000	0.000
ENSMUST00000155443.1	296	136.000	0.000000	0.000
ENSMUST00000088950.7	1821	1653.000	0.000000	0.000
ENSMUST00000109760.1	1741	1573.000	0.000000	0.000
ENSMUST00000057814.4	1480	1312.000	0.000000	0.000
ENSMUST00000123431.1	748	580.000	0.000000	0.000
ENSMUST00000165246.1	380	226.491	0.000000	0.000
ENSMUST00000171183.1	883	667.766	9.383686	34.613
ENSMUST00000056078.8	722	492.709	38.101122	103.698
ENSMUST00000165004.1	455	240.751	1.270215	1.689
ENSMUST00000018556.10	5061	4912.841	37.534307	1018.597
ENSMUST00000106972.7	5427	4895.424	16.202965	438.153
ENSMUST00000106971.1	5222	5063.425	0.986313	27.587
ENSMUST00000134266.1	755	620.782	4.638634	15.906
ENSMUST00000069188.6	926	737.568	8.290027	33.775
ENSMUST00000106977.7	5510	4960.253	0.984724	26.981
ENSMUST00000034131.9	3474	3345.523	102.415954	1892.661
ENSMUST00000209277.1	5002	4353.833	1.705009	41.005
ENSMUST00000209228.1	308	147.000	0.000000	0.000
ENSMUST00000211479.1	473	323.485	0.611191	1.092
ENSMUST00000211154.1	448	281.000	0.000000	0.000
ENSMUST00000111757.9	6118	5777.195	4.781013	152.573
ENSMUST00000111754.8	2491	2368.628	6.817708	89.202
ENSMUST00000133152.1	452	250.799	0.000000	0.000
ENSMUST00000128941.7	2925	2775.892	0.636209	9.755
ENSMUST00000131359.1	621	479.402	10.804606	28.612
ENSMUST00000060404.4	5135	4992.090	5.587586	154.081
ENSMUST00000065648.14	2529	2447.990	26.700661	361.055
ENSMUST00000097526.2	2589	2509.759	8.698189	120.587
ENSMUST00000125371.1	624	483.094	1.227655	3.276
ENSMUST00000028794.9	6387	6211.585	0.092240	3.165
ENSMUST00000110227.7	5790	5609.681	0.903571	27.999
ENSMUST00000110226.1	1861	1693.000	0.000000	0.000
ENSMUST00000039818.9	3382	3165.199	12.729548	222.564
ENSMUST00000146309.7	4142	3890.011	2.158186	46.375
ENSMUST00000124987.1	615	434.374	0.483589	1.160
ENSMUST00000022446.6	4918	4635.661	14.214476	363.985
ENSMUST00000228952.1	627	468.952	2.222752	5.758
ENSMUST00000226564.1	528	323.948	7.849573	14.046
ENSMUST00000227551.1	832	686.914	2.398258	9.100
ENSMUST00000139577.1	634	312.904	0.784898	1.357
ENSMUST00000034522.7	4154	3950.333	40.211290	877.451
ENSMUST00000141759.1	608	440.000	0.000000	0.000
ENSMUST00000134153.1	616	459.609	2.832811	7.192
ENSMUST00000165764.7	2380	2271.299	0.637638	8.000
ENSMUST00000172069.1	2443	2345.433	0.000000	0.000
ENSMUST00000171868.1	509	323.309	0.559938	1.000
ENSMUST00000174674.2	1514	1346.000	0.000000	0.000
ENSMUST00000089641.5	1236	1068.000	0.000000	0.000
ENSMUST00000084241.11	5642	5486.178	18.621230	564.312
ENSMUST00000105912.1	2236	2100.575	5.314613	61.667
ENSMUST00000138831.1	483	292.549	1.326356	2.143
ENSMUST00000136132.1	365	200.000	0.000000	0.000
ENSMUST00000123578.1	223	77.000	0.000000	0.000
ENSMUST00000136637.1	599	469.570	3.036995	7.877
ENSMUST00000002389.8	2791	2623.000	0.000000	0.000
ENSMUST00000178034.8	2730	2562.000	0.000000	0.000
ENSMUST00000226907.1	605	437.000	0.000000	0.000
ENSMUST00000227958.1	652	484.000	0.000000	0.000
ENSMUST00000228123.1	558	297.833	1.044663	1.719
ENSMUST00000168729.7	2852	2657.197	0.155426	2.281
ENSMUST00000098361.3	1926	1457.900	0.124174	1.000
ENSMUST00000127270.1	588	448.383	1.550019	3.839
ENSMUST00000144561.1	503	370.567	9.189334	18.810
ENSMUST00000102483.4	560	417.888	2443.790048	5641.114
ENSMUST00000227777.1	2762	2819.401	2.307808	35.942
ENSMUST00000055303.4	3946	4105.585	19.360392	439.067
ENSMUST00000227595.1	1027	943.965	0.000000	0.000
ENSMUST00000228181.1	793	687.798	9.703867	36.868
ENSMUST00000228727.1	2388	2416.445	2.663258	35.549
ENSMUST00000226986.1	295	135.000	0.000000	0.000
ENSMUST00000227095.1	511	343.000	0.000000	0.000
ENSMUST00000228309.1	706	587.562	2.418911	7.851
ENSMUST00000228943.1	593	465.196	2.807959	7.216
ENSMUST00000227852.1	692	571.923	0.000000	0.000
ENSMUST00000030510.13	3047	2879.000	0.000000	0.000
ENSMUST00000166773.1	2524	2322.235	0.077957	1.000
ENSMUST00000133096.1	1284	1079.475	2.007421	11.970
ENSMUST00000178440.7	4944	4757.645	0.000000	0.000
ENSMUST00000144191.1	296	144.836	0.000000	0.000
ENSMUST00000131582.7	398	232.000	0.000000	0.000
ENSMUST00000131993.7	746	618.106	5.847726	19.966
ENSMUST00000202581.1	7440	7409.000	3.506695	143.516
ENSMUST00000131016.1	693	560.358	0.000000	0.000
ENSMUST00000153756.7	2091	1900.167	1.618648	16.990
ENSMUST00000201442.1	3033	2981.943	2.692441	44.349
ENSMUST00000135793.1	472	304.187	6.360564	10.688
ENSMUST00000130925.1	753	588.665	0.000000	0.000
ENSMUST00000155908.7	2338	2185.823	7.658018	92.464
ENSMUST00000086564.10	2984	2835.813	7.706988	120.727
ENSMUST00000043283.13	4938	4750.652	3.255143	85.421
ENSMUST00000112183.7	4886	4727.714	7.036923	183.770
ENSMUST00000112185.8	5032	4838.353	0.000000	0.000
ENSMUST00000146044.7	3707	3490.600	0.000000	0.000
ENSMUST00000111171.5	5580	4959.487	51.637665	1414.636
ENSMUST00000006094.5	1700	1532.000	0.000000	0.000
ENSMUST00000229387.1	1671	1503.000	0.000000	0.000
ENSMUST00000229512.1	821	653.000	0.000000	0.000
ENSMUST00000230125.1	525	357.000	0.000000	0.000
ENSMUST00000147792.1	361	196.000	0.000000	0.000
ENSMUST00000108716.7	1721	1553.000	0.000000	0.000
ENSMUST00000019246.3	1729	1561.000	0.000000	0.000
ENSMUST00000031090.7	4512	4454.055	19.332257	475.641
ENSMUST00000196435.4	2369	2302.952	0.000000	0.000
ENSMUST00000196516.1	3371	3489.143	0.214198	4.128
ENSMUST00000196550.1	664	496.000	0.000000	0.000
ENSMUST00000199919.1	2441	2438.023	0.833981	11.231
ENSMUST00000178644.1	4402	4213.489	0.158713	3.694
ENSMUST00000020702.10	2421	2027.946	12.544145	140.520
ENSMUST00000135887.2	1709	1102.346	0.243023	1.480
ENSMUST00000027667.12	4669	4604.011	0.078642	2.000
ENSMUST00000163260.7	3023	2855.000	0.000000	0.000
ENSMUST00000189805.6	2395	2227.000	0.000000	0.000
ENSMUST00000132793.1	696	528.000	0.000000	0.000
ENSMUST00000020003.14	4164	3869.280	4.712235	100.716
ENSMUST00000218780.1	477	309.000	0.000000	0.000
ENSMUST00000217939.1	716	548.000	0.000000	0.000
ENSMUST00000218659.1	1926	1829.519	2.844298	28.744
ENSMUST00000171807.7	2341	2262.678	0.000000	0.000
ENSMUST00000165986.7	1548	1380.000	0.000000	0.000
ENSMUST00000163761.7	3276	3321.782	1.498459	27.495
ENSMUST00000169866.1	501	308.006	1.015232	1.727
ENSMUST00000164393.1	210	68.000	0.000000	0.000
ENSMUST00000218682.1	1837	1617.042	2.854759	25.500
ENSMUST00000168949.1	1664	1560.508	0.756924	6.525
ENSMUST00000170839.1	1315	1231.007	0.000000	0.000
ENSMUST00000009392.5	1605	1190.809	0.152026	1.000
ENSMUST00000121862.2	814	646.000	0.000000	0.000
ENSMUST00000123827.8	2036	1935.229	0.000000	0.000
ENSMUST00000174078.1	5716	5278.340	6.386408	186.207
ENSMUST00000040023.15	5227	5266.311	0.000000	0.000
ENSMUST00000237749.1	7068	6172.812	2.088196	71.203
ENSMUST00000162963.7	6452	6041.393	36.828989	1229.046
ENSMUST00000036329.11	2640	2513.315	16.198442	224.886
ENSMUST00000159673.7	751	576.869	1.223499	3.899
ENSMUST00000159290.1	571	404.362	30.404653	67.913
ENSMUST00000159698.1	615	484.805	6.818307	18.259
ENSMUST00000159625.1	811	543.357	0.836486	2.511
ENSMUST00000161531.1	431	276.965	3.341123	5.112
ENSMUST00000162819.8	7045	6166.323	46.574051	1586.396
ENSMUST00000039725.11	7796	8137.693	8.623536	387.639
ENSMUST00000195196.5	488	320.000	0.000000	0.000
ENSMUST00000194306.5	968	857.533	6.437013	30.491
ENSMUST00000193822.5	726	558.000	0.000000	0.000
ENSMUST00000193858.1	600	461.593	0.000000	0.000
ENSMUST00000191680.1	738	626.000	3.452709	11.939
ENSMUST00000194636.1	739	593.056	0.000000	0.000
ENSMUST00000193610.1	517	380.725	12.581591	26.460
ENSMUST00000194816.1	466	317.409	1.798234	3.153
ENSMUST00000192378.1	424	239.145	1.139819	1.506
ENSMUST00000168189.7	4552	4359.694	34.197511	823.554
ENSMUST00000009344.15	4455	4333.184	8.762984	209.749
ENSMUST00000166719.7	980	830.867	2.028640	9.311
ENSMUST00000167315.7	2806	2794.270	0.813976	12.564
ENSMUST00000170675.7	5028	4981.797	7.465781	205.448
ENSMUST00000171861.7	938	795.080	1.023580	4.495
ENSMUST00000168933.1	640	478.061	2.996545	7.913
ENSMUST00000168564.1	546	378.000	0.000000	0.000
ENSMUST00000165608.1	984	863.799	0.000000	0.000
ENSMUST00000165660.1	403	236.000	0.000000	0.000
ENSMUST00000166538.1	686	548.522	0.000000	0.000
ENSMUST00000167268.7	4263	4213.391	0.936698	21.801
ENSMUST00000166540.7	609	478.880	0.714595	1.890
ENSMUST00000164741.1	765	634.466	0.000000	0.000
ENSMUST00000168649.7	791	657.941	0.000000	0.000
ENSMUST00000169059.7	2085	1880.882	0.411443	4.275
ENSMUST00000167147.1	332	184.887	0.000000	0.000
ENSMUST00000166368.1	370	205.000	0.000000	0.000
ENSMUST00000163959.1	687	519.000	0.000000	0.000
ENSMUST00000206784.1	7335	7680.938	1.035497	43.934
ENSMUST00000038890.5	8645	8540.631	9.352621	441.230
ENSMUST00000213926.1	643	475.000	0.000000	0.000
ENSMUST00000215025.1	2204	2065.793	0.000000	0.000
ENSMUST00000214001.1	2491	2105.298	3.009147	34.994
ENSMUST00000213437.1	1928	1845.304	0.113768	1.160
ENSMUST00000216098.1	5418	5388.201	1.462471	43.528
ENSMUST00000214029.1	942	850.820	1.837196	8.634
ENSMUST00000213744.1	2792	2280.353	0.000000	0.000
ENSMUST00000217307.1	426	259.000	0.000000	0.000
ENSMUST00000044195.5	4546	4572.921	10.298138	260.132
ENSMUST00000153635.1	2298	2282.715	0.941206	11.868
ENSMUST00000145989.1	570	433.886	0.000000	0.000
ENSMUST00000139693.1	389	223.000	0.000000	0.000
ENSMUST00000097527.9	4234	3943.075	5.294281	115.314
ENSMUST00000136331.7	2723	2544.657	9.725893	136.710
ENSMUST00000027738.13	1952	1743.236	0.000000	0.000
ENSMUST00000136397.7	620	452.000	0.000000	0.000
ENSMUST00000141878.7	806	705.333	0.775131	3.020
ENSMUST00000130995.3	1600	1380.767	0.294363	2.245
ENSMUST00000124212.1	658	535.674	1.230500	3.641
ENSMUST00000123705.7	561	379.555	1.104979	2.317
ENSMUST00000141980.1	784	616.000	0.000000	0.000
ENSMUST00000169241.7	3716	3537.048	11.349762	221.753
ENSMUST00000113822.2	2918	1990.737	31.520077	346.611
ENSMUST00000053597.2	3194	2203.987	16.870449	205.389
ENSMUST00000135737.1	2848	2787.439	0.584515	9.000
ENSMUST00000137007.1	690	439.716	6.587291	16.000
ENSMUST00000071543.11	2150	2072.715	0.262024	3.000
ENSMUST00000229829.1	185	54.742	3.307000	1.000
ENSMUST00000230667.1	381	215.000	0.000000	0.000
ENSMUST00000059102.12	2498	2330.000	0.000000	0.000
ENSMUST00000102755.3	1632	1464.000	0.000000	0.000
ENSMUST00000230627.1	1386	1218.000	0.000000	0.000
ENSMUST00000229923.1	2280	2112.000	0.000000	0.000
ENSMUST00000128864.1	939	771.000	0.000000	0.000
ENSMUST00000034218.4	3299	3131.000	0.000000	0.000
ENSMUST00000212134.1	4310	4296.917	0.126393	3.000
ENSMUST00000212041.1	2910	2742.000	0.000000	0.000
ENSMUST00000212915.1	684	516.000	0.000000	0.000
ENSMUST00000212632.1	2763	2595.000	0.000000	0.000
ENSMUST00000211942.1	3161	2993.000	0.000000	0.000
ENSMUST00000211905.1	1147	979.000	0.000000	0.000
ENSMUST00000060050.5	1226	757.080	7.651854	32.000
ENSMUST00000138366.1	602	360.981	0.000000	0.000
ENSMUST00000130877.1	1872	1669.350	0.140043	1.291
ENSMUST00000041819.13	2091	1766.955	0.562396	5.489
ENSMUST00000148188.8	1086	836.814	1.062128	4.910
ENSMUST00000233921.1	676	508.000	0.000000	0.000
ENSMUST00000233420.1	1851	1683.000	0.000000	0.000
ENSMUST00000129375.7	533	365.000	0.000000	0.000
ENSMUST00000140250.7	2179	2045.154	0.126071	1.424
ENSMUST00000142143.2	1962	1794.000	0.000000	0.000
ENSMUST00000123797.7	1197	1029.000	0.000000	0.000
ENSMUST00000114794.1	1738	1570.000	0.000000	0.000
ENSMUST00000131604.2	578	410.000	0.000000	0.000
ENSMUST00000125876.1	1227	1100.948	0.164390	1.000
ENSMUST00000146493.2	946	778.000	0.000000	0.000
ENSMUST00000150341.8	861	693.000	0.000000	0.000
ENSMUST00000076952.11	608	426.111	3.033185	7.139
ENSMUST00000139340.7	837	643.545	0.440933	1.567
ENSMUST00000078259.7	4879	4853.226	9.523894	255.321
ENSMUST00000001802.9	2560	2189.640	4.712602	57.000
ENSMUST00000140735.2	919	751.000	0.000000	0.000
ENSMUST00000138409.2	817	649.000	0.000000	0.000
ENSMUST00000022612.9	1720	1621.299	82.824123	741.756
ENSMUST00000152130.1	416	249.000	0.000000	0.000
ENSMUST00000139644.1	451	299.091	3.779165	6.244
ENSMUST00000162519.1	1552	1384.000	0.000000	0.000
ENSMUST00000161047.7	2379	2211.000	0.000000	0.000
ENSMUST00000159798.7	2568	2400.000	0.000000	0.000
ENSMUST00000159964.1	3585	3612.164	0.060634	1.210
ENSMUST00000110929.8	2312	2144.000	0.000000	0.000
ENSMUST00000211597.1	777	606.470	3.828934	12.827
ENSMUST00000211396.1	887	719.000	0.000000	0.000
ENSMUST00000170141.2	1466	1273.004	0.512142	3.601
ENSMUST00000034132.12	1287	1164.021	55.156507	354.649
ENSMUST00000209733.1	921	795.351	11.458598	50.342
ENSMUST00000210146.1	1041	916.748	5.431928	27.507
ENSMUST00000210458.1	461	307.584	15.934371	27.073
ENSMUST00000139968.7	1033	865.000	0.000000	0.000
ENSMUST00000050003.8	1672	1283.010	0.245208	1.738
ENSMUST00000130396.7	741	573.000	0.000000	0.000
ENSMUST00000136883.7	954	786.000	0.000000	0.000
ENSMUST00000131937.7	789	621.000	0.000000	0.000
ENSMUST00000138959.7	796	607.520	0.980167	3.289
ENSMUST00000129484.7	969	801.000	0.000000	0.000
ENSMUST00000131315.7	911	743.000	0.000000	0.000
ENSMUST00000150205.7	755	587.000	0.000000	0.000
ENSMUST00000126898.7	526	345.706	2.604119	4.973
ENSMUST00000135556.7	779	611.000	0.000000	0.000
ENSMUST00000133380.7	774	606.000	0.000000	0.000
ENSMUST00000140168.1	726	558.000	0.000000	0.000
ENSMUST00000036426.12	3444	3297.886	1.659454	30.230
ENSMUST00000179574.1	3211	3120.381	0.000000	0.000
ENSMUST00000059672.8	4482	4384.334	0.862664	20.892
ENSMUST00000235978.1	2691	2586.606	0.077530	1.108
ENSMUST00000102600.3	2763	2650.279	1.297838	19.000
ENSMUST00000154264.1	478	310.000	0.000000	0.000
ENSMUST00000143512.2	557	393.786	0.459725	1.000
ENSMUST00000105925.7	1376	1208.000	0.000000	0.000
ENSMUST00000105924.7	1478	1310.000	0.000000	0.000
ENSMUST00000207449.1	4296	4128.000	0.000000	0.000
ENSMUST00000082008.11	1587	1419.000	0.000000	0.000
ENSMUST00000105923.7	1499	1331.000	0.000000	0.000
ENSMUST00000009396.12	1582	1414.000	0.000000	0.000
ENSMUST00000141186.1	812	644.000	0.000000	0.000
ENSMUST00000207211.1	1220	1052.000	0.000000	0.000
ENSMUST00000075172.11	1876	1708.000	0.000000	0.000
ENSMUST00000145212.7	1795	1627.000	0.000000	0.000
ENSMUST00000223616.1	5366	5263.763	3.094216	89.968
ENSMUST00000038794.5	3374	3118.337	33.130932	570.687
ENSMUST00000233586.1	3720	3513.341	0.687624	13.345
ENSMUST00000194833.5	532	263.041	2.752934	4.000
ENSMUST00000193771.5	1110	942.000	0.000000	0.000
ENSMUST00000027943.5	801	633.000	0.000000	0.000
ENSMUST00000192268.1	438	271.000	0.000000	0.000
ENSMUST00000191621.1	815	647.000	0.000000	0.000
ENSMUST00000045174.6	3120	2823.967	9.753228	152.142
ENSMUST00000233210.1	2419	2047.733	28.868274	326.539
ENSMUST00000233886.1	704	540.369	4.217109	12.588
ENSMUST00000233221.1	422	282.458	1.281844	2.000
ENSMUST00000233662.1	306	153.669	25.116370	21.320
ENSMUST00000022212.8	2800	2727.624	63.254580	953.055
ENSMUST00000224489.1	2316	2102.731	2.160781	25.098
ENSMUST00000223756.1	1543	1329.198	0.000000	0.000
ENSMUST00000225340.1	602	481.589	0.000000	0.000
ENSMUST00000225156.1	689	570.921	6.293390	19.847
ENSMUST00000232647.1	656	527.341	0.686589	2.000
ENSMUST00000168560.1	660	531.832	0.000000	0.000
ENSMUST00000033310.8	10061	10775.476	156.160638	9295.000
ENSMUST00000211238.1	575	442.167	0.000000	0.000
ENSMUST00000019362.14	2968	2583.634	21.301036	304.000
ENSMUST00000102575.8	5037	4717.544	1.987727	51.798
ENSMUST00000130820.7	1417	1268.779	6.905771	48.399
ENSMUST00000135422.1	1010	847.190	2.292632	10.729
ENSMUST00000149477.1	739	553.920	0.636894	1.949
ENSMUST00000152732.1	720	534.669	5.389546	15.918
ENSMUST00000028177.10	2757	2444.239	16.177555	218.423
ENSMUST00000113920.7	2513	2195.334	0.000000	0.000
ENSMUST00000102879.3	1072	668.514	0.000000	0.000
ENSMUST00000152415.1	1102	702.914	34.093099	132.376
ENSMUST00000100244.9	2686	2458.086	78.818262	1070.201
ENSMUST00000030306.13	5517	4894.844	25.264881	683.121
ENSMUST00000107083.1	1506	1338.000	0.000000	0.000
ENSMUST00000125627.7	2336	2253.708	10.031330	124.881
ENSMUST00000156910.1	3621	2916.605	4.726647	76.150
ENSMUST00000141448.7	2011	2009.079	0.000000	0.000
ENSMUST00000146947.7	676	548.295	0.000000	0.000
ENSMUST00000124202.7	713	375.972	2.253554	4.680
ENSMUST00000148291.1	537	369.000	0.000000	0.000
ENSMUST00000125584.1	433	202.448	6.636586	7.422
ENSMUST00000140128.1	532	388.553	6.721489	14.426
ENSMUST00000143326.7	428	285.494	1.470700	2.319
ENSMUST00000207634.1	673	532.970	0.000000	0.000
ENSMUST00000032963.9	2772	2679.357	65.242003	965.604
ENSMUST00000207622.1	942	804.082	9.825409	43.641
ENSMUST00000207092.1	754	633.791	0.822821	2.881
ENSMUST00000208168.1	474	299.154	4.765016	7.874
ENSMUST00000179755.7	7135	7154.811	0.000000	0.000
ENSMUST00000162290.1	421	256.371	3.484738	4.935
ENSMUST00000159642.1	434	269.251	0.000000	0.000
ENSMUST00000162933.1	3917	3931.956	1.697962	36.879
ENSMUST00000162043.7	417	252.317	2.275630	3.172
ENSMUST00000161268.1	395	229.000	0.000000	0.000
ENSMUST00000162404.7	431	264.000	0.000000	0.000
ENSMUST00000161525.1	487	324.090	1.635414	2.928
ENSMUST00000032995.14	3715	3724.921	0.000000	0.000
ENSMUST00000098266.8	7132	7154.185	26.657020	1053.448
ENSMUST00000154724.1	1690	1510.682	0.000000	0.000
ENSMUST00000036509.13	1852	1652.074	37.021126	337.847
ENSMUST00000123275.7	814	683.389	5.158924	19.475
ENSMUST00000150608.1	658	475.590	3.202213	8.412
ENSMUST00000146898.1	426	259.000	0.000000	0.000
ENSMUST00000136750.2	778	638.943	0.780075	2.753
ENSMUST00000134990.7	405	261.808	0.000000	0.000
ENSMUST00000146363.7	551	412.743	0.000000	0.000
ENSMUST00000148725.1	610	481.576	3.372157	8.970
ENSMUST00000154336.1	786	644.558	1.275651	4.542
ENSMUST00000230198.1	1482	1314.000	0.000000	0.000
ENSMUST00000072776.4	1648	1480.000	0.000000	0.000
ENSMUST00000229911.1	1141	973.000	0.000000	0.000
ENSMUST00000229628.1	1310	1142.000	0.000000	0.000
ENSMUST00000230843.1	847	679.000	0.000000	0.000
ENSMUST00000230248.1	447	280.000	0.000000	0.000
ENSMUST00000097867.8	4574	3840.690	0.000000	0.000
ENSMUST00000106001.7	3519	3053.230	0.000000	0.000
ENSMUST00000142293.7	383	217.000	0.000000	0.000
ENSMUST00000143432.7	5138	4349.080	0.701441	16.851
ENSMUST00000123617.7	452	285.000	0.000000	0.000
ENSMUST00000154441.1	477	302.423	0.598609	1.000
ENSMUST00000143577.1	4037	3256.173	2.788124	50.149
ENSMUST00000146606.7	717	455.919	0.000000	0.000
ENSMUST00000151541.7	322	160.000	0.000000	0.000
ENSMUST00000129937.1	445	278.000	0.000000	0.000
ENSMUST00000135675.1	833	631.089	0.000000	0.000
ENSMUST00000132251.1	410	243.000	0.000000	0.000
ENSMUST00000044565.14	5206	4394.061	0.000000	0.000
ENSMUST00000127491.1	962	845.567	0.852587	3.982
ENSMUST00000121848.1	572	414.426	0.000000	0.000
ENSMUST00000205990.1	259	105.000	0.000000	0.000
ENSMUST00000071986.12	566	408.271	7.102509	16.018
ENSMUST00000060501.4	852	684.000	0.000000	0.000
ENSMUST00000107131.1	895	664.101	0.545198	2.000
ENSMUST00000045441.7	3909	3850.099	68.297597	1452.508
ENSMUST00000139938.1	789	639.910	0.000000	0.000
ENSMUST00000154366.1	659	490.265	1.203290	3.259
ENSMUST00000129610.1	808	668.200	1.959617	7.233
ENSMUST00000135717.1	531	382.065	0.000000	0.000
ENSMUST00000207877.1	788	553.758	0.444605	1.360
ENSMUST00000094632.5	1868	1584.437	14.974174	131.057
ENSMUST00000207897.1	1790	1654.710	0.829651	7.583
ENSMUST00000061828.9	3806	3638.000	0.000000	0.000
ENSMUST00000164382.1	1875	1707.000	0.000000	0.000
ENSMUST00000173954.2	5357	5082.870	1.983211	55.683
ENSMUST00000225699.1	2455	2370.279	26.279500	344.079
ENSMUST00000224498.1	2589	2526.910	6.606963	92.222
ENSMUST00000111285.8	5351	5092.281	15.297291	430.297
ENSMUST00000039812.15	5290	5029.490	0.000000	0.000
ENSMUST00000181868.7	782	614.000	0.000000	0.000
ENSMUST00000092931.6	2212	2044.000	0.000000	0.000
ENSMUST00000093040.12	1192	973.856	32.761048	176.236
ENSMUST00000153511.7	949	747.609	0.000000	0.000
ENSMUST00000134462.7	1372	1177.185	3.774658	24.545
ENSMUST00000152753.7	975	763.154	0.552610	2.330
ENSMUST00000131278.1	556	389.388	4.609481	9.915
ENSMUST00000131420.1	274	117.000	0.000000	0.000
ENSMUST00000128409.1	379	194.095	16.924577	18.146
ENSMUST00000141906.1	400	234.000	0.000000	0.000
ENSMUST00000155239.1	944	776.000	0.000000	0.000
ENSMUST00000109757.7	2420	2252.000	0.000000	0.000
ENSMUST00000154281.1	1014	846.000	0.000000	0.000
ENSMUST00000099181.1	1479	1311.000	0.000000	0.000
ENSMUST00000109759.8	2115	1947.000	0.000000	0.000
ENSMUST00000036153.11	2287	2067.908	53.594497	612.199
ENSMUST00000191510.6	2593	2390.461	4.825852	63.723
ENSMUST00000189309.6	1003	884.642	13.244263	64.720
ENSMUST00000190057.6	395	243.822	5.249712	7.070
ENSMUST00000186152.6	420	253.000	0.000000	0.000
ENSMUST00000186750.1	508	365.647	0.000000	0.000
ENSMUST00000190700.1	901	787.107	3.174263	13.801
ENSMUST00000189107.1	462	319.855	7.007558	12.381
ENSMUST00000186882.1	513	375.248	24.654899	51.105
ENSMUST00000048966.6	7417	7502.895	28.315549	1173.533
ENSMUST00000109510.9	7323	7511.250	20.462655	849.015
ENSMUST00000229547.1	630	402.183	2.174910	4.832
ENSMUST00000230403.1	687	305.440	2.111593	3.563
ENSMUST00000229439.1	412	258.907	3.536354	5.058
ENSMUST00000019445.5	1339	1146.332	0.157924	1.000
ENSMUST00000212046.1	2303	2135.000	0.000000	0.000
ENSMUST00000109375.3	3189	3091.935	0.844898	14.430
ENSMUST00000212033.1	2351	2183.000	0.000000	0.000
ENSMUST00000212345.1	521	349.992	1.329171	2.570
ENSMUST00000212655.1	738	570.000	0.000000	0.000
ENSMUST00000097981.5	1390	1222.000	0.000000	0.000
ENSMUST00000161527.7	1743	1534.414	0.559256	4.740
ENSMUST00000160853.7	1651	1442.124	28.119121	223.999
ENSMUST00000023212.14	1686	1481.788	53.564109	438.431
ENSMUST00000162871.1	798	557.089	0.000000	0.000
ENSMUST00000160857.7	357	165.000	0.000000	0.000
ENSMUST00000160172.7	1537	1345.198	2.205764	16.390
ENSMUST00000160097.1	379	166.000	19.224832	17.628
ENSMUST00000161786.1	638	434.159	5.953542	14.278
ENSMUST00000160914.2	755	615.257	3.177604	10.799
ENSMUST00000160069.1	774	638.636	5.666519	19.990
ENSMUST00000162865.7	890	750.806	2.445005	10.140
ENSMUST00000161391.1	757	614.270	1.869335	6.343
ENSMUST00000160875.1	506	338.000	0.000000	0.000
ENSMUST00000161072.1	455	286.501	2.060547	3.261
ENSMUST00000203623.1	845	677.000	0.000000	0.000
ENSMUST00000147148.4	922	778.882	30.269651	130.233
ENSMUST00000204218.2	1231	1063.000	0.000000	0.000
ENSMUST00000204465.1	931	804.204	0.600080	2.666
ENSMUST00000204839.1	2076	1949.163	1.681214	18.101
ENSMUST00000204089.1	212	69.000	0.000000	0.000
ENSMUST00000128044.7	2129	1961.000	0.000000	0.000
ENSMUST00000032958.13	2448	2280.000	0.000000	0.000
ENSMUST00000107059.1	1260	1092.000	0.000000	0.000
ENSMUST00000133850.1	1615	1447.000	0.000000	0.000
ENSMUST00000036592.14	3007	2839.000	0.000000	0.000
ENSMUST00000111622.1	2023	1855.000	0.000000	0.000
ENSMUST00000028796.1	2706	2439.950	9.051853	122.000
ENSMUST00000108745.7	1047	879.000	0.000000	0.000
ENSMUST00000140887.7	1476	1308.000	0.000000	0.000
ENSMUST00000148234.7	1499	1253.173	0.288920	2.000
ENSMUST00000026912.7	1447	1279.000	0.000000	0.000
ENSMUST00000108744.7	939	653.544	0.277003	1.000
ENSMUST00000148621.7	475	307.000	0.000000	0.000
ENSMUST00000189055.1	715	547.000	0.000000	0.000
ENSMUST00000034435.6	878	710.000	0.000000	0.000
ENSMUST00000171798.1	2234	2066.000	0.000000	0.000
ENSMUST00000164766.7	1884	1655.104	11.038682	100.922
ENSMUST00000170337.1	556	367.789	3.157306	6.414
ENSMUST00000164697.7	1194	962.180	0.228157	1.213
ENSMUST00000168930.1	513	336.543	0.780745	1.451
ENSMUST00000109753.2	1572	1404.000	0.000000	0.000
ENSMUST00000077535.4	437	262.596	10.599386	15.375
ENSMUST00000173486.7	579	379.781	7.429174	15.585
ENSMUST00000025319.6	729	507.337	8.939333	25.052
ENSMUST00000173122.1	533	392.475	4.895736	10.614
ENSMUST00000172573.1	330	167.000	0.000000	0.000
ENSMUST00000174824.1	464	239.117	1.797374	2.374
ENSMUST00000065904.4	1708	1412.506	4.485765	35.000
ENSMUST00000016631.13	4851	4752.843	11.392765	299.105
ENSMUST00000203730.2	530	347.491	2.351324	4.513
ENSMUST00000111623.8	4782	4738.630	4.097184	107.246
ENSMUST00000204660.1	547	379.000	0.000000	0.000
ENSMUST00000154221.1	727	612.630	1.804422	6.106
ENSMUST00000126774.1	700	555.674	0.727698	2.234
ENSMUST00000123902.7	5118	5030.216	2.250851	62.542
ENSMUST00000149203.1	3915	4052.943	0.668623	14.969
ENSMUST00000133825.1	724	596.220	3.564861	11.741
ENSMUST00000155415.7	761	628.681	0.535228	1.859
ENSMUST00000204028.1	1218	1124.331	0.161014	1.000
ENSMUST00000136837.1	579	439.781	1.105310	2.685
ENSMUST00000003284.15	2031	1806.615	1.799803	17.961
ENSMUST00000209066.1	1712	1466.180	8.496601	68.814
ENSMUST00000207476.1	1797	1531.687	0.000000	0.000
ENSMUST00000209006.1	635	452.524	4.687342	11.717
ENSMUST00000207555.1	1641	1389.207	20.331613	156.020
ENSMUST00000107834.1	1429	1206.283	0.000000	0.000
ENSMUST00000207521.1	869	706.911	5.070715	19.800
ENSMUST00000208767.1	774	533.458	0.000000	0.000
ENSMUST00000207128.1	537	369.000	0.000000	0.000
ENSMUST00000208143.1	659	436.754	8.932385	21.550
ENSMUST00000207129.1	517	313.799	0.989262	1.715
[truncated: 114,547 more rows]
