# Supplementary material for: Impaired Cell Cycle Progression and Self-Renewal of Fetal Neural Stem and Progenitor Cells in a Murine Model of Intrauterine Growth Restriction
Source: Front Cell Dev Biol. 2022 Jul 12;10:821848. doi: 10.3389/fcell.2022.821848 (PMC9314876; doi:10.3389/fcell.2022.821848)
Supplement: Supplementary file 3 [file DataSheet2.ZIP › Data-FigureS5/RNASEQ92/quant.sf]

Name	Length	EffectiveLength	TPM	NumReads
ENSMUST00000196221.1	9	10.000	0.000000	0.000
ENSMUST00000179664.1	11	12.000	0.000000	0.000
ENSMUST00000177564.1	16	17.000	0.000000	0.000
ENSMUST00000178537.1	12	13.000	0.000000	0.000
ENSMUST00000178862.1	14	15.000	0.000000	0.000
ENSMUST00000179520.1	11	12.000	0.000000	0.000
ENSMUST00000179883.1	16	17.000	0.000000	0.000
ENSMUST00000195858.1	10	11.000	0.000000	0.000
ENSMUST00000179932.1	12	13.000	0.000000	0.000
ENSMUST00000180001.1	17	17.000	0.000000	0.000
ENSMUST00000178815.1	10	11.000	0.000000	0.000
ENSMUST00000177965.1	17	17.000	0.000000	0.000
ENSMUST00000178909.1	29	30.000	0.000000	0.000
ENSMUST00000178230.1	17	17.000	0.000000	0.000
ENSMUST00000178483.1	29	30.000	0.000000	0.000
ENSMUST00000179560.1	17	17.000	0.000000	0.000
ENSMUST00000177839.1	17	17.000	0.000000	0.000
ENSMUST00000103439.1	23	24.000	0.000000	0.000
ENSMUST00000180266.1	17	17.000	0.000000	0.000
ENSMUST00000103441.1	23	24.000	0.000000	0.000
ENSMUST00000103567.5	371	204.000	0.000000	0.000
ENSMUST00000185651.1	329	164.000	0.000000	0.000
ENSMUST00000196939.1	423	254.000	0.000000	0.000
ENSMUST00000103568.2	325	160.000	0.000000	0.000
ENSMUST00000103569.2	385	217.000	0.000000	0.000
ENSMUST00000103570.1	343	177.000	0.000000	0.000
ENSMUST00000103571.1	338	173.000	0.000000	0.000
ENSMUST00000198019.1	337	172.000	0.000000	0.000
ENSMUST00000198058.1	341	175.000	0.000000	0.000
ENSMUST00000103573.2	338	173.000	0.000000	0.000
ENSMUST00000200127.1	337	172.000	0.000000	0.000
ENSMUST00000181483.2	347	181.000	0.000000	0.000
ENSMUST00000184883.1	308	145.000	0.000000	0.000
ENSMUST00000179789.3	402	234.000	0.000000	0.000
ENSMUST00000180717.2	378	210.000	0.000000	0.000
ENSMUST00000183820.1	338	173.000	0.000000	0.000
ENSMUST00000178768.3	451	282.000	0.000000	0.000
ENSMUST00000103580.3	400	232.000	0.000000	0.000
ENSMUST00000178426.3	337	172.000	0.000000	0.000
ENSMUST00000180687.2	338	173.000	0.000000	0.000
ENSMUST00000103646.4	406	238.000	0.000000	0.000
ENSMUST00000197754.1	344	178.000	0.000000	0.000
ENSMUST00000103648.3	342	176.000	0.000000	0.000
ENSMUST00000197128.1	340	174.000	0.000000	0.000
ENSMUST00000181360.2	436	267.000	0.000000	0.000
ENSMUST00000183652.1	344	178.000	0.000000	0.000
ENSMUST00000103588.3	396	228.000	0.000000	0.000
ENSMUST00000181038.2	415	246.000	0.000000	0.000
ENSMUST00000187138.1	340	174.000	0.000000	0.000
ENSMUST00000103616.4	418	249.000	0.000000	0.000
ENSMUST00000186370.1	349	183.000	0.000000	0.000
ENSMUST00000199746.4	340	174.000	0.000000	0.000
ENSMUST00000178824.1	337	172.000	0.000000	0.000
ENSMUST00000103592.1	331	166.000	0.000000	0.000
ENSMUST00000197007.1	454	285.000	0.000000	0.000
ENSMUST00000103593.2	341	175.000	0.000000	0.000
ENSMUST00000178252.2	575	405.000	0.000000	0.000
ENSMUST00000177703.2	347	181.000	0.000000	0.000
ENSMUST00000197954.1	331	166.000	0.000000	0.000
ENSMUST00000103596.2	264	107.000	0.000000	0.000
ENSMUST00000196802.1	464	295.000	0.000000	0.000
ENSMUST00000103597.2	276	117.000	0.000000	0.000
ENSMUST00000199800.1	398	230.000	0.000000	0.000
ENSMUST00000196023.1	427	258.000	0.000000	0.000
ENSMUST00000103599.2	276	117.000	0.000000	0.000
ENSMUST00000200548.1	565	395.000	0.000000	0.000
ENSMUST00000167409.1	307	144.000	0.000000	0.000
ENSMUST00000103600.2	354	188.000	0.000000	0.000
ENSMUST00000179701.1	343	177.000	0.000000	0.000
ENSMUST00000178650.2	358	191.000	0.000000	0.000
ENSMUST00000196756.1	380	212.000	0.000000	0.000
ENSMUST00000179512.2	391	223.000	0.000000	0.000
ENSMUST00000198439.4	337	172.000	0.000000	0.000
ENSMUST00000103605.2	334	169.000	0.000000	0.000
ENSMUST00000103606.1	353	187.000	0.000000	0.000
ENSMUST00000196079.1	331	166.000	0.000000	0.000
ENSMUST00000103607.2	264	107.000	0.000000	0.000
ENSMUST00000103608.3	456	287.000	0.000000	0.000
ENSMUST00000103609.1	341	175.000	0.000000	0.000
ENSMUST00000103611.1	338	173.000	0.000000	0.000
ENSMUST00000103612.1	343	177.000	0.000000	0.000
ENSMUST00000181793.2	365	198.000	0.000000	0.000
ENSMUST00000103613.2	287	126.000	0.000000	0.000
ENSMUST00000198359.1	331	166.000	0.000000	0.000
ENSMUST00000197433.4	352	186.000	0.000000	0.000
ENSMUST00000179583.2	353	187.000	0.000000	0.000
ENSMUST00000103626.2	595	425.000	0.000000	0.000
ENSMUST00000178100.2	381	213.000	0.000000	0.000
ENSMUST00000179580.2	337	172.000	0.000000	0.000
ENSMUST00000103632.3	408	240.000	0.000000	0.000
ENSMUST00000199280.1	412	244.000	0.000000	0.000
ENSMUST00000103633.1	353	187.000	0.000000	0.000
ENSMUST00000196105.1	432	263.000	0.000000	0.000
ENSMUST00000103634.2	267	109.000	0.000000	0.000
ENSMUST00000103652.4	361	194.000	0.000000	0.000
ENSMUST00000103635.2	280	120.000	0.000000	0.000
ENSMUST00000103636.3	336	171.000	0.000000	0.000
ENSMUST00000103637.5	370	203.000	0.000000	0.000
ENSMUST00000180549.2	388	220.000	0.000000	0.000
ENSMUST00000183604.1	305	142.000	0.000000	0.000
ENSMUST00000177622.3	402	234.000	0.000000	0.000
ENSMUST00000180711.2	378	210.000	0.000000	0.000
ENSMUST00000184650.1	338	173.000	0.000000	0.000
ENSMUST00000181728.2	451	282.000	0.000000	0.000
ENSMUST00000103643.3	328	163.000	0.000000	0.000
ENSMUST00000103581.5	398	230.000	0.000000	0.000
ENSMUST00000181210.2	375	208.000	0.000000	0.000
ENSMUST00000183488.1	335	170.000	0.000000	0.000
ENSMUST00000103583.4	406	238.000	0.000000	0.000
ENSMUST00000103585.3	343	177.000	0.000000	0.000
ENSMUST00000200609.1	337	172.000	0.000000	0.000
ENSMUST00000200115.1	416	247.000	0.000000	0.000
ENSMUST00000103650.2	344	178.000	0.000000	0.000
ENSMUST00000103651.3	331	166.000	0.000000	0.000
ENSMUST00000198297.1	399	231.000	0.000000	0.000
ENSMUST00000200101.1	396	228.000	0.000000	0.000
ENSMUST00000103653.2	349	183.000	0.000000	0.000
ENSMUST00000103654.2	563	393.000	0.000000	0.000
ENSMUST00000103655.2	411	243.000	0.000000	0.000
ENSMUST00000180972.2	426	257.000	0.000000	0.000
ENSMUST00000103657.5	442	273.000	0.000000	0.000
ENSMUST00000103658.3	390	222.000	0.000000	0.000
ENSMUST00000179267.3	387	219.000	0.000000	0.000
ENSMUST00000184874.1	276	117.000	0.000000	0.000
ENSMUST00000103660.3	370	203.000	0.000000	0.000
ENSMUST00000181768.2	419	250.000	0.000000	0.000
ENSMUST00000183835.1	276	117.000	0.000000	0.000
ENSMUST00000103662.5	395	227.000	0.000000	0.000
ENSMUST00000103663.5	361	194.000	0.000000	0.000
ENSMUST00000103664.5	343	177.000	0.000000	0.000
ENSMUST00000103638.5	379	211.000	0.000000	0.000
ENSMUST00000103641.5	381	213.000	0.000000	0.000
ENSMUST00000184687.1	275	116.000	0.000000	0.000
ENSMUST00000103667.5	420	251.000	0.000000	0.000
ENSMUST00000180380.2	385	217.000	0.000000	0.000
ENSMUST00000184905.1	264	107.000	0.000000	0.000
ENSMUST00000103589.5	384	216.000	0.000000	0.000
ENSMUST00000103670.3	458	289.000	0.000000	0.000
ENSMUST00000103671.3	426	257.000	0.000000	0.000
ENSMUST00000103672.8	341	175.000	0.000000	0.000
ENSMUST00000186545.1	338	173.000	0.000000	0.000
ENSMUST00000103673.10	328	163.000	0.000000	0.000
ENSMUST00000186573.1	325	160.000	0.000000	0.000
ENSMUST00000103674.5	446	277.000	0.000000	0.000
ENSMUST00000180938.2	360	193.000	0.000000	0.000
ENSMUST00000103676.8	337	172.000	0.000000	0.000
ENSMUST00000187163.1	334	169.000	0.000000	0.000
ENSMUST00000103678.3	397	229.000	0.000000	0.000
ENSMUST00000197130.4	348	182.000	0.000000	0.000
ENSMUST00000103677.2	345	179.000	0.000000	0.000
ENSMUST00000199137.1	347	181.000	0.000000	0.000
ENSMUST00000103679.2	444	275.000	0.000000	0.000
ENSMUST00000103685.2	438	269.000	0.000000	0.000
ENSMUST00000198330.1	376	209.000	0.000000	0.000
ENSMUST00000103555.2	403	235.000	0.000000	0.000
ENSMUST00000103554.4	426	257.000	0.000000	0.000
ENSMUST00000103553.2	368	201.000	0.000000	0.000
ENSMUST00000199017.1	341	175.000	0.000000	0.000
ENSMUST00000103556.2	293	132.000	0.000000	0.000
ENSMUST00000198663.4	353	187.000	0.000000	0.000
ENSMUST00000103559.2	350	184.000	0.000000	0.000
ENSMUST00000103563.2	491	322.000	0.000000	0.000
ENSMUST00000103564.2	374	207.000	0.000000	0.000
ENSMUST00000103262.2	417	248.000	0.000000	0.000
ENSMUST00000103263.2	560	390.000	0.000000	0.000
ENSMUST00000103264.2	455	286.000	0.000000	0.000
ENSMUST00000103266.2	368	201.000	0.000000	0.000
ENSMUST00000103265.4	393	225.000	0.000000	0.000
ENSMUST00000103267.2	389	221.000	0.000000	0.000
ENSMUST00000194399.1	366	199.000	0.000000	0.000
ENSMUST00000103268.2	334	169.000	0.000000	0.000
ENSMUST00000103269.2	385	217.000	0.000000	0.000
ENSMUST00000103270.3	340	174.000	0.000000	0.000
ENSMUST00000103271.1	340	174.000	0.000000	0.000
ENSMUST00000103272.3	368	201.000	0.000000	0.000
ENSMUST00000103273.2	370	203.000	0.000000	0.000
ENSMUST00000103274.3	398	230.000	0.000000	0.000
ENSMUST00000103275.3	374	207.000	0.000000	0.000
ENSMUST00000103276.2	566	396.000	0.000000	0.000
ENSMUST00000103277.1	335	170.000	0.000000	0.000
ENSMUST00000195087.1	381	213.000	0.000000	0.000
ENSMUST00000103278.2	290	129.000	0.000000	0.000
ENSMUST00000193997.5	347	181.000	0.000000	0.000
ENSMUST00000103279.2	344	178.000	0.000000	0.000
ENSMUST00000193064.1	367	200.000	0.000000	0.000
ENSMUST00000103280.2	344	178.000	0.000000	0.000
ENSMUST00000103281.2	353	187.000	0.000000	0.000
ENSMUST00000191646.5	335	170.000	0.000000	0.000
ENSMUST00000103282.2	332	167.000	0.000000	0.000
ENSMUST00000193003.1	416	247.000	0.000000	0.000
ENSMUST00000103300.2	334	169.000	0.000000	0.000
ENSMUST00000174262.3	2395	2225.000	0.000000	0.000
ENSMUST00000173904.3	1102	932.000	0.000000	0.000
ENSMUST00000208396.1	925	755.000	0.000000	0.000
ENSMUST00000213225.2	1212	1042.000	0.000000	0.000
ENSMUST00000117704.1	943	773.000	0.000000	0.000
ENSMUST00000208175.1	2235	2065.000	0.000000	0.000
ENSMUST00000208760.1	923	753.000	0.000000	0.000
ENSMUST00000207287.2	1208	1038.000	0.000000	0.000
ENSMUST00000173185.1	1458	1357.251	0.947766	9.768
ENSMUST00000195589.5	2272	2099.355	0.125454	2.000
ENSMUST00000184581.2	707	537.000	0.000000	0.000
ENSMUST00000184861.3	655	485.000	0.000000	0.000
ENSMUST00000112076.8	2277	2104.022	0.000000	0.000
ENSMUST00000209871.2	2792	2622.000	0.000000	0.000
ENSMUST00000210949.2	2821	2651.000	0.000000	0.000
ENSMUST00000223545.1	939	769.000	0.000000	0.000
ENSMUST00000182198.7	1265	1095.000	0.000000	0.000
ENSMUST00000172762.1	3466	3296.000	0.000000	0.000
ENSMUST00000194951.1	1194	1024.000	0.000000	0.000
ENSMUST00000173420.1	1257	1087.000	0.000000	0.000
ENSMUST00000174177.1	915	751.820	1.181596	6.746
ENSMUST00000174248.7	519	341.061	1.494363	3.870
ENSMUST00000173567.1	1252	1100.734	1.481519	12.384
ENSMUST00000174854.2	1156	913.633	0.864806	6.000
ENSMUST00000172979.3	998	828.000	0.000000	0.000
ENSMUST00000116010.2	172	43.000	0.000000	0.000
ENSMUST00000118957.1	930	760.000	0.000000	0.000
ENSMUST00000117787.3	2501	2001.027	0.065809	1.000
ENSMUST00000214356.2	4698	4528.000	0.000000	0.000
ENSMUST00000217651.1	2011	1841.000	0.000000	0.000
ENSMUST00000034492.5	2022	1852.000	0.000000	0.000
ENSMUST00000135184.7	2967	3079.403	0.299344	7.000
ENSMUST00000155233.7	2790	2620.000	0.000000	0.000
ENSMUST00000113768.7	2695	2525.000	0.000000	0.000
ENSMUST00000238205.1	1418	1248.000	0.000000	0.000
ENSMUST00000238262.1	925	755.000	0.000000	0.000
ENSMUST00000231995.1	352	186.000	0.000000	0.000
ENSMUST00000231461.1	755	585.000	0.000000	0.000
ENSMUST00000231455.1	409	241.000	0.000000	0.000
ENSMUST00000142883.2	481	312.000	0.000000	0.000
ENSMUST00000232193.2	908	738.000	0.000000	0.000
ENSMUST00000023655.12	3385	3215.000	0.000000	0.000
ENSMUST00000232282.2	1401	1231.000	0.000000	0.000
ENSMUST00000190447.7	2476	2306.000	0.000000	0.000
ENSMUST00000188251.6	2421	2415.198	0.000000	0.000
ENSMUST00000190097.1	649	479.000	0.000000	0.000
ENSMUST00000191103.1	537	405.865	0.000000	0.000
ENSMUST00000024112.7	2417	2412.303	0.109179	2.000
ENSMUST00000121614.1	952	782.000	0.000000	0.000
ENSMUST00000217546.1	852	682.000	0.000000	0.000
ENSMUST00000216912.1	937	767.000	0.000000	0.000
ENSMUST00000178303.1	936	766.000	0.000000	0.000
ENSMUST00000135748.1	788	618.000	0.000000	0.000
ENSMUST00000134898.1	462	293.000	0.000000	0.000
ENSMUST00000147728.1	557	387.000	0.000000	0.000
ENSMUST00000077582.13	784	614.000	0.000000	0.000
ENSMUST00000213073.1	929	759.000	0.000000	0.000
ENSMUST00000214075.2	2165	1995.000	0.000000	0.000
ENSMUST00000214936.1	2168	1998.000	0.000000	0.000
ENSMUST00000215471.1	2177	2007.000	0.000000	0.000
ENSMUST00000215546.1	949	779.000	0.000000	0.000
ENSMUST00000201125.3	1352	1230.241	2.033773	19.000
ENSMUST00000006814.8	1309	1185.651	0.000000	0.000
ENSMUST00000182769.9	1477	1307.000	0.000000	0.000
ENSMUST00000088673.4	531	359.346	0.366460	1.000
ENSMUST00000122808.1	3794	3624.000	0.000000	0.000
ENSMUST00000077820.5	1581	1411.000	0.000000	0.000
ENSMUST00000213169.1	2658	2488.000	0.000000	0.000
ENSMUST00000055276.5	1260	1090.000	0.000000	0.000
ENSMUST00000100960.10	2692	2650.371	0.169179	3.405
ENSMUST00000171587.1	1329	1159.000	0.000000	0.000
ENSMUST00000194248.1	936	655.967	6.424021	32.000
ENSMUST00000179719.1	1296	1032.609	1.020219	8.000
ENSMUST00000106393.7	843	588.384	0.000000	0.000
ENSMUST00000132882.1	741	571.000	0.000000	0.000
ENSMUST00000006562.5	910	641.398	0.000000	0.000
ENSMUST00000126664.7	6052	6171.731	2.947630	138.147
ENSMUST00000156937.1	2191	2099.011	0.347684	5.542
ENSMUST00000136350.7	3488	3411.857	0.000000	0.000
ENSMUST00000146393.7	2484	2319.945	0.412493	7.267
ENSMUST00000169617.2	761	591.000	0.000000	0.000
ENSMUST00000094710.7	2365	2204.403	0.000000	0.000
ENSMUST00000217577.1	914	744.000	0.000000	0.000
ENSMUST00000096114.12	1597	1282.375	1.082155	10.538
ENSMUST00000163093.1	1378	1011.291	0.450784	3.462
ENSMUST00000217438.1	943	773.000	0.000000	0.000
ENSMUST00000195764.1	4615	4656.778	1.431139	50.609
ENSMUST00000208907.1	2796	2626.000	0.000000	0.000
ENSMUST00000194208.5	1527	1357.000	0.000000	0.000
ENSMUST00000192481.1	1131	961.000	0.000000	0.000
ENSMUST00000041920.4	1243	1156.545	0.249929	2.195
ENSMUST00000134042.2	687	517.000	0.000000	0.000
ENSMUST00000235482.1	1036	866.000	0.000000	0.000
ENSMUST00000117959.2	963	793.000	0.000000	0.000
ENSMUST00000210779.1	951	781.000	0.000000	0.000
ENSMUST00000118378.1	948	778.000	0.000000	0.000
ENSMUST00000209201.1	477	308.000	0.000000	0.000
ENSMUST00000094105.4	946	776.000	0.000000	0.000
ENSMUST00000134011.3	1136	966.000	0.000000	0.000
ENSMUST00000117349.7	934	764.000	0.000000	0.000
ENSMUST00000134773.3	1513	1343.000	0.000000	0.000
ENSMUST00000118336.3	2129	1959.000	0.000000	0.000
ENSMUST00000119267.1	955	785.000	0.000000	0.000
ENSMUST00000143750.3	1675	1505.000	0.000000	0.000
ENSMUST00000205791.1	633	463.000	0.000000	0.000
ENSMUST00000115991.3	1237	1067.000	0.000000	0.000
ENSMUST00000121340.1	945	775.000	0.000000	0.000
ENSMUST00000121432.3	2321	2307.956	0.114115	2.000
ENSMUST00000121065.2	972	802.000	0.000000	0.000
ENSMUST00000118809.2	971	801.000	0.000000	0.000
ENSMUST00000216831.2	1270	1100.000	0.000000	0.000
ENSMUST00000121914.2	1042	872.000	0.000000	0.000
ENSMUST00000209914.1	959	789.000	0.000000	0.000
ENSMUST00000072887.4	966	796.000	0.000000	0.000
ENSMUST00000211596.1	921	751.000	0.000000	0.000
ENSMUST00000071242.4	934	764.000	0.000000	0.000
ENSMUST00000214399.3	897	727.000	0.000000	0.000
ENSMUST00000179386.1	1050	880.000	0.000000	0.000
ENSMUST00000184850.7	1072	920.951	4.030442	28.187
ENSMUST00000173080.9	1138	968.000	0.000000	0.000
ENSMUST00000185167.7	836	666.000	0.000000	0.000
ENSMUST00000195838.5	1105	935.000	0.000000	0.000
ENSMUST00000194244.5	862	692.000	0.000000	0.000
ENSMUST00000185087.7	1064	894.000	0.000000	0.000
ENSMUST00000195833.5	829	659.000	0.000000	0.000
ENSMUST00000184502.7	862	692.000	0.000000	0.000
ENSMUST00000183560.7	316	152.000	0.000000	0.000
ENSMUST00000183999.7	358	191.000	0.000000	0.000
ENSMUST00000192532.1	995	825.000	0.000000	0.000
ENSMUST00000216665.2	4530	4360.000	0.000000	0.000
ENSMUST00000149775.2	1209	1039.000	0.000000	0.000
ENSMUST00000182725.1	558	388.000	0.000000	0.000
ENSMUST00000183291.1	1837	1777.312	0.000000	0.000
ENSMUST00000086377.8	1832	1773.073	2.003549	26.977
ENSMUST00000174625.7	3389	3368.637	0.914839	23.402
ENSMUST00000174382.7	1699	1606.797	0.274549	3.350
ENSMUST00000166442.2	1481	1374.702	1.114957	11.639
ENSMUST00000213589.1	935	765.000	0.000000	0.000
ENSMUST00000215139.1	932	762.000	0.000000	0.000
ENSMUST00000215291.1	572	402.000	0.000000	0.000
ENSMUST00000215191.1	933	763.000	0.000000	0.000
ENSMUST00000117860.1	950	780.000	0.000000	0.000
ENSMUST00000206214.2	1054	884.000	0.000000	0.000
ENSMUST00000205727.2	1141	971.000	0.000000	0.000
ENSMUST00000118068.2	3462	3292.000	0.000000	0.000
ENSMUST00000207772.2	1320	1150.000	0.000000	0.000
ENSMUST00000080031.2	926	756.000	0.000000	0.000
ENSMUST00000175971.2	2721	2551.000	0.000000	0.000
ENSMUST00000234658.1	1287	1117.000	0.000000	0.000
ENSMUST00000177481.3	2573	2403.000	0.000000	0.000
ENSMUST00000211998.1	932	762.000	0.000000	0.000
ENSMUST00000211893.1	1128	958.000	0.000000	0.000
ENSMUST00000221099.1	929	759.000	0.000000	0.000
ENSMUST00000222301.1	929	759.000	0.000000	0.000
ENSMUST00000069063.4	390	222.000	0.000000	0.000
ENSMUST00000208970.2	2764	2594.000	0.000000	0.000
ENSMUST00000219487.1	2956	2786.000	0.000000	0.000
ENSMUST00000174025.2	3121	2951.000	0.000000	0.000
ENSMUST00000174673.2	919	749.000	0.000000	0.000
ENSMUST00000202355.1	928	758.000	0.000000	0.000
ENSMUST00000117982.1	932	762.000	0.000000	0.000
ENSMUST00000086854.9	6630	6895.338	0.000000	0.000
ENSMUST00000112848.7	6761	7046.354	0.000000	0.000
ENSMUST00000112847.8	7196	7511.574	16.086911	917.623
ENSMUST00000141573.7	1502	1453.301	8.234363	90.875
ENSMUST00000112846.7	2617	2513.169	5.446912	103.952
ENSMUST00000128869.7	2518	2167.408	1.282187	21.103
ENSMUST00000133069.7	2732	2397.271	2.932597	53.386
ENSMUST00000152609.1	968	843.598	0.941271	6.030
ENSMUST00000142444.1	265	121.349	1.135629	1.046
ENSMUST00000135134.1	342	192.945	13.590268	19.912
ENSMUST00000136595.1	300	156.548	0.841184	1.000
ENSMUST00000170792.8	7198	7513.686	4.277613	244.071
ENSMUST00000189634.6	651	481.000	0.000000	0.000
ENSMUST00000056590.5	650	480.000	0.000000	0.000
ENSMUST00000205127.1	936	766.000	0.000000	0.000
ENSMUST00000118736.3	984	814.000	0.000000	0.000
ENSMUST00000196323.1	3865	4067.196	0.032378	1.000
ENSMUST00000198398.4	935	765.000	0.000000	0.000
ENSMUST00000103740.1	413	273.235	0.481950	1.000
ENSMUST00000103558.2	924	754.000	0.000000	0.000
ENSMUST00000198163.1	648	478.000	0.000000	0.000
ENSMUST00000164407.1	519	350.000	0.000000	0.000
ENSMUST00000103561.2	914	744.000	0.000000	0.000
ENSMUST00000179181.2	985	815.000	0.000000	0.000
ENSMUST00000192856.5	737	567.000	0.000000	0.000
ENSMUST00000103291.1	512	343.000	0.000000	0.000
ENSMUST00000103299.2	692	551.200	0.477815	2.000
ENSMUST00000103427.1	54	7.000	0.000000	0.000
ENSMUST00000103428.1	48	5.000	0.000000	0.000
ENSMUST00000192746.1	48	5.000	0.000000	0.000
ENSMUST00000103429.1	54	7.000	0.000000	0.000
ENSMUST00000103430.1	53	7.000	0.000000	0.000
ENSMUST00000199490.1	38	2.000	0.000000	0.000
ENSMUST00000200211.1	38	2.000	0.000000	0.000
ENSMUST00000200074.1	38	2.000	0.000000	0.000
ENSMUST00000198313.1	42	3.000	0.000000	0.000
ENSMUST00000197969.1	38	2.000	0.000000	0.000
ENSMUST00000103405.1	38	2.000	0.000000	0.000
ENSMUST00000199487.1	38	2.000	0.000000	0.000
ENSMUST00000103407.2	36	1.000	0.000000	0.000
ENSMUST00000199459.1	38	2.000	0.000000	0.000
ENSMUST00000103409.1	42	3.000	0.000000	0.000
ENSMUST00000103408.1	38	2.000	0.000000	0.000
ENSMUST00000198234.1	39	2.000	0.000000	0.000
ENSMUST00000103406.1	43	4.000	0.000000	0.000
ENSMUST00000223335.1	1460	1290.000	0.000000	0.000
ENSMUST00000137336.2	1367	1197.000	0.000000	0.000
ENSMUST00000103416.8	1214	1044.000	0.000000	0.000
ENSMUST00000195192.1	1111	941.000	0.000000	0.000
ENSMUST00000192188.2	2566	2396.000	0.000000	0.000
ENSMUST00000103418.2	1114	944.000	0.000000	0.000
ENSMUST00000103420.2	1076	906.000	0.000000	0.000
ENSMUST00000194304.5	2482	2312.000	0.000000	0.000
ENSMUST00000223179.1	2414	2244.000	0.000000	0.000
ENSMUST00000103423.2	1082	912.000	0.000000	0.000
ENSMUST00000194162.5	1806	1846.674	0.071310	1.000
ENSMUST00000192250.1	802	632.000	0.000000	0.000
ENSMUST00000177715.7	1698	1639.033	1.311500	16.324
ENSMUST00000103426.2	1493	1417.328	0.527399	5.676
ENSMUST00000194738.5	2540	2370.000	0.000000	0.000
ENSMUST00000178282.2	1100	930.000	0.000000	0.000
ENSMUST00000200235.1	452	283.000	0.000000	0.000
ENSMUST00000200568.1	454	285.000	0.000000	0.000
ENSMUST00000197046.1	314	150.000	0.000000	0.000
ENSMUST00000198182.1	458	289.000	0.000000	0.000
ENSMUST00000103749.2	606	436.000	0.000000	0.000
ENSMUST00000103410.2	532	362.000	0.000000	0.000
ENSMUST00000195735.1	351	185.000	0.000000	0.000
ENSMUST00000103511.1	294	133.000	0.000000	0.000
ENSMUST00000103372.2	359	192.000	0.000000	0.000
ENSMUST00000200160.4	341	175.000	0.000000	0.000
ENSMUST00000103373.2	344	178.000	0.000000	0.000
ENSMUST00000197820.4	362	195.000	0.000000	0.000
ENSMUST00000103374.2	359	192.000	0.000000	0.000
ENSMUST00000196959.1	365	198.000	0.000000	0.000
ENSMUST00000197429.4	365	198.000	0.000000	0.000
ENSMUST00000103376.2	362	195.000	0.000000	0.000
ENSMUST00000103377.2	366	199.000	0.000000	0.000
ENSMUST00000103378.2	368	201.000	0.000000	0.000
ENSMUST00000197371.1	375	208.000	0.000000	0.000
ENSMUST00000103379.2	344	178.000	0.000000	0.000
ENSMUST00000197525.1	370	203.000	0.000000	0.000
ENSMUST00000103380.2	305	142.000	0.000000	0.000
ENSMUST00000103512.2	388	220.000	0.000000	0.000
ENSMUST00000191862.5	351	185.000	0.000000	0.000
ENSMUST00000103513.2	348	182.000	0.000000	0.000
ENSMUST00000193950.5	351	185.000	0.000000	0.000
ENSMUST00000103514.2	348	182.000	0.000000	0.000
ENSMUST00000197272.1	360	193.000	0.000000	0.000
ENSMUST00000103381.2	300	138.000	0.000000	0.000
ENSMUST00000103382.1	371	204.000	0.000000	0.000
ENSMUST00000103515.1	351	185.000	0.000000	0.000
ENSMUST00000103383.2	380	212.000	0.000000	0.000
ENSMUST00000103384.1	365	198.000	0.000000	0.000
ENSMUST00000196275.1	344	178.000	0.000000	0.000
ENSMUST00000103386.2	369	202.000	0.000000	0.000
ENSMUST00000103387.2	382	214.000	0.000000	0.000
ENSMUST00000103388.3	375	208.000	0.000000	0.000
ENSMUST00000191868.1	351	185.000	0.000000	0.000
ENSMUST00000103516.1	294	133.000	0.000000	0.000
ENSMUST00000195417.1	351	185.000	0.000000	0.000
ENSMUST00000103517.1	294	133.000	0.000000	0.000
ENSMUST00000196599.1	370	203.000	0.000000	0.000
ENSMUST00000103389.2	305	142.000	0.000000	0.000
ENSMUST00000103390.2	395	227.000	0.000000	0.000
ENSMUST00000103746.2	391	223.000	0.000000	0.000
ENSMUST00000103391.3	377	210.000	0.000000	0.000
ENSMUST00000195945.1	379	211.000	0.000000	0.000
ENSMUST00000103392.2	362	195.000	0.000000	0.000
ENSMUST00000103393.1	347	181.000	0.000000	0.000
ENSMUST00000103394.1	347	197.861	0.665546	1.000
ENSMUST00000194865.1	397	229.000	0.000000	0.000
ENSMUST00000103518.1	294	133.000	0.000000	0.000
ENSMUST00000198184.1	359	192.000	0.000000	0.000
ENSMUST00000103395.1	287	126.000	0.000000	0.000
ENSMUST00000192298.1	351	185.000	0.000000	0.000
ENSMUST00000178949.1	294	133.000	0.000000	0.000
ENSMUST00000192724.1	351	185.000	0.000000	0.000
ENSMUST00000103519.1	294	133.000	0.000000	0.000
ENSMUST00000194257.1	358	191.000	0.000000	0.000
ENSMUST00000103521.2	390	222.000	0.000000	0.000
ENSMUST00000192554.5	351	185.000	0.000000	0.000
ENSMUST00000103522.2	348	182.000	0.000000	0.000
ENSMUST00000103523.1	351	185.000	0.000000	0.000
ENSMUST00000193145.1	354	188.000	0.000000	0.000
ENSMUST00000103524.1	301	139.000	0.000000	0.000
ENSMUST00000103525.2	377	210.000	0.000000	0.000
ENSMUST00000103526.2	415	246.000	0.000000	0.000
ENSMUST00000103751.2	381	213.000	0.000000	0.000
ENSMUST00000197518.1	366	199.000	0.000000	0.000
ENSMUST00000103752.2	348	182.000	0.000000	0.000
ENSMUST00000103396.1	359	192.000	0.000000	0.000
ENSMUST00000194071.1	351	185.000	0.000000	0.000
ENSMUST00000103527.1	294	133.000	0.000000	0.000
ENSMUST00000196940.1	359	192.000	0.000000	0.000
ENSMUST00000103397.2	356	189.000	0.000000	0.000
ENSMUST00000103398.1	359	192.000	0.000000	0.000
ENSMUST00000192591.1	358	191.000	0.000000	0.000
ENSMUST00000103529.3	351	185.000	0.000000	0.000
ENSMUST00000197560.1	359	192.000	0.000000	0.000
ENSMUST00000103399.2	299	137.000	0.000000	0.000
ENSMUST00000103400.2	382	214.000	0.000000	0.000
ENSMUST00000103401.2	360	193.000	0.000000	0.000
ENSMUST00000103402.1	359	192.000	0.000000	0.000
ENSMUST00000103403.2	378	210.000	0.000000	0.000
ENSMUST00000195359.5	351	185.000	0.000000	0.000
ENSMUST00000103530.2	348	182.000	0.000000	0.000
ENSMUST00000103404.1	359	192.000	0.000000	0.000
ENSMUST00000103531.3	351	185.000	0.000000	0.000
ENSMUST00000103503.3	349	183.000	0.000000	0.000
ENSMUST00000171270.1	90	14.000	0.000000	0.000
ENSMUST00000103302.2	501	332.000	0.000000	0.000
ENSMUST00000103303.2	394	226.000	0.000000	0.000
ENSMUST00000103304.2	374	207.000	0.000000	0.000
ENSMUST00000103305.1	362	195.000	0.000000	0.000
ENSMUST00000103306.1	362	195.000	0.000000	0.000
ENSMUST00000196006.4	353	187.000	0.000000	0.000
ENSMUST00000103307.2	350	184.000	0.000000	0.000
ENSMUST00000200578.4	353	187.000	0.000000	0.000
ENSMUST00000103308.2	350	184.000	0.000000	0.000
ENSMUST00000200586.1	359	192.000	0.000000	0.000
ENSMUST00000103309.2	341	175.000	0.000000	0.000
ENSMUST00000103310.2	358	191.000	0.000000	0.000
ENSMUST00000197406.4	353	187.000	0.000000	0.000
ENSMUST00000103311.2	350	184.000	0.000000	0.000
ENSMUST00000196768.1	353	187.000	0.000000	0.000
ENSMUST00000103312.2	287	126.000	0.000000	0.000
ENSMUST00000103313.2	377	210.000	0.000000	0.000
ENSMUST00000103314.2	383	215.000	0.000000	0.000
ENSMUST00000197515.1	359	192.000	0.000000	0.000
ENSMUST00000103315.2	350	184.000	0.000000	0.000
ENSMUST00000103316.1	353	187.000	0.000000	0.000
ENSMUST00000194581.1	378	210.000	0.000000	0.000
ENSMUST00000163467.1	302	140.000	0.000000	0.000
ENSMUST00000103532.2	405	237.000	0.000000	0.000
ENSMUST00000197803.1	363	196.000	0.000000	0.000
ENSMUST00000103533.1	301	139.000	0.000000	0.000
ENSMUST00000103317.2	404	236.000	0.000000	0.000
ENSMUST00000103534.1	351	185.000	0.000000	0.000
ENSMUST00000103535.2	405	237.000	0.000000	0.000
ENSMUST00000103318.5	361	194.000	0.000000	0.000
ENSMUST00000103319.2	358	191.000	0.000000	0.000
ENSMUST00000103320.2	368	201.000	0.000000	0.000
ENSMUST00000103536.3	358	191.000	0.000000	0.000
ENSMUST00000103321.2	401	233.000	0.000000	0.000
ENSMUST00000103322.2	374	207.000	0.000000	0.000
ENSMUST00000103323.2	378	210.000	0.000000	0.000
ENSMUST00000103324.2	375	208.000	0.000000	0.000
ENSMUST00000200406.1	339	173.000	0.000000	0.000
ENSMUST00000103537.2	399	231.000	0.000000	0.000
ENSMUST00000199510.4	353	187.000	0.000000	0.000
ENSMUST00000103325.2	350	184.000	0.000000	0.000
ENSMUST00000198646.1	351	185.000	0.000000	0.000
ENSMUST00000103538.2	294	133.000	0.000000	0.000
ENSMUST00000168090.2	376	209.000	0.000000	0.000
ENSMUST00000103326.2	359	192.000	0.000000	0.000
ENSMUST00000196839.4	347	181.000	0.000000	0.000
ENSMUST00000103327.2	344	178.000	0.000000	0.000
ENSMUST00000199933.4	351	185.000	0.000000	0.000
ENSMUST00000103539.2	348	182.000	0.000000	0.000
ENSMUST00000199266.1	358	191.000	0.000000	0.000
ENSMUST00000103540.2	315	151.000	0.000000	0.000
ENSMUST00000103328.2	359	192.000	0.000000	0.000
ENSMUST00000198735.1	347	181.000	0.000000	0.000
ENSMUST00000103329.2	287	126.000	0.000000	0.000
ENSMUST00000196690.1	359	192.000	0.000000	0.000
ENSMUST00000103541.2	396	228.000	0.000000	0.000
ENSMUST00000164041.2	299	137.000	0.000000	0.000
ENSMUST00000103542.1	303	141.000	0.000000	0.000
ENSMUST00000103330.1	347	181.000	0.000000	0.000
ENSMUST00000196863.1	363	196.000	0.000000	0.000
ENSMUST00000183936.1	344	178.000	0.000000	0.000
ENSMUST00000103332.1	351	185.000	0.000000	0.000
ENSMUST00000196587.4	351	185.000	0.000000	0.000
ENSMUST00000103543.2	348	182.000	0.000000	0.000
ENSMUST00000103333.3	358	191.000	0.000000	0.000
ENSMUST00000103544.2	373	206.000	0.000000	0.000
ENSMUST00000103334.3	352	186.000	0.000000	0.000
ENSMUST00000197537.1	368	201.000	0.000000	0.000
ENSMUST00000169155.1	294	133.000	0.000000	0.000
ENSMUST00000198777.1	406	238.000	0.000000	0.000
ENSMUST00000170551.1	294	133.000	0.000000	0.000
ENSMUST00000199373.1	376	209.000	0.000000	0.000
ENSMUST00000163670.1	294	133.000	0.000000	0.000
ENSMUST00000103547.1	351	185.000	0.000000	0.000
ENSMUST00000103548.2	351	185.000	0.000000	0.000
ENSMUST00000199143.4	338	173.000	0.000000	0.000
ENSMUST00000103335.2	335	170.000	0.000000	0.000
ENSMUST00000103336.1	362	195.000	0.000000	0.000
ENSMUST00000196991.1	386	218.000	0.000000	0.000
ENSMUST00000103549.1	294	133.000	0.000000	0.000
ENSMUST00000198756.1	353	187.000	0.000000	0.000
ENSMUST00000103551.1	351	185.000	0.000000	0.000
ENSMUST00000103552.1	351	185.000	0.000000	0.000
ENSMUST00000193936.1	357	190.000	0.000000	0.000
ENSMUST00000179796.1	297	135.000	0.000000	0.000
ENSMUST00000103489.1	357	190.000	0.000000	0.000
ENSMUST00000193397.1	357	190.000	0.000000	0.000
ENSMUST00000195037.1	359	192.000	0.000000	0.000
ENSMUST00000103492.1	359	192.000	0.000000	0.000
ENSMUST00000103493.2	351	185.000	0.000000	0.000
ENSMUST00000191803.1	395	227.000	0.000000	0.000
ENSMUST00000103494.1	294	133.000	0.000000	0.000
ENSMUST00000103363.1	352	186.000	0.000000	0.000
ENSMUST00000103364.2	360	193.000	0.000000	0.000
ENSMUST00000103365.2	377	210.000	0.000000	0.000
ENSMUST00000103366.2	385	217.000	0.000000	0.000
ENSMUST00000103367.2	401	233.000	0.000000	0.000
ENSMUST00000103368.2	379	211.000	0.000000	0.000
ENSMUST00000103369.1	347	181.000	0.000000	0.000
ENSMUST00000103495.2	377	210.000	0.000000	0.000
ENSMUST00000197290.1	347	181.000	0.000000	0.000
ENSMUST00000103370.2	287	126.000	0.000000	0.000
ENSMUST00000198880.4	347	181.000	0.000000	0.000
ENSMUST00000103371.2	344	178.000	0.000000	0.000
ENSMUST00000103496.3	388	220.000	0.000000	0.000
ENSMUST00000195337.1	354	188.000	0.000000	0.000
ENSMUST00000103497.1	351	185.000	0.000000	0.000
ENSMUST00000193893.5	351	185.000	0.000000	0.000
ENSMUST00000103498.2	348	182.000	0.000000	0.000
ENSMUST00000191801.1	351	185.000	0.000000	0.000
ENSMUST00000195469.5	386	218.000	0.000000	0.000
ENSMUST00000109711.3	215	69.000	0.000000	0.000
ENSMUST00000103500.1	294	133.000	0.000000	0.000
ENSMUST00000192077.1	351	185.000	0.000000	0.000
ENSMUST00000103501.2	294	133.000	0.000000	0.000
ENSMUST00000194350.5	351	185.000	0.000000	0.000
ENSMUST00000103504.2	306	143.000	0.000000	0.000
ENSMUST00000193855.1	405	237.000	0.000000	0.000
ENSMUST00000103505.2	348	182.000	0.000000	0.000
ENSMUST00000194968.5	351	185.000	0.000000	0.000
ENSMUST00000103506.2	348	182.000	0.000000	0.000
ENSMUST00000103507.1	351	185.000	0.000000	0.000
ENSMUST00000194625.1	351	185.000	0.000000	0.000
ENSMUST00000191861.1	351	185.000	0.000000	0.000
ENSMUST00000103509.1	294	133.000	0.000000	0.000
ENSMUST00000103510.1	351	185.000	0.000000	0.000
ENSMUST00000191918.1	357	190.000	0.000000	0.000
ENSMUST00000177949.1	297	135.000	0.000000	0.000
ENSMUST00000103466.1	353	187.000	0.000000	0.000
ENSMUST00000103467.1	351	185.000	0.000000	0.000
ENSMUST00000103468.2	461	292.000	0.000000	0.000
ENSMUST00000103469.3	399	231.000	0.000000	0.000
ENSMUST00000195641.1	353	187.000	0.000000	0.000
ENSMUST00000103470.1	299	137.000	0.000000	0.000
ENSMUST00000195884.1	351	185.000	0.000000	0.000
ENSMUST00000103471.1	294	133.000	0.000000	0.000
ENSMUST00000103472.3	351	185.000	0.000000	0.000
ENSMUST00000103473.1	351	185.000	0.000000	0.000
ENSMUST00000103461.4	361	194.000	0.000000	0.000
ENSMUST00000195706.1	351	185.000	0.000000	0.000
ENSMUST00000103475.1	333	168.000	0.000000	0.000
ENSMUST00000191693.1	350	184.000	0.000000	0.000
ENSMUST00000103476.1	296	134.000	0.000000	0.000
ENSMUST00000192499.2	437	268.000	0.000000	0.000
ENSMUST00000103477.3	360	193.000	0.000000	0.000
ENSMUST00000193408.1	353	187.000	0.000000	0.000
ENSMUST00000195619.1	353	187.000	0.000000	0.000
ENSMUST00000103479.3	299	137.000	0.000000	0.000
ENSMUST00000196595.1	352	186.000	0.000000	0.000
ENSMUST00000103351.2	286	126.000	0.000000	0.000
ENSMUST00000198345.1	352	186.000	0.000000	0.000
ENSMUST00000177795.1	288	127.000	0.000000	0.000
ENSMUST00000199160.1	382	214.000	0.000000	0.000
ENSMUST00000103353.2	284	124.000	0.000000	0.000
ENSMUST00000103354.2	368	201.000	0.000000	0.000
ENSMUST00000197448.1	358	191.000	0.000000	0.000
ENSMUST00000103355.2	292	131.000	0.000000	0.000
ENSMUST00000195124.5	350	184.000	0.000000	0.000
ENSMUST00000103481.2	342	176.000	0.000000	0.000
ENSMUST00000103356.3	373	206.000	0.000000	0.000
ENSMUST00000103357.3	352	186.000	0.000000	0.000
ENSMUST00000194159.1	351	185.000	0.000000	0.000
ENSMUST00000103482.1	294	133.000	0.000000	0.000
ENSMUST00000103483.2	394	226.000	0.000000	0.000
ENSMUST00000125484.2	359	192.000	0.000000	0.000
ENSMUST00000183954.3	302	140.000	0.000000	0.000
ENSMUST00000103485.2	353	187.000	0.000000	0.000
ENSMUST00000103486.1	356	189.000	0.000000	0.000
ENSMUST00000103359.2	379	211.000	0.000000	0.000
ENSMUST00000199437.1	352	186.000	0.000000	0.000
ENSMUST00000177697.1	288	127.000	0.000000	0.000
ENSMUST00000198328.1	367	200.000	0.000000	0.000
ENSMUST00000166380.1	292	131.000	0.000000	0.000
ENSMUST00000103345.3	394	226.000	0.000000	0.000
ENSMUST00000103478.3	350	184.000	0.000000	0.000
ENSMUST00000200454.1	378	210.000	0.000000	0.000
ENSMUST00000103337.2	340	174.000	0.000000	0.000
ENSMUST00000114212.3	347	181.000	0.000000	0.000
ENSMUST00000103339.1	347	181.000	0.000000	0.000
ENSMUST00000197966.1	358	191.000	0.000000	0.000
ENSMUST00000103340.2	290	129.000	0.000000	0.000
ENSMUST00000103341.3	348	182.000	0.000000	0.000
ENSMUST00000195468.5	353	187.000	0.000000	0.000
ENSMUST00000103442.2	350	184.000	0.000000	0.000
ENSMUST00000103443.2	352	186.000	0.000000	0.000
ENSMUST00000103444.2	425	256.000	0.000000	0.000
ENSMUST00000178229.2	347	181.000	0.000000	0.000
ENSMUST00000103446.1	353	187.000	0.000000	0.000
ENSMUST00000103447.1	350	184.000	0.000000	0.000
ENSMUST00000103448.2	418	249.000	0.000000	0.000
ENSMUST00000195707.2	480	311.000	0.000000	0.000
ENSMUST00000103449.3	347	181.000	0.000000	0.000
ENSMUST00000103450.3	353	187.000	0.000000	0.000
ENSMUST00000179657.1	350	184.000	0.000000	0.000
ENSMUST00000192264.1	413	244.000	0.000000	0.000
ENSMUST00000103452.2	350	184.000	0.000000	0.000
ENSMUST00000195381.1	353	187.000	0.000000	0.000
ENSMUST00000103342.3	358	191.000	0.000000	0.000
ENSMUST00000103343.3	358	191.000	0.000000	0.000
ENSMUST00000180013.2	369	202.000	0.000000	0.000
ENSMUST00000103344.2	394	226.000	0.000000	0.000
ENSMUST00000192911.1	350	184.000	0.000000	0.000
ENSMUST00000103455.2	342	176.000	0.000000	0.000
ENSMUST00000103346.2	402	234.000	0.000000	0.000
ENSMUST00000196201.1	352	186.000	0.000000	0.000
ENSMUST00000101325.3	288	127.000	0.000000	0.000
ENSMUST00000103456.3	355	189.000	0.000000	0.000
ENSMUST00000103348.2	379	211.000	0.000000	0.000
ENSMUST00000192877.1	361	194.000	0.000000	0.000
ENSMUST00000103457.2	350	184.000	0.000000	0.000
ENSMUST00000103349.1	348	182.000	0.000000	0.000
ENSMUST00000103350.2	394	226.000	0.000000	0.000
ENSMUST00000193652.1	380	212.000	0.000000	0.000
ENSMUST00000103458.2	350	184.000	0.000000	0.000
ENSMUST00000103459.4	405	237.000	0.000000	0.000
ENSMUST00000103451.4	362	195.000	0.000000	0.000
ENSMUST00000103474.4	363	196.000	0.000000	0.000
ENSMUST00000193133.2	357	190.000	0.000000	0.000
ENSMUST00000103462.3	354	188.000	0.000000	0.000
ENSMUST00000103463.2	351	185.000	0.000000	0.000
ENSMUST00000103464.2	414	245.000	0.000000	0.000
ENSMUST00000167638.1	352	186.000	0.000000	0.000
ENSMUST00000166255.1	278	119.000	0.000000	0.000
ENSMUST00000103301.2	359	192.000	0.000000	0.000
ENSMUST00000095364.2	294	133.000	0.000000	0.000
ENSMUST00000103682.2	51	6.000	0.000000	0.000
ENSMUST00000103683.1	59	8.000	0.000000	0.000
ENSMUST00000197589.1	62	9.000	0.000000	0.000
ENSMUST00000103686.1	64	9.000	0.000000	0.000
ENSMUST00000103687.1	63	9.000	0.000000	0.000
ENSMUST00000196977.1	63	9.000	0.000000	0.000
ENSMUST00000103688.2	65	9.000	0.000000	0.000
ENSMUST00000103689.1	63	9.000	0.000000	0.000
ENSMUST00000103690.1	66	9.000	0.000000	0.000
ENSMUST00000103691.1	66	9.000	0.000000	0.000
ENSMUST00000103693.1	63	9.000	0.000000	0.000
ENSMUST00000199452.1	62	9.000	0.000000	0.000
ENSMUST00000103694.2	59	8.000	0.000000	0.000
ENSMUST00000200046.1	61	8.000	0.000000	0.000
ENSMUST00000103695.1	60	8.000	0.000000	0.000
ENSMUST00000197949.1	57	8.000	0.000000	0.000
ENSMUST00000103696.1	63	9.000	0.000000	0.000
ENSMUST00000103697.1	63	9.000	0.000000	0.000
ENSMUST00000103698.1	61	8.000	0.000000	0.000
ENSMUST00000103699.1	57	8.000	0.000000	0.000
ENSMUST00000103700.1	64	9.000	0.000000	0.000
ENSMUST00000103701.1	55	7.000	0.000000	0.000
ENSMUST00000103702.1	61	8.000	0.000000	0.000
ENSMUST00000103703.1	63	9.000	0.000000	0.000
ENSMUST00000103704.1	62	9.000	0.000000	0.000
ENSMUST00000103705.1	60	8.000	0.000000	0.000
ENSMUST00000103706.1	65	9.000	0.000000	0.000
ENSMUST00000103707.1	58	8.000	0.000000	0.000
ENSMUST00000103708.1	57	8.000	0.000000	0.000
ENSMUST00000103709.1	66	9.000	0.000000	0.000
ENSMUST00000103710.1	57	8.000	0.000000	0.000
ENSMUST00000103711.1	59	8.000	0.000000	0.000
ENSMUST00000103712.1	60	8.000	0.000000	0.000
ENSMUST00000103713.1	65	9.000	0.000000	0.000
ENSMUST00000103714.1	59	8.000	0.000000	0.000
ENSMUST00000103715.1	60	8.000	0.000000	0.000
ENSMUST00000103716.2	57	8.000	0.000000	0.000
ENSMUST00000103717.2	63	9.000	0.000000	0.000
ENSMUST00000103718.1	60	8.000	0.000000	0.000
ENSMUST00000103719.1	60	8.000	0.000000	0.000
ENSMUST00000103720.1	57	8.000	0.000000	0.000
ENSMUST00000103721.2	58	8.000	0.000000	0.000
ENSMUST00000103722.1	61	8.000	0.000000	0.000
ENSMUST00000103723.1	66	9.000	0.000000	0.000
ENSMUST00000103724.1	63	9.000	0.000000	0.000
ENSMUST00000103725.1	61	8.000	0.000000	0.000
ENSMUST00000103726.1	60	8.000	0.000000	0.000
ENSMUST00000103728.1	57	8.000	0.000000	0.000
ENSMUST00000103729.1	58	8.000	0.000000	0.000
ENSMUST00000103730.1	59	8.000	0.000000	0.000
ENSMUST00000103731.1	58	8.000	0.000000	0.000
ENSMUST00000103733.1	59	8.000	0.000000	0.000
ENSMUST00000103734.1	62	9.000	0.000000	0.000
ENSMUST00000103735.1	62	9.000	0.000000	0.000
ENSMUST00000103736.1	63	9.000	0.000000	0.000
ENSMUST00000103737.2	66	9.000	0.000000	0.000
ENSMUST00000103738.1	66	9.000	0.000000	0.000
ENSMUST00000200495.1	60	8.000	0.000000	0.000
ENSMUST00000103562.2	60	8.000	0.000000	0.000
ENSMUST00000197113.1	60	8.000	0.000000	0.000
ENSMUST00000184430.1	61	8.000	0.000000	0.000
ENSMUST00000103284.1	48	5.000	0.000000	0.000
ENSMUST00000103285.1	48	5.000	0.000000	0.000
ENSMUST00000192366.1	50	6.000	0.000000	0.000
ENSMUST00000103286.1	54	7.000	0.000000	0.000
ENSMUST00000103287.1	51	6.000	0.000000	0.000
ENSMUST00000103288.1	50	6.000	0.000000	0.000
ENSMUST00000103289.1	53	7.000	0.000000	0.000
ENSMUST00000193061.1	46	5.000	0.000000	0.000
ENSMUST00000103290.1	45	4.000	0.000000	0.000
ENSMUST00000103293.1	50	6.000	0.000000	0.000
ENSMUST00000103294.1	51	6.000	0.000000	0.000
ENSMUST00000103295.1	49	6.000	0.000000	0.000
ENSMUST00000103296.1	49	6.000	0.000000	0.000
ENSMUST00000103297.1	49	6.000	0.000000	0.000
ENSMUST00000103298.1	47	5.000	0.000000	0.000
ENSMUST00000082421.1	1144	994.987	6295.854539	47570.000
ENSMUST00000082419.1	519	237.937	366.935691	663.000
ENSMUST00000082418.1	1824	1475.290	1417.107940	15876.000
ENSMUST00000082414.1	1378	866.714	4327.617629	28483.000
ENSMUST00000084013.1	297	141.903	4099.245543	4417.286
ENSMUST00000082411.1	348	166.000	687.226631	866.301
ENSMUST00000082409.1	784	608.782	1853.589941	8569.120
ENSMUST00000082408.1	681	411.430	3307.067282	10332.374
ENSMUST00000082407.1	204	62.000	4413.509966	2077.958
ENSMUST00000082405.1	684	473.416	2555.875063	9188.479
ENSMUST00000082402.1	1545	1412.611	9140.825646	98054.804
ENSMUST00000082396.1	1038	595.575	2974.773293	13454.000
ENSMUST00000082392.1	957	684.760	5575.048852	28990.000
ENSMUST00000124112.1	574	402.162	5.306295	16.205
ENSMUST00000084954.12	1732	1576.970	0.000000	0.000
ENSMUST00000108568.9	1777	1625.550	20.011934	247.030
ENSMUST00000079056.8	1443	1299.308	0.000000	0.000
ENSMUST00000102564.10	1848	1723.694	18.702052	244.799
ENSMUST00000124943.7	662	504.487	0.484109	1.855
ENSMUST00000150076.7	370	196.208	2.332582	3.475
ENSMUST00000128748.7	957	817.833	0.582429	3.617
ENSMUST00000102563.1	1352	1223.743	0.963678	8.955
ENSMUST00000138006.7	1073	922.411	1.302502	9.124
ENSMUST00000125441.7	756	607.955	6.329295	29.220
ENSMUST00000143232.1	603	454.663	2.926521	10.104
ENSMUST00000144454.1	488	318.356	20.108910	48.614
ENSMUST00000041683.8	4434	4385.563	227.491287	7576.193
ENSMUST00000173525.1	930	805.926	13.241438	81.038
ENSMUST00000174035.1	520	371.485	34.376655	96.976
ENSMUST00000174301.7	657	526.258	2.098065	8.385
ENSMUST00000174220.1	889	682.207	8.572079	44.408
ENSMUST00000199435.1	3794	3120.415	4.409503	104.487
ENSMUST00000098538.8	2564	2081.181	0.000000	0.000
ENSMUST00000199307.4	1944	1630.311	3.763315	46.591
ENSMUST00000098539.6	2261	1735.817	9.904686	130.559
ENSMUST00000196898.4	3323	2760.028	1.210096	25.363
ENSMUST00000029920.14	2239	1773.162	5.102908	68.711
ENSMUST00000196552.4	705	528.847	1.171258	4.704
ENSMUST00000197657.1	425	256.000	0.000000	0.000
ENSMUST00000199124.4	599	429.000	0.000000	0.000
ENSMUST00000196857.4	701	492.637	0.000000	0.000
ENSMUST00000198764.1	764	579.510	2.913979	12.824
ENSMUST00000199045.4	913	666.377	12.376519	62.630
ENSMUST00000196426.4	674	431.683	1.371870	4.497
ENSMUST00000200014.4	740	547.900	1.888105	7.856
ENSMUST00000198808.4	3747	3115.600	4.865242	115.108
ENSMUST00000195926.1	464	295.000	0.000000	0.000
ENSMUST00000200353.1	485	249.452	7.784724	14.747
ENSMUST00000106192.8	2425	1859.848	3.393294	47.925
ENSMUST00000178858.2	804	634.000	0.000000	0.000
ENSMUST00000169137.2	616	446.000	0.000000	0.000
ENSMUST00000113529.3	442	273.000	0.000000	0.000
ENSMUST00000208801.1	437	268.000	0.000000	0.000
ENSMUST00000031309.15	2421	2208.197	79.072730	1325.945
ENSMUST00000125522.1	3357	3325.920	0.718627	18.150
ENSMUST00000138071.1	585	415.000	0.000000	0.000
ENSMUST00000111959.1	1526	1399.536	0.697221	7.410
ENSMUST00000149669.7	600	450.032	2.948409	10.076
ENSMUST00000136895.1	392	228.631	8.877277	15.413
ENSMUST00000118865.7	768	527.070	0.000000	0.000
ENSMUST00000061587.12	1996	1853.656	6.132508	86.323
ENSMUST00000121504.1	2141	2002.736	0.241751	3.677
ENSMUST00000081035.8	4334	4623.756	3.816357	134.000
ENSMUST00000025989.9	8096	6735.242	16.921977	865.496
ENSMUST00000237871.1	3170	2518.143	96.667180	1848.504
ENSMUST00000028807.5	3665	3753.498	23.762747	677.320
ENSMUST00000126082.1	897	773.217	5.126786	30.103
ENSMUST00000141836.1	266	115.141	17.359233	15.178
ENSMUST00000150162.7	606	469.773	5.445000	19.424
ENSMUST00000140282.1	446	303.038	3.585840	8.252
ENSMUST00000125766.7	936	802.711	6.834550	41.661
ENSMUST00000152191.7	1010	863.987	15.651776	102.691
ENSMUST00000154104.1	668	515.298	1.665643	6.518
ENSMUST00000117392.8	6625	6355.033	0.000000	0.000
ENSMUST00000132442.1	3088	2901.879	0.000000	0.000
ENSMUST00000135804.1	634	464.000	0.000000	0.000
ENSMUST00000173320.7	6908	6562.761	7.544672	376.000
ENSMUST00000112524.8	3089	2995.414	0.000000	0.000
ENSMUST00000141118.8	3399	3243.620	0.997923	24.580
ENSMUST00000133617.2	1902	1788.988	0.000000	0.000
ENSMUST00000074082.12	2129	2022.936	0.000000	0.000
ENSMUST00000134053.7	1905	1790.921	20.287537	275.910
ENSMUST00000143125.1	794	627.635	1.606180	7.655
ENSMUST00000123115.1	807	652.932	5.886883	29.189
ENSMUST00000214989.1	500	331.000	0.000000	0.000
ENSMUST00000123601.1	878	773.779	4.219252	24.792
ENSMUST00000214249.1	1693	1548.224	2.195238	25.809
ENSMUST00000219340.1	1718	1638.020	2.501291	31.113
ENSMUST00000219129.1	1546	1376.000	0.000000	0.000
ENSMUST00000215222.1	460	295.234	24.510544	54.952
ENSMUST00000170255.1	1590	1420.000	0.000000	0.000
ENSMUST00000020488.8	123179	126182.152	7.029586	6735.791
ENSMUST00000076316.5	3084	3044.448	3.336227	77.130
ENSMUST00000210922.1	2208	2239.445	0.933184	15.870
ENSMUST00000210519.1	2295	2317.426	0.000000	0.000
ENSMUST00000020497.13	6027	6199.167	15.066370	709.256
ENSMUST00000146640.7	3938	4153.042	0.000000	0.000
ENSMUST00000147381.1	347	192.937	1.577006	2.311
ENSMUST00000141184.1	1383	1312.433	6.977849	69.544
ENSMUST00000138858.7	3505	3606.224	0.000000	0.000
ENSMUST00000143793.7	804	665.749	1.055166	5.334
ENSMUST00000125193.1	692	567.158	0.500064	2.154
ENSMUST00000028944.3	3618	3564.794	25.217885	682.659
ENSMUST00000154328.7	547	377.000	0.000000	0.000
ENSMUST00000147135.1	392	224.000	0.000000	0.000
ENSMUST00000141500.1	656	486.000	0.000000	0.000
ENSMUST00000141785.1	658	458.392	0.385143	1.341
ENSMUST00000084512.10	6471	6415.449	5.022502	244.685
ENSMUST00000084030.5	7788	7751.564	18.792678	1106.213
ENSMUST00000209441.1	3469	3479.918	1.860185	49.157
ENSMUST00000210645.1	797	674.655	1.171140	6.000
ENSMUST00000210016.1	656	486.000	0.000000	0.000
ENSMUST00000211622.1	1661	1479.503	0.596056	6.697
ENSMUST00000210933.1	375	208.000	0.000000	0.000
ENSMUST00000210767.1	552	382.000	0.000000	0.000
ENSMUST00000210488.1	479	322.363	0.000000	0.000
ENSMUST00000209827.1	515	366.275	0.546570	1.520
ENSMUST00000211584.1	457	238.585	1.042900	1.889
ENSMUST00000209633.1	1050	923.229	0.861327	6.039
ENSMUST00000211218.1	943	682.282	2.277309	11.799
ENSMUST00000021133.15	2526	2457.415	55.364478	1033.167
ENSMUST00000106425.3	2330	2264.079	0.000000	0.000
ENSMUST00000127205.7	1979	1866.435	0.000000	0.000
ENSMUST00000128808.1	703	555.396	2.805571	11.833
ENSMUST00000110893.9	1242	1185.030	3.099308	27.890
ENSMUST00000085633.11	1089	919.000	0.000000	0.000
ENSMUST00000110891.7	1214	1158.347	0.000000	0.000
ENSMUST00000027945.5	1196	1136.618	2.487560	21.471
ENSMUST00000156341.1	1028	935.494	1.556927	11.060
ENSMUST00000153757.1	498	360.006	2.406286	6.578
ENSMUST00000124497.1	741	649.605	0.202717	1.000
ENSMUST00000143876.7	342	176.000	0.000000	0.000
ENSMUST00000156527.1	261	105.000	0.000000	0.000
ENSMUST00000198858.4	453	297.339	0.671729	1.517
ENSMUST00000197248.4	3184	3322.654	0.121841	3.074
ENSMUST00000061155.11	2956	2983.576	0.841884	19.074
ENSMUST00000198043.4	2233	2275.529	0.976520	16.874
ENSMUST00000084952.7	2713	2815.248	0.395744	8.460
ENSMUST00000109332.7	617	447.000	0.000000	0.000
ENSMUST00000167694.1	249	95.000	0.000000	0.000
ENSMUST00000086461.12	2796	2727.793	19.135646	396.383
ENSMUST00000150962.7	3751	3764.203	1.775005	50.738
ENSMUST00000129369.1	375	218.534	7.884554	13.084
ENSMUST00000123392.1	264	107.000	0.000000	0.000
ENSMUST00000126262.1	1256	1148.610	4.388778	38.280
ENSMUST00000111953.1	772	611.721	1.613310	7.494
ENSMUST00000088260.1	1074	904.000	0.000000	0.000
ENSMUST00000033818.9	7549	7281.786	10.565480	584.236
ENSMUST00000091237.11	7443	7179.273	11.796068	643.100
ENSMUST00000133338.7	4028	3945.194	3.981373	119.278
ENSMUST00000125031.1	2295	1971.795	3.848690	57.628
ENSMUST00000127197.1	755	631.853	0.000000	0.000
ENSMUST00000132974.7	5528	5351.593	3.636972	147.803
ENSMUST00000152273.1	692	568.699	0.326846	1.412
ENSMUST00000136918.1	290	129.000	0.000000	0.000
ENSMUST00000143359.7	604	450.423	9.101453	31.131
ENSMUST00000131804.1	567	414.004	18.638826	58.598
ENSMUST00000139545.1	811	638.707	9.778567	47.428
ENSMUST00000001256.10	3736	2956.784	16.320299	366.445
ENSMUST00000167545.2	3156	2461.154	5.754816	107.555
ENSMUST00000017454.7	751	581.000	0.000000	0.000
ENSMUST00000046863.11	1828	1697.739	0.000000	0.000
ENSMUST00000132702.7	1899	1774.144	1.455246	19.606
ENSMUST00000144748.7	2286	2166.681	1.072089	17.640
ENSMUST00000206674.1	531	360.870	0.409117	1.121
ENSMUST00000106272.7	1725	1555.000	0.000000	0.000
ENSMUST00000125188.7	473	304.000	0.000000	0.000
ENSMUST00000155005.2	710	540.761	1.108569	4.552
ENSMUST00000206995.1	1000	843.027	0.329593	2.110
ENSMUST00000124631.7	782	612.000	0.000000	0.000
ENSMUST00000136597.2	809	639.000	0.000000	0.000
ENSMUST00000139068.7	364	197.000	0.000000	0.000
ENSMUST00000106271.1	1713	1587.285	0.303201	3.655
ENSMUST00000138432.1	288	127.000	0.000000	0.000
ENSMUST00000084935.10	8834	7303.590	18.720568	1038.284
ENSMUST00000208158.1	1551	1477.878	0.598596	6.718
ENSMUST00000162108.7	2433	2325.869	0.624562	11.031
ENSMUST00000054436.8	4060	3684.772	4.358617	121.961
ENSMUST00000035115.4	4902	4793.492	0.764690	27.835
ENSMUST00000213272.1	508	339.000	0.000000	0.000
ENSMUST00000139189.1	412	244.000	0.000000	0.000
ENSMUST00000129394.1	763	641.176	0.239177	1.165
ENSMUST00000149959.1	224	76.000	0.000000	0.000
ENSMUST00000103097.9	443	274.000	0.000000	0.000
ENSMUST00000180193.1	443	274.000	0.000000	0.000
ENSMUST00000199470.4	2392	2084.593	0.482472	7.638
ENSMUST00000046045.12	2564	2289.927	0.940948	16.362
ENSMUST00000199423.4	2016	1846.000	0.000000	0.000
ENSMUST00000196529.4	1460	1235.357	0.000000	0.000
ENSMUST00000198460.4	1785	1615.000	0.000000	0.000
ENSMUST00000199983.1	479	310.000	0.000000	0.000
ENSMUST00000198734.1	452	283.000	0.000000	0.000
ENSMUST00000200589.4	1174	1077.107	0.000000	0.000
ENSMUST00000198750.4	870	700.000	0.000000	0.000
ENSMUST00000198404.1	368	201.000	0.000000	0.000
ENSMUST00000196815.4	574	404.000	0.000000	0.000
ENSMUST00000198648.4	810	640.000	0.000000	0.000
ENSMUST00000196504.4	608	438.000	0.000000	0.000
ENSMUST00000199685.1	604	434.000	0.000000	0.000
ENSMUST00000197282.1	655	485.000	0.000000	0.000
ENSMUST00000199752.1	275	116.000	0.000000	0.000
ENSMUST00000103096.9	911	776.577	0.169572	1.000
ENSMUST00000109328.7	726	556.000	0.000000	0.000
ENSMUST00000130227.1	1619	1437.342	0.366470	4.000
ENSMUST00000063824.13	3681	3511.000	0.000000	0.000
ENSMUST00000136375.7	3691	3521.000	0.000000	0.000
ENSMUST00000142203.7	3849	3679.000	0.000000	0.000
ENSMUST00000141714.1	492	323.000	0.000000	0.000
ENSMUST00000135618.7	3293	2888.483	0.000000	0.000
ENSMUST00000137458.1	3272	2877.173	0.183077	4.000
ENSMUST00000134723.1	354	188.000	0.000000	0.000
ENSMUST00000143808.1	554	384.000	0.000000	0.000
ENSMUST00000135968.1	762	592.000	0.000000	0.000
ENSMUST00000135560.1	1156	986.000	0.000000	0.000
ENSMUST00000000188.11	6330	6205.577	386.448688	18211.045
ENSMUST00000201564.1	127	23.000	0.000000	0.000
ENSMUST00000201985.1	415	251.593	0.000000	0.000
ENSMUST00000201902.3	627	461.790	1.628200	5.710
ENSMUST00000202363.1	3506	3434.471	1.654538	43.152
ENSMUST00000201066.1	983	848.290	0.000000	0.000
ENSMUST00000201637.1	1006	886.845	4.420079	29.767
ENSMUST00000201857.1	115	19.000	9.191791	1.326
ENSMUST00000062904.10	3151	3140.076	34.617936	825.472
ENSMUST00000139555.7	3841	3835.800	3.182335	92.696
ENSMUST00000133959.7	688	556.577	3.580262	15.132
ENSMUST00000128582.7	5607	5687.483	6.329684	273.378
ENSMUST00000139069.7	2300	2232.173	1.129125	19.139
ENSMUST00000147625.1	595	453.118	0.000000	0.000
ENSMUST00000123551.7	710	571.731	2.734452	11.872
ENSMUST00000142198.7	823	684.613	1.816162	9.442
ENSMUST00000148048.1	786	629.753	0.000000	0.000
ENSMUST00000138738.1	837	697.132	2.209117	11.695
ENSMUST00000149337.1	653	515.629	3.001448	11.752
ENSMUST00000124955.1	830	695.542	3.099432	16.371
ENSMUST00000015003.9	1993	1796.799	32.805098	447.612
ENSMUST00000212037.1	358	175.228	4.236289	5.637
ENSMUST00000212572.1	1151	1002.601	11.394222	86.751
ENSMUST00000151162.1	662	435.932	0.000000	0.000
ENSMUST00000036578.6	4594	3968.421	18.615909	561.000
ENSMUST00000073935.6	3923	3605.286	6.318958	173.000
ENSMUST00000055872.2	1940	1770.000	0.000000	0.000
ENSMUST00000154277.1	1632	1444.289	0.091177	1.000
ENSMUST00000057773.4	1308	1010.979	8.987648	69.000
ENSMUST00000024657.11	1663	1595.085	49.398070	598.349
ENSMUST00000171526.1	534	416.301	3.953751	12.499
ENSMUST00000172054.1	441	304.332	3.985957	9.212
ENSMUST00000168938.2	3901	3292.045	21.741119	543.511
ENSMUST00000167805.1	597	338.835	2.498417	6.429
ENSMUST00000077502.4	3257	3176.279	1.119153	26.994
ENSMUST00000204803.1	1032	882.920	0.196278	1.316
ENSMUST00000104984.3	6905	5328.887	5.931832	240.041
ENSMUST00000210367.1	1324	1233.710	0.000000	0.000
ENSMUST00000211489.1	575	405.000	0.000000	0.000
ENSMUST00000211207.1	1866	1765.802	0.000000	0.000
ENSMUST00000080065.2	4054	3868.602	25.596767	751.969
ENSMUST00000136444.1	722	590.127	2.684651	12.031
ENSMUST00000032326.10	1764	1751.271	45.984832	611.546
ENSMUST00000130851.7	435	266.000	0.000000	0.000
ENSMUST00000205244.2	607	502.862	0.000000	0.000
ENSMUST00000131719.7	978	879.977	5.243012	35.036
ENSMUST00000155277.7	4006	4240.983	5.934033	191.107
ENSMUST00000205055.2	551	381.000	0.000000	0.000
ENSMUST00000155698.1	620	479.064	3.068050	11.161
ENSMUST00000204646.2	1139	1076.514	0.000000	0.000
ENSMUST00000154558.2	1078	1017.694	0.000000	0.000
ENSMUST00000123022.7	693	597.657	2.403400	10.908
ENSMUST00000134549.1	791	687.720	4.391339	22.933
ENSMUST00000155022.2	3269	3354.129	2.956677	75.309
ENSMUST00000159715.7	3796	3766.651	0.279688	8.000
ENSMUST00000052069.11	3798	3768.933	0.000000	0.000
ENSMUST00000161514.1	2746	2576.000	0.000000	0.000
ENSMUST00000027809.7	1913	1570.685	3.853151	45.959
ENSMUST00000046548.13	5060	4301.435	5.296291	173.000
ENSMUST00000111037.2	4988	4210.154	0.000000	0.000
ENSMUST00000152584.1	750	580.000	0.000000	0.000
ENSMUST00000142869.1	635	455.347	0.578398	2.000
ENSMUST00000044332.15	4518	4261.397	17.615037	570.028
ENSMUST00000156546.1	2162	2095.239	4.742704	75.461
ENSMUST00000150767.7	3896	3927.156	1.224290	36.511
ENSMUST00000124718.7	564	411.475	1.065437	3.329
ENSMUST00000043598.13	1153	1007.486	0.198272	1.517
ENSMUST00000108435.1	1112	993.638	0.498017	3.758
ENSMUST00000153236.1	847	689.078	1.811891	9.481
ENSMUST00000027727.14	3123	2939.918	32.138012	717.489
ENSMUST00000112237.1	3446	3126.480	10.577113	251.121
ENSMUST00000156433.1	363	196.000	0.000000	0.000
ENSMUST00000148822.1	2231	2039.378	2.801740	43.390
ENSMUST00000034046.12	3897	3901.753	6.369847	188.734
ENSMUST00000128746.2	5676	5338.458	0.054423	2.206
ENSMUST00000211644.1	343	177.000	0.000000	0.000
ENSMUST00000211289.1	1253	910.849	0.144575	1.000
ENSMUST00000135955.7	673	503.000	0.000000	0.000
ENSMUST00000210929.1	474	334.001	0.000000	0.000
ENSMUST00000110372.8	3429	3557.175	0.000000	0.000
ENSMUST00000130563.1	368	201.000	0.000000	0.000
ENSMUST00000110371.7	2100	2119.255	0.000000	0.000
ENSMUST00000133161.1	573	416.842	0.334837	1.060
ENSMUST00000152423.1	441	272.000	0.000000	0.000
ENSMUST00000223838.1	420	251.000	0.000000	0.000
ENSMUST00000046095.9	3791	3621.000	0.000000	0.000
ENSMUST00000099885.1	942	772.000	0.000000	0.000
ENSMUST00000105931.7	472	303.000	0.000000	0.000
ENSMUST00000105934.7	480	311.000	0.000000	0.000
ENSMUST00000210288.1	918	748.000	0.000000	0.000
ENSMUST00000105930.7	583	413.000	0.000000	0.000
ENSMUST00000105933.7	552	382.000	0.000000	0.000
ENSMUST00000000220.2	478	309.000	0.000000	0.000
ENSMUST00000105932.1	455	286.000	0.000000	0.000
ENSMUST00000125933.1	259	103.000	0.000000	0.000
ENSMUST00000162317.1	297	135.000	0.000000	0.000
ENSMUST00000052691.8	2506	2036.312	6.034636	93.316
ENSMUST00000164837.2	2523	2062.777	10.019660	156.952
ENSMUST00000174004.1	1466	1225.182	3.195699	29.732
ENSMUST00000174163.1	772	602.000	0.000000	0.000
ENSMUST00000115349.8	1577	1407.000	0.000000	0.000
ENSMUST00000231872.1	509	340.000	0.000000	0.000
ENSMUST00000039338.12	1591	1421.000	0.000000	0.000
ENSMUST00000100046.8	2294	2124.000	0.000000	0.000
ENSMUST00000160243.1	1490	1320.000	0.000000	0.000
ENSMUST00000232459.1	742	572.000	0.000000	0.000
ENSMUST00000231835.1	533	363.000	0.000000	0.000
ENSMUST00000057023.11	2361	2262.098	2.627713	45.139
ENSMUST00000139790.7	2403	2285.776	0.000000	0.000
ENSMUST00000148620.1	1342	1209.241	0.529380	4.861
ENSMUST00000138465.2	1884	1826.658	0.000000	0.000
ENSMUST00000208565.1	1215	1084.905	0.000000	0.000
ENSMUST00000217292.2	1854	1684.000	0.000000	0.000
ENSMUST00000216534.1	942	772.000	0.000000	0.000
ENSMUST00000037528.9	4611	4321.856	11.236912	368.789
ENSMUST00000207617.1	412	235.993	1.147619	2.057
ENSMUST00000207530.1	369	198.922	3.825934	5.779
ENSMUST00000208800.1	446	254.417	2.237623	4.323
ENSMUST00000213887.1	2711	2525.231	8.732250	167.451
ENSMUST00000207238.1	396	221.105	1.070374	1.797
ENSMUST00000208947.1	1865	1730.430	3.390536	44.554
ENSMUST00000208061.1	938	741.507	5.547435	31.237
ENSMUST00000029671.8	2910	2443.830	0.053885	1.000
ENSMUST00000149919.7	531	361.000	0.000000	0.000
ENSMUST00000133888.1	4064	3894.000	0.000000	0.000
ENSMUST00000127733.1	405	237.000	0.000000	0.000
ENSMUST00000212929.1	3474	3117.482	0.000000	0.000
ENSMUST00000093099.12	3236	2880.049	4.497775	98.369
ENSMUST00000147964.7	3309	2952.872	7.431049	166.631
ENSMUST00000131652.1	441	272.000	0.000000	0.000
ENSMUST00000144379.7	698	528.000	0.000000	0.000
ENSMUST00000126547.1	577	407.000	0.000000	0.000
ENSMUST00000195794.1	1392	1222.000	0.000000	0.000
ENSMUST00000194087.5	3225	3055.000	0.000000	0.000
ENSMUST00000194783.1	2161	1991.000	0.000000	0.000
ENSMUST00000094288.9	3817	3647.000	0.000000	0.000
ENSMUST00000171939.7	3823	3653.000	0.000000	0.000
ENSMUST00000058806.6	2069	1899.000	0.000000	0.000
ENSMUST00000224534.1	2016	1846.000	0.000000	0.000
ENSMUST00000076263.1	942	772.000	0.000000	0.000
ENSMUST00000017443.13	1664	1523.098	31.260810	361.567
ENSMUST00000109326.9	476	285.789	0.692566	1.503
ENSMUST00000109327.3	656	474.783	7.710675	27.800
ENSMUST00000135458.1	560	414.649	5.122500	16.130
ENSMUST00000047075.13	6487	6258.748	2.466124	117.210
ENSMUST00000144406.7	916	767.684	0.000000	0.000
ENSMUST00000126761.7	730	560.901	0.000000	0.000
ENSMUST00000143951.1	315	151.000	1.010502	1.159
ENSMUST00000141439.1	389	221.000	0.000000	0.000
ENSMUST00000047157.12	5927	5778.826	32.601675	1430.673
ENSMUST00000205501.1	647	477.000	0.000000	0.000
ENSMUST00000099546.5	2090	1852.841	6.609733	93.000
ENSMUST00000110837.1	1991	1755.811	0.000000	0.000
ENSMUST00000204239.2	4804	4765.697	2.112028	76.434
ENSMUST00000002976.4	7752	7982.241	1.253656	75.991
ENSMUST00000204078.1	805	684.186	2.227769	11.575
ENSMUST00000141137.6	13862	14436.575	0.000006	0.001
ENSMUST00000198055.1	431	262.000	0.000000	0.000
ENSMUST00000126998.2	550	380.000	0.000000	0.000
ENSMUST00000197824.1	735	565.000	0.000000	0.000
ENSMUST00000196708.1	6341	6472.030	0.190291	9.352
ENSMUST00000058440.11	14038	14639.516	0.221705	24.647
ENSMUST00000229223.1	346	180.000	0.000000	0.000
ENSMUST00000230769.1	346	180.000	0.000000	0.000
ENSMUST00000109150.8	2513	2288.454	29.790622	517.705
ENSMUST00000229282.1	376	211.506	4.434124	7.122
ENSMUST00000003442.8	2734	2274.106	2.676589	46.222
ENSMUST00000230490.1	2477	2245.599	61.655724	1051.397
ENSMUST00000230064.1	2714	2510.811	24.154910	460.554
ENSMUST00000233649.1	4007	4119.879	0.318583	9.967
ENSMUST00000077788.6	2379	2299.241	5.326446	93.000
ENSMUST00000045521.8	5226	5168.115	26.244854	1030.000
ENSMUST00000036470.13	1870	1780.217	18.233557	246.493
ENSMUST00000110834.7	828	740.611	3.646226	20.507
ENSMUST00000110833.1	732	631.330	0.000000	0.000
ENSMUST00000042299.3	4058	3866.972	2.247564	66.000
ENSMUST00000224726.2	4061	3903.618	7.933585	235.179
ENSMUST00000223659.1	275	116.000	0.000000	0.000
ENSMUST00000225189.2	595	425.000	0.000000	0.000
ENSMUST00000236457.1	393	225.000	0.000000	0.000
ENSMUST00000113825.3	4044	3891.539	0.000000	0.000
ENSMUST00000238089.1	414	248.883	5.497406	10.390
ENSMUST00000068004.12	4148	3994.472	4.036203	122.432
ENSMUST00000178687.1	4869	4197.962	12.673074	404.000
ENSMUST00000093100.2	2821	2681.652	0.245531	5.000
ENSMUST00000021940.7	4315	4329.921	34.933360	1148.633
ENSMUST00000224517.1	787	622.084	5.474937	25.864
ENSMUST00000225066.1	645	496.202	8.045265	30.315
ENSMUST00000225366.1	3331	3378.647	1.873738	48.074
ENSMUST00000022782.9	4228	3902.629	16.320398	483.670
ENSMUST00000227760.1	323	163.185	3.168885	3.927
ENSMUST00000228407.1	818	613.311	0.000000	0.000
ENSMUST00000226472.1	823	622.724	8.544014	40.403
ENSMUST00000075941.11	6786	6265.498	33.376922	1588.045
ENSMUST00000066773.8	4461	4381.153	0.000000	0.000
ENSMUST00000185719.1	317	153.000	0.000000	0.000
ENSMUST00000188612.1	2333	2046.078	0.891184	13.847
ENSMUST00000185887.1	2227	1891.572	1.121219	16.106
ENSMUST00000185735.1	3079	1952.189	0.067455	1.000
ENSMUST00000191226.1	807	651.908	0.000000	0.000
ENSMUST00000006774.10	2736	2629.240	32.187381	642.653
ENSMUST00000165031.7	673	530.302	4.721446	19.013
ENSMUST00000107644.1	2187	2228.278	0.863404	14.610
ENSMUST00000128420.8	1451	1408.407	0.000000	0.000
ENSMUST00000144708.1	739	630.276	3.076210	14.723
ENSMUST00000154987.7	5188	5079.645	2.132915	82.275
ENSMUST00000136823.7	536	366.000	0.000000	0.000
ENSMUST00000212072.1	1930	1779.578	6.911258	93.397
ENSMUST00000212206.1	1636	1525.140	1.503711	17.415
ENSMUST00000077791.7	1811	1672.001	18.320679	232.616
ENSMUST00000211926.1	1409	1299.466	0.000000	0.000
ENSMUST00000113917.7	805	712.320	0.376756	2.038
ENSMUST00000113910.7	966	709.713	44.971794	242.373
ENSMUST00000113906.8	745	522.233	3.415219	13.544
ENSMUST00000113914.7	912	597.687	0.848642	3.852
ENSMUST00000113905.7	758	531.856	0.000000	0.000
ENSMUST00000146924.1	499	255.660	35.001418	67.953
ENSMUST00000232294.1	548	429.303	0.000000	0.000
ENSMUST00000138514.1	695	517.920	10.555968	41.517
ENSMUST00000124281.1	429	260.000	0.000000	0.000
ENSMUST00000133468.1	370	205.770	0.000000	0.000
ENSMUST00000126731.7	864	703.498	16.549584	88.412
ENSMUST00000136417.1	778	637.205	18.422738	89.144
ENSMUST00000155288.1	749	608.339	5.732705	26.483
ENSMUST00000141938.7	673	545.820	0.000000	0.000
ENSMUST00000139699.7	3449	3372.716	5.143318	131.730
ENSMUST00000106411.9	3205	3123.927	14.779434	350.606
ENSMUST00000106413.9	3298	3227.727	0.000000	0.000
ENSMUST00000021147.13	3337	3272.873	15.354883	381.625
ENSMUST00000051312.4	3256	2268.599	1.393133	24.000
ENSMUST00000094467.5	2540	2427.706	15.341995	282.839
ENSMUST00000147223.7	2893	2838.427	2.486149	53.588
ENSMUST00000146517.1	1135	953.272	0.886256	6.416
ENSMUST00000139723.1	352	186.000	0.000000	0.000
ENSMUST00000236386.1	2817	2647.000	0.000000	0.000
ENSMUST00000170392.8	1807	1637.000	0.000000	0.000
ENSMUST00000237082.1	1680	1510.000	0.000000	0.000
ENSMUST00000237165.1	1469	1299.000	0.000000	0.000
ENSMUST00000237130.1	1543	1373.000	0.000000	0.000
ENSMUST00000235892.1	1653	1483.000	0.000000	0.000
ENSMUST00000114455.2	1765	1595.000	0.000000	0.000
ENSMUST00000236703.1	1863	1693.000	0.000000	0.000
ENSMUST00000063414.8	3229	3158.143	10.088968	241.958
ENSMUST00000229242.1	736	577.782	0.693383	3.042
ENSMUST00000195026.1	4015	2917.023	1.603616	35.522
ENSMUST00000027853.5	1025	741.406	52.751153	296.995
ENSMUST00000128633.1	3029	2638.440	1.902907	38.126
ENSMUST00000193575.1	468	299.000	0.000000	0.000
ENSMUST00000138999.1	493	334.314	17.056294	43.301
ENSMUST00000098090.9	1215	1045.000	0.000000	0.000
ENSMUST00000207046.1	2733	2688.713	0.448494	9.157
ENSMUST00000032887.3	914	778.336	37.557320	221.984
ENSMUST00000209146.1	799	662.215	0.000000	0.000
ENSMUST00000127700.1	3070	3119.129	0.585117	13.859
ENSMUST00000086639.5	5454	5098.098	1.587976	61.477
ENSMUST00000232891.1	2575	2223.648	0.000000	0.000
ENSMUST00000232804.1	2902	2681.228	0.369482	7.523
ENSMUST00000074618.9	6637	6238.138	0.531138	25.161
ENSMUST00000109184.7	6828	6401.750	1.519375	73.863
ENSMUST00000151292.7	5399	5267.169	0.000000	0.000
ENSMUST00000099067.9	2727	2470.038	0.222641	4.176
ENSMUST00000029057.12	2310	1914.225	0.973420	14.150
ENSMUST00000137451.1	2369	1919.198	0.000000	0.000
ENSMUST00000140137.7	3309	3139.000	0.000000	0.000
ENSMUST00000138546.1	2174	1777.701	0.122274	1.651
ENSMUST00000171689.7	2742	2472.612	0.000000	0.000
ENSMUST00000050771.7	1239	1069.000	0.000000	0.000
ENSMUST00000041003.7	1402	1317.532	8.854231	88.588
ENSMUST00000232131.1	485	316.000	0.000000	0.000
ENSMUST00000232051.1	2419	2036.645	1.712948	26.492
ENSMUST00000139270.7	386	218.000	0.000000	0.000
ENSMUST00000144662.7	3912	3799.791	0.000000	0.000
ENSMUST00000151307.7	3687	3584.312	0.000000	0.000
ENSMUST00000025595.4	3267	3113.828	19.876611	470.000
ENSMUST00000037376.13	1405	1253.729	8.036569	76.513
ENSMUST00000113851.7	1323	1181.996	5.847060	52.483
ENSMUST00000150322.7	803	622.343	5.240641	24.767
ENSMUST00000146117.7	1049	893.361	12.429280	84.321
ENSMUST00000113850.1	1918	1847.074	0.000000	0.000
ENSMUST00000205681.1	752	655.872	4.239853	21.117
ENSMUST00000151147.7	676	511.478	2.473362	9.607
ENSMUST00000128262.1	970	878.701	2.861745	19.096
ENSMUST00000141611.1	533	391.199	2.467256	7.329
ENSMUST00000205599.1	1871	1819.331	0.489879	6.768
ENSMUST00000075303.6	1928	1797.817	14.196149	193.810
ENSMUST00000141029.1	1882	1709.790	3.080024	39.991
ENSMUST00000125666.1	639	466.984	0.000000	0.000
ENSMUST00000204390.1	1356	1066.766	0.394907	3.199
ENSMUST00000133811.2	889	781.229	5.792251	34.363
ENSMUST00000184534.1	3412	3102.213	0.478117	11.263
ENSMUST00000103201.7	9513	10366.743	0.165749	13.048
ENSMUST00000183548.2	5199	4436.737	1.618720	54.538
ENSMUST00000137500.8	431	287.028	13.535169	29.502
ENSMUST00000130012.8	1058	1000.893	2.948924	22.414
ENSMUST00000136463.8	452	283.000	0.000000	0.000
ENSMUST00000183887.1	684	581.922	1.772245	7.832
ENSMUST00000020843.12	9026	9806.754	42.856512	3191.560
ENSMUST00000088955.11	1669	1499.000	0.000000	0.000
ENSMUST00000135501.2	870	700.000	0.000000	0.000
ENSMUST00000175774.8	7047	6358.054	6.979562	336.987
ENSMUST00000108415.9	7095	6389.219	0.000000	0.000
ENSMUST00000098679.9	2340	1965.730	1.020114	15.228
ENSMUST00000108418.10	1934	1592.327	0.645154	7.801
ENSMUST00000108417.9	1937	1767.000	0.000000	0.000
ENSMUST00000108416.9	1754	1584.000	0.000000	0.000
ENSMUST00000108413.7	1599	1429.000	0.000000	0.000
ENSMUST00000176408.7	1697	1393.615	0.329885	3.491
ENSMUST00000147146.1	609	315.262	4.004601	9.587
ENSMUST00000175754.3	455	287.927	4.116231	9.000
ENSMUST00000037359.8	1954	1136.502	3.856655	33.284
ENSMUST00000153736.1	363	196.000	0.000000	0.000
ENSMUST00000142339.1	702	533.004	1.802259	7.295
ENSMUST00000152424.1	646	511.968	1.137094	4.421
ENSMUST00000041717.13	3590	3087.420	1.218887	28.577
ENSMUST00000111654.7	3059	2610.578	0.000000	0.000
ENSMUST00000111658.9	3012	2639.880	0.557961	11.185
ENSMUST00000111659.8	2324	2096.724	0.000000	0.000
ENSMUST00000111652.8	1087	906.000	0.000000	0.000
ENSMUST00000111649.7	982	812.000	0.000000	0.000
ENSMUST00000111651.7	1127	978.892	0.531559	3.951
ENSMUST00000153888.8	2318	2110.963	0.594142	9.524
ENSMUST00000127233.8	3220	2734.853	0.246792	5.125
ENSMUST00000126434.7	2683	2513.000	0.000000	0.000
ENSMUST00000111653.7	2629	2173.126	1.109345	18.307
ENSMUST00000061496.16	3193	2686.622	1.519964	31.010
ENSMUST00000111656.7	3629	2974.204	3.607846	81.485
ENSMUST00000111657.10	2135	1922.632	0.686670	10.025
ENSMUST00000133008.7	691	417.873	0.570026	1.809
ENSMUST00000145249.7	830	660.000	0.000000	0.000
ENSMUST00000142291.7	729	559.000	0.000000	0.000
ENSMUST00000111646.7	2839	2323.889	0.000000	0.000
ENSMUST00000127653.7	395	227.000	0.000000	0.000
ENSMUST00000143334.1	746	601.814	0.000000	0.000
ENSMUST00000148666.1	800	630.000	0.000000	0.000
ENSMUST00000111662.10	3715	3233.218	0.000000	0.000
ENSMUST00000169838.8	5725	5832.229	54.681376	2421.781
ENSMUST00000072156.6	6127	6204.984	7.481902	352.544
ENSMUST00000226905.1	3303	2876.889	0.356573	7.790
ENSMUST00000226748.1	1133	1042.637	1.641910	13.000
ENSMUST00000227405.1	2827	2925.632	4.121694	91.571
ENSMUST00000227604.1	929	824.096	7.029073	43.988
ENSMUST00000226997.1	2131	2044.273	7.940282	123.264
ENSMUST00000226913.1	3184	3048.939	2.773082	64.206
ENSMUST00000226434.1	2278	2293.859	3.229938	56.263
ENSMUST00000019723.7	1710	1638.323	30.327142	377.304
ENSMUST00000140885.7	464	295.779	5.000177	11.231
ENSMUST00000151093.1	445	276.000	0.000000	0.000
ENSMUST00000120717.7	2591	2582.226	0.101994	2.000
ENSMUST00000151350.1	588	418.000	0.000000	0.000
ENSMUST00000102592.9	7049	6903.786	13.163891	690.133
ENSMUST00000032729.7	6102	6301.112	32.678486	1563.652
ENSMUST00000206612.1	5938	6122.382	1.963098	91.269
ENSMUST00000132036.1	699	589.196	3.907095	17.481
ENSMUST00000144961.1	385	217.000	0.000000	0.000
ENSMUST00000206228.1	551	421.104	3.468158	11.090
ENSMUST00000206438.1	451	255.919	0.707536	1.375
ENSMUST00000102578.10	3717	3231.135	37.090892	910.088
ENSMUST00000140604.1	2558	2179.737	0.000000	0.000
ENSMUST00000137519.1	1361	1272.767	7.026499	67.912
ENSMUST00000129001.7	2637	2494.291	0.000000	0.000
ENSMUST00000131803.1	2233	2050.203	0.000000	0.000
ENSMUST00000200704.1	1993	1931.819	2.385837	35.000
ENSMUST00000051777.14	7803	8180.536	22.490119	1397.122
ENSMUST00000133464.7	4167	4397.629	0.274782	9.176
ENSMUST00000156559.7	1909	1915.837	0.985819	14.342
ENSMUST00000119647.8	4840	5094.212	1.469554	56.849
ENSMUST00000208753.1	1304	1277.482	0.749462	7.271
ENSMUST00000184753.1	2576	2168.950	0.184087	3.032
ENSMUST00000185051.1	788	618.000	0.000000	0.000
ENSMUST00000120196.8	3391	3320.462	0.000000	0.000
ENSMUST00000184779.1	660	510.520	0.338592	1.313
ENSMUST00000185084.1	600	434.766	0.861601	2.845
ENSMUST00000184657.1	639	469.000	0.000000	0.000
ENSMUST00000151573.2	879	663.314	0.000000	0.000
ENSMUST00000208018.1	925	710.369	4.643734	25.050
ENSMUST00000098259.10	6602	6997.412	0.000000	0.000
ENSMUST00000000219.9	1829	1671.903	2.835506	36.000
ENSMUST00000105929.10	1950	1780.000	0.000000	0.000
ENSMUST00000124951.7	1280	1121.565	0.000000	0.000
ENSMUST00000138482.8	483	314.000	0.000000	0.000
ENSMUST00000123057.1	990	831.100	0.000000	0.000
ENSMUST00000140344.1	1012	842.000	0.000000	0.000
ENSMUST00000005493.13	4163	4091.990	58.604710	1821.075
ENSMUST00000125997.1	4435	4444.048	5.024444	169.562
ENSMUST00000128879.1	469	315.604	0.874829	2.097
ENSMUST00000153455.7	1252	1106.435	1.563387	13.136
ENSMUST00000157065.1	728	614.690	0.875322	4.086
ENSMUST00000129325.1	964	769.536	6.180503	36.117
ENSMUST00000133309.1	1373	1257.842	0.374307	3.575
ENSMUST00000126747.1	402	234.000	0.000000	0.000
ENSMUST00000098545.11	2897	2559.145	0.287888	5.595
ENSMUST00000147819.7	457	300.238	0.495346	1.129
ENSMUST00000145507.7	462	293.000	0.000000	0.000
ENSMUST00000092880.13	2700	2677.940	3.957823	80.486
ENSMUST00000127587.7	1412	1302.411	0.000000	0.000
ENSMUST00000141578.1	564	394.000	0.000000	0.000
ENSMUST00000108338.1	714	544.000	0.000000	0.000
ENSMUST00000140379.1	408	270.975	0.870776	1.792
ENSMUST00000088248.12	967	820.504	191.127528	1190.871
ENSMUST00000001439.6	2191	2081.889	0.635288	10.044
ENSMUST00000032998.12	1908	1912.259	359.189348	5215.922
ENSMUST00000107096.1	952	862.144	1.548975	10.141
ENSMUST00000208532.1	489	341.883	478.095776	1241.234
ENSMUST00000128725.1	3183	3360.951	3.267596	83.397
ENSMUST00000128174.1	932	832.046	1.627093	10.281
ENSMUST00000036424.2	2431	2261.000	0.000000	0.000
ENSMUST00000084820.5	7583	7673.441	18.494333	1077.680
ENSMUST00000212593.1	2309	2172.252	1.284397	21.187
ENSMUST00000212097.1	2858	2894.721	10.291581	226.230
ENSMUST00000212461.1	1363	1306.237	1.896623	18.813
ENSMUST00000212183.1	1237	1182.180	2.432453	21.837
ENSMUST00000212620.1	2963	2725.553	5.497730	113.789
ENSMUST00000212913.1	582	439.720	3.966658	13.245
ENSMUST00000211840.1	4461	4493.786	23.546644	803.530
ENSMUST00000212274.1	615	498.869	2.753273	10.430
ENSMUST00000212151.1	611	480.173	4.938753	18.008
ENSMUST00000211846.1	796	695.622	4.409048	23.291
ENSMUST00000211838.1	362	218.200	4.429302	7.339
ENSMUST00000211826.1	687	503.428	12.194921	46.621
ENSMUST00000108492.8	6402	6503.025	6.495792	320.781
ENSMUST00000037762.10	2206	1901.330	0.430739	6.219
ENSMUST00000139224.2	371	209.208	0.629449	1.000
ENSMUST00000153833.1	461	292.000	0.000000	0.000
ENSMUST00000030949.3	3523	3492.276	0.716447	19.000
ENSMUST00000023117.9	1663	1516.258	45.086927	519.140
ENSMUST00000230134.1	854	749.798	8.315777	47.349
ENSMUST00000160415.1	471	325.589	41.056589	101.511
ENSMUST00000151288.7	7509	7361.214	3.256525	182.039
ENSMUST00000144936.7	3639	3298.611	0.424843	10.642
ENSMUST00000076224.11	4240	3925.857	8.239886	245.650
ENSMUST00000132607.1	2457	2201.909	0.000000	0.000
ENSMUST00000152558.1	438	265.177	0.607147	1.223
ENSMUST00000130765.1	753	429.526	6.844214	22.324
ENSMUST00000150409.1	581	405.013	1.340315	4.122
ENSMUST00000054266.12	4664	4382.918	0.000000	0.000
ENSMUST00000030948.15	3358	2855.224	9.681304	209.911
ENSMUST00000156997.7	4774	4327.739	7.527907	247.398
ENSMUST00000133184.7	2797	2452.129	0.447632	8.335
ENSMUST00000141539.7	3286	2938.100	4.464625	99.612
ENSMUST00000143457.7	3284	2976.275	15.991688	361.433
ENSMUST00000140529.1	393	199.396	5.466820	8.278
ENSMUST00000129450.1	707	494.517	0.000000	0.000
ENSMUST00000168552.1	2776	2393.853	10.398673	189.032
ENSMUST00000032518.6	2160	1929.256	0.136515	2.000
ENSMUST00000205225.2	1114	944.000	0.000000	0.000
ENSMUST00000204416.1	386	218.000	0.000000	0.000
ENSMUST00000204728.1	691	521.000	0.000000	0.000
ENSMUST00000139416.1	435	266.000	0.000000	0.000
ENSMUST00000103194.9	1256	1174.562	1.345379	12.000
ENSMUST00000138331.1	443	274.000	0.000000	0.000
ENSMUST00000150596.7	692	522.000	0.000000	0.000
ENSMUST00000127827.1	516	357.959	0.000000	0.000
ENSMUST00000108076.2	732	562.000	0.000000	0.000
ENSMUST00000120397.7	1172	1101.011	0.837231	7.000
ENSMUST00000029817.10	1059	889.000	0.000000	0.000
ENSMUST00000198491.1	3134	2964.000	0.000000	0.000
ENSMUST00000154869.3	819	649.000	0.000000	0.000
ENSMUST00000202945.3	3889	2688.569	0.990681	20.226
ENSMUST00000107537.4	4911	3607.932	24.621649	674.585
ENSMUST00000201794.3	616	446.000	0.000000	0.000
ENSMUST00000202440.3	729	559.000	0.000000	0.000
ENSMUST00000200758.3	9856	6814.321	53.437185	2765.203
ENSMUST00000202207.3	3586	2403.963	0.914397	16.693
ENSMUST00000200781.3	742	544.511	0.000000	0.000
ENSMUST00000201480.1	549	277.152	0.492984	1.038
ENSMUST00000201409.3	1119	908.031	0.000000	0.000
ENSMUST00000207686.1	797	664.710	0.255824	1.291
ENSMUST00000208313.1	441	272.000	0.000000	0.000
ENSMUST00000200709.1	664	242.220	0.573993	1.056
ENSMUST00000200949.1	4254	1818.789	1.537770	21.239
ENSMUST00000202776.1	3348	1412.772	0.958456	10.283
ENSMUST00000202247.3	579	406.736	0.000000	0.000
ENSMUST00000202288.1	442	272.532	0.000000	0.000
ENSMUST00000201162.1	2129	1219.325	0.000000	0.000
ENSMUST00000202685.1	436	219.923	0.973535	1.626
ENSMUST00000058030.9	2797	2576.625	23.553964	460.867
ENSMUST00000204571.1	559	445.217	1.813869	6.133
ENSMUST00000000940.14	2243	2101.525	10.543169	168.254
ENSMUST00000127746.1	415	246.000	0.000000	0.000
ENSMUST00000170342.4	385	217.000	0.000000	0.000
ENSMUST00000202422.1	597	427.000	0.000000	0.000
ENSMUST00000202792.1	1965	1938.251	4.187916	61.641
ENSMUST00000141867.1	729	598.970	0.000000	0.000
ENSMUST00000126454.1	668	526.508	0.600773	2.402
ENSMUST00000131863.7	1991	1882.763	1.384763	19.798
ENSMUST00000124453.2	952	784.755	4.346843	25.904
ENSMUST00000103095.4	700	530.000	0.000000	0.000
ENSMUST00000155443.1	296	134.000	0.000000	0.000
ENSMUST00000088950.7	1821	1651.000	0.000000	0.000
ENSMUST00000109760.1	1741	1571.000	0.000000	0.000
ENSMUST00000057814.4	1480	1310.000	0.000000	0.000
ENSMUST00000123431.1	748	578.000	0.000000	0.000
ENSMUST00000165246.1	380	229.339	0.000000	0.000
ENSMUST00000171183.1	883	681.887	8.836467	45.756
ENSMUST00000056078.8	722	503.738	34.570777	132.244
ENSMUST00000165004.1	455	286.000	0.000000	0.000
ENSMUST00000018556.10	5061	4969.148	37.388313	1410.843
ENSMUST00000106972.7	5427	4965.206	17.467257	658.602
ENSMUST00000106971.1	5222	5122.548	0.000000	0.000
ENSMUST00000134266.1	755	629.963	5.391467	25.792
ENSMUST00000069188.6	926	754.833	6.793938	38.943
ENSMUST00000106977.7	5510	5017.540	1.123811	42.820
ENSMUST00000034131.9	3474	3244.140	100.658169	2479.760
ENSMUST00000209277.1	5002	3967.400	2.192681	66.061
ENSMUST00000209228.1	308	145.000	0.000000	0.000
ENSMUST00000211479.1	473	321.684	0.454191	1.110
ENSMUST00000211154.1	448	292.055	2.043576	4.532
ENSMUST00000111757.9	6118	5751.464	3.395926	148.319
ENSMUST00000111754.8	2491	2371.134	15.866574	285.693
ENSMUST00000133152.1	452	256.845	1.203844	2.348
ENSMUST00000128941.7	2925	2776.134	0.815708	17.196
ENSMUST00000131359.1	621	484.199	7.213629	26.524
ENSMUST00000060404.4	5135	4940.552	7.148437	268.193
ENSMUST00000065648.14	2529	2438.329	23.613569	437.235
ENSMUST00000097526.2	2589	2500.696	4.148872	78.787
ENSMUST00000125371.1	624	468.281	0.655538	2.331
ENSMUST00000028794.9	6387	6325.304	0.075793	3.641
ENSMUST00000110227.7	5790	5710.454	0.884058	38.336
ENSMUST00000110226.1	1861	1691.000	0.000000	0.000
ENSMUST00000039818.9	3382	3229.543	13.611533	333.817
ENSMUST00000146309.7	4142	3971.321	1.887713	56.929
ENSMUST00000124987.1	615	439.546	1.164057	3.885
ENSMUST00000022446.6	4918	4648.107	14.377268	507.474
ENSMUST00000228952.1	627	474.904	2.245661	8.099
ENSMUST00000226564.1	528	332.196	4.523210	11.410
ENSMUST00000227551.1	832	661.970	3.328690	16.733
ENSMUST00000139577.1	634	324.127	2.007300	4.941
ENSMUST00000034522.7	4154	3950.976	45.383471	1361.642
ENSMUST00000141759.1	608	325.481	0.573399	1.417
ENSMUST00000134153.1	616	466.326	0.000000	0.000
ENSMUST00000165764.7	2380	2313.887	0.284555	5.000
ENSMUST00000172069.1	2443	2385.808	0.000000	0.000
ENSMUST00000171868.1	509	340.000	0.000000	0.000
ENSMUST00000174674.2	1514	1344.000	0.000000	0.000
ENSMUST00000089641.5	1236	1066.000	0.000000	0.000
ENSMUST00000084241.11	5642	5570.519	18.782032	794.510
ENSMUST00000105912.1	2236	2140.209	5.605704	91.106
ENSMUST00000138831.1	483	297.677	0.793989	1.795
ENSMUST00000136132.1	365	198.654	1.325783	2.000
ENSMUST00000123578.1	223	75.000	0.000000	0.000
ENSMUST00000136637.1	599	473.409	0.720302	2.589
ENSMUST00000002389.8	2791	2680.658	0.000000	0.000
ENSMUST00000178034.8	2730	2576.811	0.153313	3.000
ENSMUST00000226907.1	605	435.000	0.000000	0.000
ENSMUST00000227958.1	652	482.000	0.000000	0.000
ENSMUST00000228123.1	558	388.000	0.000000	0.000
ENSMUST00000168729.7	2852	2682.000	0.000000	0.000
ENSMUST00000098361.3	1926	1756.000	0.000000	0.000
ENSMUST00000127270.1	588	456.270	21.451574	74.326
ENSMUST00000144561.1	503	379.341	8.319661	23.966
ENSMUST00000102483.4	560	425.015	2543.350973	8208.646
ENSMUST00000227777.1	2762	2781.015	2.074739	43.815
ENSMUST00000055303.4	3946	4175.623	19.408617	615.427
ENSMUST00000227595.1	1027	962.948	2.436121	17.814
ENSMUST00000228181.1	793	700.419	8.647918	45.997
ENSMUST00000228727.1	2388	2465.727	3.818708	71.503
ENSMUST00000226986.1	295	133.000	0.000000	0.000
ENSMUST00000227095.1	511	342.000	0.000000	0.000
ENSMUST00000228309.1	706	598.228	3.388496	15.393
ENSMUST00000228943.1	593	473.818	5.655016	20.347
ENSMUST00000227852.1	692	580.844	0.000000	0.000
ENSMUST00000030510.13	3047	2877.000	0.000000	0.000
ENSMUST00000166773.1	2524	2354.000	0.000000	0.000
ENSMUST00000133096.1	1284	1072.543	1.135192	9.246
ENSMUST00000178440.7	4944	4783.639	0.000000	0.000
ENSMUST00000144191.1	296	145.892	0.000000	0.000
ENSMUST00000131582.7	398	230.000	0.000000	0.000
ENSMUST00000131993.7	746	627.954	9.598791	45.773
ENSMUST00000202581.1	7440	7351.764	3.607108	201.378
ENSMUST00000131016.1	693	568.834	0.000000	0.000
ENSMUST00000153756.7	2091	1876.242	2.366227	33.714
ENSMUST00000201442.1	3033	2996.108	2.653055	60.362
ENSMUST00000135793.1	472	308.818	4.464856	10.471
ENSMUST00000130925.1	753	599.077	1.043657	4.748
ENSMUST00000155908.7	2338	2202.179	5.354825	89.549
ENSMUST00000086564.10	2984	2850.783	12.366774	267.720
ENSMUST00000043283.13	4938	4776.347	0.000000	0.000
ENSMUST00000112183.7	4886	4750.967	7.589696	273.821
ENSMUST00000112185.8	5032	4867.369	1.469581	54.319
ENSMUST00000146044.7	3707	3493.052	0.000000	0.000
ENSMUST00000111171.5	5580	5052.472	52.335804	2008.000
ENSMUST00000006094.5	1700	1607.321	0.000000	0.000
ENSMUST00000229387.1	1671	1573.312	0.502198	6.000
ENSMUST00000229512.1	821	651.000	0.000000	0.000
ENSMUST00000230125.1	525	366.973	0.717686	2.000
ENSMUST00000147792.1	361	194.000	0.000000	0.000
ENSMUST00000108716.7	1721	1551.000	0.000000	0.000
ENSMUST00000019246.3	1729	1559.000	0.000000	0.000
ENSMUST00000031090.7	4512	4532.940	21.361391	735.310
ENSMUST00000196435.4	2369	2348.324	0.165700	2.955
ENSMUST00000196516.1	3371	3562.358	0.192111	5.197
ENSMUST00000196550.1	664	494.000	0.000000	0.000
ENSMUST00000199919.1	2441	2478.129	0.241175	4.539
ENSMUST00000178644.1	4402	4288.147	0.053262	1.734
ENSMUST00000020702.10	2421	2033.968	12.395237	191.452
ENSMUST00000135887.2	1709	1110.986	0.657612	5.548
ENSMUST00000027667.12	4669	4684.087	0.028113	1.000
ENSMUST00000163260.7	3023	2853.000	0.000000	0.000
ENSMUST00000189805.6	2395	2225.000	0.000000	0.000
ENSMUST00000132793.1	696	526.000	0.000000	0.000
ENSMUST00000020003.14	4164	3881.482	2.690646	79.308
ENSMUST00000218780.1	477	308.000	0.000000	0.000
ENSMUST00000217939.1	716	546.000	0.000000	0.000
ENSMUST00000218659.1	1926	1806.200	2.379245	32.634
ENSMUST00000171807.7	2341	2264.270	0.000000	0.000
ENSMUST00000165986.7	1548	1378.000	0.000000	0.000
ENSMUST00000163761.7	3276	3363.488	2.247911	57.416
ENSMUST00000169866.1	501	332.000	0.000000	0.000
ENSMUST00000164393.1	210	66.000	5.081246	2.547
ENSMUST00000218682.1	1837	1582.176	0.902306	10.841
ENSMUST00000168949.1	1664	1553.809	2.042991	24.106
ENSMUST00000170839.1	1315	1246.790	2.118046	20.053
ENSMUST00000009392.5	1605	1435.000	0.000000	0.000
ENSMUST00000121862.2	814	644.000	0.000000	0.000
ENSMUST00000123827.8	2036	1970.079	0.000000	0.000
ENSMUST00000174078.1	5716	5367.546	6.222583	253.634
ENSMUST00000040023.15	5227	5332.162	0.000000	0.000
ENSMUST00000237749.1	7068	5990.571	0.000000	0.000
ENSMUST00000162963.7	6452	5842.503	40.121366	1780.064
ENSMUST00000036329.11	2640	2494.030	18.541342	351.159
ENSMUST00000159673.7	751	550.217	3.029708	12.659
ENSMUST00000159290.1	571	402.537	19.195641	58.677
ENSMUST00000159698.1	615	483.680	6.614370	24.294
ENSMUST00000159625.1	811	501.173	2.991104	11.384
ENSMUST00000161531.1	431	279.317	1.905013	4.041
ENSMUST00000162819.8	7045	5983.380	47.796585	2171.723
ENSMUST00000039725.11	7796	8245.700	7.704566	482.433
ENSMUST00000195196.5	488	350.891	1.623080	4.325
ENSMUST00000194306.5	968	871.723	3.990090	26.413
ENSMUST00000193822.5	726	601.987	0.000000	0.000
ENSMUST00000193858.1	600	430.000	0.000000	0.000
ENSMUST00000191680.1	738	641.411	4.558368	22.203
ENSMUST00000194636.1	739	597.735	4.239372	19.243
ENSMUST00000193610.1	517	383.384	2.756791	8.026
ENSMUST00000194816.1	466	321.241	0.868475	2.119
ENSMUST00000192378.1	424	233.059	0.945501	1.673
ENSMUST00000168189.7	4552	4441.221	43.900719	1480.590
ENSMUST00000009344.15	4455	4410.875	3.770926	126.309
ENSMUST00000166719.7	980	840.565	1.594760	10.180
ENSMUST00000167315.7	2806	2830.050	0.669832	14.395
ENSMUST00000170675.7	5028	4986.269	6.637164	251.315
ENSMUST00000171861.7	938	807.486	0.998679	6.124
ENSMUST00000168933.1	640	487.260	0.907234	3.357
ENSMUST00000168564.1	546	415.726	2.684507	8.475
ENSMUST00000165608.1	984	875.382	0.000000	0.000
ENSMUST00000165660.1	403	255.911	1.521972	2.958
ENSMUST00000166538.1	686	555.741	0.000000	0.000
ENSMUST00000167268.7	4263	4288.279	1.472339	47.946
ENSMUST00000166540.7	609	488.317	0.000000	0.000
ENSMUST00000164741.1	765	642.739	0.000000	0.000
ENSMUST00000168649.7	791	665.287	0.000000	0.000
ENSMUST00000169059.7	2085	1893.750	0.000000	0.000
ENSMUST00000167147.1	332	167.000	0.000000	0.000
ENSMUST00000166368.1	370	203.000	0.000000	0.000
ENSMUST00000163959.1	687	350.269	0.884003	2.351
ENSMUST00000206784.1	7335	7638.768	1.376035	79.820
ENSMUST00000038890.5	8645	8478.345	9.931486	639.420
ENSMUST00000213926.1	643	516.032	0.324747	1.273
ENSMUST00000215025.1	2204	2059.067	0.132433	2.071
ENSMUST00000214001.1	2491	1976.217	3.102133	46.554
ENSMUST00000213437.1	1928	1845.714	0.387393	5.430
ENSMUST00000216098.1	5418	5379.219	1.435958	58.657
ENSMUST00000214029.1	942	870.258	0.888510	5.872
ENSMUST00000213744.1	2792	2137.425	1.105968	17.951
ENSMUST00000217307.1	426	281.342	0.000000	0.000
ENSMUST00000044195.5	4546	4573.299	11.199070	388.931
ENSMUST00000153635.1	2298	2332.216	1.076713	19.069
ENSMUST00000145989.1	570	400.000	0.000000	0.000
ENSMUST00000139693.1	389	221.000	0.000000	0.000
ENSMUST00000097527.9	4234	3929.669	10.913935	325.685
ENSMUST00000136331.7	2723	2577.017	10.038927	196.456
ENSMUST00000027738.13	1952	1781.178	0.000000	0.000
ENSMUST00000136397.7	620	450.000	0.000000	0.000
ENSMUST00000141878.7	806	722.079	0.273549	1.500
ENSMUST00000130995.3	1600	1417.185	1.129378	12.154
ENSMUST00000124212.1	658	546.944	0.000000	0.000
ENSMUST00000123705.7	561	385.488	1.091582	3.195
ENSMUST00000141980.1	784	481.938	4.157306	15.215
ENSMUST00000169241.7	3716	3511.969	6.704123	178.794
ENSMUST00000113822.2	2918	2075.995	29.551328	465.869
ENSMUST00000053597.2	3194	2295.458	20.832075	363.131
ENSMUST00000135737.1	2848	2809.681	0.562423	12.000
ENSMUST00000137007.1	690	448.071	4.702322	16.000
ENSMUST00000071543.11	2150	2097.853	0.124756	1.987
ENSMUST00000229829.1	185	50.000	0.000000	0.000
ENSMUST00000230667.1	381	238.038	0.553213	1.000
ENSMUST00000059102.12	2498	2328.000	0.000000	0.000
ENSMUST00000102755.3	1632	1462.000	0.000000	0.000
ENSMUST00000230627.1	1386	1216.000	0.000000	0.000
ENSMUST00000229923.1	2280	2078.551	0.127504	2.013
ENSMUST00000128864.1	939	769.000	0.000000	0.000
ENSMUST00000034218.4	3299	3129.000	0.000000	0.000
ENSMUST00000212134.1	4310	4335.552	0.060747	2.000
ENSMUST00000212041.1	2910	2740.000	0.000000	0.000
ENSMUST00000212915.1	684	514.000	0.000000	0.000
ENSMUST00000212632.1	2763	2767.967	0.047575	1.000
ENSMUST00000211942.1	3161	3238.446	0.040663	1.000
ENSMUST00000211905.1	1147	977.000	0.000000	0.000
ENSMUST00000060050.5	1226	787.157	4.615162	27.587
ENSMUST00000138366.1	602	371.713	2.980350	8.413
ENSMUST00000130877.1	1872	1702.000	0.000000	0.000
ENSMUST00000041819.13	2091	1921.000	0.000000	0.000
ENSMUST00000148188.8	1086	850.024	1.269090	8.192
ENSMUST00000233921.1	676	506.000	0.000000	0.000
ENSMUST00000233420.1	1851	1681.000	0.000000	0.000
ENSMUST00000129375.7	533	362.963	0.520009	1.433
ENSMUST00000140250.7	2179	2072.999	0.214382	3.375
ENSMUST00000142143.2	1962	1792.000	0.000000	0.000
ENSMUST00000123797.7	1197	1027.000	0.000000	0.000
ENSMUST00000114794.1	1738	1568.000	0.000000	0.000
ENSMUST00000131604.2	578	408.000	0.000000	0.000
ENSMUST00000125876.1	1227	1057.000	0.000000	0.000
ENSMUST00000146493.2	946	776.000	0.000000	0.000
ENSMUST00000150341.8	861	691.000	0.000000	0.000
ENSMUST00000076952.11	608	436.707	3.700713	12.273
ENSMUST00000139340.7	837	646.486	1.487501	7.303
ENSMUST00000078259.7	4879	4886.192	9.519713	353.228
ENSMUST00000001802.9	2560	2232.010	4.660902	79.000
ENSMUST00000140735.2	919	749.000	0.000000	0.000
ENSMUST00000138409.2	817	647.000	0.000000	0.000
ENSMUST00000022612.9	1720	1599.434	77.847521	945.523
ENSMUST00000152130.1	416	249.119	1.003881	1.899
ENSMUST00000139644.1	451	289.521	4.811258	10.578
ENSMUST00000162519.1	1552	1382.000	0.000000	0.000
ENSMUST00000161047.7	2379	2209.000	0.000000	0.000
ENSMUST00000159798.7	2568	2398.000	0.000000	0.000
ENSMUST00000159964.1	3585	3669.969	0.260188	7.251
ENSMUST00000110929.8	2312	2142.000	0.000000	0.000
ENSMUST00000211597.1	777	619.980	0.000000	0.000
ENSMUST00000211396.1	887	741.944	1.006223	5.669
ENSMUST00000170141.2	1466	1269.582	6.508294	62.746
ENSMUST00000034132.12	1287	1172.875	47.135347	419.816
ENSMUST00000209733.1	921	797.568	13.576966	82.230
ENSMUST00000210146.1	1041	918.898	5.486296	38.283
ENSMUST00000210458.1	461	287.297	17.534399	38.254
ENSMUST00000139968.7	1033	863.000	0.000000	0.000
ENSMUST00000050003.8	1672	1312.786	0.416878	4.156
ENSMUST00000130396.7	741	571.000	0.000000	0.000
ENSMUST00000136883.7	954	789.182	3.446059	20.652
ENSMUST00000131937.7	789	628.250	1.061748	5.065
ENSMUST00000138959.7	796	619.869	1.870143	8.803
ENSMUST00000129484.7	969	799.000	0.000000	0.000
ENSMUST00000131315.7	911	741.000	0.000000	0.000
ENSMUST00000150205.7	755	583.697	0.000000	0.000
ENSMUST00000126898.7	526	356.000	0.000000	0.000
ENSMUST00000135556.7	779	609.000	0.000000	0.000
ENSMUST00000133380.7	774	604.000	0.000000	0.000
ENSMUST00000140168.1	726	587.191	0.296851	1.324
ENSMUST00000036426.12	3444	3235.275	1.018960	25.034
ENSMUST00000179574.1	3211	3041.000	0.000000	0.000
ENSMUST00000059672.8	4482	4415.741	1.076292	36.091
ENSMUST00000235978.1	2691	2635.920	0.159202	3.187
ENSMUST00000102600.3	2763	2685.238	2.157789	44.000
ENSMUST00000154264.1	478	309.000	0.000000	0.000
ENSMUST00000143512.2	557	387.000	0.000000	0.000
ENSMUST00000105925.7	1376	1301.230	0.398864	3.941
ENSMUST00000105924.7	1478	1308.000	0.000000	0.000
ENSMUST00000207449.1	4296	4292.725	0.034334	1.119
ENSMUST00000082008.11	1587	1417.000	0.000000	0.000
ENSMUST00000105923.7	1499	1329.000	0.000000	0.000
ENSMUST00000009396.12	1582	1412.000	0.000000	0.000
ENSMUST00000141186.1	812	642.000	0.000000	0.000
ENSMUST00000207211.1	1220	1050.000	0.000000	0.000
ENSMUST00000075172.11	1876	1706.000	0.000000	0.000
ENSMUST00000145212.7	1795	1625.000	0.000000	0.000
ENSMUST00000223616.1	5366	5349.039	2.987286	121.343
ENSMUST00000038794.5	3374	3169.576	32.005110	770.338
ENSMUST00000233586.1	3720	3580.655	0.489844	13.319
ENSMUST00000194833.5	532	362.000	0.000000	0.000
ENSMUST00000193771.5	1110	940.000	0.000000	0.000
ENSMUST00000027943.5	801	551.210	0.716710	3.000
ENSMUST00000192268.1	438	269.000	0.000000	0.000
ENSMUST00000191621.1	815	651.344	0.000000	0.000
ENSMUST00000045174.6	3120	2700.550	11.227225	230.242
ENSMUST00000233210.1	2419	1972.365	29.833937	446.847
ENSMUST00000233886.1	704	555.640	5.565464	23.483
ENSMUST00000233221.1	422	288.221	1.370677	3.000
ENSMUST00000233662.1	306	153.043	13.056717	15.174
ENSMUST00000022212.8	2800	2762.326	64.353642	1349.923
ENSMUST00000224489.1	2316	2105.178	2.387605	38.169
ENSMUST00000223756.1	1543	1350.844	0.000000	0.000
ENSMUST00000225340.1	602	491.659	4.329793	16.166
ENSMUST00000225156.1	689	584.554	5.348611	23.742
ENSMUST00000232647.1	656	486.000	0.000000	0.000
ENSMUST00000168560.1	660	542.121	1.943268	8.000
ENSMUST00000033310.8	10061	10999.594	142.178071	11876.000
ENSMUST00000211238.1	575	450.593	0.000000	0.000
ENSMUST00000019362.14	2968	2637.435	26.013080	520.996
ENSMUST00000102575.8	5037	4803.547	1.193836	43.548
ENSMUST00000130820.7	1417	1290.365	6.231383	61.060
ENSMUST00000135422.1	1010	857.503	1.489750	9.701
ENSMUST00000149477.1	739	566.251	0.875272	3.764
ENSMUST00000152732.1	720	547.646	3.683880	15.320
ENSMUST00000028177.10	2757	2473.595	0.000000	0.000
ENSMUST00000113920.7	2513	2242.364	0.000000	0.000
ENSMUST00000102879.3	1072	681.012	22.134126	114.466
ENSMUST00000152415.1	1102	723.148	15.121737	83.040
ENSMUST00000100244.9	2686	2491.047	98.881117	1870.493
ENSMUST00000030306.13	5517	4697.674	23.031721	821.618
ENSMUST00000107083.1	1506	1058.281	0.413660	3.324
ENSMUST00000125627.7	2336	2217.923	7.978369	134.376
ENSMUST00000156910.1	3621	2683.494	4.758796	96.975
ENSMUST00000141448.7	2011	2004.519	0.000000	0.000
ENSMUST00000146947.7	676	548.618	2.599093	10.828
ENSMUST00000124202.7	713	543.000	0.000000	0.000
ENSMUST00000148291.1	537	367.000	0.000000	0.000
ENSMUST00000125584.1	433	169.000	10.182337	13.068
ENSMUST00000140128.1	532	375.588	10.452063	29.811
ENSMUST00000143326.7	428	281.165	0.000000	0.000
ENSMUST00000207634.1	673	546.394	0.000000	0.000
ENSMUST00000032963.9	2772	2737.260	59.458794	1235.928
ENSMUST00000207622.1	942	813.978	10.899665	67.373
ENSMUST00000207092.1	754	645.976	3.346077	16.414
ENSMUST00000208168.1	474	304.574	6.608760	15.285
ENSMUST00000179755.7	7135	7283.640	0.000000	0.000
ENSMUST00000162290.1	421	255.956	1.946096	3.783
ENSMUST00000159642.1	434	269.178	0.000000	0.000
ENSMUST00000162933.1	3917	3995.460	1.681836	51.028
ENSMUST00000162043.7	417	251.774	0.878220	1.679
ENSMUST00000161268.1	395	227.000	0.000000	0.000
ENSMUST00000162404.7	431	262.000	0.000000	0.000
ENSMUST00000161525.1	487	318.000	0.000000	0.000
ENSMUST00000032995.14	3715	3788.577	0.000000	0.000
ENSMUST00000098266.8	7132	7282.086	28.065926	1552.016
ENSMUST00000154724.1	1690	1533.243	0.000000	0.000
ENSMUST00000036509.13	1852	1681.985	40.130920	512.580
ENSMUST00000123275.7	814	690.932	7.074501	37.119
ENSMUST00000150608.1	658	470.674	1.587066	5.673
ENSMUST00000146898.1	426	257.000	0.000000	0.000
ENSMUST00000136750.2	778	646.068	0.607435	2.980
ENSMUST00000134990.7	405	267.390	1.442147	2.928
ENSMUST00000146363.7	551	419.610	0.000000	0.000
ENSMUST00000148725.1	610	491.514	1.931430	7.209
ENSMUST00000154336.1	786	650.376	0.508408	2.511
ENSMUST00000230198.1	1482	1312.000	0.000000	0.000
ENSMUST00000072776.4	1648	1478.000	0.000000	0.000
ENSMUST00000229911.1	1141	971.000	0.000000	0.000
ENSMUST00000229628.1	1310	1140.000	0.000000	0.000
ENSMUST00000230843.1	847	677.000	0.000000	0.000
ENSMUST00000230248.1	447	278.000	0.000000	0.000
ENSMUST00000097867.8	4574	3952.632	0.153549	4.609
ENSMUST00000106001.7	3519	3142.574	0.397903	9.496
ENSMUST00000142293.7	383	215.000	0.000000	0.000
ENSMUST00000143432.7	5138	4472.043	0.447938	15.212
ENSMUST00000123617.7	452	277.697	0.000000	0.000
ENSMUST00000154441.1	477	305.227	0.431436	1.000
ENSMUST00000143577.1	4037	3356.726	2.931890	74.735
ENSMUST00000146606.7	717	547.000	0.000000	0.000
ENSMUST00000151541.7	322	158.000	0.000000	0.000
ENSMUST00000129937.1	445	276.000	0.000000	0.000
ENSMUST00000135675.1	833	641.497	0.000000	0.000
ENSMUST00000132251.1	410	242.000	0.000000	0.000
ENSMUST00000044565.14	5206	4519.490	1.047443	35.949
ENSMUST00000127491.1	962	792.000	0.000000	0.000
ENSMUST00000121848.1	572	415.206	3.488737	11.000
ENSMUST00000205990.1	259	103.000	0.000000	0.000
ENSMUST00000071986.12	566	409.039	0.000000	0.000
ENSMUST00000060501.4	852	682.000	0.000000	0.000
ENSMUST00000107131.1	895	725.000	0.000000	0.000
ENSMUST00000045441.7	3909	3905.198	75.624158	2242.666
ENSMUST00000139938.1	789	648.661	0.944738	4.654
ENSMUST00000154366.1	659	494.299	1.708928	6.415
ENSMUST00000129610.1	808	676.858	1.966049	10.105
ENSMUST00000135717.1	531	385.970	2.784294	8.161
ENSMUST00000207877.1	788	618.000	0.000000	0.000
ENSMUST00000094632.5	1868	1623.091	14.726203	181.508
ENSMUST00000207897.1	1790	1679.068	0.666048	8.492
ENSMUST00000061828.9	3806	3636.000	0.000000	0.000
ENSMUST00000164382.1	1875	1705.000	0.000000	0.000
ENSMUST00000173954.2	5357	4946.072	8.287780	311.286
ENSMUST00000225699.1	2455	2258.827	27.994538	480.194
ENSMUST00000224498.1	2589	2434.787	6.310650	116.680
ENSMUST00000111285.8	5351	4954.792	5.060545	190.407
ENSMUST00000039812.15	5290	4890.123	1.880744	69.841
ENSMUST00000181868.7	782	612.000	0.000000	0.000
ENSMUST00000092931.6	2212	2042.000	0.000000	0.000
ENSMUST00000093040.12	1192	992.663	33.284874	250.905
ENSMUST00000153511.7	949	762.749	0.000000	0.000
ENSMUST00000134462.7	1372	1196.624	3.639332	33.070
ENSMUST00000152753.7	975	779.318	0.426857	2.526
ENSMUST00000131278.1	556	394.599	10.089612	30.234
ENSMUST00000131420.1	274	115.000	1.381080	1.206
ENSMUST00000128409.1	379	196.143	16.535050	24.629
ENSMUST00000141906.1	400	232.000	0.000000	0.000
ENSMUST00000155239.1	944	774.000	0.000000	0.000
ENSMUST00000109757.7	2420	2250.000	0.000000	0.000
ENSMUST00000154281.1	1014	844.000	0.000000	0.000
ENSMUST00000099181.1	1479	1309.000	0.000000	0.000
ENSMUST00000109759.8	2115	1945.000	0.000000	0.000
ENSMUST00000036153.11	2287	2081.411	52.925014	836.527
ENSMUST00000191510.6	2593	2363.281	7.387650	132.581
ENSMUST00000189309.6	1003	900.597	5.862074	40.091
ENSMUST00000190057.6	395	246.788	11.765971	22.050
ENSMUST00000186152.6	420	272.822	0.000000	0.000
ENSMUST00000186750.1	508	371.568	4.639638	13.091
ENSMUST00000190700.1	901	796.283	4.534037	27.417
ENSMUST00000189107.1	462	326.043	11.227728	27.799
ENSMUST00000186882.1	513	382.473	13.236434	38.444
ENSMUST00000048966.6	7417	7592.504	28.209829	1626.471
ENSMUST00000109510.9	7323	7619.691	23.536517	1361.885
ENSMUST00000229547.1	630	407.759	1.634780	5.062
ENSMUST00000230403.1	687	312.390	5.263872	12.487
ENSMUST00000229439.1	412	259.942	6.127114	12.095
ENSMUST00000019445.5	1339	1167.018	0.112840	1.000
ENSMUST00000212046.1	2303	2133.000	0.000000	0.000
ENSMUST00000109375.3	3189	3136.348	0.797753	19.000
ENSMUST00000212033.1	2351	2181.000	0.000000	0.000
ENSMUST00000212345.1	521	354.696	0.371264	1.000
ENSMUST00000212655.1	738	568.000	0.000000	0.000
ENSMUST00000097981.5	1390	1114.404	0.118167	1.000
ENSMUST00000161527.7	1743	1559.827	0.397569	4.709
ENSMUST00000160853.7	1651	1465.596	25.173179	280.165
ENSMUST00000023212.14	1686	1506.206	65.528660	749.508
ENSMUST00000162871.1	798	567.935	6.838341	29.492
ENSMUST00000160857.7	357	167.000	0.000000	0.000
ENSMUST00000160172.7	1537	1369.650	0.461942	4.805
ENSMUST00000160097.1	379	168.000	4.553229	5.809
ENSMUST00000161786.1	638	442.758	0.000000	0.000
ENSMUST00000160914.2	755	622.674	2.788133	13.184
ENSMUST00000160069.1	774	647.022	9.910541	48.694
ENSMUST00000162865.7	890	758.943	1.168855	6.736
ENSMUST00000161391.1	757	622.257	1.781702	8.419
ENSMUST00000160875.1	506	337.000	0.000000	0.000
ENSMUST00000161072.1	455	286.705	0.679122	1.479
ENSMUST00000203623.1	845	710.462	1.580338	8.526
ENSMUST00000147148.4	922	793.064	21.500949	129.487
ENSMUST00000204218.2	1231	1144.363	0.000000	0.000
ENSMUST00000204465.1	931	818.628	1.690138	10.507
ENSMUST00000204839.1	2076	1965.169	0.678813	10.130
ENSMUST00000204089.1	212	70.985	6.214536	3.350
ENSMUST00000128044.7	2129	1959.000	0.000000	0.000
ENSMUST00000032958.13	2448	2387.254	0.055162	1.000
ENSMUST00000107059.1	1260	1090.000	0.000000	0.000
ENSMUST00000133850.1	1615	1445.000	0.000000	0.000
ENSMUST00000036592.14	3007	2837.000	0.000000	0.000
ENSMUST00000111622.1	2023	1853.000	0.000000	0.000
ENSMUST00000028796.1	2706	2430.630	8.776783	162.000
ENSMUST00000108745.7	1047	877.000	0.000000	0.000
ENSMUST00000140887.7	1476	1306.000	0.000000	0.000
ENSMUST00000148234.7	1499	1146.611	0.229696	2.000
ENSMUST00000026912.7	1447	1277.000	0.000000	0.000
ENSMUST00000108744.7	939	769.000	0.000000	0.000
ENSMUST00000148621.7	475	306.000	0.000000	0.000
ENSMUST00000189055.1	715	545.000	0.000000	0.000
ENSMUST00000034435.6	878	708.000	0.000000	0.000
ENSMUST00000171798.1	2234	2064.000	0.000000	0.000
ENSMUST00000164766.7	1884	1693.685	9.391798	120.793
ENSMUST00000170337.1	556	374.999	1.126123	3.207
ENSMUST00000164697.7	1194	1024.000	0.000000	0.000
ENSMUST00000168930.1	513	344.000	0.000000	0.000
ENSMUST00000109753.2	1572	1402.000	0.000000	0.000
ENSMUST00000077535.4	437	268.451	11.133764	22.697
ENSMUST00000173486.7	579	391.207	4.885549	14.514
ENSMUST00000025319.6	729	522.888	8.644803	34.326
ENSMUST00000173122.1	533	398.658	3.799072	11.501
ENSMUST00000172573.1	330	165.000	0.000000	0.000
ENSMUST00000174824.1	464	245.762	5.337922	9.962
ENSMUST00000065904.4	1708	1446.854	4.823811	53.000
ENSMUST00000016631.13	4851	4737.334	11.940595	429.557
ENSMUST00000203730.2	530	355.419	3.536063	9.544
ENSMUST00000111623.8	4782	4719.164	3.908045	140.051
ENSMUST00000204660.1	547	422.644	0.000000	0.000
ENSMUST00000154221.1	727	624.088	0.569460	2.699
ENSMUST00000126774.1	700	559.713	1.185553	5.039
ENSMUST00000123902.7	5118	4962.052	1.237123	46.616
ENSMUST00000149203.1	3915	4097.906	0.609830	18.977
ENSMUST00000133825.1	724	585.791	2.155389	9.588
ENSMUST00000155415.7	761	637.708	2.987903	14.469
ENSMUST00000204028.1	1218	1105.358	0.240205	2.016
ENSMUST00000136837.1	579	447.224	0.425095	1.444
ENSMUST00000003284.15	2031	1843.493	3.053531	42.747
ENSMUST00000209066.1	1712	1499.677	6.590375	75.053
ENSMUST00000207476.1	1797	1567.597	0.000000	0.000
ENSMUST00000209006.1	635	460.481	4.614768	16.137
ENSMUST00000207555.1	1641	1419.887	13.702180	147.742
ENSMUST00000107834.1	1429	1231.651	4.544890	42.508
ENSMUST00000207521.1	869	722.073	2.450742	13.438
ENSMUST00000208767.1	774	546.978	0.000000	0.000
ENSMUST00000207128.1	537	367.000	0.000000	0.000
ENSMUST00000208143.1	659	447.323	7.736314	26.279
ENSMUST00000207129.1	517	348.000	0.000000	0.000
[truncated: 114,547 more rows]
