# Supplementary material for: Impaired Cell Cycle Progression and Self-Renewal of Fetal Neural Stem and Progenitor Cells in a Murine Model of Intrauterine Growth Restriction
Source: Front Cell Dev Biol. 2022 Jul 12;10:821848. doi: 10.3389/fcell.2022.821848 (PMC9314876; doi:10.3389/fcell.2022.821848)
Supplement: Supplementary file 3 [file DataSheet2.ZIP › Data-FigureS5/RNASEQ83/logs/salmon_quant.log]

[2019-08-12 17:33:00.716] [jointLog] [info] Fragment incompatibility prior below threshold.  Incompatible fragments will be ignored.
[2019-08-12 17:33:00.716] [jointLog] [info] Usage of --validateMappings implies use of minScoreFraction. Since not explicitly specified, it is being set to 0.65
[2019-08-12 17:33:00.716] [jointLog] [info] Usage of --validateMappings implies a default consensus slack of 0.2. Setting consensusSlack to 0.2.
[2019-08-12 17:33:00.716] [jointLog] [info] parsing read library format
[2019-08-12 17:33:00.716] [jointLog] [info] There is 1 library.
[2019-08-12 17:33:00.801] [jointLog] [info] Loading Quasi index
[2019-08-12 17:33:00.805] [jointLog] [info] Loading 32-bit quasi index
[2019-08-12 17:33:27.764] [jointLog] [info] done
[2019-08-12 17:33:27.764] [jointLog] [info] Index contained 116,546 targets
[2019-08-12 17:33:29.510] [jointLog] [info] Automatically detected most likely library type as ISR
[2019-08-12 17:34:48.568] [jointLog] [info] Thread saw mini-batch with a maximum of 1.92% zero probability fragments
[2019-08-12 17:34:48.630] [jointLog] [info] Thread saw mini-batch with a maximum of 1.90% zero probability fragments
[2019-08-12 17:34:48.633] [jointLog] [info] Thread saw mini-batch with a maximum of 1.94% zero probability fragments
[2019-08-12 17:34:48.635] [jointLog] [info] Thread saw mini-batch with a maximum of 2.04% zero probability fragments
[2019-08-12 17:34:48.635] [jointLog] [info] Thread saw mini-batch with a maximum of 1.82% zero probability fragments
[2019-08-12 17:34:48.676] [jointLog] [info] Thread saw mini-batch with a maximum of 1.94% zero probability fragments
[2019-08-12 17:34:48.679] [jointLog] [info] Thread saw mini-batch with a maximum of 1.86% zero probability fragments
[2019-08-12 17:34:48.693] [jointLog] [info] Thread saw mini-batch with a maximum of 2.06% zero probability fragments
[2019-08-12 17:34:48.915] [jointLog] [info] Computed 306,765 rich equivalence classes for further processing
[2019-08-12 17:34:48.915] [jointLog] [info] Counted 11,434,768 total reads in the equivalence classes 
[2019-08-12 17:34:48.925] [jointLog] [info] Number of mappings discarded because of alignment score : 985,672
[2019-08-12 17:34:48.925] [jointLog] [info] Number of fragments entirely discarded because of alignment score : 365,408
[2019-08-12 17:34:48.925] [jointLog] [info] Number of fragments discarded because they are best-mapped to decoys : 0
[2019-08-12 17:34:48.925] [jointLog] [info] Number of fragments discarded because they have only dovetail (discordant) mappings : 21,272
[2019-08-12 17:34:48.925] [jointLog] [info] Mapping rate = 77.2228%

[2019-08-12 17:34:48.925] [jointLog] [info] finished quantifyLibrary()
[2019-08-12 17:34:48.961] [jointLog] [info] Starting optimizer
[2019-08-12 17:34:49.039] [jointLog] [info] Marked 0 weighted equivalence classes as degenerate
[2019-08-12 17:34:49.050] [jointLog] [info] iteration = 0 | max rel diff. = 7563.71
[2019-08-12 17:34:49.161] [jointLog] [info] iteration 11, adjusting effective lengths to account for biases
[2019-08-12 17:34:48.915] [fileLog] [info] 
At end of round 0
==================
Observed 14807500 total fragments (14807500 in most recent round)

[2019-08-12 17:35:26.258] [jointLog] [info] Computed expected counts (for bias correction)
[2019-08-12 17:35:26.258] [jointLog] [info] processed bias for 0.0% of the transcripts
[2019-08-12 17:35:30.821] [jointLog] [info] processed bias for 10.0% of the transcripts
[2019-08-12 17:35:35.454] [jointLog] [info] processed bias for 20.0% of the transcripts
[2019-08-12 17:35:39.976] [jointLog] [info] processed bias for 30.0% of the transcripts
[2019-08-12 17:35:44.629] [jointLog] [info] processed bias for 40.0% of the transcripts
[2019-08-12 17:35:48.866] [jointLog] [info] processed bias for 50.0% of the transcripts
[2019-08-12 17:35:53.543] [jointLog] [info] processed bias for 60.0% of the transcripts
[2019-08-12 17:35:54.002] [jointLog] [info] processed bias for 100.0% of the transcripts
[2019-08-12 17:35:55.160] [jointLog] [info] iteration = 100 | max rel diff. = 10.5227
[2019-08-12 17:35:56.428] [jointLog] [info] iteration = 200 | max rel diff. = 11.4117
[2019-08-12 17:35:57.699] [jointLog] [info] iteration = 300 | max rel diff. = 2.72862
[2019-08-12 17:35:58.962] [jointLog] [info] iteration = 400 | max rel diff. = 0.30035
[2019-08-12 17:36:00.222] [jointLog] [info] iteration = 500 | max rel diff. = 0.598906
[2019-08-12 17:36:01.480] [jointLog] [info] iteration = 600 | max rel diff. = 0.0863345
[2019-08-12 17:36:02.754] [jointLog] [info] iteration = 700 | max rel diff. = 0.15667
[2019-08-12 17:36:04.014] [jointLog] [info] iteration = 800 | max rel diff. = 12.0082
[2019-08-12 17:36:05.297] [jointLog] [info] iteration = 900 | max rel diff. = 0.479478
[2019-08-12 17:36:06.569] [jointLog] [info] iteration = 1,000 | max rel diff. = 0.559349
[2019-08-12 17:36:07.831] [jointLog] [info] iteration = 1,100 | max rel diff. = 0.144104
[2019-08-12 17:36:09.091] [jointLog] [info] iteration = 1,200 | max rel diff. = 0.169525
[2019-08-12 17:36:10.358] [jointLog] [info] iteration = 1,300 | max rel diff. = 0.040415
[2019-08-12 17:36:11.620] [jointLog] [info] iteration = 1,400 | max rel diff. = 0.0704823
[2019-08-12 17:36:13.083] [jointLog] [info] iteration = 1,500 | max rel diff. = 0.418117
[2019-08-12 17:36:14.374] [jointLog] [info] iteration = 1,600 | max rel diff. = 0.0402662
[2019-08-12 17:36:14.627] [jointLog] [info] iteration = 1,621 | max rel diff. = 0.00584981
[2019-08-12 17:36:14.630] [jointLog] [info] Finished optimizer
[2019-08-12 17:36:14.630] [jointLog] [info] writing output 
