# Supplementary material for: Impaired Cell Cycle Progression and Self-Renewal of Fetal Neural Stem and Progenitor Cells in a Murine Model of Intrauterine Growth Restriction
Source: Front Cell Dev Biol. 2022 Jul 12;10:821848. doi: 10.3389/fcell.2022.821848 (PMC9314876; doi:10.3389/fcell.2022.821848)
Supplement: Supplementary file 3 [file DataSheet2.ZIP › Data-FigureS5/RNASEQ83/aux_info/ambig_info.tsv]

UniqueCount	AmbigCount
0	0
0	0
0	0
0	0
0	0
0	0
0	0
0	0
0	0
0	0
0	0
0	0
0	0
0	0
0	0
0	0
0	0
0	0
0	0
0	0
0	0
0	0
0	0
0	0
0	0
0	0
0	0
0	0
0	0
0	0
0	0
0	0
0	0
0	0
0	0
0	0
0	0
0	0
0	0
0	0
0	0
0	0
0	0
0	0
0	0
0	0
0	0
0	0
0	0
0	0
0	0
0	0
0	0
0	0
0	0
0	0
0	0
0	0
0	0
0	0
0	0
0	0
0	0
0	0
0	0
0	0
0	0
0	0
0	0
0	0
0	0
0	0
0	0
0	0
0	0
0	0
0	0
0	0
0	0
0	0
0	0
0	0
0	0
0	0
0	0
0	0
0	0
0	0
0	0
0	0
0	0
0	0
0	0
0	0
0	0
0	0
0	0
0	0
0	0
0	0
0	0
0	0
0	0
0	0
0	0
0	0
0	0
0	0
0	0
0	0
0	0
0	0
0	0
0	0
0	0
0	0
0	0
0	0
0	0
0	0
0	0
0	0
0	0
0	0
0	0
0	0
0	0
0	0
0	0
0	0
0	0
0	0
0	0
0	0
0	0
0	0
0	0
0	0
0	0
0	0
0	0
0	0
0	0
0	0
0	0
0	0
0	0
0	0
0	0
0	0
0	0
0	0
0	0
0	0
0	0
0	0
0	0
0	0
0	0
0	0
0	0
0	0
0	0
0	0
0	0
0	0
0	0
0	0
0	0
0	0
0	0
0	0
0	0
0	0
0	0
0	0
0	0
0	0
0	0
0	0
0	0
0	0
0	0
0	0
0	0
0	0
0	0
0	0
0	0
0	0
0	0
0	0
0	0
0	0
0	0
0	0
0	0
0	0
0	0
6	5
0	0
0	0
0	0
0	0
0	4
0	4
0	0
0	1
0	1
0	1
0	0
5	8
0	3
11	8
7	4
0	3
0	0
0	0
0	1
0	0
0	0
0	0
3	3
0	3
0	3
0	1
0	1
0	0
0	1
0	0
0	0
0	1
0	3
0	1
0	6
0	6
0	0
0	1
0	4
1	0
0	0
0	0
0	0
0	0
0	0
0	0
0	0
0	0
0	0
0	0
0	0
0	0
4	37
0	37
0	0
0	0
1	1
0	1
1	0
0	0
5	1
0	1
0	31
3	2
0	29
0	15
0	31
35	61
0	21
3	56
0	45
0	5
0	44
0	0
4	14
1	12
0	0
3	3183
0	341
2	34
0	28
0	34
0	0
0	0
0	0
0	0
0	0
0	0
0	0
0	0
0	0
0	0
0	0
0	0
0	0
0	0
0	0
0	0
4	0
0	0
0	0
0	0
0	0
0	0
0	0
0	0
0	0
0	0
0	0
9	67
0	10
0	6
0	10
0	6
0	10
0	6
0	2
0	0
0	0
0	10
0	0
0	0
0	0
0	41
0	41
4	28
0	11
2	11
0	0
0	0
0	0
0	0
0	0
0	0
0	0
0	2
0	0
0	0
0	1
0	0
0	0
0	0
0	0
0	0
0	0
0	0
0	0
0	0
0	0
0	0
0	0
0	0
0	992
0	1107
0	1235
0	324
1	535
14	120
0	318
0	83
0	1
0	48
0	0
0	1235
0	0
0	0
0	0
0	0
3	1
1	0
0	0
0	0
0	0
0	0
0	0
0	0
0	0
0	0
1	0
0	0
0	0
0	0
0	0
0	0
0	0
0	0
0	0
0	0
0	0
0	0
0	0
0	0
0	0
0	0
0	0
0	0
0	0
0	0
0	0
0	0
0	0
0	0
0	0
0	0
0	0
0	0
0	0
0	0
0	0
4	26
0	26
0	0
0	0
0	0
0	0
0	0
0	0
0	0
0	0
0	0
0	0
0	0
0	0
0	0
0	0
0	0
0	0
0	0
0	0
0	0
0	0
0	0
0	0
0	0
0	0
0	0
0	0
0	0
0	0
0	0
0	0
0	0
0	0
0	0
0	0
0	0
0	0
0	0
0	0
0	0
0	0
0	0
0	0
0	0
0	0
0	0
0	0
0	0
0	0
0	0
0	0
0	0
0	0
0	0
0	0
0	0
0	0
0	0
0	0
0	0
0	0
0	0
0	0
0	0
0	0
0	0
0	0
0	0
0	0
0	0
0	0
0	0
0	0
0	0
0	0
0	0
0	0
0	0
0	0
0	0
0	0
0	0
0	0
0	0
0	0
0	0
0	0
0	0
0	0
0	0
0	0
0	0
0	0
0	0
0	0
0	0
0	0
0	0
0	0
0	0
0	0
0	0
0	0
0	0
0	0
0	0
0	0
0	0
0	0
0	0
0	0
0	0
0	0
0	0
0	0
0	0
0	0
0	0
0	0
0	0
0	0
0	0
0	0
0	0
0	0
0	0
0	0
0	0
0	0
0	0
0	0
0	0
0	0
0	0
0	0
0	0
0	0
0	0
0	0
0	0
0	0
0	0
0	0
0	0
0	0
0	0
0	0
0	0
0	0
0	0
0	0
0	0
0	0
0	0
0	0
0	0
0	0
0	0
0	0
0	0
0	0
0	0
0	0
0	0
0	0
0	0
0	0
0	0
0	0
0	0
0	0
0	0
0	0
0	0
0	0
0	0
0	0
0	0
0	0
0	0
0	0
0	0
0	0
0	0
0	0
0	0
0	0
0	0
0	0
0	0
0	0
0	0
0	0
0	0
0	0
0	0
0	0
0	0
0	0
0	0
0	0
0	0
0	0
0	0
0	0
0	0
0	0
0	0
0	0
0	0
0	0
0	0
0	0
0	0
0	0
0	0
0	0
0	0
0	0
0	0
0	0
0	0
0	0
0	0
0	0
0	0
0	0
0	0
0	0
0	0
0	0
0	0
0	0
0	0
0	0
0	0
0	0
0	0
0	0
0	0
0	0
0	0
0	0
0	0
0	0
0	0
0	0
0	0
0	0
0	0
0	0
0	0
0	0
0	0
0	0
0	0
0	0
0	0
0	0
0	0
0	0
0	0
0	0
0	0
0	0
0	0
0	0
0	0
0	0
0	0
0	0
0	0
0	0
0	0
0	0
0	0
0	0
0	0
0	0
0	0
0	0
0	0
0	0
0	0
0	0
0	0
0	0
0	0
0	0
0	0
0	0
0	0
0	0
0	0
0	0
0	0
0	0
0	0
0	0
0	0
0	0
0	0
0	0
0	0
0	0
0	0
0	0
0	0
0	0
0	0
0	0
0	0
0	0
0	0
0	0
0	0
0	0
0	0
0	0
0	0
0	0
0	0
0	0
0	0
0	0
0	0
0	0
0	0
0	0
0	0
0	0
0	0
0	0
0	0
0	0
0	0
0	0
0	0
0	0
0	0
0	0
0	0
0	0
0	0
0	0
0	0
0	0
0	0
0	0
0	0
0	0
0	0
0	0
0	0
0	0
0	0
0	0
0	0
0	0
0	0
0	0
0	0
0	0
0	0
0	0
0	0
0	0
0	0
0	0
0	0
0	0
0	0
0	0
0	0
0	0
0	0
0	0
0	0
0	0
0	0
0	0
0	0
0	0
0	0
0	0
0	0
0	0
0	0
0	0
0	0
0	0
0	0
0	0
0	0
45353	6
601	0
11511	43
16769	13201
200	4447
0	2221
0	36272
11	32862
2816	1
20	34903
64545	32579
12879	36
25925	0
10	1
0	462
0	519
0	405
10	537
1	108
0	36
2	249
0	417
1	184
0	109
1	164
4	102
4033	2042
13	898
12	493
3	337
9	629
44	7
0	292
4	155
0	296
11	139
2	283
0	45
0	2
0	11
0	65
0	99
0	135
10	61
3	22
63	126
1	24
0	37
0	309
0	0
0	0
0	0
0	0
440	692
18	15
0	132
0	686
1	165
0	97
0	15
0	51
2	49
103	0
466	1466
138	1466
318	292
13	96
1	16
1	79
1	45
8	102
2	182
2	14
0	301
0	157
1	15
6	301
0	285
6	295
1	209
0	266
0	244
2	55
13	35
0	31
6	84
3	185
11	102
0	84
0	45
0	0
3108	1593
18	82
0	67
0	74
208	345
0	336
1	9
2	48
0	207
3	17
0	37
591	119
1	39
0	22
0	49
1	31
3	850
31	927
13	236
5	0
0	20
0	104
0	7
0	7
0	25
0	9
0	11
15	1
11	5
0	869
0	768
0	560
0	152
1	34
0	28
0	32
4	33
3	16
4	1
0	1
0	7
0	3
0	1
2	31
3	29
2	18
1	31
0	0
0	0
56	431
14	433
1	37
1	0
2	138
7	29
0	0
12	1046
0	1048
23	393
4	511
0	46
3	820
2	36
2	4
2	50
3	37
10	55
49	330
0	330
0	0
0	47
0	50
7	45
0	3
0	41
0	5
0	8
1	10
0	10
0	11
0	2
6	36
0	2
426	471
2	64
0	256
0	459
18	1
1	0
0	0
0	1
0	0
0	0
0	0
0	18
0	26
0	26
0	17
0	18
0	0
0	3
0	13
0	10
0	4
0	6
0	7
0	6
0	6
0	2
0	2
0	1
0	1
4	0
0	7
0	5
0	7
0	0
0	5
0	3
0	0
0	0
0	0
0	4
13063	1398
0	0
0	296
0	819
20	671
0	671
0	923
0	4
187	688
51	329
1	97
74	1057
1	478
0	108
1	81
0	178
1	185
6	23
1	93
3	173
270	207
6	1
27	206
1	46
396	46
125	0
0	0
0	0
38	0
167	450
3	110
3	82
315	304
1	88
25	57
0	1
137	62
0	29
0	2
0	54
568	35
6	35
13	612
0	55
0	128
9	190
91	603
0	110
3	107
0	336
0	337
0	155
15	117
41	220
0	1
0	1
0	1
28	2
5	134
0	134
0	9
1	0
47	463
0	268
0	463
0	0
0	11
8	10
1	2
15	739
20	738
0	4
15	166
9	112
2	13
0	0
0	0
0	7
0	9
1	111
0	2
0	60
2	0
0	5
0	0
0	0
0	0
0	0
0	1
0	1
0	0
0	1
0	1
0	1
0	0
0	0
5	256
10	256
0	161
1	0
0	0
0	0
0	0
0	0
0	0
0	0
0	0
0	41
0	41
3	7
0	33
0	23
0	0
0	0
110	400
0	1
0	8
0	9
4	390
0	6
24	6
2	89
2	1
0	0
0	0
0	0
0	209
3	209
0	216
0	12
0	24
0	27
0	0
0	0
0	0
0	0
0	0
0	0
0	0
0	0
194	115
2	29
0	113
8	35
6	1197
0	87
0	67
0	4
0	20
0	1198
2	0
8	51
0	51
4	104
27	107
0	11
0	13
0	0
0	1
0	0
2	6
0	13
0	0
0	61
16	1620
4	1
4	1528
0	1643
107	1421
1	283
106	0
857	0
176	43
6	37
0	45
38	0
0	326
0	1
1	13
0	8
0	317
0	14
0	327
353	0
2	0
827	250
9	142
11	41
21	129
290	88
0	6
0	82
4	75
238	952
0	865
0	0
3	234
5	90
1	0
0	87
124	424
5	60
0	418
0	271
0	129
0	805
0	7
4	322
4	253
2	330
0	248
2	82
41	267
0	256
0	256
0	256
2	146
1	195
5	148
0	0
0	48
1	207
7	166
1	138
0	117
8	742
8	730
0	764
18	766
23	0
197	79
44	102
3	79
1	2
0	0
0	0
0	0
0	0
0	0
0	0
0	0
0	0
164	18
0	18
15	134
78	232
23	85
0	37
1	135
0	152
13	15
31	167
0	152
18	60
42	6
0	6
2	6
2	86
0	89
0	76
0	17
0	18
0	17
0	15
1	11
0	17
0	0
68	14
0	14
10	67
0	2
0	341
0	304
0	341
7	200
4	197
7	52
1	168
0	136
17	0
3	44
18	24
2	63
5	20
145	14
21	22
0	10
5	2
2	45
8	13
2	2148
26	200
2	17
0	125
0	14
0	146
0	2143
0	0
0	0
0	380
0	377
8	71
7	67
0	69
0	61
0	49
3	50
4	2
3	2
15	11
0	5
0	11
4	0
0	137
2	55
0	96
0	80
0	25
0	30
1	25
1	83
0	128
0	23
0	52
0	128
19	131
1	81
0	9
0	29
1	20
0	109
0	9
1	20
2	27
0	141
50	2104
0	2146
3	689
0	0
47	124
18	165
0	936
0	1032
24	453
244	284
0	63
0	0
2	2
0	2
101	1406
3	1492
5	1374
2	119
0	30
5	29
0	1
40	737
0	377
5	320
0	440
0	373
22	0
140	919
0	364
2	156
2	594
1	121
5	9
0	53
0	459
2	41
0	32
0	30
0	114
1	114
0	805
2	33
0	30
0	19
0	6
0	17
0	3
354	1224
38	1098
1	82
8	115
0	114
4	160
3	108
0	2
7	13
0	4
0	7
36	30
0	26
0	4
0	5
1	4
497	673
5	592
1280	4055
0	2946
0	1866
52	3214
1	1948
0	0
47	1458
8	48
11	325
1	104
1	109
48	2
1	21
30	1109
4	93
8	37
17	88
1	21
36	7
250	72
1	72
1	1
0	3
23	0
241	406
22	219
1	243
76	283
0	235
0	283
1	132
0	3
0	27
2	0
0	280
0	801
69	764
6	606
14	702
5	784
1	16
0	91
0	673
1	12
0	0
0	0
0	0
0	0
3	7
1	0
0	4
0	2
0	3
2	7
0	7
0	0
0	7
2	742
0	1359
1	38
2	48
1166	1349
2	634
0	97
0	4
0	205
0	73
0	8
0	4
26	56
9	9
0	167
0	105
0	531
0	60
410	6
4	6
17	166
0	3
0	6
2	13
29	14
0	29
0	19
2	140
11	54
1	0
0	0
0	0
0	0
0	0
0	0
0	51
11	138
14	138
0	48
31	1641
0	1619
1	1608
11	51
1	341
0	1648
1921	59
27	75
2	29
2	27
3	2
7	589
4	713
0	7
1	713
17	94
7	507
19	707
7	717
6	5
0	4
16	169
0	1
74	226
14	217
0	11
338	110
5	13
0	28
6	42
2	24
1014	108
0	32
2	72
0	5
0	5
0	0
0	0
0	0
342	282
0	277
3	30
0	1
0	4
2	16
0	1
0	1
0	0
1	0
0	0
0	1
0	0
8	5675
18	1627
63	7027
32	248
279	469
0	147
0	131
16	188
0	21
0	4
6	46
4	6
3	66
0	0
0	0
5	73
0	631
0	16
0	12
4	102
112	628
0	89
6	198
39	125
4	15
0	73
1	380
5	454
0	631
5	622
1	623
1	413
1638	0
0	1
0	1
0	0
0	0
0	0
0	0
0	0
380	204
2	204
3	38
0	37
2	27
0	139
147	49
3	49
0	0
0	0
0	0
0	0
1	119
0	8
1	16
17	36
0	79
0	42
1	100
1	13
0	3
3	34
4	45
0	33
0	0
0	0
0	36
7	146
0	146
0	3109
25	3062
0	1384
0	241
4	165
20	155
2	56
1	47
0	3109
246	676
0	10
5	54
0	27
0	27
0	66
0	54
1	37
0	21
1	12
7	1469
0	1424
1	220
5	568
45	1221
0	282
1	173
2	87
0	290
0	68
0	144
12	541
0	101
0	121
1	130
0	342
0	15
0	37
0	41
29	128
160	329
0	8
1	54
14	261
0	20
6	346
0	37
0	148
0	8
216	105
7	105
0	18
0	0
1	552
0	320
1	230
0	59
0	67
2	95
1	2
2	27
0	49
0	504
29	696
68	696
2	0
11	0
0	0
0	0
0	0
0	0
0	0
0	0
0	0
0	0
1	0
1	1
0	0
0	0
0	0
1	0
0	1
13	9
0	9
3	42
0	7
0	5
0	1
0	7
0	4
0	6
1	3
0	5
0	3
1	2
1	3
0	1
0	1
0	19
2	19
206	385
35	26
2	21
0	15
578	142
0	37
1	107
0	0
0	0
0	0
3	44
0	0
0	107
0	105
4	403
2	447
45	41
3	314
15	84
0	14
7	18
0	10
0	18
1	12
1	15
0	19
0	13
0	11
0	6
1	10
1	9
0	8
7	24
0	23
25	5
0	14
28	0
0	0
0	1
0	0
0	0
2	9
0	0
0	0
0	1
0	0
0	0
0	1
0	0
38	620
51	675
7	264
1	0
0	1
1	1
0	0
0	1
57	568
0	568
3	134
2	0
2	246
763	355
22	113
0	239
0	62
11	126
0	9
2	9
7357	163
0	159
2	463
13	463
8	199
10	106
2	54
15	13
1	1616
0	1456
0	268
0	327
0	1675
17	715
0	68
26	215
5	437
0	246
1	66
0	19
0	34
7	20
17	2
0	36
0	194
462	758
2	369
1	206
3	95
0	1123
1	6
0	26
14	272
0	11
0	9
0	15
0	10
0	450
0	1136
0	228
33	416
6	158
4	40
0	35
0	136
0	33
0	84
3	30
0	141
0	0
0	0
0	0
0	0
0	0
0	0
2	58
0	43
0	1
1	74
0	2
0	0
0	65
0	4
0	2
1	1
0	15
0	1
0	74
1	4
0	7
0	0
0	7
0	0
0	0
1161	587
0	170
3	91
1	137
1	189
2	26
138	26
2	14
1	0
0	0
0	982
2	613
48	324
0	983
0	968
0	0
1	0
1	270
0	161
0	233
1	164
10	49
0	5
3	220
0	3
0	0
0	0
0	0
0	0
0	0
23	881
20	798
2	322
3	84
0	106
1	193
11	32
5	88
1	186
57	1941
40	1941
1	42
3	31
4	3
0	0
0	13
6	13
0	13
0	0
0	0
3	0
3	829
0	816
0	882
1	234
0	105
1	709
3	93
0	204
5	184
22	77
4	259
5	247
0	103
0	105
0	13
8	106
0	111
1	107
11	8
1	8
0	0
0	0
0	0
0	0
0	0
0	0
123	0
0	0
0	0
0	0
0	0
0	1
0	0
0	0
0	0
0	0
81	30
2	8
0	26
0	10
0	0
3	43
6	56
6	66
12	27
1	15
1	27
26	0
3	505
0	5
7	500
0	24
4	36
6	5
10	424
8	47
8	5
0	43
1	1
0	50
2	286
1	278
0	283
10	25
0	287
0	241
20	62
0	93
0	57
7	59
0	53
[truncated: 114,547 more rows]
