# Supplementary material for: Impaired Cell Cycle Progression and Self-Renewal of Fetal Neural Stem and Progenitor Cells in a Murine Model of Intrauterine Growth Restriction
Source: Front Cell Dev Biol. 2022 Jul 12;10:821848. doi: 10.3389/fcell.2022.821848 (PMC9314876; doi:10.3389/fcell.2022.821848)
Supplement: Supplementary file 3 [file DataSheet2.ZIP › Data-FigureS5/RNASEQ83/libParams/flenDist.txt]

2.52747e-42	3.76733e-42	5.60643e-42	8.32998e-42	1.23568e-41	1.8301e-41	2.70613e-41	3.99509e-41	5.88858e-41	8.66563e-41	1.27319e-40	1.86764e-40	2.73526e-40	3.99953e-40	5.8388e-40	8.51028e-40	1.23842e-39	1.79929e-39	2.60998e-39	3.77988e-39	5.46543e-39	7.88998e-39	1.13719e-38	1.63642e-38	2.35105e-38	3.37237e-38	4.82962e-38	6.90551e-38	9.8579e-38	4.24451e-08	1.69781e-07	2.54685e-07	1.7331e-07	1.64166e-06	8.6299e-06	2.20485e-05	3.67316e-05	4.64663e-05	5.10806e-05	5.68255e-05	6.71044e-05	7.83261e-05	8.75402e-05	9.63545e-05	0.000105375	0.000114901	0.000130571	0.00015523	0.000180962	0.000201023	0.00021966	0.000239932	0.000260923	0.000285186	0.000309248	0.000328541	0.000351196	0.000383879	0.000419847	0.000454113	0.000492117	0.000533824	0.000575643	0.00062492	0.000683417	0.000745881	0.000813641	0.000878568	0.000929021	0.000969254	0.00101649	0.00109261	0.0012004	0.00132116	0.00143158	0.00151446	0.00158655	0.00167871	0.00177928	0.001854	0.0019156	0.00201434	0.00215736	0.00230285	0.002435	0.00257195	0.00270231	0.00280812	0.00291439	0.00303877	0.00315759	0.00325133	0.00335858	0.00352332	0.00369899	0.00382945	0.00394974	0.00409692	0.00425593	0.00441579	0.00455545	0.00466836	0.0048018	0.00496122	0.00512018	0.00528174	0.00540972	0.0054939	0.00561776	0.00578268	0.00590614	0.00601559	0.00617155	0.00632964	0.00645214	0.0065634	0.00664946	0.00670112	0.00677207	0.00688219	0.0070136	0.00715367	0.00725975	0.00730672	0.00735348	0.00744279	0.00751145	0.00751494	0.00752465	0.00759381	0.00768118	0.00775839	0.00783507	0.00791421	0.00797126	0.00797813	0.00796079	0.00793963	0.00791031	0.00790592	0.00792726	0.00795466	0.00800738	0.00804767	0.00803074	0.00798835	0.00793837	0.00786424	0.00777812	0.007731	0.00772047	0.00768462	0.00763379	0.00762857	0.00763518	0.00757431	0.00748279	0.00743396	0.00741045	0.00739005	0.00735431	0.00724918	0.00710852	0.00703862	0.00703304	0.00700366	0.0069395	0.00687542	0.00679101	0.00666759	0.00656374	0.00651912	0.00647795	0.00639123	0.00628241	0.00618277	0.00609347	0.00600976	0.00592822	0.00584341	0.00576604	0.00570812	0.0056473	0.00557617	0.00552383	0.00548574	0.00544353	0.00538218	0.00527405	0.00514614	0.0050462	0.0049774	0.00492838	0.00486491	0.00478014	0.00471264	0.00464904	0.00456808	0.00448512	0.00439803	0.00431582	0.00425046	0.00416864	0.00407435	0.00402817	0.00401993	0.00399873	0.00396036	0.00390967	0.00385347	0.00378592	0.00369626	0.00360684	0.00352445	0.00344629	0.003386	0.0033498	0.0033393	0.00330992	0.003214	0.00311293	0.00306974	0.00304366	0.00299494	0.00293703	0.0028838	0.00283594	0.0027924	0.002748	0.00271011	0.00268604	0.00264988	0.00259434	0.00255013	0.00252133	0.00247914	0.00241945	0.00238022	0.00236562	0.00232747	0.0022614	0.00220889	0.00217215	0.00212601	0.00207834	0.00204739	0.00202652	0.0020022	0.00196921	0.00193137	0.00188677	0.00184089	0.00182427	0.00183178	0.00181454	0.00176784	0.00173433	0.00171603	0.00167813	0.0016328	0.00160335	0.00157055	0.00153006	0.00149065	0.00144653	0.00140774	0.00139142	0.00139006	0.00137577	0.00134219	0.00131268	0.00128727	0.00124823	0.00121299	0.00120484	0.00120329	0.00118447	0.00115897	0.00113836	0.00112583	0.00111895	0.00109459	0.00104607	0.00100588	0.000990401	0.000982436	0.000970028	0.000953693	0.000941687	0.000935457	0.000919517	0.000903477	0.000907759	0.000913332	0.000907204	0.000894605	0.000861476	0.000812546	0.00077676	0.000765435	0.00077155	0.000770417	0.000749241	0.000731326	0.000722903	0.000706266	0.000686572	0.000675666	0.000668047	0.000655064	0.000633485	0.000609549	0.000590418	0.000573941	0.000559256	0.000549045	0.0005469	0.000550182	0.000548714	0.000538898	0.000524535	0.00051835	0.000526099	0.000527313	0.000509896	0.000488255	0.000470203	0.000451298	0.000434152	0.000429208	0.000438321	0.000443051	0.000432572	0.000421756	0.000415819	0.000404786	0.000393003	0.000385446	0.000375716	0.000369931	0.000372403	0.000367268	0.000351689	0.00033825	0.000326453	0.000316183	0.000313481	0.000312929	0.000307973	0.000298769	0.000286975	0.000275417	0.00026557	0.00026112	0.000264824	0.000269825	0.000271076	0.000273491	0.000277214	0.000273379	0.000256843	0.00023661	0.000230662	0.000237662	0.000236678	0.000225916	0.000223067	0.000228003	0.000224172	0.000212563	0.000206953	0.000206698	0.000204056	0.000199873	0.000194549	0.00018202	0.000164717	0.000154508	0.000155438	0.000161473	0.000164961	0.00016491	0.000165435	0.000166802	0.000165897	0.000158531	0.000146003	0.000136446	0.000132394	0.000131293	0.000130776	0.000127538	0.000120141	0.00011095	0.000106279	0.000111603	0.00012172	0.000122814	0.000111602	0.00010005	9.62194e-05	9.76615e-05	9.86462e-05	9.84445e-05	0.000101483	0.00010245	9.5802e-05	9.13539e-05	9.25415e-05	9.14904e-05	8.81035e-05	8.43511e-05	7.95762e-05	7.69064e-05	7.67298e-05	7.56448e-05	7.3044e-05	7.15318e-05	7.46534e-05	7.91015e-05	7.62225e-05	6.80086e-05	6.40915e-05	6.50016e-05	6.56379e-05	6.40681e-05	5.99851e-05	5.70463e-05	6.00631e-05	6.37542e-05	6.03205e-05	5.39171e-05	5.11424e-05	5.05187e-05	4.983e-05	4.92544e-05	4.72946e-05	4.40523e-05	4.32318e-05	4.57717e-05	4.81236e-05	4.65652e-05	4.26153e-05	4.14535e-05	4.27789e-05	4.27118e-05	4.06931e-05	3.7388e-05	3.28332e-05	2.89556e-05	2.73372e-05	2.78763e-05	3.18887e-05	3.61182e-05	3.45993e-05	3.03777e-05	3.01617e-05	3.37254e-05	3.42317e-05	2.91185e-05	2.56412e-05	2.73936e-05	2.87012e-05	2.65075e-05	2.38922e-05	2.29437e-05	2.31643e-05	2.4324e-05	2.572e-05	2.68471e-05	2.84683e-05	2.94546e-05	2.822e-05	2.58658e-05	2.45019e-05	2.4886e-05	2.4538e-05	2.17242e-05	1.87296e-05	1.69599e-05	1.63091e-05	1.72475e-05	1.907e-05	1.95987e-05	1.77329e-05	1.58572e-05	1.61856e-05	1.63181e-05	1.49319e-05	1.46594e-05	1.46416e-05	1.23013e-05	1.02627e-05	1.07902e-05	1.18651e-05	1.22597e-05	1.25908e-05	1.33054e-05	1.43924e-05	1.45103e-05	1.24661e-05	1.02736e-05	1.05713e-05	1.22229e-05	1.25266e-05	1.15002e-05	1.0457e-05	9.70049e-06	9.11593e-06	8.28136e-06	6.91084e-06	6.05335e-06	6.91756e-06	8.24383e-06	8.11213e-06	7.48433e-06	7.5825e-06	7.48744e-06	7.24169e-06	7.68093e-06	7.59779e-06	6.32752e-06	5.79987e-06	6.84069e-06	8.04819e-06	8.39266e-06	7.74351e-06	6.23856e-06	4.35456e-06	3.4373e-06	4.43153e-06	6.08573e-06	6.95314e-06	6.90898e-06	5.97318e-06	4.99595e-06	5.41989e-06	6.51685e-06	6.09833e-06	4.39136e-06	3.68117e-06	4.59038e-06	5.81411e-06	5.97202e-06	5.20863e-06	5.08673e-06	5.73227e-06	5.84471e-06	4.85861e-06	3.15183e-06	1.804e-06	1.43467e-06	1.77695e-06	2.41495e-06	2.68143e-06	2.64845e-06	3.00767e-06	3.30053e-06	2.92698e-06	2.67401e-06	3.44154e-06	4.49324e-06	4.44933e-06	3.29367e-06	2.01102e-06	1.61274e-06	2.36182e-06	3.06063e-06	2.77816e-06	2.08716e-06	1.62949e-06	1.96105e-06	3.16705e-06	3.63322e-06	2.53514e-06	1.40443e-06	1.15429e-06	1.35775e-06	1.95539e-06	2.69484e-06	2.74803e-06	2.31696e-06	2.33568e-06	2.77932e-06	3.38458e-06	3.83641e-06	3.44638e-06	2.61034e-06	2.13619e-06	2.00011e-06	2.05951e-06	2.21269e-06	2.08385e-06	1.58056e-06	1.25794e-06	1.24223e-06	1.26672e-06	1.36126e-06	1.2532e-06	1.12403e-06	1.74189e-06	2.38836e-06	2.16401e-06	1.98569e-06	2.0513e-06	1.54131e-06	8.51218e-07	5.27131e-07	4.25976e-07	4.76085e-07	6.78433e-07	9.27184e-07	9.21307e-07	5.3028e-07	1.52077e-07	1.10692e-07	2.9577e-07	4.10386e-07	2.88572e-07	1.41552e-07	1.75447e-07	2.56979e-07	3.13104e-07	4.51557e-07	5.89828e-07	7.48387e-07	1.16008e-06	1.42528e-06	1.16943e-06	9.91757e-07	1.05126e-06	8.57399e-07	5.23726e-07	2.83493e-07	1.007e-07	2.52081e-07	9.60335e-07	1.44051e-06	9.61111e-07	2.44585e-07	1.65461e-07	6.29151e-07	9.29693e-07	6.1849e-07	2.05779e-07	2.21209e-07	4.75681e-07	6.35918e-07	5.76975e-07	4.07804e-07	2.68868e-07	2.0734e-07	2.9934e-07	3.96226e-07	2.64314e-07	1.38449e-07	3.59538e-07	7.28243e-07	7.60891e-07	4.60916e-07	2.75344e-07	3.37386e-07	4.28972e-07	3.83257e-07	2.04325e-07	4.713e-08	1.3218e-08	5.22638e-08	7.8335e-08	5.88361e-08	1.18711e-07	4.69931e-07	9.55477e-07	1.00808e-06	5.48868e-07	1.37872e-07	1.87169e-08	1.37751e-08	2.41725e-08	3.74453e-08	1.78655e-07	5.94068e-07	9.20855e-07	8.1159e-07	5.67603e-07	3.86079e-07	2.07024e-07	1.56557e-07	2.37881e-07	2.44145e-07	1.4746e-07	1.04404e-07	1.27209e-07	1.46461e-07	4.64098e-07	1.55169e-06	2.77915e-06	2.66361e-06	1.3114e-06	2.6316e-07	3.72205e-09	6.73818e-09	7.62374e-08	2.80002e-07	4.51607e-07	4.29202e-07	3.30521e-07	2.42282e-07	1.7882e-07	1.81524e-07	1.72494e-07	1.02528e-07	5.70637e-08	5.28816e-08	3.45939e-08	8.64848e-09	2.7315e-09	1.59863e-08	1.11448e-07	3.43417e-07	4.85923e-07	4.1086e-07	4.17667e-07	4.87187e-07	3.38913e-07	1.58606e-07	1.18249e-07	7.84232e-08	6.32535e-08	1.74802e-07	2.6228e-07	1.75148e-07	4.42311e-08	4.99032e-08	1.98281e-07	3.024e-07	2.4053e-07	1.86749e-07	2.27677e-07	2.09864e-07	1.68618e-07	2.68884e-07	4.28401e-07	5.17736e-07	5.43856e-07	5.08572e-07	4.74835e-07	5.14848e-07	4.95078e-07	2.92116e-07	1.12324e-07	2.40031e-07	5.8406e-07	6.92994e-07	4.01742e-07	1.26863e-07	1.40475e-07	2.10456e-07	1.40754e-07	3.59047e-08	1.32289e-09	2.76038e-08	1.02295e-07	1.61469e-07	1.45926e-07	1.02046e-07	7.26127e-08	5.27224e-08	7.24161e-08	1.62951e-07	2.27398e-07	1.71753e-07	9.19786e-08	8.71208e-08	1.04278e-07	8.60842e-08	6.71885e-08	6.31915e-08	1.01382e-07	2.5564e-07	3.69058e-07	2.48922e-07	6.80857e-08	6.70866e-09	3.42604e-09	7.57341e-10	3.30795e-11	7.17439e-12	6.74022e-12	9.33948e-12	3.66372e-10	1.06404e-07	4.32238e-07	6.72066e-07	4.81428e-07	1.45749e-07	1.01921e-08	2.07677e-17	2.84766e-12	1.13904e-11	1.16595e-07	4.66321e-07	8.07025e-07	8.96537e-07	7.61918e-07	4.30227e-07	1.07557e-07	2.78321e-16	5.83177e-08	2.33276e-07	4.10457e-07	4.75421e-07	4.21516e-07	2.43355e-07	6.54561e-08	7.39004e-09	4.92669e-09	1.23167e-09	3.05921e-29	9.66823e-10	3.86729e-09	5.80094e-09	3.1035e-07	1.2269e-06	1.8389e-06	1.22593e-06	3.06483e-07	3.05921e-29	1.16288e-17	4.24441e-08	2.70949e-07	6.59357e-07	7.76815e-07	4.47136e-07	1.01173e-07	1.93179e-13	1.24304e-07	5.00107e-07	7.57391e-07	5.14688e-07	1.41529e-07	2.43121e-08	3.15239e-08	2.08137e-08	5.17311e-09	1.76682e-08	7.06727e-08	1.06037e-07	7.07835e-08	2.39291e-08	2.44896e-08	3.65959e-08	2.43788e-08	1.52401e-08	3.65815e-08	5.48723e-08	3.65815e-08	9.14539e-09	3.42701e-08	2.45565e-07	6.39557e-07	7.87985e-07	4.68206e-07	1.08484e-07	4.58664e-08	1.8347e-07	2.75231e-07	1.83553e-07	4.59772e-08	6.68494e-11	1.56628e-11	3.05921e-29	3.05921e-29	2.90324e-11	4.46527e-10	1.49579e-09	2.09852e-09	1.61466e-09	1.56766e-09	2.3087e-09	2.14288e-09	9.88533e-10	1.81125e-10	6.16023e-19	2.46409e-18	3.69614e-18	2.46409e-18	6.16023e-19	3.05921e-29	3.05921e-29	3.05921e-29	1.69161e-10	4.43268e-08	1.75667e-07	2.93799e-07	2.99146e-07	2.29959e-07	1.24122e-07	3.10198e-08	1.57244e-12	3.93109e-13	3.00706e-13	1.20282e-12	1.80424e-12	1.15371e-11	4.16377e-11	6.20054e-11	4.1337e-11	1.03342e-11	3.05921e-29	3.81301e-08	1.5252e-07	2.2878e-07	1.82039e-07	1.56208e-07	1.77122e-07	1.18208e-07	3.00053e-08	7.19711e-10	1.25348e-08	4.83445e-08	7.23489e-08	4.94222e-08	1.67294e-08	3.53215e-08	1.18094e-07	1.71369e-07	1.13479e-07	2.83697e-08	3.05921e-29	3.05921e-29	1.01621e-11	4.06482e-11	6.09723e-11	1.58556e-09	6.18983e-09	9.26954e-09	6.17982e-09	1.54513e-09	1.3914e-13	1.82175e-08	7.287e-08	1.09305e-07	7.287e-08	1.82175e-08	2.33176e-11	9.32705e-11	4.14974e-09	1.64503e-08	2.6368e-08	2.25655e-08	1.39631e-08	9.74657e-08	3.5866e-07	5.31952e-07	3.54296e-07	9.06318e-08	3.37773e-09	2.25179e-09	6.1138e-10	8.88881e-11	8.85021e-11	6.13584e-11	1.10348e-07	4.41282e-07	6.61916e-07	4.41288e-07	1.39575e-07	1.16947e-07	1.75389e-07	1.16916e-07	2.92277e-08	1.03008e-13	3.42127e-13	5.062e-13	3.37466e-13	8.43666e-14	9.40405e-11	3.76162e-10	5.64243e-10	3.76162e-10	9.40405e-11	4.59633e-09	1.83853e-08	2.75784e-08	1.83868e-08	1.48085e-08	4.08411e-08	6.13462e-08	4.11849e-08	1.07277e-08	3.45206e-10	8.63016e-11	3.05921e-29	3.05921e-29	3.05921e-29	3.05921e-29	3.05921e-29	8.08908e-06	3.23563e-05	4.85345e-05
