# Supplementary material for: Impaired Cell Cycle Progression and Self-Renewal of Fetal Neural Stem and Progenitor Cells in a Murine Model of Intrauterine Growth Restriction
Source: Front Cell Dev Biol. 2022 Jul 12;10:821848. doi: 10.3389/fcell.2022.821848 (PMC9314876; doi:10.3389/fcell.2022.821848)
Supplement: Supplementary file 3 [file DataSheet2.ZIP › Data-FigureS5/RNASEQ84/logs/salmon_quant.log]

[2019-08-12 17:36:16.857] [jointLog] [info] Fragment incompatibility prior below threshold.  Incompatible fragments will be ignored.
[2019-08-12 17:36:16.857] [jointLog] [info] Usage of --validateMappings implies use of minScoreFraction. Since not explicitly specified, it is being set to 0.65
[2019-08-12 17:36:16.857] [jointLog] [info] Usage of --validateMappings implies a default consensus slack of 0.2. Setting consensusSlack to 0.2.
[2019-08-12 17:36:16.857] [jointLog] [info] parsing read library format
[2019-08-12 17:36:16.857] [jointLog] [info] There is 1 library.
[2019-08-12 17:36:16.934] [jointLog] [info] Loading Quasi index
[2019-08-12 17:36:16.939] [jointLog] [info] Loading 32-bit quasi index
[2019-08-12 17:36:43.853] [jointLog] [info] done
[2019-08-12 17:36:43.853] [jointLog] [info] Index contained 116,546 targets
[2019-08-12 17:36:45.635] [jointLog] [info] Automatically detected most likely library type as ISR
[2019-08-12 17:38:02.640] [jointLog] [info] Thread saw mini-batch with a maximum of 1.64% zero probability fragments
[2019-08-12 17:38:02.700] [jointLog] [info] Thread saw mini-batch with a maximum of 1.82% zero probability fragments
[2019-08-12 17:38:02.732] [jointLog] [info] Thread saw mini-batch with a maximum of 1.58% zero probability fragments
[2019-08-12 17:38:02.735] [jointLog] [info] Thread saw mini-batch with a maximum of 1.60% zero probability fragments
[2019-08-12 17:38:02.737] [jointLog] [info] Thread saw mini-batch with a maximum of 1.68% zero probability fragments
[2019-08-12 17:38:02.746] [jointLog] [info] Thread saw mini-batch with a maximum of 1.72% zero probability fragments
[2019-08-12 17:38:02.767] [jointLog] [info] Thread saw mini-batch with a maximum of 1.68% zero probability fragments
[2019-08-12 17:38:02.779] [jointLog] [info] Thread saw mini-batch with a maximum of 1.76% zero probability fragments
[2019-08-12 17:38:03.014] [jointLog] [info] Computed 298,371 rich equivalence classes for further processing
[2019-08-12 17:38:03.014] [jointLog] [info] Counted 9,988,460 total reads in the equivalence classes 
[2019-08-12 17:38:03.025] [jointLog] [info] Number of mappings discarded because of alignment score : 963,876
[2019-08-12 17:38:03.025] [jointLog] [info] Number of fragments entirely discarded because of alignment score : 369,854
[2019-08-12 17:38:03.025] [jointLog] [info] Number of fragments discarded because they are best-mapped to decoys : 0
[2019-08-12 17:38:03.025] [jointLog] [info] Number of fragments discarded because they have only dovetail (discordant) mappings : 16,065
[2019-08-12 17:38:03.025] [jointLog] [info] Mapping rate = 71.2303%

[2019-08-12 17:38:03.025] [jointLog] [info] finished quantifyLibrary()
[2019-08-12 17:38:03.050] [jointLog] [info] Starting optimizer
[2019-08-12 17:38:03.121] [jointLog] [info] Marked 0 weighted equivalence classes as degenerate
[2019-08-12 17:38:03.134] [jointLog] [info] iteration = 0 | max rel diff. = 6818.32
[2019-08-12 17:38:03.260] [jointLog] [info] iteration 11, adjusting effective lengths to account for biases
[2019-08-12 17:38:03.014] [fileLog] [info] 
At end of round 0
==================
Observed 14022766 total fragments (14022766 in most recent round)

[2019-08-12 17:38:40.374] [jointLog] [info] Computed expected counts (for bias correction)
[2019-08-12 17:38:40.374] [jointLog] [info] processed bias for 0.0% of the transcripts
[2019-08-12 17:38:44.970] [jointLog] [info] processed bias for 10.0% of the transcripts
[2019-08-12 17:38:49.607] [jointLog] [info] processed bias for 20.0% of the transcripts
[2019-08-12 17:38:54.175] [jointLog] [info] processed bias for 30.0% of the transcripts
[2019-08-12 17:38:58.905] [jointLog] [info] processed bias for 40.0% of the transcripts
[2019-08-12 17:39:02.961] [jointLog] [info] processed bias for 50.0% of the transcripts
[2019-08-12 17:39:07.520] [jointLog] [info] processed bias for 60.0% of the transcripts
[2019-08-12 17:39:08.121] [jointLog] [info] processed bias for 100.0% of the transcripts
[2019-08-12 17:39:09.277] [jointLog] [info] iteration = 100 | max rel diff. = 15.6601
[2019-08-12 17:39:10.551] [jointLog] [info] iteration = 200 | max rel diff. = 3.03355
[2019-08-12 17:39:11.799] [jointLog] [info] iteration = 300 | max rel diff. = 3.1121
[2019-08-12 17:39:13.062] [jointLog] [info] iteration = 400 | max rel diff. = 0.241792
[2019-08-12 17:39:14.340] [jointLog] [info] iteration = 500 | max rel diff. = 0.094626
[2019-08-12 17:39:15.588] [jointLog] [info] iteration = 600 | max rel diff. = 0.263939
[2019-08-12 17:39:16.858] [jointLog] [info] iteration = 700 | max rel diff. = 0.482281
[2019-08-12 17:39:18.127] [jointLog] [info] iteration = 800 | max rel diff. = 0.412631
[2019-08-12 17:39:19.389] [jointLog] [info] iteration = 900 | max rel diff. = 0.068902
[2019-08-12 17:39:20.643] [jointLog] [info] iteration = 1,000 | max rel diff. = 0.0336572
[2019-08-12 17:39:21.901] [jointLog] [info] iteration = 1,100 | max rel diff. = 0.113145
[2019-08-12 17:39:23.170] [jointLog] [info] iteration = 1,200 | max rel diff. = 0.12699
[2019-08-12 17:39:24.424] [jointLog] [info] iteration = 1,300 | max rel diff. = 0.217302
[2019-08-12 17:39:25.682] [jointLog] [info] iteration = 1,400 | max rel diff. = 0.23094
[2019-08-12 17:39:26.942] [jointLog] [info] iteration = 1,500 | max rel diff. = 0.183046
[2019-08-12 17:39:28.204] [jointLog] [info] iteration = 1,600 | max rel diff. = 0.139502
[2019-08-12 17:39:29.438] [jointLog] [info] iteration = 1,700 | max rel diff. = 0.0778503
[2019-08-12 17:39:29.622] [jointLog] [info] iteration = 1,716 | max rel diff. = 0.00490565
[2019-08-12 17:39:29.625] [jointLog] [info] Finished optimizer
[2019-08-12 17:39:29.625] [jointLog] [info] writing output 
