# Supplementary material for: Impaired Cell Cycle Progression and Self-Renewal of Fetal Neural Stem and Progenitor Cells in a Murine Model of Intrauterine Growth Restriction
Source: Front Cell Dev Biol. 2022 Jul 12;10:821848. doi: 10.3389/fcell.2022.821848 (PMC9314876; doi:10.3389/fcell.2022.821848)
Supplement: Supplementary file 3 [file DataSheet2.ZIP › Data-FigureS5/RNASEQ84/aux_info/ambig_info.tsv]

UniqueCount	AmbigCount
0	0
0	0
0	0
0	0
0	0
0	0
0	0
0	0
0	0
0	0
0	0
0	0
0	0
0	0
0	0
0	0
0	0
0	0
0	0
0	0
0	0
0	0
0	0
0	0
1	0
0	0
0	0
0	0
0	0
0	0
0	0
0	0
0	0
0	0
0	0
0	0
0	0
0	0
0	0
0	0
0	0
0	0
0	0
0	0
0	0
0	0
0	0
0	0
0	0
0	0
0	0
0	0
0	0
0	0
0	0
0	0
0	0
0	0
0	0
0	0
0	0
0	0
0	0
0	0
0	0
0	0
0	0
0	0
0	0
0	0
0	0
0	0
0	0
0	0
0	0
0	0
0	0
0	0
0	0
0	0
0	0
0	0
0	0
0	0
0	0
0	0
0	0
0	0
0	0
0	0
0	0
0	0
0	0
0	0
0	0
0	0
0	0
0	0
0	0
0	0
0	0
0	0
0	0
0	0
0	0
0	0
0	0
0	0
0	0
0	0
0	0
0	0
0	0
0	0
0	0
0	0
0	0
0	0
0	0
0	0
0	0
0	0
0	0
0	0
0	0
0	0
0	0
0	0
0	0
0	0
0	0
0	0
0	0
0	0
0	0
0	0
0	0
0	0
0	0
0	0
0	0
0	0
0	0
0	0
0	0
0	0
0	0
0	0
0	0
0	0
0	0
1	0
0	0
0	0
0	0
0	0
0	0
0	0
0	0
0	0
0	0
0	0
0	0
0	0
0	0
0	0
0	0
0	0
0	0
0	0
0	0
0	0
0	0
0	0
0	0
0	0
0	0
0	0
0	0
0	0
0	0
0	0
0	0
0	0
0	0
0	0
0	0
0	0
0	0
0	0
0	0
0	0
0	0
0	0
0	0
0	0
0	0
0	0
0	0
5	2
0	1
0	1
0	0
0	1
0	5
0	5
0	0
0	0
0	0
0	0
0	0
6	10
0	4
7	10
4	7
0	6
0	0
0	0
0	0
0	0
0	0
0	0
9	0
0	0
0	0
0	0
0	0
0	0
0	0
0	0
0	0
0	0
0	0
0	0
0	5
0	6
0	0
0	1
0	5
0	0
0	0
0	0
0	0
0	0
0	0
0	0
0	0
0	0
0	0
0	0
0	0
0	0
4	14
0	14
0	0
0	0
0	2
0	2
0	0
0	0
2	1
0	1
0	21
8	0
0	19
0	8
0	21
38	58
2	17
0	49
0	37
0	9
0	33
0	0
8	14
0	10
0	0
0	1994
0	207
1	20
0	18
0	20
0	0
0	0
0	0
0	0
0	0
0	0
0	0
0	0
0	0
0	0
0	0
0	0
0	0
0	0
0	0
0	0
0	0
0	0
0	0
0	0
0	0
0	0
0	0
0	0
0	0
0	0
0	0
8	72
0	7
0	6
0	7
0	6
0	7
0	6
0	1
0	0
0	0
0	7
0	0
0	0
0	0
0	57
0	57
6	35
0	11
0	11
0	0
0	0
0	0
0	0
0	0
0	0
0	0
0	4
0	0
0	0
0	1
0	1
0	0
0	0
0	0
0	0
0	0
0	0
0	0
0	0
0	0
0	0
0	0
0	0
0	824
1	900
0	1023
0	280
1	456
8	125
0	323
0	85
0	2
0	38
0	0
0	1023
0	0
0	0
0	0
0	0
3	4
0	0
0	0
0	0
0	0
0	0
0	0
0	0
0	0
0	0
3	0
0	0
0	0
0	0
0	0
0	0
0	0
0	0
0	0
0	0
0	0
0	0
0	0
0	0
0	0
0	0
0	0
0	0
0	0
0	0
0	0
0	0
0	0
0	0
0	0
0	0
0	0
0	0
0	0
0	0
0	0
4	26
1	26
0	0
0	0
0	0
0	0
0	0
0	0
0	0
0	0
0	0
0	0
0	0
0	0
0	0
0	0
0	0
0	0
0	0
0	0
0	0
0	0
0	0
0	0
0	0
0	0
0	0
0	0
0	0
0	0
0	0
0	0
0	0
0	0
0	0
0	0
0	0
0	0
0	0
0	0
0	0
0	0
0	0
0	0
0	0
0	0
0	0
0	0
0	0
0	0
0	0
0	0
0	0
0	0
0	0
0	0
0	0
0	0
0	0
0	0
0	0
0	0
0	0
0	0
0	0
0	0
0	0
0	0
0	0
0	0
0	0
0	0
0	0
0	0
0	0
0	0
0	0
0	0
0	0
0	0
0	0
0	0
0	0
0	0
0	0
0	0
0	0
0	0
0	0
0	0
0	0
0	0
0	0
0	0
0	0
0	0
0	0
0	0
0	0
0	0
0	0
0	0
0	0
0	0
0	0
0	0
0	0
0	0
0	0
0	0
0	0
0	0
0	0
0	0
0	0
0	0
0	0
0	0
0	0
0	0
0	0
0	0
0	0
0	0
0	0
0	0
0	0
0	0
0	0
0	0
0	0
0	0
0	0
0	0
0	0
0	0
0	0
0	0
0	0
0	0
0	0
0	0
0	0
0	0
0	0
0	0
0	0
0	0
0	0
0	0
0	0
0	0
0	0
0	0
0	0
0	0
0	0
0	0
0	0
0	0
0	0
0	0
0	0
0	0
0	0
0	0
0	0
0	0
0	0
0	0
0	0
0	0
0	0
0	0
0	0
0	0
0	0
0	0
0	0
0	0
0	0
0	0
0	0
0	0
0	0
0	0
0	0
0	0
0	0
0	0
0	0
0	0
0	0
0	0
0	0
0	0
0	0
0	0
0	0
0	0
0	0
0	0
0	0
0	0
0	0
0	0
0	0
0	0
0	0
0	0
0	0
0	0
0	0
0	0
0	0
0	0
0	0
0	0
0	0
0	0
0	0
0	0
0	0
0	0
0	0
0	0
0	0
0	0
0	0
0	0
0	0
0	0
0	0
0	0
0	0
0	0
0	0
0	0
0	0
0	0
0	0
0	0
0	0
0	0
0	0
0	0
0	0
0	0
0	0
0	0
0	0
0	0
0	0
0	0
0	0
0	0
0	0
0	0
0	0
0	0
0	0
0	0
0	0
0	0
0	0
0	0
0	0
0	0
0	0
0	0
0	0
0	0
0	0
0	0
0	0
0	0
0	0
0	0
0	0
0	0
0	0
0	0
0	0
0	0
0	0
0	0
0	0
0	0
0	0
0	0
0	0
0	0
0	0
0	0
0	0
0	0
0	0
0	0
0	0
0	0
0	0
0	0
0	0
0	0
0	0
0	0
0	0
0	0
0	0
0	0
0	0
0	0
0	0
0	0
0	0
0	0
0	0
0	0
0	0
0	0
0	0
0	0
0	0
0	0
0	0
0	0
0	0
0	0
0	0
0	0
0	0
0	0
0	0
0	0
0	0
0	0
0	0
0	0
0	0
0	0
0	0
0	0
0	0
0	0
0	0
0	0
0	0
0	0
0	0
0	0
0	0
0	0
0	0
0	0
0	0
0	0
0	0
0	0
0	0
0	0
0	0
0	0
0	0
0	0
0	0
0	0
0	0
0	0
0	0
0	0
0	0
0	0
0	0
0	0
0	0
0	0
0	0
0	0
0	0
0	0
0	0
0	0
0	0
0	0
0	0
0	0
0	0
0	0
0	0
0	0
0	0
0	0
0	0
0	0
0	0
36050	5
572	1
15225	39
13734	14823
170	4198
4	2119
0	33469
14	33338
3987	1
17	30285
56263	26262
11426	44
26073	0
13	0
0	314
0	349
0	264
4	352
0	66
1	34
2	156
0	261
2	119
0	80
0	102
1	59
3584	1978
13	861
10	455
9	327
8	654
79	8
0	286
13	175
0	290
10	144
2	258
3	48
0	1
1	18
0	78
0	91
3	131
6	54
5	26
71	118
1	26
0	41
0	300
0	0
0	0
0	0
0	0
313	526
17	11
0	101
0	520
1	119
0	64
0	9
0	47
1	45
100	0
438	1474
111	1474
253	287
14	112
2	15
2	74
3	36
16	105
2	182
4	21
0	239
0	106
0	18
8	239
0	269
10	275
0	196
0	246
0	220
3	49
11	30
0	22
6	73
6	175
9	104
0	95
0	48
0	0
4189	2221
15	52
1	49
0	47
219	344
0	337
3	4
0	45
0	197
2	31
0	31
466	75
1	28
0	19
0	25
2	22
4	820
50	916
13	227
3	0
0	30
0	141
3	14
0	10
0	30
0	17
0	16
7	0
3	9
0	778
0	681
0	520
1	117
1	43
0	37
0	38
2	41
3	17
4	2
2	0
1	6
0	3
0	1
0	38
5	38
0	24
1	38
0	0
0	0
38	386
12	382
0	29
0	0
1	111
4	27
1	0
12	1083
4	1084
24	505
5	590
2	58
2	790
5	48
0	7
1	57
7	54
18	46
18	229
2	229
0	0
0	54
0	52
6	50
0	3
0	50
0	8
0	13
0	12
0	11
0	9
0	2
0	47
0	1
373	430
2	55
0	256
0	413
25	4
0	0
0	2
2	2
0	0
0	0
0	0
1	6
0	9
0	9
0	8
0	7
0	3
0	2
0	4
0	4
0	1
0	1
0	1
0	1
0	1
0	0
0	1
0	0
0	0
5	0
0	5
0	5
0	5
1	1
0	5
1	4
0	1
0	0
1	0
0	0
10881	1266
0	0
1	260
0	737
35	616
0	636
0	872
0	7
151	625
53	302
5	84
96	990
1	453
1	84
0	70
0	163
0	162
7	22
0	92
2	180
221	148
1	4
15	144
0	30
323	30
112	0
0	0
0	0
37	0
106	336
3	80
1	59
293	229
6	76
11	79
5	1
165	64
0	31
0	6
0	54
440	28
5	28
7	471
0	59
0	108
6	124
44	445
0	76
4	68
0	265
0	245
0	133
7	101
32	154
0	1
0	1
0	1
9	5
3	111
0	111
0	7
0	0
33	430
0	249
0	430
0	1
1	7
2	5
0	4
9	625
10	625
0	3
22	115
21	107
4	17
0	0
3	0
0	9
0	10
0	106
0	2
0	58
0	0
0	1
0	0
2	0
0	0
0	0
0	0
0	0
0	0
0	0
0	0
0	0
0	0
0	0
2	200
5	200
0	131
2	0
0	0
0	0
0	0
0	0
0	0
0	0
0	0
0	24
0	24
1	6
0	21
0	10
0	0
0	0
66	249
0	1
0	8
0	8
0	240
0	5
37	4
1	83
1	0
0	0
0	0
0	0
1	187
3	186
0	190
0	7
0	14
0	15
0	0
0	0
0	0
0	0
0	0
0	0
0	0
0	0
151	88
4	11
0	88
8	34
7	1063
1	134
0	111
1	12
1	37
0	1068
0	0
7	48
0	48
3	83
30	85
0	13
0	19
0	0
0	0
0	0
1	10
1	19
0	0
0	46
12	1115
3	2
6	1038
0	1136
85	957
5	321
52	0
770	0
124	26
3	24
0	27
53	0
0	202
0	0
0	11
0	8
0	195
0	12
1	202
250	0
1	0
630	179
17	92
12	36
20	126
250	59
0	10
0	50
6	47
317	867
0	765
1	1
8	222
8	68
1	0
0	102
84	386
6	48
1	382
0	265
2	108
1	681
1	9
4	236
0	176
3	244
1	177
0	73
37	226
0	217
0	217
0	217
6	125
0	152
1	122
0	0
0	52
2	180
4	137
3	101
0	81
8	641
9	618
0	655
14	656
6	0
155	45
34	65
0	44
1	2
0	0
0	0
0	0
0	0
0	0
0	0
0	0
0	0
123	15
1	15
18	111
46	183
27	58
0	38
0	122
0	128
4	15
24	146
0	133
17	47
35	9
1	14
7	13
0	62
0	63
0	51
0	21
0	20
0	20
3	16
0	12
0	21
0	0
63	9
0	9
4	89
0	2
0	378
0	332
0	378
2	158
1	153
7	29
0	128
0	115
19	0
2	32
10	22
2	47
7	16
107	11
22	19
0	11
7	1
7	77
9	15
1	2438
28	295
5	34
0	205
0	27
1	146
0	2429
0	0
0	0
0	326
0	324
6	46
3	49
0	43
0	42
0	37
1	36
8	0
4	0
12	20
0	2
0	15
7	5
0	129
0	52
0	85
0	75
0	22
0	31
2	25
1	76
0	126
0	19
0	57
0	123
19	127
1	81
1	14
0	33
1	24
0	104
0	8
0	22
0	33
0	128
42	1480
0	1502
0	557
1	0
33	98
18	109
0	596
2	662
16	292
201	282
1	24
2	0
2	0
0	0
107	1404
1	1483
3	1380
1	103
0	38
4	34
0	1
20	611
0	315
7	268
0	382
0	302
20	0
142	971
4	415
3	198
3	625
1	143
1	12
0	67
0	426
2	23
0	23
0	24
1	111
1	111
0	860
0	25
0	23
0	15
0	2
0	13
0	4
351	991
48	876
1	66
6	99
1	97
8	161
4	92
0	1
7	11
0	2
0	4
27	19
0	18
0	1
2	0
0	3
354	502
8	434
880	2849
0	2103
0	1313
42	2227
1	1399
1	0
49	1523
17	85
11	451
3	159
0	125
88	4
7	34
15	1049
1	102
10	50
18	104
3	16
46	8
155	70
0	70
0	1
0	1
19	0
185	257
22	124
1	163
60	237
0	187
0	237
0	127
1	7
1	29
4	0
0	233
0	615
75	568
0	450
8	521
10	594
0	10
0	64
0	520
0	12
0	0
0	0
0	0
0	0
1	3
0	0
0	1
0	1
0	2
0	10
0	10
0	0
0	9
5	901
0	1577
1	46
3	65
1118	1562
7	745
0	86
1	3
0	265
1	101
0	29
1	7
25	51
6	9
0	171
0	84
0	591
0	37
355	2
5	2
5	117
0	8
0	5
0	13
35	12
0	25
0	17
8	93
6	33
1	0
0	0
0	0
0	0
0	0
0	0
0	38
6	97
7	97
1	36
22	1447
0	1435
0	1415
15	40
4	244
2	1460
1744	57
40	65
2	29
2	26
2	4
16	518
0	639
2	2
2	637
8	80
3	443
10	630
9	641
6	8
1	5
15	126
0	2
62	166
22	163
1	8
306	121
4	18
6	29
4	42
2	14
637	74
1	20
2	51
0	3
0	3
0	1
0	0
0	0
364	280
0	275
1	29
0	2
0	7
3	28
0	0
0	0
0	0
0	0
0	0
0	0
0	0
11	3588
13	996
41	4417
20	221
196	455
0	149
2	123
27	169
0	15
0	2
4	35
2	4
3	74
0	0
0	0
11	35
0	464
0	20
0	15
7	83
143	640
0	73
3	145
32	108
6	8
2	31
0	286
3	338
0	466
2	464
0	465
0	310
1322	0
0	2
0	2
0	0
0	0
0	0
0	0
0	0
279	154
1	154
1	24
0	17
6	30
0	125
96	26
1	26
1	0
0	0
0	0
0	0
1	122
0	12
0	24
12	40
0	73
0	45
0	107
0	14
0	1
4	37
3	51
0	38
1	1
0	1
0	64
7	163
0	163
1	3172
36	3103
0	1446
2	260
2	157
17	162
8	77
3	37
0	3172
170	732
1	18
7	44
0	30
0	28
0	69
0	40
0	28
0	10
0	9
2	1269
0	1237
2	153
5	432
42	1003
0	216
1	143
1	73
0	206
0	37
0	125
31	553
0	78
0	120
0	133
0	363
1	18
0	41
0	61
32	163
174	324
0	10
0	69
9	267
0	27
11	384
2	34
0	123
0	6
212	94
6	94
0	16
1	0
1	540
12	324
2	241
0	57
1	70
0	108
4	1
0	44
2	50
0	492
20	478
51	478
4	0
9	0
2	0
0	0
1	0
0	1
0	1
0	0
0	1
0	0
0	0
3	0
0	0
0	0
1	0
0	0
0	0
12	8
0	8
1	75
0	10
0	4
0	2
0	10
0	1
0	8
0	2
0	2
0	6
0	1
1	3
0	3
0	0
2	26
4	26
185	448
32	9
0	6
0	6
573	182
0	55
1	140
0	0
0	0
0	0
5	46
0	0
0	91
0	81
4	383
0	424
74	32
2	291
3	70
0	10
7	11
0	4
0	12
0	9
3	10
0	11
2	8
0	10
0	3
0	5
1	9
0	2
3	22
0	22
18	2
2	9
18	0
0	0
0	0
0	1
0	1
0	19
0	1
0	1
0	1
0	0
0	1
0	1
0	1
52	482
23	528
13	216
0	0
0	2
0	2
0	0
0	1
27	455
1	455
1	105
2	0
3	284
616	281
20	83
0	192
0	43
16	95
0	4
0	4
8253	208
2	204
2	404
39	404
13	149
9	75
1	46
14	18
0	1072
0	948
0	183
1	233
0	1123
38	841
0	83
32	297
5	470
1	340
0	106
1	39
0	31
8	24
13	6
0	32
0	148
353	570
3	261
1	197
3	60
0	983
3	12
0	33
22	361
0	16
0	8
1	11
1	10
1	460
4	997
1	154
19	315
2	129
8	25
2	22
0	106
1	25
0	73
3	35
0	111
0	0
0	0
0	0
0	0
0	0
0	0
0	67
0	44
0	0
0	73
0	6
0	2
0	68
0	7
0	4
0	2
0	8
0	0
0	74
1	1
0	1
0	0
0	1
0	0
0	0
1016	504
0	134
0	80
4	129
1	161
2	23
96	23
7	16
0	0
0	0
2	939
0	624
61	321
3	943
1	931
0	0
0	0
0	187
0	109
1	161
4	111
7	29
1	2
7	238
0	8
0	0
0	0
0	0
0	0
0	0
14	698
28	637
2	229
2	60
0	69
0	120
13	20
7	84
0	166
52	1849
35	1849
0	69
3	48
3	5
0	0
0	10
5	9
0	9
0	1
1	1
1	0
1	608
0	618
0	653
1	216
0	82
0	524
0	68
0	155
2	170
26	66
2	178
5	164
0	54
0	59
0	10
8	86
0	88
0	86
7	7
2	4
0	0
0	0
0	0
0	0
0	0
0	0
123	0
0	0
0	2
0	2
0	0
0	0
0	0
0	4
0	0
0	0
62	28
2	7
0	17
1	17
0	0
3	28
1	42
6	50
3	21
0	18
5	14
24	0
3	411
2	10
1	395
0	32
5	31
5	4
8	322
24	38
9	2
2	39
2	1
0	24
7	190
0	194
0	194
13	18
0	190
0	167
10	50
0	75
0	37
9	44
0	37
[truncated: 114,547 more rows]
