# Supplementary material for: Impaired Cell Cycle Progression and Self-Renewal of Fetal Neural Stem and Progenitor Cells in a Murine Model of Intrauterine Growth Restriction
Source: Front Cell Dev Biol. 2022 Jul 12;10:821848. doi: 10.3389/fcell.2022.821848 (PMC9314876; doi:10.3389/fcell.2022.821848)
Supplement: Supplementary file 3 [file DataSheet2.ZIP › Data-FigureS5/RNASEQ84/libParams/flenDist.txt]

1.00378e-42	1.49619e-42	2.22658e-42	3.30823e-42	4.90748e-42	7.2682e-42	1.07473e-41	1.58664e-41	2.33864e-41	3.44153e-41	5.05645e-41	7.4173e-41	1.0863e-40	1.5884e-40	2.31887e-40	3.37984e-40	4.91837e-40	7.14582e-40	1.03655e-39	1.50117e-39	2.17058e-39	3.13349e-39	4.51632e-39	6.49901e-39	9.33715e-39	1.33933e-38	1.91807e-38	2.74251e-38	3.91504e-38	1.48509e-07	5.94037e-07	8.91056e-07	7.13864e-07	2.02083e-06	8.33963e-06	1.90968e-05	2.92489e-05	3.86024e-05	5.12251e-05	6.35721e-05	7.01687e-05	7.64441e-05	8.76828e-05	9.9321e-05	0.000106421	0.000108576	0.000111176	0.00012313	0.000146583	0.000174962	0.000199581	0.000217457	0.000232827	0.000250524	0.000270645	0.000288892	0.000305721	0.000326058	0.000353034	0.000390277	0.000434464	0.000478375	0.000524113	0.000572348	0.000611823	0.000636557	0.000662548	0.000710235	0.000783751	0.000869502	0.000943745	0.000997461	0.00104806	0.00111526	0.00119496	0.00127034	0.00134108	0.0014171	0.00149785	0.00157989	0.00167279	0.0017794	0.00186981	0.00193715	0.00203144	0.00216754	0.00231061	0.00244656	0.0025803	0.00273208	0.00290174	0.00303862	0.00312715	0.00321885	0.00334777	0.00349645	0.00365654	0.00383082	0.00398845	0.00411089	0.00421372	0.00432205	0.00446005	0.00459686	0.00469241	0.00480881	0.00501409	0.00526151	0.00547845	0.00563114	0.00572833	0.00586036	0.00605257	0.00619558	0.00628392	0.00639739	0.0065204	0.00663125	0.00674082	0.00681962	0.00686074	0.00693313	0.00705712	0.00717637	0.00729806	0.00743057	0.00750266	0.00751015	0.00755421	0.00768357	0.00781324	0.00787525	0.00792207	0.00797128	0.00798497	0.00799193	0.00801827	0.00803019	0.00801327	0.00801188	0.00805682	0.00810591	0.00810874	0.00808226	0.00809649	0.00815519	0.00815826	0.00806858	0.00797176	0.00792325	0.00790557	0.00790694	0.00791036	0.00788703	0.00783922	0.00778383	0.0077206	0.00764703	0.00757116	0.00750649	0.00744707	0.00736824	0.0072758	0.00719182	0.0071253	0.00707222	0.00700769	0.00690894	0.00678175	0.00668034	0.00665612	0.0066651	0.00662368	0.00651607	0.00639603	0.00633076	0.0063117	0.00625867	0.0061522	0.00603647	0.00593408	0.00585194	0.00578869	0.00573399	0.00567848	0.00561629	0.00555025	0.00547221	0.00536131	0.00522419	0.00509613	0.00500597	0.00497758	0.00500498	0.00502238	0.00496096	0.00481617	0.00467406	0.00461827	0.00460239	0.00453344	0.00442275	0.00433977	0.00428243	0.00421466	0.00413691	0.00404806	0.00395845	0.00389652	0.00385447	0.00378984	0.00369951	0.00364205	0.00362387	0.00358782	0.00353181	0.00347626	0.00341407	0.0033677	0.00335185	0.00332282	0.00325597	0.0031779	0.00310923	0.0030537	0.00300612	0.00295655	0.00290682	0.00285357	0.00279047	0.00272665	0.00267066	0.00262941	0.00260408	0.0025693	0.00252053	0.00248985	0.00246578	0.00242906	0.00239839	0.00235603	0.00227741	0.00218688	0.00211792	0.00209275	0.00209636	0.00209053	0.00207506	0.00205051	0.00200472	0.00195679	0.00192125	0.00188899	0.00184799	0.00179738	0.00175934	0.00174116	0.00172491	0.00170225	0.0016679	0.00162179	0.00157884	0.00154109	0.00150662	0.00149229	0.00149365	0.00148185	0.00145552	0.00143354	0.00141771	0.00138966	0.00133888	0.00128663	0.00125665	0.00124612	0.00124071	0.00123013	0.00120686	0.0011677	0.00112845	0.00110089	0.0010769	0.00106621	0.00107306	0.00106767	0.00103714	0.000997311	0.000963627	0.000942251	0.00093222	0.000929428	0.0009195	0.000894482	0.000869216	0.000855751	0.000850239	0.000838763	0.000817362	0.000799158	0.000783617	0.000760174	0.000732108	0.000710501	0.000703599	0.000709336	0.000717126	0.000712198	0.000689307	0.000665234	0.000647992	0.000632642	0.000621616	0.000608596	0.000590952	0.000576931	0.000564643	0.000553223	0.000544777	0.00054191	0.000550027	0.000555584	0.000537704	0.00050646	0.000483861	0.000470867	0.000463326	0.00046048	0.000457112	0.000452801	0.000455118	0.00046217	0.000457951	0.000438185	0.000416659	0.000403538	0.000398319	0.000393269	0.000380292	0.000367212	0.000367179	0.000371971	0.000370239	0.000362599	0.000348515	0.000334601	0.000328622	0.000322255	0.000309501	0.000299777	0.000298577	0.000297779	0.000294505	0.000291559	0.00028434	0.000274151	0.000265956	0.000258744	0.000255549	0.000258741	0.000264579	0.000265709	0.000255653	0.00023751	0.000222387	0.000218491	0.000220971	0.000219468	0.000212658	0.000206082	0.000202995	0.000200723	0.000196419	0.000191422	0.000187148	0.000182904	0.000177752	0.000174738	0.000175755	0.000174918	0.000168569	0.000157609	0.000145812	0.000141715	0.00014533	0.000146114	0.000140706	0.000136877	0.000139505	0.000143821	0.000141992	0.000132068	0.000121357	0.000118242	0.000123502	0.000128152	0.000124818	0.000120453	0.000120646	0.000119408	0.000113369	0.000107465	0.000107162	0.000109733	0.000107562	0.000100326	9.42092e-05	8.95197e-05	8.50556e-05	8.6167e-05	9.28029e-05	9.71827e-05	9.45879e-05	8.5045e-05	7.27985e-05	6.52826e-05	6.63653e-05	7.16214e-05	7.41398e-05	7.25093e-05	6.76821e-05	6.08441e-05	5.63823e-05	5.51466e-05	5.30356e-05	5.1413e-05	5.40173e-05	5.67971e-05	5.62163e-05	5.53165e-05	5.36045e-05	5.01506e-05	4.87524e-05	5.01862e-05	5.32731e-05	5.76397e-05	6.12185e-05	6.18101e-05	5.95913e-05	5.72592e-05	5.58457e-05	5.36939e-05	4.99451e-05	4.4622e-05	4.11754e-05	4.33976e-05	4.64158e-05	4.31175e-05	3.50269e-05	2.94596e-05	3.14093e-05	3.81266e-05	4.21211e-05	4.06816e-05	3.63032e-05	3.24943e-05	3.12948e-05	3.07581e-05	2.93079e-05	2.72976e-05	2.54158e-05	2.53898e-05	2.62456e-05	2.63596e-05	2.7338e-05	2.88163e-05	2.78715e-05	2.46768e-05	2.22719e-05	2.24052e-05	2.51679e-05	2.87211e-05	2.89438e-05	2.54625e-05	2.19698e-05	1.92362e-05	1.72817e-05	1.71235e-05	1.72611e-05	1.68653e-05	1.70914e-05	1.81495e-05	1.95757e-05	1.99799e-05	1.85954e-05	1.64709e-05	1.43715e-05	1.33707e-05	1.32824e-05	1.27461e-05	1.32713e-05	1.49727e-05	1.464e-05	1.23378e-05	1.08205e-05	1.09303e-05	1.25996e-05	1.5333e-05	1.71519e-05	1.71165e-05	1.62168e-05	1.4478e-05	1.14295e-05	8.17231e-06	6.27804e-06	6.28331e-06	6.9724e-06	6.93681e-06	6.81792e-06	7.64426e-06	9.60985e-06	1.20556e-05	1.31344e-05	1.23538e-05	1.10835e-05	9.9007e-06	8.7304e-06	8.15779e-06	8.07244e-06	6.75914e-06	4.2635e-06	2.90324e-06	3.52394e-06	5.30953e-06	7.16115e-06	8.54374e-06	9.70494e-06	1.059e-05	1.0317e-05	8.25419e-06	5.47398e-06	3.92341e-06	4.72187e-06	6.65249e-06	7.23743e-06	6.52879e-06	6.02671e-06	5.64225e-06	5.20226e-06	4.89865e-06	4.24594e-06	3.40327e-06	2.83299e-06	2.49281e-06	2.57995e-06	2.88224e-06	2.90705e-06	2.62407e-06	2.12911e-06	1.67006e-06	1.58268e-06	2.32265e-06	3.86635e-06	4.91747e-06	4.46733e-06	3.35795e-06	3.17521e-06	3.83283e-06	3.64678e-06	2.39796e-06	1.64931e-06	2.06888e-06	2.63941e-06	2.24991e-06	1.532e-06	1.82152e-06	2.76417e-06	3.12737e-06	2.6781e-06	2.24737e-06	2.42038e-06	2.71729e-06	2.72966e-06	2.60535e-06	2.43907e-06	2.12163e-06	1.54039e-06	1.06723e-06	1.02065e-06	1.11829e-06	1.16482e-06	1.09895e-06	7.97232e-07	5.79258e-07	1.00058e-06	1.9143e-06	2.68866e-06	3.16791e-06	3.17401e-06	2.42292e-06	1.46281e-06	9.04015e-07	9.51764e-07	1.73592e-06	2.65475e-06	2.78433e-06	2.08958e-06	1.4147e-06	1.47744e-06	1.70385e-06	1.30313e-06	9.04134e-07	9.01403e-07	7.55886e-07	5.08588e-07	4.16894e-07	4.99688e-07	8.5875e-07	1.11009e-06	7.68613e-07	2.42242e-07	2.77446e-08	4.4991e-09	7.05806e-10	2.60099e-10	2.60725e-08	2.31728e-07	8.51227e-07	1.60754e-06	1.70061e-06	1.10885e-06	5.84797e-07	3.24758e-07	1.65756e-07	2.84597e-07	9.03249e-07	1.6877e-06	1.88094e-06	1.32727e-06	6.22803e-07	2.40314e-07	1.97648e-07	2.4633e-07	1.95965e-07	1.88735e-07	4.48083e-07	7.61428e-07	7.31086e-07	4.80755e-07	3.92233e-07	5.06285e-07	5.70199e-07	4.26274e-07	2.28878e-07	1.11885e-07	3.96428e-08	1.38504e-08	1.1158e-07	4.8001e-07	9.8924e-07	1.06832e-06	7.04391e-07	5.98914e-07	7.11615e-07	5.15982e-07	2.0612e-07	7.90207e-08	3.45114e-08	6.69991e-09	1.36891e-09	1.03128e-09	3.38327e-08	1.34997e-07	2.05037e-07	1.42858e-07	4.84836e-08	1.82085e-07	6.79491e-07	1.07494e-06	8.97362e-07	5.07874e-07	3.26468e-07	2.87533e-07	2.91181e-07	2.91085e-07	2.58527e-07	2.51145e-07	2.38115e-07	1.37958e-07	3.28489e-08	9.69957e-10	5.51557e-08	2.18517e-07	3.36202e-07	2.53066e-07	1.23543e-07	1.75765e-07	4.04228e-07	5.26563e-07	5.16423e-07	7.18932e-07	8.80334e-07	6.01143e-07	3.28423e-07	3.38807e-07	2.90848e-07	1.9923e-07	4.08615e-07	9.29884e-07	1.38378e-06	1.29661e-06	8.06744e-07	6.4825e-07	7.45831e-07	5.10053e-07	1.75205e-07	1.44772e-07	3.25148e-07	4.2727e-07	2.86296e-07	8.64018e-08	1.18479e-08	3.12851e-09	3.23269e-08	1.28902e-07	2.05453e-07	1.7569e-07	1.04362e-07	8.68964e-08	1.50569e-07	2.01502e-07	1.3933e-07	4.89609e-08	2.04621e-08	2.21553e-08	3.18948e-08	4.23573e-08	3.33789e-08	1.3015e-08	1.16791e-08	3.92176e-08	1.16985e-07	2.71871e-07	3.5879e-07	2.32658e-07	1.07531e-07	2.09786e-07	3.45476e-07	2.71379e-07	9.86872e-08	1.29368e-08	2.01131e-09	2.78613e-09	1.7807e-09	1.55777e-08	6.05743e-08	9.08604e-08	6.08638e-08	1.66287e-08	1.22642e-08	4.00157e-08	1.34537e-07	3.50405e-07	4.86281e-07	3.28151e-07	9.00962e-08	3.60091e-09	4.1539e-09	1.75383e-08	4.78711e-08	1.84259e-07	4.75115e-07	6.23567e-07	4.02623e-07	1.11316e-07	9.19627e-09	2.74624e-09	6.59292e-10	2.09599e-12	1.47442e-15	1.68983e-13	6.6856e-13	1.28824e-10	7.8719e-10	1.87609e-09	2.59337e-09	2.8709e-09	2.71112e-09	1.65624e-09	4.03222e-09	1.42505e-08	2.12982e-08	1.4186e-08	3.54586e-09	2.14456e-15	3.22233e-15	4.19168e-11	2.33128e-10	5.13364e-10	5.60472e-10	3.05308e-10	7.15393e-11	9.10556e-12	6.07037e-12	2.76749e-10	1.13147e-09	1.77355e-09	1.28417e-09	3.97397e-10	3.05414e-11	1.21496e-29	2.14656e-09	8.58624e-09	1.28795e-08	1.2285e-08	1.71988e-08	2.5237e-08	2.43957e-08	1.68092e-08	8.30969e-09	2.01277e-09	4.12997e-09	1.65199e-08	2.47798e-08	1.65199e-08	4.12997e-09	9.98307e-17	1.39794e-07	5.63057e-07	8.66483e-07	7.55043e-07	7.23682e-07	7.95447e-07	5.07395e-07	1.23818e-07	1.50907e-11	3.77269e-12	9.13105e-10	3.65242e-09	1.46497e-07	5.67733e-07	8.47055e-07	5.64122e-07	1.41065e-07	5.25969e-10	1.92819e-09	2.82075e-09	1.87352e-09	5.28036e-10	1.01172e-10	6.74499e-11	1.687e-11	9.4969e-13	3.75856e-12	5.6278e-12	1.86415e-09	7.44253e-09	1.11624e-08	7.44159e-09	1.99866e-09	2.35047e-08	9.2639e-08	1.38274e-07	9.35009e-08	3.01335e-08	1.32877e-08	1.22275e-08	5.81301e-09	3.80443e-09	8.89245e-09	1.22032e-08	7.77124e-09	2.01065e-09	4.22812e-10	6.09911e-10	4.03196e-10	1.00794e-10	1.51546e-13	2.27319e-13	1.51546e-13	3.78865e-14	1.19553e-07	4.78214e-07	7.1732e-07	4.87164e-07	1.55357e-07	5.37052e-08	3.58035e-08	8.95086e-09	1.21496e-29	2.64396e-11	1.05758e-10	1.58657e-10	1.05838e-10	2.65587e-11	1.09034e-12	4.06362e-12	1.77762e-11	5.08858e-11	7.19127e-11	4.93967e-11	1.91896e-11	2.67004e-11	6.07503e-11	7.19318e-11	4.1876e-11	9.55721e-12	1.21496e-29	1.21496e-29	2.72199e-08	2.01546e-07	5.33988e-07	6.64893e-07	3.9791e-07	9.26836e-08	4.38858e-12	1.21496e-29	1.21496e-29	1.21496e-29	1.21496e-29	1.21496e-29	1.03869e-09	1.03594e-08	3.10507e-08	4.13827e-08	2.58573e-08	6.61642e-09	1.64707e-09	2.47061e-09	1.65733e-09	4.56157e-10	7.49887e-11	6.22333e-11	2.7966e-11	1.02351e-11	5.30851e-12	1.89613e-12	2.30627e-13	1.21496e-29	1.2611e-11	5.04441e-11	5.66776e-08	2.26458e-07	3.39624e-07	2.26408e-07	5.66019e-08	1.21496e-29	1.21496e-29	1.21496e-29	1.21496e-29	1.21496e-29	8.51064e-09	3.70796e-08	8.70448e-08	1.47596e-07	1.63656e-07	9.83682e-08	2.38328e-08	1.21496e-29	1.66547e-11	6.6619e-11	1.32756e-10	1.97947e-10	2.13691e-10	1.31441e-10	3.29944e-11	1.61315e-13	9.56661e-14	2.39165e-14	1.20855e-14	4.83419e-14	7.25128e-14	4.55114e-10	1.82027e-09	2.73039e-09	1.82026e-09	4.55065e-10	1.21496e-29	1.21496e-29	6.90482e-08	2.76193e-07	4.20495e-07	3.01016e-07	1.06283e-07	4.09589e-08	8.4479e-08	1.51734e-07	1.46921e-07	7.1054e-08	1.37295e-08	1.21496e-29	1.21496e-29	1.21496e-29	1.21496e-29	9.43124e-11	7.45617e-08	2.97304e-07	4.45484e-07	2.96832e-07	7.41844e-08	1.21496e-29	1.21496e-29	8.81977e-10	3.52791e-09	5.29186e-09	3.52791e-09	8.81977e-10	1.17743e-18	1.76614e-18	6.03789e-06	2.41516e-05	3.62274e-05
