# Supplementary material for: Impaired Cell Cycle Progression and Self-Renewal of Fetal Neural Stem and Progenitor Cells in a Murine Model of Intrauterine Growth Restriction
Source: Front Cell Dev Biol. 2022 Jul 12;10:821848. doi: 10.3389/fcell.2022.821848 (PMC9314876; doi:10.3389/fcell.2022.821848)
Supplement: Supplementary file 3 [file DataSheet2.ZIP › Data-FigureS5/RNASEQ85/logs/salmon_quant.log]

[2019-08-12 17:39:32.192] [jointLog] [info] Fragment incompatibility prior below threshold.  Incompatible fragments will be ignored.
[2019-08-12 17:39:32.192] [jointLog] [info] Usage of --validateMappings implies use of minScoreFraction. Since not explicitly specified, it is being set to 0.65
[2019-08-12 17:39:32.192] [jointLog] [info] Usage of --validateMappings implies a default consensus slack of 0.2. Setting consensusSlack to 0.2.
[2019-08-12 17:39:32.192] [jointLog] [info] parsing read library format
[2019-08-12 17:39:32.192] [jointLog] [info] There is 1 library.
[2019-08-12 17:39:32.268] [jointLog] [info] Loading Quasi index
[2019-08-12 17:39:32.272] [jointLog] [info] Loading 32-bit quasi index
[2019-08-12 17:39:59.012] [jointLog] [info] done
[2019-08-12 17:39:59.012] [jointLog] [info] Index contained 116,546 targets
[2019-08-12 17:40:00.753] [jointLog] [info] Automatically detected most likely library type as ISR
[2019-08-12 17:41:13.023] [fileLog] [info] 
At end of round 0
==================
Observed 13542282 total fragments (13542282 in most recent round)

[2019-08-12 17:41:12.724] [jointLog] [info] Thread saw mini-batch with a maximum of 1.88% zero probability fragments
[2019-08-12 17:41:12.745] [jointLog] [info] Thread saw mini-batch with a maximum of 1.76% zero probability fragments
[2019-08-12 17:41:12.762] [jointLog] [info] Thread saw mini-batch with a maximum of 1.80% zero probability fragments
[2019-08-12 17:41:12.767] [jointLog] [info] Thread saw mini-batch with a maximum of 1.84% zero probability fragments
[2019-08-12 17:41:12.772] [jointLog] [info] Thread saw mini-batch with a maximum of 1.98% zero probability fragments
[2019-08-12 17:41:12.774] [jointLog] [info] Thread saw mini-batch with a maximum of 1.80% zero probability fragments
[2019-08-12 17:41:12.778] [jointLog] [info] Thread saw mini-batch with a maximum of 1.82% zero probability fragments
[2019-08-12 17:41:12.797] [jointLog] [info] Thread saw mini-batch with a maximum of 1.72% zero probability fragments
[2019-08-12 17:41:13.023] [jointLog] [info] Computed 302,204 rich equivalence classes for further processing
[2019-08-12 17:41:13.023] [jointLog] [info] Counted 10,409,990 total reads in the equivalence classes 
[2019-08-12 17:41:13.033] [jointLog] [info] Number of mappings discarded because of alignment score : 893,600
[2019-08-12 17:41:13.033] [jointLog] [info] Number of fragments entirely discarded because of alignment score : 343,195
[2019-08-12 17:41:13.033] [jointLog] [info] Number of fragments discarded because they are best-mapped to decoys : 0
[2019-08-12 17:41:13.033] [jointLog] [info] Number of fragments discarded because they have only dovetail (discordant) mappings : 16,047
[2019-08-12 17:41:13.033] [jointLog] [info] Mapping rate = 76.8703%

[2019-08-12 17:41:13.033] [jointLog] [info] finished quantifyLibrary()
[2019-08-12 17:41:13.079] [jointLog] [info] Starting optimizer
[2019-08-12 17:41:13.167] [jointLog] [info] Marked 0 weighted equivalence classes as degenerate
[2019-08-12 17:41:13.179] [jointLog] [info] iteration = 0 | max rel diff. = 6993.93
[2019-08-12 17:41:13.305] [jointLog] [info] iteration 11, adjusting effective lengths to account for biases
[2019-08-12 17:41:51.415] [jointLog] [info] Computed expected counts (for bias correction)
[2019-08-12 17:41:51.415] [jointLog] [info] processed bias for 0.0% of the transcripts
[2019-08-12 17:41:55.908] [jointLog] [info] processed bias for 10.0% of the transcripts
[2019-08-12 17:42:00.506] [jointLog] [info] processed bias for 20.0% of the transcripts
[2019-08-12 17:42:05.087] [jointLog] [info] processed bias for 30.0% of the transcripts
[2019-08-12 17:42:09.226] [jointLog] [info] processed bias for 40.0% of the transcripts
[2019-08-12 17:42:13.939] [jointLog] [info] processed bias for 50.0% of the transcripts
[2019-08-12 17:42:18.708] [jointLog] [info] processed bias for 60.0% of the transcripts
[2019-08-12 17:42:19.199] [jointLog] [info] processed bias for 100.0% of the transcripts
[2019-08-12 17:42:20.358] [jointLog] [info] iteration = 100 | max rel diff. = 16.6973
[2019-08-12 17:42:21.635] [jointLog] [info] iteration = 200 | max rel diff. = 12.4002
[2019-08-12 17:42:22.907] [jointLog] [info] iteration = 300 | max rel diff. = 6.08269
[2019-08-12 17:42:24.159] [jointLog] [info] iteration = 400 | max rel diff. = 1.84888
[2019-08-12 17:42:25.422] [jointLog] [info] iteration = 500 | max rel diff. = 2.95931
[2019-08-12 17:42:26.672] [jointLog] [info] iteration = 600 | max rel diff. = 1.09844
[2019-08-12 17:42:27.908] [jointLog] [info] iteration = 700 | max rel diff. = 0.538612
[2019-08-12 17:42:29.166] [jointLog] [info] iteration = 800 | max rel diff. = 0.0375
[2019-08-12 17:42:30.423] [jointLog] [info] iteration = 900 | max rel diff. = 0.0980482
[2019-08-12 17:42:31.662] [jointLog] [info] iteration = 1,000 | max rel diff. = 0.155318
[2019-08-12 17:42:32.914] [jointLog] [info] iteration = 1,100 | max rel diff. = 1.33699
[2019-08-12 17:42:34.168] [jointLog] [info] iteration = 1,200 | max rel diff. = 0.141137
[2019-08-12 17:42:35.430] [jointLog] [info] iteration = 1,300 | max rel diff. = 0.095295
[2019-08-12 17:42:36.668] [jointLog] [info] iteration = 1,400 | max rel diff. = 0.0353094
[2019-08-12 17:42:37.935] [jointLog] [info] iteration = 1,500 | max rel diff. = 0.00781761
[2019-08-12 17:42:37.935] [jointLog] [info] iteration = 1,501 | max rel diff. = 0.00781761
[2019-08-12 17:42:37.938] [jointLog] [info] Finished optimizer
[2019-08-12 17:42:37.938] [jointLog] [info] writing output 
