# Supplementary material for: Impaired Cell Cycle Progression and Self-Renewal of Fetal Neural Stem and Progenitor Cells in a Murine Model of Intrauterine Growth Restriction
Source: Front Cell Dev Biol. 2022 Jul 12;10:821848. doi: 10.3389/fcell.2022.821848 (PMC9314876; doi:10.3389/fcell.2022.821848)
Supplement: Supplementary file 3 [file DataSheet2.ZIP › Data-FigureS5/RNASEQ85/aux_info/ambig_info.tsv]

UniqueCount	AmbigCount
0	0
0	0
0	0
0	0
0	0
0	0
0	0
0	0
0	0
0	0
0	0
0	0
0	0
0	0
0	0
0	0
0	0
0	0
0	0
0	0
0	0
0	0
0	0
0	0
0	0
0	0
0	0
0	0
0	0
0	0
0	0
0	0
0	0
0	0
0	0
0	0
0	0
0	0
0	0
0	0
0	0
0	0
0	0
0	0
0	0
0	0
0	0
0	0
0	0
0	0
0	0
0	0
0	0
0	0
0	0
0	0
0	0
0	0
0	0
0	0
0	0
0	0
0	0
0	0
0	0
0	0
0	0
0	0
0	0
0	0
0	0
0	0
0	0
0	0
0	0
0	0
0	0
0	0
0	0
0	0
0	0
0	0
0	0
0	0
0	0
0	0
0	0
0	0
0	0
0	0
0	0
0	0
0	0
0	0
0	0
0	0
0	0
0	0
0	0
0	0
0	0
0	0
0	0
0	0
0	0
0	0
0	0
0	0
0	0
0	0
0	0
0	0
0	0
0	0
0	0
0	0
0	0
0	0
0	0
0	0
0	0
0	0
0	0
0	0
0	0
0	0
0	0
0	0
0	0
0	0
0	0
0	0
0	0
0	0
0	0
0	0
0	0
0	0
0	0
0	0
0	0
0	0
0	0
0	0
0	0
0	0
0	0
0	0
0	0
0	0
0	0
0	0
0	0
0	0
0	0
0	0
0	0
0	0
0	0
0	0
0	0
0	0
0	0
0	0
0	0
0	0
0	0
0	0
0	0
0	0
0	0
0	0
0	0
0	0
0	0
0	0
0	0
0	0
0	0
0	0
0	0
0	0
0	0
0	0
0	0
0	0
0	0
0	0
0	0
0	0
0	0
0	0
0	0
0	0
0	0
0	0
0	0
0	0
0	0
7	3
0	0
0	0
0	0
0	0
0	7
0	7
0	0
0	0
0	0
0	0
0	0
7	3
2	2
6	3
9	4
0	4
0	0
0	0
0	1
0	0
0	0
0	0
1	1
0	1
0	1
0	0
0	0
0	0
0	0
0	0
0	0
0	0
0	1
0	0
0	4
0	6
0	1
0	0
0	4
0	0
0	0
0	0
0	0
0	1
0	1
0	0
0	1
0	0
0	0
0	0
0	0
0	0
1	22
0	22
0	0
0	0
0	1
0	1
0	0
0	0
3	1
0	1
0	24
8	1
0	23
1	15
0	24
41	93
2	23
0	83
0	70
0	10
0	66
0	0
4	7
1	7
0	0
0	2409
0	188
4	32
0	27
0	32
0	0
0	0
0	0
0	0
0	0
0	0
0	0
0	0
0	0
0	0
0	0
0	0
0	0
0	0
0	0
0	0
3	0
0	0
0	0
0	0
0	0
0	0
0	0
0	0
0	0
0	0
0	0
9	84
0	8
0	5
0	8
0	5
0	5
0	5
0	3
0	0
0	0
0	7
0	0
0	0
0	2
0	43
0	43
2	27
0	14
0	12
0	0
0	0
0	0
0	0
0	0
0	0
0	0
0	0
0	0
0	0
0	0
0	0
0	0
0	0
0	0
0	0
0	0
0	0
0	0
0	0
0	0
0	0
0	0
0	0
0	800
2	877
0	995
0	285
2	440
9	110
0	291
0	75
0	2
0	32
0	0
0	995
0	0
0	0
0	0
0	0
5	2
0	0
0	0
0	0
0	0
0	0
0	0
0	0
0	2
0	2
3	2
0	0
0	0
0	0
0	0
0	0
0	0
0	0
0	0
0	0
0	0
0	0
0	0
0	0
0	0
0	0
0	0
0	0
0	0
0	0
0	0
0	0
0	0
0	0
0	0
0	0
0	0
0	0
0	0
0	0
0	0
3	26
0	26
0	0
0	0
0	0
0	0
0	0
0	0
0	0
0	0
0	0
0	0
0	0
0	0
0	0
0	0
0	0
0	0
0	0
0	0
0	0
0	0
0	0
0	0
0	0
0	0
0	0
0	0
0	0
0	0
0	0
0	0
0	0
0	0
0	0
0	0
0	0
0	0
0	0
0	0
0	0
0	0
0	0
0	0
0	0
0	0
0	0
0	0
0	0
0	0
0	0
0	0
0	0
0	0
0	0
0	0
0	0
0	0
0	0
0	0
0	0
0	0
0	0
0	0
0	0
0	0
0	0
0	0
0	0
0	0
0	0
0	0
0	0
0	0
0	0
0	0
0	0
0	0
0	0
0	0
0	0
0	0
0	0
0	0
0	0
0	0
0	0
0	0
0	0
0	0
0	0
0	0
0	0
0	0
0	0
0	0
0	0
0	0
0	0
0	0
0	0
0	0
0	0
0	0
0	0
0	0
0	0
0	0
0	0
0	0
0	0
0	0
0	0
0	0
0	0
0	0
0	0
0	0
0	0
0	0
0	0
0	0
0	0
0	0
0	0
0	0
0	0
0	0
0	0
0	0
0	0
0	0
0	0
0	0
0	0
0	0
0	0
0	0
0	0
0	0
0	0
0	0
0	0
0	0
0	0
0	0
0	0
0	0
0	0
0	0
0	0
0	0
0	0
0	0
0	0
0	0
0	0
0	0
0	0
0	0
0	0
0	0
0	0
0	0
0	0
0	0
0	0
0	0
0	0
0	0
0	0
0	0
0	0
0	0
0	0
0	0
0	0
0	0
0	0
0	0
0	0
0	0
0	0
0	0
0	0
0	0
0	0
0	0
0	0
0	0
0	0
0	0
0	0
0	0
0	0
0	0
0	0
0	0
0	0
0	0
0	0
0	0
0	0
0	0
0	0
0	0
0	0
0	0
0	0
0	0
0	0
0	0
0	0
0	0
0	0
0	0
0	0
0	0
0	0
0	0
0	0
0	0
0	0
0	0
0	0
0	0
0	0
0	0
0	0
0	0
0	0
0	0
0	0
0	0
0	0
0	0
0	0
0	0
0	0
0	0
0	0
0	0
0	0
0	0
0	0
0	0
0	0
0	0
0	0
0	0
0	0
0	0
0	0
0	0
0	0
0	0
0	0
0	0
0	0
0	0
0	0
0	0
0	0
0	0
0	0
0	0
0	0
0	0
0	0
0	0
0	0
0	0
0	0
0	0
0	0
0	0
0	0
0	0
0	0
0	0
0	0
0	0
0	0
0	0
0	0
0	0
0	0
0	0
0	0
0	0
0	0
0	0
0	0
0	0
0	0
0	0
0	0
0	0
0	0
0	0
0	0
0	0
0	0
0	0
0	0
0	0
0	0
0	0
0	0
0	0
0	0
0	0
0	0
0	0
0	0
0	0
0	0
0	0
0	0
0	0
0	0
0	0
0	0
0	0
0	0
0	0
0	0
0	0
0	0
0	0
0	0
0	0
0	0
0	0
0	0
0	0
0	0
0	0
0	0
0	0
0	0
0	0
0	0
0	0
0	0
0	0
0	0
0	0
0	0
0	0
0	0
0	0
0	0
0	0
0	0
0	0
0	0
0	0
0	0
0	0
0	0
0	0
0	0
0	0
0	0
0	0
0	0
0	0
0	0
0	0
0	0
0	0
0	0
0	0
0	0
0	0
0	0
0	0
0	0
0	0
0	0
0	0
0	0
0	0
0	0
0	0
0	0
0	0
0	0
0	0
0	0
0	0
0	0
0	0
0	0
36400	6
443	2
13497	43
14345	9751
190	3642
2	1914
0	28562
12	24461
1637	3
21	28140
53697	27349
11235	21
26274	0
20	3
0	335
0	375
0	264
3	385
2	82
1	33
2	177
0	269
1	113
1	88
1	105
5	49
3933	2194
15	977
8	503
1	336
5	702
42	4
0	317
3	175
0	311
5	143
1	287
1	60
0	3
0	19
0	84
0	93
1	124
2	53
3	21
60	138
0	22
0	45
0	324
0	0
0	0
0	0
0	0
347	498
6	10
1	91
0	491
0	118
3	84
0	14
0	67
0	62
73	0
430	1392
109	1392
333	295
12	110
1	5
2	79
3	42
12	98
2	196
1	13
0	264
0	111
1	5
3	264
0	276
4	287
0	216
0	269
0	244
4	38
21	24
0	15
1	85
4	193
10	109
0	87
0	39
0	0
3125	1574
14	67
0	59
0	58
172	292
0	286
2	12
2	58
0	208
4	29
2	26
545	98
1	32
0	23
0	42
1	24
10	844
38	939
18	250
7	0
0	26
0	129
1	12
0	9
0	31
0	10
0	9
15	0
10	5
0	854
0	761
0	562
3	138
2	37
0	30
0	32
2	37
5	8
4	1
2	0
0	7
0	1
0	1
0	26
5	25
3	16
3	26
0	0
0	0
50	507
12	505
1	51
1	2
2	160
4	32
0	0
13	1034
1	1036
10	428
2	566
1	70
2	767
2	38
0	10
4	47
6	42
17	52
25	187
0	187
0	0
0	43
0	42
7	40
0	2
0	41
0	3
0	6
1	4
0	3
0	5
0	0
0	39
0	2
304	357
2	55
0	225
0	347
19	4
0	0
0	1
2	3
0	0
0	0
0	0
2	12
0	17
0	15
0	11
0	11
0	1
0	2
0	8
0	7
0	2
0	3
0	4
0	4
0	3
0	0
0	0
0	0
0	1
3	1
0	4
0	5
0	5
0	1
0	3
0	3
0	1
0	0
0	0
0	0
11525	1275
1	0
2	275
0	748
11	569
0	603
0	820
0	6
157	700
56	316
4	104
70	1092
1	516
0	89
0	81
4	160
0	159
7	13
6	104
2	199
268	214
2	3
23	211
0	25
345	25
124	0
0	0
0	0
33	0
120	400
3	93
6	72
280	275
6	90
11	87
0	7
142	88
0	44
0	9
0	73
410	31
5	31
5	532
0	53
0	113
10	175
37	523
0	99
8	94
1	287
0	275
2	131
9	103
33	174
0	1
0	1
0	1
30	9
11	167
0	167
0	9
3	0
40	510
0	305
2	510
0	1
0	5
1	4
6	7
6	671
25	665
0	0
15	141
3	104
2	18
0	0
0	0
1	11
0	1
0	103
0	5
0	47
1	2
0	1
0	0
1	0
0	0
0	0
0	0
0	0
0	0
0	0
0	0
0	0
0	0
0	0
1	181
8	181
0	129
0	0
0	0
0	0
0	0
0	0
0	0
0	0
0	0
0	46
0	45
0	13
0	37
0	16
0	0
0	0
66	241
3	2
0	9
0	7
1	230
1	4
13	8
1	43
1	1
0	1
1	0
0	0
2	220
2	222
0	227
0	10
0	25
0	24
0	0
0	0
0	0
0	0
0	0
0	0
0	0
0	0
181	119
2	32
0	118
2	29
8	1274
0	118
0	101
1	12
0	22
0	1280
0	0
7	72
1	72
4	97
22	99
0	13
0	22
0	0
0	1
0	1
0	10
0	22
0	0
0	52
13	1251
6	1
7	1178
0	1265
89	1115
4	331
74	0
902	0
157	38
1	33
0	36
33	0
0	252
0	0
0	12
0	7
0	245
0	12
0	252
252	0
7	0
749	208
9	103
10	40
22	112
293	82
1	8
0	75
8	65
234	822
0	716
0	3
7	201
5	69
0	0
0	106
97	423
4	65
0	425
0	277
0	155
0	833
0	2
7	275
4	203
1	279
1	201
3	85
43	241
0	232
0	231
0	229
7	120
0	173
1	135
0	0
0	55
1	184
3	137
1	94
0	72
6	636
9	625
0	653
26	650
15	0
150	58
22	75
3	58
0	5
0	0
0	0
0	0
0	0
0	0
0	0
0	0
0	0
181	17
0	17
19	130
63	170
18	67
0	24
2	94
0	123
9	18
32	145
0	127
14	45
42	6
0	7
1	7
2	90
0	92
0	74
0	17
0	22
0	21
0	19
0	17
0	17
0	0
62	5
0	5
8	68
0	3
0	342
1	310
0	342
4	161
0	154
4	35
1	129
0	115
16	0
2	33
12	25
1	53
1	25
145	14
14	21
0	8
3	1
3	43
10	7
3	2462
28	242
2	22
0	162
0	19
0	150
0	2460
0	1
0	1
0	317
0	318
4	67
2	65
0	69
0	65
0	48
1	47
5	1
9	2
16	21
0	4
2	16
10	4
0	172
0	71
0	122
0	103
0	33
0	45
3	36
1	100
0	162
0	25
0	77
2	167
11	170
2	110
0	21
0	41
0	29
1	145
0	15
0	31
0	38
0	172
30	1209
0	1226
0	369
1	0
28	70
27	86
0	596
0	636
16	282
218	261
3	31
0	0
1	0
0	0
109	1445
4	1553
6	1432
6	129
1	23
0	18
0	4
32	776
0	406
2	327
0	478
0	390
27	0
130	900
2	346
2	161
2	613
0	123
2	8
0	53
0	441
1	33
1	29
0	25
2	100
2	100
0	800
2	36
0	32
0	23
0	4
0	20
0	7
332	1094
49	965
3	75
7	117
1	115
3	162
3	106
0	1
10	17
0	2
0	5
31	31
0	26
0	4
0	5
0	4
417	589
8	496
1075	3589
0	2647
0	1595
53	2789
0	1824
1	0
29	1355
9	64
6	341
3	123
0	106
43	1
3	19
26	987
0	75
10	54
9	96
0	8
30	6
195	70
2	70
3	5
0	1
10	0
241	410
31	215
1	237
60	269
0	224
0	269
0	145
0	10
0	19
0	0
0	265
0	664
69	642
2	504
7	601
6	668
1	12
0	80
0	578
1	12
1	0
0	0
0	0
0	0
1	5
0	0
0	3
0	0
0	2
2	9
0	9
0	0
0	3
4	614
0	1066
3	34
3	42
775	1063
5	504
0	71
0	8
0	190
0	76
0	26
0	13
18	61
12	10
0	133
0	68
0	392
1	40
413	3
13	3
24	112
0	15
0	9
0	21
32	7
0	17
0	13
4	83
6	34
0	0
0	0
0	0
0	0
0	0
0	0
0	35
5	100
14	100
0	33
27	1553
0	1538
0	1525
13	44
4	251
0	1559
1565	57
32	67
0	31
1	29
4	3
6	491
1	575
0	3
1	577
2	90
1	422
6	573
4	584
2	4
3	2
20	150
0	1
56	176
5	166
3	9
364	97
3	17
7	20
6	32
4	14
515	61
1	17
2	43
0	2
0	2
0	0
0	0
0	0
367	263
0	259
0	19
2	1
0	4
2	31
0	2
2	2
0	0
0	0
0	0
0	2
0	0
7	4361
20	1197
40	5325
24	227
212	452
0	138
6	121
22	167
1	11
0	4
5	41
5	10
3	76
0	0
0	0
7	38
0	512
1	17
0	11
10	65
99	584
0	58
2	128
37	92
8	9
3	52
0	298
7	358
0	517
3	510
0	508
0	370
1647	0
0	1
0	1
0	1
0	0
0	0
0	0
0	0
278	170
2	170
1	25
0	27
5	39
1	125
122	40
2	40
1	0
0	0
0	0
0	0
3	124
0	9
0	19
13	50
0	81
0	57
3	107
0	10
0	2
5	49
2	54
0	27
2	1
0	1
0	45
10	144
0	144
0	2986
35	2919
0	1390
0	217
3	147
12	127
3	76
2	47
0	2986
211	758
0	14
20	38
0	18
0	21
0	88
0	71
0	47
0	28
0	10
4	1363
1	1320
3	210
11	482
45	1093
0	259
0	123
1	80
0	242
0	40
0	141
9	547
0	81
1	121
0	129
0	366
0	22
0	34
1	55
35	150
152	284
1	8
0	55
12	267
1	16
9	330
2	31
2	108
0	9
242	100
11	100
0	15
1	0
0	534
35	320
0	226
0	50
1	61
0	117
1	5
1	42
0	53
0	481
32	568
28	568
8	0
5	0
1	0
0	0
0	0
0	0
0	0
0	0
0	0
0	0
0	1
3	1
0	1
1	0
1	0
0	0
0	0
12	12
0	12
3	30
0	8
0	4
0	3
0	8
0	0
0	5
1	2
0	4
0	4
0	1
1	4
0	1
0	0
2	33
3	33
262	394
32	27
0	22
0	14
589	168
0	49
2	126
0	0
0	0
0	0
5	47
0	0
0	117
1	128
2	418
2	479
61	45
3	315
16	75
1	21
6	22
0	6
0	22
0	14
0	19
0	22
1	18
0	15
0	5
0	16
0	17
0	10
10	14
0	14
15	4
1	13
11	0
0	0
0	3
0	0
0	2
1	19
0	2
0	0
0	3
0	0
0	1
0	3
0	2
31	600
25	662
12	268
0	2
0	6
0	4
0	2
0	3
54	491
3	491
0	95
5	0
3	259
518	268
20	76
0	197
0	48
8	83
0	2
0	2
7041	139
0	136
0	477
17	477
12	177
5	80
0	69
14	15
0	1209
0	1106
0	166
1	214
0	1258
39	827
0	86
24	268
8	476
0	307
0	87
2	35
0	44
4	24
7	4
0	43
0	182
373	696
5	332
2	194
1	80
0	972
2	14
0	31
19	279
0	18
0	14
0	21
0	16
1	438
4	982
0	207
28	385
5	148
6	31
0	29
0	148
0	32
0	62
6	39
0	137
0	0
0	0
0	0
0	0
0	0
0	0
0	71
2	56
0	2
1	101
0	2
0	0
0	98
0	10
0	3
1	2
0	22
0	0
0	104
0	5
0	8
0	1
0	8
0	0
0	0
1087	492
1	144
0	81
3	131
1	136
2	19
146	19
9	10
1	1
0	1
2	942
1	632
68	341
1	944
0	930
0	0
0	0
0	245
0	147
2	207
2	137
10	37
0	11
2	204
0	5
0	0
0	0
0	0
0	0
0	0
12	807
22	730
9	280
1	68
0	91
0	160
12	30
12	112
1	176
46	1670
35	1670
0	54
5	41
12	1
1	0
0	10
5	10
0	10
0	0
1	0
1	0
0	776
0	761
0	838
1	271
1	117
0	682
1	104
0	232
5	204
18	90
2	223
9	211
0	81
1	78
1	8
15	107
0	107
0	106
11	3
0	7
0	0
0	0
0	0
0	0
0	0
0	0
115	0
0	0
0	1
0	1
0	0
0	1
0	0
0	0
0	0
0	0
58	24
0	4
0	21
0	9
0	0
3	39
4	51
11	60
4	27
0	18
5	17
34	0
4	506
3	8
7	496
0	34
5	27
4	10
6	409
8	52
4	2
2	43
2	0
1	36
1	238
0	241
0	238
15	9
0	233
0	216
18	65
0	96
1	42
10	49
0	43
[truncated: 114,547 more rows]
