# Supplementary material for: Impaired Cell Cycle Progression and Self-Renewal of Fetal Neural Stem and Progenitor Cells in a Murine Model of Intrauterine Growth Restriction
Source: Front Cell Dev Biol. 2022 Jul 12;10:821848. doi: 10.3389/fcell.2022.821848 (PMC9314876; doi:10.3389/fcell.2022.821848)
Supplement: Supplementary file 3 [file DataSheet2.ZIP › Data-FigureS5/RNASEQ85/libParams/flenDist.txt]

2.39127e-42	3.56431e-42	5.3043e-42	7.88108e-42	1.16909e-41	1.73148e-41	2.5603e-41	3.7798e-41	5.57125e-41	8.19865e-41	1.20458e-40	1.767e-40	2.58786e-40	3.784e-40	5.52415e-40	8.05167e-40	1.17169e-39	1.70233e-39	2.46933e-39	3.57618e-39	5.1709e-39	7.4648e-39	1.07591e-38	1.54824e-38	2.22436e-38	3.19064e-38	4.56936e-38	6.53338e-38	9.32666e-38	1.32929e-37	1.89155e-37	1.60046e-10	6.40182e-10	1.08511e-06	5.52097e-06	1.37227e-05	2.39846e-05	3.46264e-05	4.4864e-05	5.52229e-05	6.51899e-05	7.3071e-05	7.75177e-05	7.83506e-05	8.00283e-05	8.78162e-05	0.000101635	0.000121067	0.000145184	0.000163518	0.000172833	0.000190942	0.000220766	0.000246065	0.000268529	0.000290768	0.000307941	0.00032878	0.00034897	0.000357359	0.00037359	0.000417106	0.000479944	0.000549066	0.000607318	0.000635054	0.000646843	0.000685991	0.000769892	0.00086989	0.000945546	0.000989966	0.0010311	0.00109465	0.00117804	0.00125892	0.0013349	0.00142385	0.00151943	0.0016038	0.00168275	0.00176811	0.0018601	0.00196256	0.0020775	0.00218922	0.00230365	0.00243568	0.00255857	0.00266137	0.00275864	0.00285574	0.0029832	0.00314833	0.00329594	0.00341856	0.00356535	0.0037178	0.00383934	0.00394942	0.00404565	0.00413768	0.00429543	0.00452786	0.0047403	0.00487184	0.00496737	0.00508029	0.00520829	0.00532747	0.00544644	0.00561352	0.00579893	0.00591559	0.00602806	0.0062345	0.00643301	0.00652075	0.00655374	0.00658907	0.00667326	0.00682144	0.00694025	0.00701756	0.00712703	0.00724861	0.00735057	0.00744116	0.0075033	0.00752355	0.00754332	0.00761441	0.00771112	0.00777358	0.00779818	0.00781132	0.00784716	0.00792898	0.00800766	0.00802896	0.00801284	0.00798741	0.0079612	0.00795632	0.00797584	0.00797133	0.00792303	0.00788174	0.00787627	0.00788004	0.00786258	0.00783224	0.00784692	0.0079145	0.00791338	0.00778906	0.00767985	0.00764723	0.00758462	0.00747928	0.00741003	0.00736678	0.00730106	0.00721502	0.00714844	0.0071131	0.00706772	0.00699278	0.00691272	0.00684168	0.0067676	0.00669676	0.00663759	0.00655704	0.00647381	0.00644379	0.00641542	0.00633105	0.00622622	0.0061264	0.00603677	0.00595094	0.00583644	0.00571042	0.00563229	0.0055969	0.0055393	0.00545189	0.0053966	0.0053783	0.00532571	0.00522235	0.00512016	0.00504573	0.00498935	0.00492583	0.00484196	0.00475576	0.00467553	0.00459616	0.00453491	0.00449879	0.0044512	0.00437149	0.00429424	0.0042312	0.00414698	0.00405348	0.00399226	0.00394111	0.00387814	0.00383304	0.00380238	0.00375963	0.00369507	0.00359363	0.00347922	0.00341078	0.00338756	0.003357	0.00330603	0.00326326	0.00322886	0.00316777	0.00308802	0.00303816	0.00300914	0.00296809	0.00292556	0.00288932	0.00285584	0.00281651	0.00275794	0.0027017	0.00266783	0.00262812	0.00256286	0.00249855	0.00245474	0.00241654	0.00236748	0.00230189	0.00224	0.0022106	0.0021968	0.00218202	0.00216874	0.00213254	0.00208058	0.00205192	0.00203427	0.00199939	0.00195825	0.00191769	0.00186028	0.00179452	0.00174494	0.00171148	0.00169594	0.00169968	0.00169048	0.00164692	0.0015917	0.00154375	0.00151268	0.00151196	0.00152004	0.00150052	0.0014542	0.00140576	0.00137597	0.00136314	0.00135631	0.00135317	0.00133906	0.00130665	0.00126964	0.00123461	0.00120422	0.00117778	0.00114971	0.00112579	0.00111336	0.00109801	0.00106986	0.00104785	0.00103502	0.00101456	0.000993832	0.000980919	0.000963771	0.000945061	0.000933713	0.000915454	0.000887454	0.000876594	0.000877064	0.000852354	0.000813166	0.000792791	0.000785381	0.000771462	0.000750845	0.000730023	0.000715119	0.000716083	0.000724904	0.000725805	0.000720752	0.000700003	0.00066005	0.000637163	0.000646865	0.000655309	0.000638479	0.000611987	0.000597138	0.000593767	0.000591379	0.000584686	0.000575309	0.00055802	0.000527624	0.000501811	0.000491742	0.000484538	0.000477461	0.000476207	0.000475283	0.000466949	0.000450215	0.000429336	0.000412328	0.000410383	0.000424476	0.000436134	0.000431698	0.000421535	0.000417823	0.000411471	0.000391703	0.000366981	0.000347854	0.000339904	0.000347872	0.000358272	0.000350299	0.000329457	0.0003142	0.000307366	0.000300597	0.000292228	0.000288843	0.000287484	0.00028147	0.00027743	0.000280971	0.000283393	0.000275288	0.000264103	0.000259877	0.00025843	0.000251925	0.000238288	0.000228814	0.000230489	0.000229373	0.000221477	0.000218329	0.000219808	0.000217789	0.000214729	0.000212307	0.000199414	0.000179534	0.000171429	0.000178527	0.000191231	0.000195486	0.000184655	0.000171296	0.000162859	0.000156168	0.000154337	0.000156498	0.000154586	0.000147872	0.000144063	0.000143015	0.00013616	0.00012624	0.000123752	0.000128521	0.000134008	0.000139538	0.000142109	0.000136159	0.000125779	0.000115595	0.000108655	0.000109831	0.000110135	9.9261e-05	8.95999e-05	9.16345e-05	9.54067e-05	9.49444e-05	9.44476e-05	9.29728e-05	8.91213e-05	8.63632e-05	8.47495e-05	8.08902e-05	7.36377e-05	6.56918e-05	6.19593e-05	6.49013e-05	7.11689e-05	7.55956e-05	7.57348e-05	7.22732e-05	7.0966e-05	7.52411e-05	7.84522e-05	7.69233e-05	7.69444e-05	7.76687e-05	7.02744e-05	5.8492e-05	5.27255e-05	5.24855e-05	5.26649e-05	5.21446e-05	5.1969e-05	5.24832e-05	5.18263e-05	4.92741e-05	4.66481e-05	4.37704e-05	4.1571e-05	4.36731e-05	4.79602e-05	4.88958e-05	4.56093e-05	4.17519e-05	4.11863e-05	4.23696e-05	4.31387e-05	4.45741e-05	4.48926e-05	4.43511e-05	4.38977e-05	3.88613e-05	3.19432e-05	3.14143e-05	3.37114e-05	3.14529e-05	2.84954e-05	3.08009e-05	3.40546e-05	3.2745e-05	2.96384e-05	2.85115e-05	2.96484e-05	3.02247e-05	2.72093e-05	2.40105e-05	2.4423e-05	2.67767e-05	2.87811e-05	2.9731e-05	3.01967e-05	2.85642e-05	2.27519e-05	1.70799e-05	1.71015e-05	2.12125e-05	2.36375e-05	2.26024e-05	2.17776e-05	2.22744e-05	2.08963e-05	1.7622e-05	1.5277e-05	1.50373e-05	1.5378e-05	1.37684e-05	1.12757e-05	1.04485e-05	1.03869e-05	1.06208e-05	1.29379e-05	1.65771e-05	1.90137e-05	1.95609e-05	1.85723e-05	1.69492e-05	1.55182e-05	1.45403e-05	1.44378e-05	1.39483e-05	1.18647e-05	9.63713e-06	9.05816e-06	1.11555e-05	1.3499e-05	1.19648e-05	8.7037e-06	8.20096e-06	9.36914e-06	9.76092e-06	9.30579e-06	7.70017e-06	5.83487e-06	6.3191e-06	8.65083e-06	9.6425e-06	8.73041e-06	8.00211e-06	8.62189e-06	1.04181e-05	1.20325e-05	1.20268e-05	1.06995e-05	8.92371e-06	7.78813e-06	7.70966e-06	7.80736e-06	7.37082e-06	6.38938e-06	5.89475e-06	5.96663e-06	5.53735e-06	5.24055e-06	5.53852e-06	5.34352e-06	4.54784e-06	3.96019e-06	4.32376e-06	5.96857e-06	7.34721e-06	6.79059e-06	5.10248e-06	3.99238e-06	3.81903e-06	3.30593e-06	2.19243e-06	2.31616e-06	4.05856e-06	5.44845e-06	4.9752e-06	3.73764e-06	3.78969e-06	4.36064e-06	4.01547e-06	3.19522e-06	2.26221e-06	1.68076e-06	1.90155e-06	2.20709e-06	1.81505e-06	1.27071e-06	1.85999e-06	3.29117e-06	4.3218e-06	4.8823e-06	4.58205e-06	3.01029e-06	1.61191e-06	1.53793e-06	2.2253e-06	2.59579e-06	2.22902e-06	1.94279e-06	2.25939e-06	2.26359e-06	1.55223e-06	9.19962e-07	6.47902e-07	5.41738e-07	6.74251e-07	1.1863e-06	2.22728e-06	3.17197e-06	2.91654e-06	1.75177e-06	8.41274e-07	5.87334e-07	6.68781e-07	7.24648e-07	7.50492e-07	9.7505e-07	1.29975e-06	1.522e-06	1.8728e-06	2.08739e-06	1.61083e-06	9.29064e-07	7.47387e-07	9.92879e-07	1.06695e-06	7.18e-07	5.31006e-07	7.2905e-07	8.67623e-07	9.49546e-07	9.75346e-07	6.33411e-07	1.93275e-07	5.80699e-08	1.79091e-07	4.48072e-07	6.95215e-07	7.68226e-07	6.63391e-07	4.03171e-07	1.49996e-07	4.1213e-08	4.47314e-08	1.38175e-07	2.26001e-07	1.8853e-07	9.97003e-08	9.4166e-08	1.79295e-07	2.50973e-07	3.40073e-07	6.13446e-07	7.97527e-07	5.52577e-07	2.41856e-07	3.30769e-07	7.95172e-07	1.06973e-06	7.12729e-07	3.36911e-07	5.81965e-07	9.09125e-07	6.82921e-07	3.04543e-07	3.18086e-07	4.77646e-07	4.42596e-07	2.97256e-07	2.13085e-07	2.92161e-07	3.93572e-07	3.00726e-07	1.65557e-07	2.69725e-07	5.78452e-07	6.87274e-07	4.96659e-07	4.60151e-07	5.48374e-07	3.65085e-07	9.19384e-08	1.80415e-09	7.4715e-08	2.87931e-07	4.40724e-07	3.37395e-07	1.65319e-07	1.08458e-07	9.51224e-08	5.53674e-08	2.72943e-08	4.5497e-08	6.38985e-08	4.15059e-08	1.06789e-08	2.04853e-08	8.00126e-08	1.19553e-07	7.96019e-08	4.84294e-08	1.14419e-07	1.72312e-07	1.57537e-07	2.42185e-07	4.33009e-07	4.40388e-07	2.44384e-07	2.08959e-07	4.52586e-07	6.13377e-07	4.90382e-07	3.40721e-07	3.26269e-07	2.99813e-07	1.67862e-07	5.62387e-08	8.92409e-08	1.96145e-07	2.13909e-07	1.1614e-07	2.55201e-08	4.04429e-10	2.64745e-09	1.02719e-08	1.5624e-08	1.07042e-08	8.29471e-09	2.16969e-08	3.25895e-08	1.09792e-07	3.56396e-07	5.51792e-07	4.57156e-07	2.53951e-07	1.25208e-07	6.09121e-08	4.02039e-08	2.60396e-08	2.47601e-08	6.53753e-08	9.38129e-08	2.03667e-07	5.85769e-07	8.9032e-07	7.31178e-07	4.47115e-07	2.90939e-07	1.40724e-07	2.87423e-08	4.55829e-09	1.40505e-08	2.06081e-08	3.37469e-08	8.5708e-08	1.28702e-07	9.87942e-08	5.1459e-08	4.08419e-08	4.23312e-08	3.58231e-08	2.03171e-08	9.33694e-09	5.04479e-08	1.60398e-07	2.20227e-07	1.40198e-07	7.05873e-08	1.45241e-07	2.17455e-07	1.46933e-07	1.20786e-07	3.71112e-07	6.78677e-07	6.24745e-07	2.87657e-07	5.41917e-08	2.37102e-09	1.67834e-09	3.67334e-08	1.44385e-07	2.16113e-07	1.43946e-07	3.59878e-08	2.88638e-09	2.14571e-08	5.70674e-08	7.12206e-08	4.26869e-08	9.9527e-09	5.05167e-15	2.07403e-15	6.94067e-16	6.80628e-10	1.67614e-08	1.06668e-07	2.72672e-07	3.54685e-07	3.85177e-07	5.95372e-07	7.39484e-07	5.02341e-07	1.82981e-07	4.97716e-08	1.29726e-08	2.1187e-09	4.61923e-08	1.74176e-07	2.58615e-07	1.80918e-07	7.86427e-08	5.39089e-08	3.65616e-08	9.60815e-09	4.2141e-09	1.61053e-08	2.41653e-08	1.61368e-08	4.0741e-09	5.69374e-11	5.98938e-10	2.11808e-09	8.82632e-08	4.69335e-07	1.03032e-06	1.20274e-06	8.96346e-07	5.72729e-07	3.52019e-07	1.69392e-07	1.09592e-07	1.18572e-07	1.04546e-07	1.26546e-07	1.58535e-07	1.04958e-07	2.63634e-08	7.89223e-08	3.1491e-07	4.72356e-07	3.15133e-07	7.91268e-08	2.75989e-10	7.06991e-11	1.36158e-12	2.87713e-08	1.15084e-07	1.72626e-07	1.15084e-07	1.11458e-07	3.30747e-07	5.08648e-07	3.80857e-07	1.57853e-07	5.01106e-08	1.49839e-07	5.49247e-07	8.2387e-07	5.49247e-07	1.37312e-07	6.80628e-10	6.68803e-09	1.99458e-08	2.65156e-08	1.65427e-08	3.96554e-09	8.64172e-14	5.58105e-09	2.23271e-08	1.27716e-07	3.99213e-07	5.70899e-07	3.76873e-07	9.42175e-08	1.75609e-15	8.16579e-11	4.47363e-09	1.7078e-08	2.52087e-08	1.66697e-08	4.14701e-09	1.92957e-19	3.27073e-08	1.30829e-07	1.96244e-07	1.30829e-07	3.27073e-08	2.38132e-08	9.52991e-08	1.43064e-07	9.55296e-08	2.39977e-08	7.05167e-09	2.81277e-08	4.24553e-08	2.86551e-08	7.64316e-09	9.68202e-10	1.29414e-09	2.9884e-09	8.718e-09	1.27534e-08	8.50225e-09	2.12557e-09	4.25787e-15	2.89435e-29	2.89435e-29	2.89435e-29	2.89435e-29	2.89435e-29	2.89435e-29	1.98276e-09	7.93124e-09	1.18974e-08	7.93227e-09	1.98358e-09	3.50322e-08	1.40128e-07	2.10192e-07	1.40128e-07	3.5032e-08	2.89435e-29	4.66787e-17	1.86715e-16	2.80072e-16	3.79783e-16	2.70498e-09	1.08199e-08	1.62299e-08	1.08199e-08	2.93869e-09	9.34842e-10	1.40226e-09	9.34842e-10	2.33989e-10	1.11254e-12	3.22022e-12	7.31817e-12	9.58658e-12	6.20563e-12	1.55141e-12	2.89435e-29	2.89435e-29	2.89435e-29	4.65017e-12	1.70795e-08	6.82714e-08	1.02602e-07	1.14227e-07	1.98791e-07	2.71502e-07	1.80637e-07	4.51046e-08	2.89435e-29	5.09945e-10	2.03978e-09	3.05967e-09	2.03978e-09	1.66132e-09	9.91924e-08	3.85256e-07	5.72127e-07	3.79499e-07	9.45869e-08	2.89435e-29	5.71304e-10	2.28522e-09	1.06844e-07	4.1595e-07	6.21069e-07	4.13665e-07	1.03416e-07	5.4526e-12	2.18104e-11	3.27155e-11	2.18104e-11	5.45259e-12	2.89435e-29	2.89435e-29	1.6675e-10	6.67001e-10	1.0005e-09	6.67001e-10	1.6675e-10	1.11313e-07	4.4525e-07	6.9191e-07	5.41388e-07	2.55518e-07	9.61371e-08	2.40343e-08	2.89435e-29	2.89435e-29	2.89435e-29	2.89435e-29	2.89435e-29	2.89435e-29	2.89435e-29	5.26399e-12	2.1056e-11	3.16352e-11	2.12609e-11	6.55408e-12	4.13551e-12	2.31142e-08	9.24371e-08	1.57731e-07	1.68754e-07	1.3759e-07	7.637e-08	1.92761e-08	6.57548e-08	2.6204e-07	3.92816e-07	2.61845e-07	6.54611e-08	2.89435e-29	2.89435e-29	2.89435e-29	5.3425e-09	2.137e-08	4.16414e-08	5.97157e-08	7.46368e-06	2.96416e-05	4.44145e-05
