# Supplementary material for: Impaired Cell Cycle Progression and Self-Renewal of Fetal Neural Stem and Progenitor Cells in a Murine Model of Intrauterine Growth Restriction
Source: Front Cell Dev Biol. 2022 Jul 12;10:821848. doi: 10.3389/fcell.2022.821848 (PMC9314876; doi:10.3389/fcell.2022.821848)
Supplement: Supplementary file 3 [file DataSheet2.ZIP › Data-FigureS5/RNASEQ82/logs/salmon_quant.log]

[2019-08-12 17:29:54.308] [jointLog] [info] Fragment incompatibility prior below threshold.  Incompatible fragments will be ignored.
[2019-08-12 17:29:54.308] [jointLog] [info] Usage of --validateMappings implies use of minScoreFraction. Since not explicitly specified, it is being set to 0.65
[2019-08-12 17:29:54.308] [jointLog] [info] Usage of --validateMappings implies a default consensus slack of 0.2. Setting consensusSlack to 0.2.
[2019-08-12 17:29:54.308] [jointLog] [info] parsing read library format
[2019-08-12 17:29:54.308] [jointLog] [info] There is 1 library.
[2019-08-12 17:29:54.390] [jointLog] [info] Loading Quasi index
[2019-08-12 17:29:54.393] [jointLog] [info] Loading 32-bit quasi index
[2019-08-12 17:30:21.246] [jointLog] [info] done
[2019-08-12 17:30:21.246] [jointLog] [info] Index contained 116,546 targets
[2019-08-12 17:30:23.013] [jointLog] [info] Automatically detected most likely library type as ISR
[2019-08-12 17:31:32.159] [jointLog] [info] Thread saw mini-batch with a maximum of 1.82% zero probability fragments
[2019-08-12 17:31:32.179] [jointLog] [info] Thread saw mini-batch with a maximum of 2.32% zero probability fragments
[2019-08-12 17:31:32.192] [jointLog] [info] Thread saw mini-batch with a maximum of 1.86% zero probability fragments
[2019-08-12 17:31:32.211] [jointLog] [info] Thread saw mini-batch with a maximum of 1.80% zero probability fragments
[2019-08-12 17:31:32.219] [jointLog] [info] Thread saw mini-batch with a maximum of 1.84% zero probability fragments
[2019-08-12 17:31:32.224] [jointLog] [info] Thread saw mini-batch with a maximum of 1.90% zero probability fragments
[2019-08-12 17:31:32.262] [jointLog] [info] Thread saw mini-batch with a maximum of 1.78% zero probability fragments
[2019-08-12 17:31:32.285] [jointLog] [info] Thread saw mini-batch with a maximum of 1.86% zero probability fragments
[2019-08-12 17:31:32.507] [jointLog] [info] Computed 289,085 rich equivalence classes for further processing
[2019-08-12 17:31:32.507] [jointLog] [info] Counted 9,919,518 total reads in the equivalence classes 
[2019-08-12 17:31:32.518] [jointLog] [info] Number of mappings discarded because of alignment score : 833,830
[2019-08-12 17:31:32.518] [jointLog] [info] Number of fragments entirely discarded because of alignment score : 324,627
[2019-08-12 17:31:32.518] [jointLog] [info] Number of fragments discarded because they are best-mapped to decoys : 0
[2019-08-12 17:31:32.518] [jointLog] [info] Number of fragments discarded because they have only dovetail (discordant) mappings : 19,608
[2019-08-12 17:31:32.518] [jointLog] [info] Mapping rate = 76.0365%

[2019-08-12 17:31:32.518] [jointLog] [info] finished quantifyLibrary()
[2019-08-12 17:31:32.575] [jointLog] [info] Starting optimizer
[2019-08-12 17:31:32.646] [jointLog] [info] Marked 0 weighted equivalence classes as degenerate
[2019-08-12 17:31:32.657] [jointLog] [info] iteration = 0 | max rel diff. = 6802.14
[2019-08-12 17:31:32.507] [fileLog] [info] 
At end of round 0
==================
Observed 13045733 total fragments (13045733 in most recent round)

[2019-08-12 17:31:32.779] [jointLog] [info] iteration 11, adjusting effective lengths to account for biases
[2019-08-12 17:32:10.180] [jointLog] [info] Computed expected counts (for bias correction)
[2019-08-12 17:32:10.180] [jointLog] [info] processed bias for 0.0% of the transcripts
[2019-08-12 17:32:14.281] [jointLog] [info] processed bias for 10.0% of the transcripts
[2019-08-12 17:32:18.927] [jointLog] [info] processed bias for 20.0% of the transcripts
[2019-08-12 17:32:23.568] [jointLog] [info] processed bias for 30.0% of the transcripts
[2019-08-12 17:32:28.232] [jointLog] [info] processed bias for 40.0% of the transcripts
[2019-08-12 17:32:32.741] [jointLog] [info] processed bias for 50.0% of the transcripts
[2019-08-12 17:32:37.322] [jointLog] [info] processed bias for 100.0% of the transcripts
[2019-08-12 17:32:38.413] [jointLog] [info] iteration = 100 | max rel diff. = 17.3117
[2019-08-12 17:32:39.622] [jointLog] [info] iteration = 200 | max rel diff. = 11.7287
[2019-08-12 17:32:40.829] [jointLog] [info] iteration = 300 | max rel diff. = 7.11599
[2019-08-12 17:32:42.026] [jointLog] [info] iteration = 400 | max rel diff. = 4.59829
[2019-08-12 17:32:43.228] [jointLog] [info] iteration = 500 | max rel diff. = 0.319674
[2019-08-12 17:32:44.427] [jointLog] [info] iteration = 600 | max rel diff. = 0.298354
[2019-08-12 17:32:45.608] [jointLog] [info] iteration = 700 | max rel diff. = 10.4596
[2019-08-12 17:32:46.798] [jointLog] [info] iteration = 800 | max rel diff. = 0.0481567
[2019-08-12 17:32:47.990] [jointLog] [info] iteration = 900 | max rel diff. = 0.0654601
[2019-08-12 17:32:49.200] [jointLog] [info] iteration = 1,000 | max rel diff. = 0.159575
[2019-08-12 17:32:50.390] [jointLog] [info] iteration = 1,100 | max rel diff. = 0.0431276
[2019-08-12 17:32:51.572] [jointLog] [info] iteration = 1,200 | max rel diff. = 0.306624
[2019-08-12 17:32:52.782] [jointLog] [info] iteration = 1,300 | max rel diff. = 0.0652653
[2019-08-12 17:32:53.986] [jointLog] [info] iteration = 1,400 | max rel diff. = 0.105609
[2019-08-12 17:32:55.179] [jointLog] [info] iteration = 1,500 | max rel diff. = 0.0219175
[2019-08-12 17:32:56.370] [jointLog] [info] iteration = 1,600 | max rel diff. = 0.0338635
[2019-08-12 17:32:57.565] [jointLog] [info] iteration = 1,700 | max rel diff. = 0.28389
[2019-08-12 17:32:58.772] [jointLog] [info] iteration = 1,800 | max rel diff. = 0.491668
[2019-08-12 17:32:58.819] [jointLog] [info] iteration = 1,805 | max rel diff. = 0.00585096
[2019-08-12 17:32:58.822] [jointLog] [info] Finished optimizer
[2019-08-12 17:32:58.822] [jointLog] [info] writing output 
