# Supplementary material for: Impaired Cell Cycle Progression and Self-Renewal of Fetal Neural Stem and Progenitor Cells in a Murine Model of Intrauterine Growth Restriction
Source: Front Cell Dev Biol. 2022 Jul 12;10:821848. doi: 10.3389/fcell.2022.821848 (PMC9314876; doi:10.3389/fcell.2022.821848)
Supplement: Supplementary file 3 [file DataSheet2.ZIP › Data-FigureS5/RNASEQ82/aux_info/ambig_info.tsv]

UniqueCount	AmbigCount
0	0
0	0
0	0
0	0
0	0
0	0
0	0
0	0
0	0
0	0
0	0
0	0
0	0
0	0
0	0
0	0
0	0
0	0
0	0
0	0
0	0
0	0
0	0
0	0
0	0
0	0
0	0
0	0
0	0
0	0
0	0
0	0
0	0
0	0
0	0
0	0
0	0
0	0
0	0
0	0
0	0
0	0
0	0
0	0
0	0
0	0
0	0
0	0
0	0
0	0
0	0
0	0
0	0
0	0
0	0
0	0
0	0
0	0
0	0
0	0
0	0
0	0
0	0
0	0
0	0
0	0
0	0
0	0
0	0
0	0
0	0
0	0
0	0
0	0
0	0
0	0
0	0
0	0
0	0
0	0
0	0
0	0
0	0
0	0
0	0
0	0
0	0
0	0
0	0
0	0
0	0
0	0
0	0
0	0
0	0
0	0
0	0
0	0
0	0
0	0
0	0
0	0
0	0
0	0
0	0
0	0
0	0
0	0
0	0
0	0
0	0
0	0
0	0
0	0
0	0
0	0
0	0
0	0
0	0
0	0
0	0
0	0
0	0
0	0
0	0
0	0
0	0
0	0
0	0
0	0
0	0
0	0
0	0
0	0
0	0
0	0
0	0
0	0
0	0
0	0
0	0
0	0
0	0
0	0
0	0
0	0
0	0
0	0
0	0
0	0
0	0
0	0
0	0
0	0
0	0
0	0
0	0
0	0
0	0
0	0
0	0
0	0
0	0
0	0
0	0
0	0
0	0
0	0
0	0
0	0
0	0
0	0
0	0
0	0
0	0
0	0
0	0
0	0
0	0
0	0
0	0
0	0
0	0
0	0
0	0
0	0
0	0
0	0
0	0
0	0
0	0
0	0
0	0
0	0
0	0
0	0
0	0
0	0
0	0
7	1
0	0
0	0
0	0
0	0
0	7
0	7
0	0
0	1
0	1
0	1
0	0
2	7
1	3
9	7
4	4
0	5
0	0
0	0
0	0
0	0
0	0
0	0
1	3
0	3
0	3
0	0
0	0
0	0
0	0
0	0
0	0
0	0
0	3
0	0
0	2
0	3
0	0
0	1
0	2
0	0
0	0
0	0
0	0
0	0
0	0
0	0
0	0
0	0
0	0
0	0
0	0
0	0
0	33
0	33
0	0
0	0
0	0
0	0
0	0
0	0
2	1
0	1
0	32
9	4
0	29
1	19
0	31
49	90
0	16
1	84
0	65
0	6
0	62
0	0
3	3
0	3
0	0
0	2690
0	247
2	22
0	15
0	22
0	0
0	0
0	0
0	0
0	0
0	0
0	0
0	0
0	0
0	0
0	0
0	0
0	0
0	0
0	0
0	0
2	0
0	0
0	0
0	0
0	0
0	0
0	0
0	0
0	0
0	0
0	0
5	42
0	3
0	2
0	3
0	2
0	3
0	2
0	0
0	0
0	0
0	3
0	0
0	0
1	0
0	30
0	30
6	30
1	13
0	13
0	0
0	0
0	0
0	0
0	0
0	0
0	0
0	0
0	0
0	0
0	1
0	1
0	0
0	0
0	0
0	0
0	0
0	0
0	0
0	0
0	0
0	0
0	0
0	0
0	895
0	975
0	1080
0	259
2	431
1	98
0	264
0	82
0	3
0	46
1	0
0	1080
0	0
0	0
0	0
0	0
2	2
0	1
0	1
0	0
0	0
0	0
0	0
0	0
0	2
0	2
1	2
0	0
0	0
0	0
0	0
0	0
0	0
0	0
0	0
0	0
0	0
0	0
0	0
0	0
0	0
0	0
0	0
0	0
0	0
0	0
0	0
0	0
0	0
0	0
0	0
0	0
0	0
0	0
0	0
0	0
0	0
5	23
0	23
0	0
0	0
0	0
0	0
0	0
0	0
0	0
0	0
0	0
0	0
0	0
0	0
0	0
0	0
0	0
0	0
0	0
0	0
0	0
0	0
0	0
0	0
0	0
0	0
0	0
0	0
0	0
0	0
0	0
0	0
0	0
0	0
0	0
0	0
0	0
0	0
0	0
0	0
0	0
0	0
0	0
0	0
0	0
0	0
0	0
0	0
0	0
0	0
0	0
0	0
0	0
0	0
0	0
0	0
0	0
0	0
0	0
0	0
0	0
0	0
0	0
0	0
0	0
0	0
0	0
0	0
0	0
0	0
0	0
0	0
0	0
0	0
0	0
0	0
0	0
0	0
0	0
0	0
0	0
0	0
0	0
0	0
0	0
0	0
0	0
0	0
0	0
0	0
0	0
0	0
0	0
0	0
0	0
0	0
0	0
0	0
0	0
0	0
0	0
0	0
0	0
0	0
0	0
0	0
0	0
0	0
0	0
0	0
0	0
0	0
0	0
0	0
0	0
0	0
0	0
0	0
0	0
0	0
0	0
0	0
0	0
0	0
0	0
0	0
0	0
0	0
0	0
0	0
0	0
0	0
0	0
0	0
0	0
0	0
0	0
0	0
0	0
0	0
0	0
0	0
0	0
0	0
0	0
0	0
0	0
0	0
0	0
0	0
0	0
0	0
0	0
0	0
0	0
0	0
0	0
0	0
0	0
0	0
0	0
0	0
0	0
0	0
0	0
0	0
0	0
0	0
0	0
0	0
0	0
0	0
0	0
0	0
0	0
0	0
0	0
0	0
0	0
0	0
0	0
0	0
0	0
0	0
0	0
0	0
0	0
0	0
0	0
0	0
0	0
0	0
0	0
0	0
0	0
0	0
0	0
0	0
0	0
0	0
0	0
0	0
0	0
0	0
0	0
0	0
0	0
0	0
0	0
0	0
0	0
0	0
0	0
0	0
0	0
0	0
0	0
0	0
0	0
0	0
0	0
0	0
0	0
0	0
0	0
0	0
0	0
0	0
0	0
0	0
0	0
0	0
0	0
0	0
0	0
0	0
0	0
0	0
0	0
0	0
0	0
0	0
0	0
0	0
0	0
0	0
0	0
0	0
0	0
0	0
0	0
0	0
0	0
0	0
0	0
0	0
0	0
0	0
0	0
0	0
0	0
0	0
0	0
0	0
0	0
0	0
0	0
0	0
0	0
0	0
0	0
0	0
0	0
0	0
0	0
0	0
0	0
0	0
0	0
0	0
0	0
0	0
0	0
0	0
0	0
0	0
0	0
0	0
0	0
0	0
0	0
0	0
0	0
0	0
0	0
0	0
0	0
0	0
0	0
0	0
0	0
0	0
0	0
0	0
0	0
0	0
0	0
0	0
0	0
0	0
0	0
0	0
0	0
0	0
0	0
0	0
0	0
0	0
0	0
0	0
0	0
0	0
0	0
0	0
0	0
0	0
0	0
0	0
0	0
0	0
0	0
0	0
0	0
0	0
0	0
0	0
0	0
0	0
0	0
0	0
0	0
0	0
0	0
0	0
0	0
0	0
0	0
0	0
0	0
0	0
0	0
0	0
0	0
0	0
0	0
0	0
0	0
0	0
0	0
0	0
0	0
0	0
0	0
0	0
0	0
0	0
0	0
0	0
0	0
0	0
0	0
0	0
0	0
0	0
0	0
0	0
0	0
0	0
0	0
0	0
0	0
0	0
0	0
0	0
0	0
0	0
0	0
0	0
0	0
0	0
0	0
0	0
0	0
0	0
0	0
44469	14
651	2
11892	48
17147	14469
199	4704
3	2397
0	38665
9	35136
3423	3
19	35200
63046	31707
13750	60
27598	0
12	1
0	371
0	418
0	310
9	429
0	101
0	44
3	206
0	317
1	143
0	95
1	125
3	67
3400	1671
5	751
6	395
2	278
3	527
36	6
0	241
7	130
0	240
4	107
1	226
1	30
0	4
1	17
0	57
0	63
2	107
6	39
3	19
45	101
1	18
0	32
0	253
0	0
0	0
0	0
0	0
357	516
16	17
0	97
0	502
1	141
0	91
0	10
0	56
0	54
58	0
431	1319
103	1319
257	230
17	91
0	10
0	62
1	34
7	80
0	148
10	13
0	264
0	141
0	25
3	264
0	258
4	267
2	209
0	241
0	226
4	50
9	32
0	24
1	80
5	163
13	86
0	72
0	36
0	0
2778	1409
10	57
0	54
0	52
198	292
1	288
1	4
1	34
0	152
2	24
0	22
472	92
0	41
0	25
0	38
1	15
4	694
36	747
9	188
4	0
0	16
0	77
0	5
1	5
0	17
0	9
0	11
12	0
6	7
0	847
0	758
0	557
2	128
0	32
0	25
0	24
3	32
0	12
9	1
2	1
0	5
0	1
0	2
1	33
2	33
0	24
1	34
0	0
0	0
45	381
16	377
0	30
1	3
2	122
3	25
0	0
8	822
0	823
12	274
9	450
0	41
6	673
1	33
0	9
0	32
2	32
9	50
44	256
3	256
0	0
0	50
0	51
3	51
0	4
0	44
0	5
0	8
3	11
0	10
0	11
0	2
2	42
0	2
370	407
0	56
0	223
0	400
15	1
1	0
0	0
0	1
0	0
0	0
0	0
0	12
1	20
0	19
0	12
0	16
0	5
1	2
0	6
0	6
0	4
0	4
0	4
0	4
0	4
1	0
0	0
0	1
0	1
4	0
0	3
0	3
0	3
0	2
0	3
1	3
0	0
0	0
0	0
0	0
11205	1129
0	0
2	248
0	631
13	537
0	539
0	741
0	4
193	626
40	293
3	85
68	903
0	429
0	92
0	72
0	161
0	174
4	22
4	80
1	163
201	156
4	3
23	153
1	39
335	39
115	0
0	1
0	1
33	0
123	365
1	83
3	68
273	257
0	77
16	56
1	5
114	37
0	18
0	4
0	29
492	38
6	38
13	532
0	55
0	98
12	154
67	531
0	85
3	77
0	291
0	263
2	133
5	100
21	214
0	1
0	1
0	0
30	4
4	154
0	154
0	7
0	0
23	411
0	242
0	411
0	0
0	2
1	0
2	6
11	663
15	663
0	4
24	144
12	115
1	14
0	0
2	0
0	6
0	11
0	115
0	3
0	58
0	0
0	7
1	0
3	0
0	0
0	0
0	0
0	0
0	1
0	0
0	0
0	1
0	0
0	0
3	190
11	190
0	122
4	0
0	0
0	0
0	0
0	0
0	0
0	0
0	0
0	29
0	29
1	6
0	24
0	14
0	0
0	0
72	320
4	2
0	11
0	14
1	304
0	7
24	8
3	80
1	0
0	0
0	0
0	0
0	175
0	176
0	182
0	10
0	9
0	12
0	0
0	0
0	0
0	0
0	0
0	0
0	0
0	0
158	118
2	27
0	118
4	50
4	986
0	107
0	88
0	7
1	22
0	993
0	0
13	57
0	57
7	106
23	108
0	15
0	16
0	0
0	0
0	1
2	8
0	16
0	0
0	50
15	1401
3	1
3	1326
0	1421
76	1226
3	227
82	0
716	0
166	30
3	27
0	31
15	0
0	247
0	1
0	12
0	11
0	236
0	12
0	247
269	0
4	0
701	183
8	102
12	34
11	99
275	71
1	5
0	68
7	59
173	785
0	721
1	2
5	201
1	67
0	0
0	64
81	355
5	61
0	342
0	229
1	111
0	648
1	6
0	261
0	193
3	266
1	194
1	81
38	255
0	238
0	237
0	234
1	139
0	163
6	134
0	1
0	48
1	180
4	173
2	131
0	107
11	691
8	667
0	715
34	716
12	0
152	55
22	71
2	55
0	0
0	0
0	0
0	0
0	0
0	0
0	0
0	0
0	0
152	14
1	14
9	92
80	206
20	55
0	35
2	139
1	110
8	17
35	127
1	109
10	44
29	6
1	6
1	7
0	79
0	82
0	70
0	15
0	18
0	17
0	15
1	9
0	15
0	0
72	12
0	12
5	73
0	2
0	289
0	261
0	289
10	206
2	202
9	44
1	163
0	137
21	0
5	38
12	39
1	62
3	26
112	7
9	12
0	5
0	0
1	18
8	3
3	1929
19	143
2	6
2	78
0	5
1	110
0	1927
0	0
0	0
0	340
0	338
8	55
7	56
0	52
0	48
0	40
4	37
8	0
3	6
8	12
0	2
4	9
5	3
0	124
1	49
0	89
0	82
0	25
0	27
0	24
2	81
0	120
1	20
0	50
1	121
24	121
1	80
0	11
0	18
1	12
0	102
1	7
0	16
0	18
0	126
36	1742
0	1779
0	495
1	0
26	121
18	111
0	835
0	912
16	382
228	217
2	37
0	1
0	0
0	0
84	1144
0	1223
8	1129
6	112
1	19
2	21
0	1
29	575
0	285
4	252
2	349
0	286
24	1
120	816
4	273
4	126
0	539
0	79
5	8
0	46
0	437
2	36
0	36
0	38
0	102
2	102
0	715
2	25
0	22
0	16
0	4
0	12
0	3
326	1108
34	1003
0	50
5	94
3	93
1	138
4	91
0	1
5	17
1	3
0	4
51	23
0	21
0	6
0	8
0	3
436	563
7	508
1130	3609
0	2583
0	1627
49	2905
5	1729
0	0
34	1174
1	33
7	250
2	80
4	77
25	0
1	15
37	909
1	91
8	45
10	108
1	13
33	7
199	50
0	50
1	1
0	0
16	0
212	327
14	177
3	191
88	244
0	207
0	244
0	125
0	7
2	18
4	1
0	244
0	618
78	599
1	450
8	551
5	618
1	11
0	86
0	519
0	14
0	0
0	0
0	0
0	0
0	3
0	0
0	0
0	0
0	3
0	8
0	8
0	0
0	7
5	586
0	1061
1	26
0	39
1077	1056
2	471
0	61
0	1
0	166
2	61
0	16
0	3
20	57
9	11
0	113
0	68
0	416
2	35
388	4
4	4
15	120
0	7
0	8
0	14
27	18
0	29
0	14
7	101
8	46
1	0
0	0
0	0
0	0
0	0
0	0
0	46
12	117
9	117
1	37
25	1336
0	1346
2	1331
6	35
3	250
1	1347
1678	45
25	55
0	25
0	23
1	2
2	475
0	629
0	4
1	632
1	110
1	389
15	639
3	642
5	2
0	2
15	123
0	2
51	149
5	144
0	10
283	91
4	14
4	26
5	31
3	20
835	105
2	31
0	69
0	3
1	3
0	1
0	0
0	0
365	200
0	197
0	11
0	0
0	2
2	16
0	4
0	4
0	1
0	1
0	1
0	5
0	0
4	5267
16	1594
66	6425
20	201
191	396
0	143
3	120
15	157
0	15
0	3
2	23
8	12
0	70
0	0
0	0
7	38
0	489
0	21
0	11
5	64
77	491
0	57
2	122
19	86
9	14
0	51
0	290
5	349
0	493
2	488
0	486
0	342
1401	0
0	2
0	2
0	2
0	0
0	0
0	0
0	0
344	193
1	193
1	28
0	26
2	36
0	91
110	44
2	44
0	0
0	0
0	0
0	0
1	95
0	7
0	13
22	40
0	62
0	48
1	81
0	10
0	0
5	40
0	43
0	22
1	0
0	0
0	37
7	151
0	151
0	2576
33	2529
0	1092
2	191
3	123
9	116
4	55
0	28
0	2576
180	560
0	6
8	29
0	17
0	17
0	54
0	43
0	29
1	15
0	14
1	1246
0	1217
1	204
1	499
38	1051
0	264
0	136
0	81
0	239
0	44
0	143
12	440
0	67
0	83
1	106
0	277
0	15
0	29
0	34
14	117
124	263
0	9
0	28
5	231
2	6
7	308
2	32
3	125
0	7
170	81
5	81
0	16
0	0
0	463
15	291
0	200
0	28
1	37
0	74
1	0
2	33
0	46
0	424
21	503
37	503
5	0
16	0
0	0
1	0
0	0
0	0
0	0
0	0
0	0
0	0
0	0
0	0
0	0
0	0
0	0
0	0
0	0
15	11
0	11
3	51
0	7
0	5
0	2
0	6
0	1
0	4
1	1
0	3
0	3
0	1
0	3
0	1
0	0
1	21
2	21
156	358
29	21
0	15
0	16
487	150
1	45
0	111
0	0
0	0
0	0
3	31
0	0
0	69
0	64
5	331
2	363
56	22
3	256
16	70
0	15
5	15
0	8
1	16
0	7
1	8
0	14
2	14
0	14
0	8
1	11
0	8
0	2
3	14
0	12
15	7
1	13
25	0
0	0
0	0
0	2
0	2
0	14
0	2
0	2
0	2
0	0
0	2
0	2
0	2
28	572
32	612
8	220
0	0
0	2
0	2
0	0
0	1
42	539
1	539
0	103
4	0
3	229
748	316
9	80
0	217
2	42
13	107
0	3
0	3
6243	135
1	133
0	424
12	424
8	144
4	70
2	44
15	11
0	1350
0	1184
0	235
0	288
0	1400
10	627
1	47
26	165
4	402
0	190
0	53
1	19
0	24
1	21
9	2
0	36
0	161
377	632
2	309
0	176
3	70
0	995
2	13
0	31
8	263
0	16
0	10
0	12
1	12
0	411
2	1010
1	161
18	374
7	138
4	41
0	31
0	127
0	32
0	80
1	40
0	128
0	0
0	0
0	0
0	0
0	0
0	0
1	49
0	35
0	2
0	63
0	3
0	0
0	60
0	9
0	5
1	3
0	11
0	0
0	62
1	6
0	8
0	2
0	8
0	0
0	0
1014	488
2	141
0	83
1	106
0	158
3	20
123	20
4	10
0	0
0	0
2	872
2	550
63	273
0	872
1	863
0	0
0	0
0	199
0	132
1	165
2	114
8	42
0	7
7	147
0	4
0	0
0	0
0	0
0	0
0	0
19	756
20	693
8	258
2	69
0	91
0	131
4	30
4	88
0	164
59	1544
43	1544
0	39
3	28
7	0
1	0
0	14
1	15
0	14
0	1
3	1
1	0
3	710
0	698
1	758
0	219
0	100
0	592
3	83
0	192
4	173
18	75
4	238
5	221
0	78
1	74
0	13
12	103
0	106
1	100
7	8
0	10
0	2
1	2
0	2
0	2
0	0
0	0
98	0
0	0
0	1
0	1
0	0
0	0
0	0
0	1
0	0
0	0
64	27
2	12
0	23
0	15
0	0
6	28
2	38
7	45
7	21
0	16
1	15
28	0
6	416
0	7
2	412
0	17
4	26
3	6
9	363
3	44
8	5
1	39
0	2
0	27
2	236
0	230
0	236
17	18
0	242
0	199
15	56
0	84
0	45
15	42
1	39
[truncated: 114,547 more rows]
