# Supplementary material for: Impaired Cell Cycle Progression and Self-Renewal of Fetal Neural Stem and Progenitor Cells in a Murine Model of Intrauterine Growth Restriction
Source: Front Cell Dev Biol. 2022 Jul 12;10:821848. doi: 10.3389/fcell.2022.821848 (PMC9314876; doi:10.3389/fcell.2022.821848)
Supplement: Supplementary file 3 [file DataSheet2.ZIP › Data-FigureS5/RNASEQ82/libParams/flenDist.txt]

2.12351e-42	3.1652e-42	4.71036e-42	6.99861e-42	1.03819e-41	1.5376e-41	2.27361e-41	3.35657e-41	4.94742e-41	7.28062e-41	1.0697e-40	1.56914e-40	2.29809e-40	3.36029e-40	4.9056e-40	7.1501e-40	1.04049e-39	1.51171e-39	2.19283e-39	3.17575e-39	4.5919e-39	6.62894e-39	9.55435e-39	1.37488e-38	1.97529e-38	2.83337e-38	4.05771e-38	5.80182e-38	8.28233e-38	1.18045e-37	1.67975e-37	1.42329e-11	3.98705e-10	1.82499e-06	1.02297e-05	2.52123e-05	4.01096e-05	5.30166e-05	6.32968e-05	6.82446e-05	7.55526e-05	9.23586e-05	0.000109312	0.000118407	0.000128041	0.000144753	0.000159231	0.000166624	0.000177418	0.000201376	0.000237694	0.00027035	0.000287637	0.000305201	0.000336907	0.000371314	0.000394836	0.000416883	0.000455836	0.000513334	0.000584835	0.000654248	0.000695585	0.000725673	0.000783947	0.00086327	0.00093055	0.000981254	0.00104007	0.00112211	0.00120776	0.00127248	0.00133058	0.00141154	0.00151268	0.00161088	0.00169836	0.00179202	0.00190213	0.00201951	0.00214589	0.00227557	0.00238322	0.00248372	0.00260868	0.00272547	0.00280425	0.00289734	0.00304977	0.00321998	0.00336246	0.00350343	0.00365813	0.00378633	0.00389594	0.00405654	0.00425482	0.00438994	0.00447152	0.00459904	0.00475193	0.00486712	0.00499161	0.00517479	0.00537762	0.00553165	0.00561465	0.00568585	0.0058153	0.00597952	0.00611136	0.00622421	0.00637041	0.0065387	0.00668098	0.0067757	0.00685666	0.00697288	0.00710751	0.00722096	0.00733357	0.00745574	0.0075335	0.00755877	0.00759232	0.00764297	0.00768323	0.00773436	0.00783575	0.00795384	0.00798599	0.00794127	0.00793638	0.0079753	0.008013	0.00808096	0.00815366	0.00814747	0.00808727	0.00806639	0.00809215	0.00808751	0.00802981	0.00799471	0.00801184	0.0080128	0.00796364	0.00789408	0.00782494	0.00779541	0.00782523	0.00782219	0.00772996	0.00763217	0.00758355	0.00754405	0.00749244	0.00743271	0.00734353	0.00725233	0.00720989	0.0071857	0.00713069	0.00702267	0.00689124	0.00680784	0.00675958	0.00669707	0.00663588	0.00657101	0.00646066	0.0063316	0.00625864	0.0062343	0.00617155	0.0060542	0.0059655	0.00593138	0.00588365	0.00579909	0.0057177	0.00564814	0.00556063	0.00545797	0.0053793	0.0053158	0.0052307	0.00512874	0.00502163	0.00492935	0.00488635	0.00487792	0.00484684	0.00476014	0.00464606	0.00456547	0.00452108	0.004458	0.00438351	0.00433997	0.00428758	0.00418735	0.00408653	0.00402051	0.00396721	0.00391747	0.00387553	0.00381377	0.00371991	0.00362145	0.00352948	0.00345074	0.00340146	0.00337671	0.00336478	0.00334658	0.00329966	0.00322595	0.00314953	0.00309374	0.00304583	0.00298225	0.00291978	0.00286526	0.00278488	0.00270079	0.00268066	0.00270766	0.00270877	0.0026651	0.00261474	0.00258778	0.00256335	0.0025076	0.00243182	0.00235686	0.00228901	0.00225218	0.00223698	0.00219519	0.00213212	0.00208644	0.00205443	0.00201657	0.00198178	0.00195227	0.00191739	0.00188996	0.00187501	0.00184562	0.00178775	0.00172866	0.00169454	0.00167288	0.00165116	0.0016396	0.00162757	0.00159494	0.0015611	0.00154487	0.0015248	0.00148019	0.00143397	0.00141681	0.00141432	0.00140021	0.00136833	0.00132519	0.00128304	0.00125417	0.00124322	0.00122969	0.00120534	0.00119364	0.00119129	0.00117266	0.00113068	0.00108302	0.00106208	0.00106999	0.0010667	0.00103756	0.00101102	0.000996658	0.000982839	0.000968076	0.000946456	0.000919205	0.000905784	0.000897809	0.000871038	0.000845804	0.000849389	0.000856856	0.000839015	0.000809114	0.000792024	0.000795368	0.000799341	0.000777468	0.000740467	0.00071581	0.000702957	0.000687335	0.000664888	0.000644624	0.000635057	0.000622854	0.000599916	0.000589527	0.000596889	0.000590101	0.000559671	0.00053594	0.000534444	0.00053893	0.000537892	0.000530002	0.000515394	0.000500052	0.00048619	0.000472916	0.000462785	0.000455139	0.000451691	0.000454875	0.000449823	0.000423966	0.000397495	0.000391917	0.000396501	0.000397339	0.00039635	0.000391661	0.00038215	0.000374938	0.000368276	0.000358008	0.000348898	0.000341859	0.000332225	0.000322193	0.000319612	0.000319635	0.000312045	0.00030256	0.000295989	0.00028822	0.000278794	0.000266826	0.000256178	0.000254164	0.0002552	0.000254617	0.000255328	0.000252354	0.00024596	0.000246094	0.00025103	0.000249315	0.000238975	0.000230365	0.000226174	0.000216702	0.000204245	0.000202829	0.000209643	0.000208818	0.00020121	0.000197096	0.000194942	0.000191235	0.000187373	0.0001824	0.00017587	0.000174285	0.000178131	0.00017708	0.000168159	0.000155352	0.000143127	0.000136205	0.000135262	0.000138233	0.000139846	0.000135849	0.000133559	0.000139046	0.000141236	0.000134976	0.000133107	0.000136559	0.000130841	0.000117679	0.000112443	0.000116257	0.000120214	0.000119724	0.000113891	0.000106459	0.000102144	9.94091e-05	9.71112e-05	9.78304e-05	9.95351e-05	9.84392e-05	9.22908e-05	8.33206e-05	8.09864e-05	8.40176e-05	8.22628e-05	7.88798e-05	7.91228e-05	7.68121e-05	6.92996e-05	6.47375e-05	6.68389e-05	6.93752e-05	6.96441e-05	6.89251e-05	6.59087e-05	6.16366e-05	5.93726e-05	5.91396e-05	5.84665e-05	5.73311e-05	5.78462e-05	5.98247e-05	6.14361e-05	6.038e-05	5.60893e-05	5.17537e-05	4.93942e-05	4.73612e-05	4.51271e-05	4.36842e-05	4.16998e-05	3.834e-05	3.59679e-05	3.61021e-05	3.76357e-05	3.99087e-05	4.17568e-05	4.06303e-05	3.76581e-05	3.62749e-05	3.75033e-05	3.95175e-05	3.9116e-05	3.77154e-05	3.91239e-05	4.10049e-05	3.94218e-05	3.49365e-05	3.09532e-05	2.95383e-05	2.87014e-05	2.74265e-05	2.72097e-05	2.80521e-05	2.92799e-05	2.89112e-05	2.56964e-05	2.29265e-05	2.22673e-05	2.16544e-05	2.09907e-05	2.08651e-05	2.09908e-05	2.23232e-05	2.37858e-05	2.18809e-05	1.79599e-05	1.74292e-05	2.02655e-05	2.16279e-05	2.09657e-05	2.00455e-05	1.86738e-05	1.81085e-05	1.91237e-05	1.98175e-05	1.89036e-05	1.67929e-05	1.44075e-05	1.30734e-05	1.33865e-05	1.34271e-05	1.17795e-05	9.97027e-06	9.36729e-06	1.01948e-05	1.28704e-05	1.53457e-05	1.48945e-05	1.39631e-05	1.54634e-05	1.70833e-05	1.64607e-05	1.51045e-05	1.39375e-05	1.20114e-05	1.06993e-05	1.1308e-05	1.20518e-05	1.16367e-05	1.02826e-05	9.10201e-06	9.22293e-06	9.91365e-06	1.04797e-05	1.03107e-05	8.80222e-06	7.72043e-06	7.72666e-06	7.7415e-06	8.6217e-06	9.61269e-06	8.75703e-06	8.12979e-06	8.63483e-06	7.92008e-06	6.3403e-06	6.11559e-06	7.9421e-06	9.16883e-06	7.73573e-06	6.5665e-06	6.33799e-06	4.8834e-06	4.01399e-06	4.76368e-06	5.1799e-06	5.59148e-06	6.1903e-06	5.53904e-06	4.39602e-06	3.96009e-06	3.89031e-06	4.18227e-06	4.86383e-06	5.19556e-06	5.07792e-06	4.9021e-06	4.21001e-06	3.03218e-06	2.64148e-06	3.2583e-06	3.66148e-06	3.53607e-06	3.49683e-06	3.49173e-06	3.18112e-06	2.77245e-06	2.67052e-06	2.81277e-06	2.72157e-06	2.39594e-06	2.51541e-06	3.19074e-06	3.44879e-06	2.94437e-06	2.22719e-06	1.44834e-06	9.10839e-07	8.27907e-07	8.08649e-07	1.09864e-06	2.64931e-06	5.08202e-06	5.81836e-06	3.9366e-06	2.33462e-06	2.88194e-06	3.76396e-06	3.11706e-06	1.68052e-06	9.72664e-07	1.01945e-06	1.2244e-06	1.65859e-06	2.17342e-06	2.28205e-06	2.20345e-06	2.36617e-06	2.44608e-06	2.08055e-06	1.94052e-06	2.33569e-06	2.2922e-06	1.68301e-06	1.43874e-06	1.42712e-06	9.68972e-07	5.60496e-07	8.90019e-07	1.5009e-06	1.85725e-06	1.82664e-06	1.21462e-06	5.01913e-07	4.11788e-07	8.26016e-07	1.29822e-06	1.57026e-06	1.60194e-06	1.34536e-06	7.63408e-07	2.30459e-07	4.07971e-08	2.09823e-08	7.27391e-08	2.45789e-07	3.85555e-07	4.63837e-07	7.20856e-07	1.01714e-06	1.0464e-06	8.16994e-07	5.36563e-07	6.18647e-07	9.88678e-07	1.12928e-06	1.29041e-06	1.62599e-06	1.41096e-06	6.75021e-07	2.42993e-07	1.9498e-07	1.51264e-07	9.47257e-08	1.27348e-07	2.11962e-07	2.93796e-07	3.02626e-07	1.88305e-07	5.49856e-08	8.19104e-08	3.50809e-07	7.2623e-07	9.53177e-07	9.42744e-07	9.98858e-07	1.60619e-06	2.59141e-06	2.90264e-06	1.99314e-06	7.93664e-07	4.97054e-07	1.1285e-06	1.6243e-06	1.22318e-06	4.76001e-07	1.28595e-07	2.721e-07	8.13082e-07	1.19647e-06	8.67917e-07	3.10745e-07	8.14222e-08	3.72863e-08	1.41452e-08	3.36699e-08	9.71073e-08	1.45216e-07	1.22195e-07	6.02103e-08	1.74577e-08	5.80401e-08	2.82794e-07	5.91407e-07	6.50691e-07	4.03928e-07	1.51665e-07	2.54928e-07	8.25253e-07	1.20364e-06	8.20683e-07	2.49609e-07	3.87467e-08	1.19137e-07	4.37225e-07	6.79749e-07	4.92916e-07	1.58273e-07	2.23507e-08	1.40805e-08	1.50304e-08	1.30174e-07	4.82008e-07	7.48782e-07	6.50559e-07	4.9405e-07	4.02671e-07	2.15559e-07	8.25843e-08	1.46512e-07	2.25604e-07	1.60885e-07	7.95457e-08	1.2218e-07	1.77762e-07	1.31914e-07	2.323e-07	7.43602e-07	1.15795e-06	8.65902e-07	2.91925e-07	1.24097e-07	3.91468e-07	8.22992e-07	1.25051e-06	1.33245e-06	8.24185e-07	2.46852e-07	6.16136e-08	5.7219e-08	3.38843e-08	8.70516e-09	3.85139e-09	1.47032e-08	2.19846e-08	1.46564e-08	7.75148e-09	1.72194e-08	2.80036e-08	2.15683e-08	3.60459e-08	2.74238e-07	8.08679e-07	1.0814e-06	7.09504e-07	3.20083e-07	4.46934e-07	6.6851e-07	5.0834e-07	1.79595e-07	2.10319e-08	9.13021e-12	2.57026e-29	2.57026e-29	2.57026e-29	1.38237e-16	5.52949e-16	1.23786e-09	8.54808e-09	9.53192e-08	3.20553e-07	4.58464e-07	3.16085e-07	1.2931e-07	7.46749e-08	4.67729e-08	1.12417e-08	2.68793e-08	1.07518e-07	1.6128e-07	1.07524e-07	2.68839e-08	1.15467e-12	2.11468e-08	8.45872e-08	1.26881e-07	8.45872e-08	8.15156e-08	2.66061e-07	4.60557e-07	3.90039e-07	1.62903e-07	3.16533e-08	7.32201e-09	5.74643e-09	2.51424e-08	8.8822e-08	1.3288e-07	1.66225e-07	3.26532e-07	4.5802e-07	3.21803e-07	1.07901e-07	2.5056e-08	1.08466e-08	3.6746e-09	5.57139e-08	2.19147e-07	3.28731e-07	2.19182e-07	5.48184e-08	3.0515e-08	1.22023e-07	1.83035e-07	1.22023e-07	3.34843e-08	1.19136e-08	1.9559e-07	7.22794e-07	1.0693e-06	7.1088e-07	1.7772e-07	2.57026e-29	2.57026e-29	2.57026e-29	2.57026e-29	2.93318e-08	1.17327e-07	1.76666e-07	2.20709e-07	5.66358e-07	1.1278e-06	1.18494e-06	7.01664e-07	4.50021e-07	4.79627e-07	3.20669e-07	1.65055e-07	3.4029e-07	5.28397e-07	3.82683e-07	1.25003e-07	1.51322e-07	8.34874e-07	2.00075e-06	2.34343e-06	1.34458e-06	3.03972e-07	9.64026e-08	3.84647e-07	7.3532e-07	1.02535e-06	1.23102e-06	1.29942e-06	1.12086e-06	6.295e-07	1.55549e-07	4.31009e-13	7.00223e-11	2.78162e-10	4.22442e-10	3.00454e-10	1.03445e-10	2.2693e-11	5.77707e-12	1.66113e-13	1.15893e-13	1.17171e-08	4.68684e-08	7.03026e-08	4.68684e-08	1.17171e-08	4.32619e-08	1.73047e-07	4.43273e-07	9.07856e-07	1.14548e-06	7.41515e-07	2.32197e-07	1.26914e-07	1.57076e-07	9.43304e-08	2.30912e-08	9.7255e-10	3.34608e-10	1.46353e-10	9.75688e-11	2.43922e-11	1.17911e-09	4.71645e-09	7.19853e-09	4.56542e-08	2.92441e-07	7.58147e-07	9.34389e-07	5.5544e-07	1.49477e-07	1.29738e-07	3.11677e-07	3.63878e-07	2.08039e-07	4.68776e-08	1.98728e-10	2.98093e-10	1.98728e-10	4.96821e-11	2.57026e-29	4.81861e-08	1.92744e-07	2.89143e-07	3.0217e-07	4.85625e-07	6.56027e-07	4.37308e-07	1.09324e-07	1.97188e-08	7.88566e-08	1.21033e-07	8.98645e-08	3.6235e-08	1.10204e-08	2.75953e-09	1.85246e-12	3.30042e-13	4.95062e-13	7.55943e-08	3.04242e-07	4.61027e-07	3.13571e-07	8.79066e-08	2.12623e-08	2.91164e-08	1.94838e-08	4.98028e-09	8.74793e-11	2.18704e-11	2.23286e-15	2.31175e-08	9.247e-08	1.38705e-07	9.247e-08	2.31175e-08	2.57026e-29	4.24981e-10	1.69993e-09	2.54989e-09	1.69993e-09	6.8155e-10	1.02628e-09	1.53941e-09	1.02628e-09	2.56569e-10	2.57026e-29	2.57026e-29	2.07541e-10	8.30164e-10	1.24525e-09	2.9112e-08	1.13335e-07	1.69691e-07	1.13127e-07	2.82818e-08	2.74126e-15	6.85315e-16	2.57026e-29	2.57026e-29	2.57026e-29	2.57026e-29	2.57026e-29	2.57026e-29	4.96702e-11	1.98681e-10	2.98021e-10	1.71619e-07	6.85732e-07	1.02852e-06	6.85704e-07	1.71509e-07	1.40255e-10	1.16726e-10	6.52653e-11	3.28649e-11	1.4463e-11	4.99741e-12	1.24935e-12	2.57026e-29	2.57026e-29	2.57026e-29	2.57026e-29	2.30716e-13	9.22863e-13	1.38429e-12	9.22863e-13	2.30716e-13	2.57026e-29	2.57026e-29	3.87269e-14	1.8746e-08	7.49838e-08	1.12475e-07	2.12136e-07	5.78405e-07	8.67113e-07	6.14908e-07	1.81351e-07	5.43115e-08	1.73047e-07	2.59571e-07	1.73047e-07	4.32619e-08	1.00679e-07	4.02716e-07	6.04075e-07	4.02973e-07	1.01705e-07	1.53941e-09	1.02628e-09	2.56569e-10	2.57026e-29	2.57026e-29	2.98487e-12	6.35951e-06	2.5438e-05	3.8157e-05
