# Supplementary material for: Impaired Cell Cycle Progression and Self-Renewal of Fetal Neural Stem and Progenitor Cells in a Murine Model of Intrauterine Growth Restriction
Source: Front Cell Dev Biol. 2022 Jul 12;10:821848. doi: 10.3389/fcell.2022.821848 (PMC9314876; doi:10.3389/fcell.2022.821848)
Supplement: Supplementary file 3 [file DataSheet2.ZIP › Data-FigureS5/RNASEQ91/logs/salmon_quant.log]

[2019-08-12 17:58:46.703] [jointLog] [info] Fragment incompatibility prior below threshold.  Incompatible fragments will be ignored.
[2019-08-12 17:58:46.703] [jointLog] [info] Usage of --validateMappings implies use of minScoreFraction. Since not explicitly specified, it is being set to 0.65
[2019-08-12 17:58:46.703] [jointLog] [info] Usage of --validateMappings implies a default consensus slack of 0.2. Setting consensusSlack to 0.2.
[2019-08-12 17:58:46.703] [jointLog] [info] parsing read library format
[2019-08-12 17:58:46.703] [jointLog] [info] There is 1 library.
[2019-08-12 17:58:46.791] [jointLog] [info] Loading Quasi index
[2019-08-12 17:58:46.795] [jointLog] [info] Loading 32-bit quasi index
[2019-08-12 17:59:13.503] [jointLog] [info] done
[2019-08-12 17:59:13.503] [jointLog] [info] Index contained 116,546 targets
[2019-08-12 17:59:15.247] [jointLog] [info] Automatically detected most likely library type as ISR
[2019-08-12 18:00:33.592] [jointLog] [info] Thread saw mini-batch with a maximum of 1.66% zero probability fragments
[2019-08-12 18:00:33.636] [jointLog] [info] Thread saw mini-batch with a maximum of 1.72% zero probability fragments
[2019-08-12 18:00:33.640] [jointLog] [info] Thread saw mini-batch with a maximum of 1.72% zero probability fragments
[2019-08-12 18:00:33.642] [jointLog] [info] Thread saw mini-batch with a maximum of 1.66% zero probability fragments
[2019-08-12 18:00:33.651] [jointLog] [info] Thread saw mini-batch with a maximum of 1.74% zero probability fragments
[2019-08-12 18:00:33.665] [jointLog] [info] Thread saw mini-batch with a maximum of 1.82% zero probability fragments
[2019-08-12 18:00:33.669] [jointLog] [info] Thread saw mini-batch with a maximum of 1.74% zero probability fragments
[2019-08-12 18:00:33.698] [jointLog] [info] Thread saw mini-batch with a maximum of 1.76% zero probability fragments
[2019-08-12 18:00:33.921] [jointLog] [info] Computed 300,937 rich equivalence classes for further processing
[2019-08-12 18:00:33.921] [jointLog] [info] Counted 10,123,771 total reads in the equivalence classes 
[2019-08-12 18:00:33.931] [jointLog] [info] Number of mappings discarded because of alignment score : 971,303
[2019-08-12 18:00:33.931] [jointLog] [info] Number of fragments entirely discarded because of alignment score : 373,681
[2019-08-12 18:00:33.931] [jointLog] [info] Number of fragments discarded because they are best-mapped to decoys : 0
[2019-08-12 18:00:33.931] [jointLog] [info] Number of fragments discarded because they have only dovetail (discordant) mappings : 16,832
[2019-08-12 18:00:33.931] [jointLog] [info] Mapping rate = 70.6365%

[2019-08-12 18:00:33.931] [jointLog] [info] finished quantifyLibrary()
[2019-08-12 18:00:33.983] [jointLog] [info] Starting optimizer
[2019-08-12 18:00:34.061] [jointLog] [info] Marked 0 weighted equivalence classes as degenerate
[2019-08-12 18:00:34.074] [jointLog] [info] iteration = 0 | max rel diff. = 6846.48
[2019-08-12 18:00:34.198] [jointLog] [info] iteration 11, adjusting effective lengths to account for biases
[2019-08-12 18:00:33.921] [fileLog] [info] 
At end of round 0
==================
Observed 14332210 total fragments (14332210 in most recent round)

[2019-08-12 18:01:11.402] [jointLog] [info] Computed expected counts (for bias correction)
[2019-08-12 18:01:11.402] [jointLog] [info] processed bias for 0.0% of the transcripts
[2019-08-12 18:01:15.756] [jointLog] [info] processed bias for 10.0% of the transcripts
[2019-08-12 18:01:20.235] [jointLog] [info] processed bias for 20.0% of the transcripts
[2019-08-12 18:01:24.830] [jointLog] [info] processed bias for 30.0% of the transcripts
[2019-08-12 18:01:29.386] [jointLog] [info] processed bias for 40.0% of the transcripts
[2019-08-12 18:01:34.083] [jointLog] [info] processed bias for 50.0% of the transcripts
[2019-08-12 18:01:38.125] [jointLog] [info] processed bias for 60.0% of the transcripts
[2019-08-12 18:01:38.818] [jointLog] [info] processed bias for 100.0% of the transcripts
[2019-08-12 18:01:39.969] [jointLog] [info] iteration = 100 | max rel diff. = 19.0509
[2019-08-12 18:01:41.222] [jointLog] [info] iteration = 200 | max rel diff. = 9.54776
[2019-08-12 18:01:42.464] [jointLog] [info] iteration = 300 | max rel diff. = 15.4182
[2019-08-12 18:01:43.704] [jointLog] [info] iteration = 400 | max rel diff. = 1.0851
[2019-08-12 18:01:44.954] [jointLog] [info] iteration = 500 | max rel diff. = 1.21471
[2019-08-12 18:01:46.185] [jointLog] [info] iteration = 600 | max rel diff. = 2.38287
[2019-08-12 18:01:47.436] [jointLog] [info] iteration = 700 | max rel diff. = 0.147648
[2019-08-12 18:01:48.710] [jointLog] [info] iteration = 800 | max rel diff. = 0.0499339
[2019-08-12 18:01:49.970] [jointLog] [info] iteration = 900 | max rel diff. = 0.205773
[2019-08-12 18:01:51.221] [jointLog] [info] iteration = 1,000 | max rel diff. = 0.0563441
[2019-08-12 18:01:52.473] [jointLog] [info] iteration = 1,100 | max rel diff. = 0.0363138
[2019-08-12 18:01:53.722] [jointLog] [info] iteration = 1,200 | max rel diff. = 0.118437
[2019-08-12 18:01:54.982] [jointLog] [info] iteration = 1,300 | max rel diff. = 0.0361736
[2019-08-12 18:01:56.270] [jointLog] [info] iteration = 1,400 | max rel diff. = 0.0377006
[2019-08-12 18:01:56.958] [jointLog] [info] iteration = 1,456 | max rel diff. = 0.00756247
[2019-08-12 18:01:56.961] [jointLog] [info] Finished optimizer
[2019-08-12 18:01:56.961] [jointLog] [info] writing output 
