# Supplementary material for: Impaired Cell Cycle Progression and Self-Renewal of Fetal Neural Stem and Progenitor Cells in a Murine Model of Intrauterine Growth Restriction
Source: Front Cell Dev Biol. 2022 Jul 12;10:821848. doi: 10.3389/fcell.2022.821848 (PMC9314876; doi:10.3389/fcell.2022.821848)
Supplement: Supplementary file 3 [file DataSheet2.ZIP › Data-FigureS5/RNASEQ91/aux_info/ambig_info.tsv]

UniqueCount	AmbigCount
0	0
0	0
0	0
0	0
0	0
0	0
0	0
0	0
0	0
0	0
0	0
0	0
0	0
0	0
0	0
0	0
0	0
0	0
0	0
0	0
0	0
0	0
0	0
0	0
0	0
0	0
0	0
0	0
0	0
0	0
0	0
0	0
0	0
0	0
0	0
0	0
0	0
0	0
0	0
0	0
0	0
0	0
0	0
0	0
0	0
0	0
0	0
0	0
0	0
0	0
0	0
0	0
0	0
0	0
0	0
0	0
0	0
0	0
0	0
0	0
0	0
0	0
0	0
0	0
0	0
0	0
0	0
0	0
0	0
0	0
0	0
0	0
0	0
0	0
0	0
0	0
0	0
0	0
0	0
0	0
0	0
0	0
0	0
0	0
0	0
0	0
0	0
0	0
0	0
0	0
0	0
0	0
0	0
0	0
0	0
0	0
0	0
0	0
0	0
0	0
0	0
0	0
0	0
0	0
0	0
0	0
0	0
0	0
0	0
0	0
0	0
0	0
0	0
0	0
0	0
0	0
0	0
0	0
0	0
0	0
0	0
0	0
0	0
0	0
0	0
0	0
0	0
0	0
0	0
0	0
0	0
0	0
0	0
0	0
0	0
0	0
0	0
0	0
0	0
0	0
0	0
0	0
0	0
0	0
0	0
0	0
0	0
0	0
0	0
0	0
0	0
0	0
0	0
0	0
0	0
0	0
0	0
0	0
0	0
0	0
0	0
0	0
0	0
0	0
0	0
0	0
0	0
0	0
0	0
0	0
0	0
0	0
0	0
0	0
0	0
0	0
0	0
0	0
0	0
0	0
0	0
0	0
0	0
0	0
0	0
0	0
0	0
0	0
0	0
0	0
0	0
0	0
0	0
0	0
0	0
0	0
0	0
0	0
0	0
4	0
0	1
0	1
0	0
0	1
0	2
0	2
0	0
0	0
0	0
0	0
0	0
4	5
1	1
6	5
4	7
0	5
0	0
0	0
0	1
0	0
0	0
0	0
7	4
0	4
0	4
0	0
0	0
0	0
0	0
0	0
0	0
0	0
0	4
0	0
0	3
0	3
0	1
0	0
0	3
0	0
0	0
0	0
0	0
0	0
0	0
0	0
0	0
0	0
0	0
0	0
0	0
0	0
0	17
0	17
0	0
0	0
0	2
0	2
0	0
0	0
1	3
0	3
0	32
13	0
0	31
0	15
0	32
40	67
0	21
0	56
0	40
0	11
0	32
0	0
3	11
0	11
0	0
1	2129
0	222
0	23
0	20
0	23
0	0
0	0
0	0
0	0
0	0
0	0
0	0
0	0
0	0
0	0
0	0
0	0
0	0
0	0
0	0
0	0
3	0
0	0
0	0
0	0
0	0
0	0
0	0
0	0
0	0
0	0
0	0
8	74
0	0
0	0
0	0
0	0
0	0
0	0
0	0
0	0
0	0
0	0
0	0
0	0
0	0
0	32
0	32
2	39
0	12
0	12
0	0
0	0
0	0
0	0
0	0
0	0
0	0
0	0
0	0
0	0
0	0
0	0
0	0
0	0
0	0
0	0
0	0
0	0
0	0
0	0
0	0
0	0
0	0
0	0
0	858
1	928
0	1052
0	274
2	446
9	108
0	301
1	87
0	2
0	41
0	0
0	1052
0	0
0	0
0	0
0	0
5	0
0	0
0	0
0	0
0	0
0	0
0	0
0	0
0	0
0	0
5	0
0	0
0	0
0	0
0	0
0	0
0	0
0	0
0	0
0	0
0	0
0	0
0	0
0	0
0	0
0	0
0	0
0	0
0	0
0	0
0	0
0	0
0	0
0	0
0	0
0	0
0	0
0	0
0	0
1	2
0	2
9	27
0	27
0	0
0	0
0	0
0	0
0	0
0	0
0	0
0	0
0	0
0	0
0	0
0	0
0	0
0	0
0	0
0	0
0	0
0	0
0	0
0	0
0	0
0	0
0	0
0	0
0	0
0	0
0	0
0	0
0	0
0	0
0	0
0	0
0	0
0	0
0	0
0	0
0	0
0	0
0	0
0	0
0	0
0	0
0	0
0	0
0	0
0	0
0	0
0	0
0	0
0	0
0	0
0	0
0	0
0	0
0	1
0	1
0	0
0	0
0	0
0	0
0	0
0	0
0	0
0	0
0	0
0	0
0	0
0	0
0	0
0	0
0	0
0	0
0	0
0	0
0	0
0	0
0	0
0	0
0	0
0	0
0	0
0	0
0	0
0	0
0	0
0	0
0	0
0	0
0	0
0	0
0	0
0	0
0	0
0	0
0	0
0	0
0	0
0	0
0	0
0	0
0	0
0	0
0	0
0	0
0	0
0	0
0	0
0	0
0	0
0	0
0	0
0	0
0	0
0	0
0	0
0	0
0	0
0	0
0	0
0	0
0	0
0	0
0	0
0	0
0	0
0	0
0	0
0	0
0	0
0	0
0	0
0	0
0	0
0	0
0	0
0	0
0	0
0	0
0	0
0	0
0	0
0	0
0	0
0	0
0	0
0	0
0	0
0	0
0	0
0	0
0	0
0	0
0	0
0	0
0	0
0	0
0	0
0	0
0	0
0	0
0	0
0	0
0	0
0	0
0	0
0	0
0	0
0	0
0	0
0	0
0	0
0	0
0	0
0	0
0	0
0	0
0	0
0	0
0	0
0	0
0	0
0	0
0	0
0	0
0	0
0	0
0	0
0	0
0	0
0	0
0	0
0	0
0	0
0	0
0	0
0	0
0	0
0	0
0	0
0	0
0	0
0	0
0	0
0	0
0	0
0	0
0	0
0	0
0	0
0	0
0	0
0	0
0	0
0	0
0	0
0	0
0	0
0	0
0	0
0	0
0	0
0	0
0	0
0	0
0	0
0	0
0	0
0	0
0	0
0	0
0	0
0	0
0	0
0	0
0	0
0	0
0	0
0	0
0	0
0	0
0	0
0	0
0	0
0	0
0	0
0	0
0	0
0	0
0	0
0	0
0	0
0	0
0	0
0	0
0	0
0	0
0	0
0	0
0	0
0	0
0	0
0	1
0	1
0	0
0	0
0	0
0	0
0	0
0	0
0	0
0	0
0	0
0	0
0	0
0	0
0	0
0	0
0	0
0	0
0	0
0	0
0	0
0	0
0	0
0	0
0	0
0	0
0	0
0	0
0	0
0	0
0	0
0	0
0	0
0	0
0	0
0	0
0	0
0	0
0	0
0	0
0	0
0	0
0	0
0	0
0	0
0	0
0	0
0	0
0	0
0	0
0	0
0	0
0	0
0	0
0	0
0	0
0	0
0	0
0	0
0	0
0	0
0	0
0	0
0	0
0	0
0	0
0	0
0	0
0	0
0	0
0	0
0	0
0	0
0	0
0	0
0	0
0	0
0	0
0	0
0	0
0	0
0	0
0	0
0	0
0	0
0	0
0	0
0	0
0	0
0	0
0	0
0	0
0	0
0	0
0	0
0	0
0	0
0	0
0	0
0	0
0	0
0	0
0	0
0	0
0	0
0	0
0	0
0	0
0	0
0	0
0	0
0	0
0	0
0	0
0	0
0	0
0	0
0	0
0	0
0	0
0	0
0	0
0	0
0	0
0	0
0	0
0	0
0	0
0	0
0	0
0	0
0	0
38793	7
470	1
11600	44
13995	14150
175	4471
5	2343
0	38541
16	35995
3996	5
22	32209
60461	27900
13026	38
27964	0
7	2
0	334
0	367
0	290
3	389
1	81
0	32
0	189
0	304
0	141
0	96
1	132
5	65
3174	1801
10	777
4	428
2	318
5	574
90	9
0	277
10	152
0	273
16	127
2	252
1	32
0	6
0	18
0	58
2	86
0	109
1	43
2	23
39	127
0	22
0	46
0	283
0	0
0	0
0	0
0	0
335	507
16	8
0	102
0	503
1	141
0	74
0	12
0	46
0	45
74	0
422	1555
115	1555
251	241
15	123
2	10
1	65
3	29
11	81
3	144
7	11
0	239
0	105
0	16
4	239
0	241
4	255
0	185
0	234
0	192
2	38
14	25
0	18
8	58
6	164
5	108
0	90
0	54
0	0
4345	2249
8	60
1	58
0	57
179	335
0	326
0	6
0	51
0	215
1	32
1	34
393	83
0	29
0	19
0	41
0	14
4	839
38	919
21	245
7	0
1	38
0	123
0	17
2	17
0	28
0	18
0	7
3	0
10	5
0	779
0	682
0	499
6	125
1	43
0	39
0	40
1	43
5	18
10	4
1	0
0	8
0	1
1	5
0	32
4	32
0	28
0	32
0	0
0	0
48	379
13	386
0	24
0	0
4	124
6	15
0	0
15	1028
2	1029
31	462
10	581
1	70
4	744
1	41
3	9
3	47
8	42
12	59
28	216
2	216
0	0
0	47
0	47
6	43
0	0
0	41
0	3
1	3
0	4
0	5
0	6
0	0
1	40
0	0
520	520
6	95
0	336
0	513
29	1
0	0
0	1
0	0
0	0
0	0
0	0
0	21
0	23
0	18
0	17
0	14
0	2
0	0
0	6
0	5
0	2
0	2
0	2
0	0
0	0
0	0
0	0
0	0
1	0
1	0
0	3
0	2
0	3
0	0
0	3
0	3
0	0
0	0
0	0
0	0
11806	1434
0	0
4	283
0	850
34	677
0	694
0	976
0	7
156	592
48	283
2	76
76	950
1	418
0	90
4	82
1	154
0	149
9	27
3	70
1	159
236	125
5	2
11	123
0	33
326	33
106	0
0	0
0	0
34	0
113	367
2	65
3	68
334	272
2	84
18	84
3	2
153	76
0	51
0	4
0	67
408	25
5	25
8	443
0	50
0	114
18	141
31	433
0	70
3	63
0	233
0	242
2	112
7	93
34	149
0	0
0	0
0	0
27	3
3	151
0	151
0	8
2	1
27	394
0	261
1	394
1	0
1	2
3	2
2	3
7	562
12	562
0	2
21	111
13	112
2	16
0	0
0	0
0	7
0	8
0	110
0	1
0	59
1	0
0	5
0	0
0	0
0	0
0	1
0	1
1	1
0	1
0	1
0	1
0	1
0	1
0	1
2	254
8	254
1	171
1	0
0	0
0	0
0	0
0	0
0	0
0	0
0	0
0	35
0	35
2	3
0	31
0	20
0	0
0	0
75	226
3	3
0	11
0	7
3	214
0	4
25	9
3	51
1	0
0	0
0	0
0	0
0	153
2	154
0	159
0	4
0	10
0	8
0	0
0	0
0	0
0	0
0	0
0	0
0	0
0	0
163	86
4	31
0	84
10	33
9	1029
0	125
0	99
0	11
1	31
0	1029
0	0
4	62
0	62
2	77
32	78
0	16
0	15
0	0
0	1
1	0
3	4
0	15
0	0
0	44
13	1151
5	2
2	1076
0	1179
68	978
1	299
73	1
742	0
146	37
2	36
0	38
52	0
0	219
0	0
0	14
0	12
0	209
0	17
1	220
260	0
8	0
623	169
9	92
8	31
25	97
253	54
1	10
0	47
8	42
293	868
0	766
0	2
11	225
9	90
2	0
0	102
105	391
1	66
0	381
0	265
5	132
0	635
0	3
0	251
1	180
0	257
1	182
0	72
38	204
0	194
0	194
0	193
3	99
0	139
5	118
0	1
0	37
0	172
4	120
0	124
0	97
4	601
8	589
0	612
12	611
16	0
150	65
27	94
0	65
0	2
0	0
0	0
0	0
0	0
0	0
0	0
0	0
0	0
130	19
0	19
18	106
61	204
43	50
0	46
3	147
0	112
6	21
26	137
0	116
12	58
38	6
0	8
2	9
2	67
0	73
0	61
0	17
0	18
0	17
0	16
0	10
0	17
0	0
62	13
0	13
13	93
0	3
0	324
0	275
0	324
7	144
3	142
5	28
0	121
0	102
18	0
6	25
16	24
3	41
6	16
116	5
9	12
1	6
6	2
1	57
9	17
1	2327
24	261
6	22
4	187
0	18
0	138
0	2322
0	0
0	0
0	227
0	229
5	31
2	28
0	31
0	26
0	20
1	22
4	1
6	0
9	10
0	1
2	7
2	3
0	113
0	37
0	75
0	66
0	19
0	26
3	16
2	65
0	111
5	17
0	44
1	110
12	114
0	67
0	13
0	22
2	17
0	97
0	9
0	14
0	21
0	112
69	1673
1	1698
4	625
7	0
69	105
20	128
0	663
2	726
15	331
210	281
1	35
2	0
3	0
0	0
86	1474
1	1559
6	1436
4	112
0	34
5	35
2	4
25	675
0	324
3	308
0	400
0	313
25	1
111	826
7	375
6	178
2	527
0	114
2	11
0	51
0	334
6	18
3	30
0	26
0	85
4	85
0	741
0	20
0	19
0	6
0	1
0	9
0	1
357	1070
28	950
0	66
10	115
1	114
3	154
1	95
0	1
7	10
0	1
0	3
36	22
0	21
0	4
0	4
0	2
365	515
3	440
1061	3358
0	2421
1	1489
56	2633
3	1600
0	0
47	1540
21	82
4	487
4	187
1	139
100	2
5	34
17	1039
2	96
12	43
10	84
1	8
35	6
156	49
0	49
2	0
0	1
13	0
169	270
15	143
4	154
69	267
0	212
0	266
0	131
1	9
1	28
2	1
0	266
0	652
61	648
6	464
6	572
9	651
4	21
0	82
0	566
2	6
0	0
0	0
0	0
0	0
0	8
0	0
0	1
0	0
0	7
3	4
0	4
0	0
0	3
9	1022
0	1726
1	39
0	55
1224	1720
7	884
0	127
2	3
0	338
0	93
0	23
2	9
26	65
7	21
0	191
0	99
0	606
1	62
371	1
7	1
12	124
0	12
0	10
0	18
35	14
0	18
0	15
5	97
6	49
0	0
0	0
0	0
0	0
0	0
0	0
0	27
4	89
7	89
0	36
32	1347
0	1356
1	1339
15	52
1	197
1	1359
1932	51
37	73
0	28
4	23
4	3
5	507
3	623
0	7
4	624
9	96
1	431
20	626
4	634
3	3
1	0
6	120
0	0
59	189
15	184
1	15
343	127
9	29
1	28
5	41
1	17
751	88
2	27
4	60
0	7
1	7
0	0
0	0
0	0
325	278
0	275
0	30
0	3
0	7
0	23
0	3
0	3
0	1
1	1
0	1
0	3
0	0
6	4525
19	1353
59	5513
18	224
217	481
0	145
3	125
15	162
0	10
0	0
5	37
7	9
1	67
0	0
0	0
12	56
0	488
0	15
1	5
1	88
114	600
0	61
3	162
25	121
10	13
1	56
0	307
4	372
0	490
5	485
1	482
0	315
1263	1
0	1
0	0
0	1
0	1
0	0
0	1
0	1
277	208
1	208
5	29
1	34
4	41
0	119
81	32
3	32
1	2
0	2
0	0
0	0
1	122
0	7
2	10
21	38
0	61
0	45
1	96
0	6
0	0
7	41
1	50
0	39
0	1
0	1
0	51
8	171
0	171
0	3167
36	3096
2	1480
5	265
2	164
14	171
4	77
2	34
0	3167
243	705
0	18
9	43
0	21
1	19
0	59
0	34
2	30
0	8
1	6
5	1301
0	1267
1	156
3	393
36	1051
1	201
0	107
0	65
0	225
0	43
0	134
14	573
0	80
0	138
0	138
0	366
0	18
0	37
0	50
42	161
160	362
0	13
2	88
13	289
1	32
17	356
0	40
0	134
0	9
194	100
5	99
0	14
0	2
0	455
21	288
2	216
0	42
4	48
1	91
2	1
1	37
0	48
0	413
25	448
54	448
3	0
13	0
0	0
1	0
1	0
0	1
0	1
0	0
0	1
0	0
0	0
2	0
0	0
0	0
0	0
0	0
0	0
14	5
0	5
0	66
0	3
0	1
0	0
0	3
0	1
0	3
0	1
0	1
0	2
0	0
0	5
0	1
0	0
0	30
8	30
191	428
29	14
0	9
0	10
566	173
0	56
0	123
0	0
0	0
0	0
4	44
0	0
0	78
0	74
2	350
1	387
53	18
2	263
12	79
1	12
5	13
0	5
0	13
0	7
0	10
0	13
0	11
0	10
0	4
0	9
1	9
0	5
3	14
0	13
18	7
1	11
33	0
0	0
0	0
0	0
0	0
0	14
0	0
0	0
0	0
0	0
0	0
0	0
0	0
48	463
31	511
12	209
0	0
0	2
0	2
0	0
0	2
56	478
2	478
3	107
1	0
2	277
633	290
4	89
0	203
1	52
9	101
0	7
0	7
8729	265
0	261
1	422
24	422
20	185
3	88
3	53
13	14
0	1158
0	1041
0	194
0	241
0	1203
31	807
0	90
44	294
7	436
2	334
2	76
1	29
0	37
8	16
21	1
0	32
0	170
370	666
1	303
2	204
2	78
0	964
1	14
0	37
16	305
0	20
0	14
0	12
0	14
0	489
2	979
1	145
22	338
7	121
7	30
2	25
1	129
0	33
0	73
7	34
1	134
0	0
0	0
0	0
0	0
0	0
0	0
0	61
0	39
0	1
0	76
0	9
0	1
0	75
0	11
0	4
1	4
0	10
0	0
0	75
1	6
0	6
0	1
0	6
0	0
0	0
1033	489
2	128
1	88
4	105
2	168
2	17
109	17
2	11
0	0
0	0
0	952
3	664
70	378
3	952
0	940
0	0
0	0
1	173
0	92
1	149
5	103
11	30
3	6
5	219
0	6
0	0
0	0
0	0
0	0
0	0
6	712
25	641
3	252
4	59
0	74
0	132
13	22
8	90
1	167
41	1957
37	1957
0	63
4	46
8	2
1	0
0	10
3	11
0	11
0	2
0	1
2	0
2	620
0	623
0	662
1	193
3	75
4	517
0	60
0	157
5	154
14	72
5	202
2	183
0	62
0	64
0	11
12	89
0	91
0	85
18	7
1	2
0	0
0	0
0	0
0	0
0	0
0	0
117	0
0	0
0	2
0	2
0	0
0	0
0	0
0	1
0	0
0	0
46	21
0	9
0	16
0	13
0	0
3	28
3	41
3	50
7	25
1	14
4	16
42	0
3	420
1	14
1	407
0	14
2	30
4	3
6	341
14	46
3	5
4	41
3	2
0	31
6	191
0	194
0	187
23	17
0	180
0	167
19	48
0	56
0	35
7	37
0	35
[truncated: 114,547 more rows]
