# Supplementary material for: Impaired Cell Cycle Progression and Self-Renewal of Fetal Neural Stem and Progenitor Cells in a Murine Model of Intrauterine Growth Restriction
Source: Front Cell Dev Biol. 2022 Jul 12;10:821848. doi: 10.3389/fcell.2022.821848 (PMC9314876; doi:10.3389/fcell.2022.821848)
Supplement: Supplementary file 3 [file DataSheet2.ZIP › Data-FigureS5/RNASEQ91/libParams/flenDist.txt]

9.04672e-43	1.34846e-42	2.00674e-42	2.98159e-42	4.42294e-42	6.55058e-42	9.68619e-42	1.42999e-41	2.10773e-41	3.10173e-41	4.55721e-41	6.68495e-41	9.79046e-41	1.43157e-40	2.08991e-40	3.04613e-40	4.43276e-40	6.44029e-40	9.34203e-40	1.35295e-39	1.95627e-39	2.8241e-39	4.07041e-39	5.85733e-39	8.41525e-39	1.20709e-38	1.72869e-38	2.47173e-38	3.52849e-38	5.02901e-38	3.25542e-10	1.30217e-09	5.75847e-09	2.1626e-06	1.16887e-05	2.74731e-05	3.96743e-05	4.58305e-05	5.24036e-05	6.20186e-05	7.37267e-05	8.73414e-05	0.000102623	0.000115933	0.00012328	0.000128003	0.000131856	0.000133336	0.00014582	0.000178249	0.000212094	0.000236587	0.000264183	0.000297157	0.000322733	0.000338333	0.000352974	0.000377098	0.000416001	0.000457932	0.000495404	0.000538017	0.000585406	0.000632036	0.000673921	0.000708403	0.00075006	0.0008101	0.000879943	0.000949387	0.00101506	0.00108337	0.0011601	0.00123677	0.00131484	0.0014135	0.00152174	0.0016099	0.00168742	0.00176575	0.00184314	0.00194882	0.00208946	0.00221997	0.00232348	0.00242837	0.00254227	0.00264814	0.00275617	0.00289195	0.00303811	0.00315486	0.00326657	0.00341577	0.00357141	0.00369823	0.00381818	0.00396635	0.0041357	0.00428941	0.00441253	0.00451193	0.00461299	0.00474508	0.00491885	0.0051109	0.00526732	0.00539289	0.005536	0.00567866	0.00579058	0.00588735	0.00598981	0.0061206	0.00627346	0.00641626	0.00655254	0.00668327	0.00678185	0.00683385	0.00688654	0.00699775	0.00709552	0.00712063	0.00716162	0.00727199	0.0074221	0.00755684	0.00761237	0.00761418	0.00765366	0.00775304	0.00784655	0.00787744	0.00787362	0.00787091	0.00784862	0.00781923	0.00784711	0.00794176	0.0080218	0.00799631	0.00787466	0.00777747	0.00778576	0.00783601	0.00785262	0.00783585	0.00778766	0.00773843	0.00772567	0.00770198	0.00765211	0.00761878	0.00759119	0.00757068	0.00754878	0.0074522	0.00727746	0.00712431	0.00705941	0.0070503	0.00704525	0.00701384	0.00695462	0.00689514	0.00682965	0.00676358	0.00672897	0.00668918	0.00659515	0.0064757	0.00637515	0.00630968	0.00627872	0.00622503	0.00610463	0.006004	0.00598819	0.0059745	0.00589704	0.00578267	0.00568584	0.00565066	0.00564666	0.00561117	0.0055503	0.00546428	0.00532721	0.00520436	0.00514648	0.00508118	0.00498233	0.00489296	0.00481321	0.00473658	0.00466129	0.00459474	0.00455509	0.00451434	0.00445855	0.00440951	0.00433872	0.00424207	0.00417887	0.00414583	0.00409031	0.00399977	0.00390737	0.00385166	0.00382262	0.00378622	0.00373314	0.00366517	0.00358364	0.00350334	0.00345295	0.00342826	0.00337362	0.00327157	0.00318506	0.00315888	0.00314901	0.00309668	0.00301079	0.00291645	0.00282728	0.00277711	0.00276526	0.00273985	0.0026944	0.00267461	0.00267437	0.00265541	0.00262434	0.00258166	0.00250957	0.00243764	0.00239784	0.00237634	0.00236989	0.00236048	0.00229801	0.00221167	0.00216274	0.0021274	0.00207724	0.00202695	0.00198446	0.00195624	0.00194275	0.00192806	0.00189964	0.00185555	0.00181171	0.00178592	0.00176053	0.00171545	0.00166649	0.00162104	0.00157526	0.00154347	0.00152725	0.00151578	0.0015113	0.00150436	0.00148065	0.00145057	0.00141996	0.0013825	0.00135196	0.00134003	0.00132774	0.00130552	0.00128549	0.00127262	0.00126088	0.00123576	0.00120082	0.00117186	0.00114093	0.00110289	0.00107708	0.00107321	0.00106747	0.00104751	0.00103282	0.00102324	0.0010076	0.000986323	0.000960167	0.000943679	0.000939868	0.000926126	0.000901453	0.000881836	0.000866676	0.000849707	0.000832523	0.000821922	0.000822313	0.00081856	0.000798153	0.000774865	0.000748972	0.00071595	0.000694845	0.000690803	0.000690951	0.000685455	0.000671513	0.000662751	0.000662275	0.000648329	0.00061975	0.000597858	0.000587171	0.000577359	0.000563148	0.000546598	0.000531739	0.000519355	0.000510571	0.000512785	0.00051916	0.000513111	0.000501794	0.000495202	0.000487176	0.000476204	0.000464549	0.00045354	0.000449187	0.000449642	0.000441322	0.000424687	0.0004126	0.000407193	0.000405163	0.000399433	0.000385063	0.000369967	0.000358788	0.0003508	0.000347243	0.000345132	0.000337663	0.000321475	0.000307595	0.000311008	0.000321824	0.000319173	0.00030579	0.000297915	0.000297272	0.000290049	0.000272133	0.000256823	0.000248691	0.000244856	0.000248144	0.000253055	0.000251166	0.000242388	0.000232581	0.000229345	0.000227757	0.000219097	0.000208597	0.000204115	0.000203047	0.000199345	0.00019386	0.000188089	0.000181852	0.000176755	0.000171131	0.000163372	0.000159018	0.000165702	0.00018054	0.000188311	0.00017934	0.000163655	0.000155749	0.000155474	0.000154453	0.000147456	0.00013496	0.000121734	0.000113185	0.000113644	0.00012202	0.000128697	0.000126759	0.000119857	0.000115351	0.000115792	0.000115521	0.000111361	0.000108741	0.000108333	0.00010699	0.00010786	0.000112241	0.000117202	0.000119921	0.000114584	0.000101076	8.91976e-05	8.39893e-05	8.44994e-05	9.22523e-05	0.000103308	0.000104891	9.35097e-05	7.93894e-05	7.04831e-05	6.76753e-05	6.86646e-05	7.18315e-05	7.66618e-05	7.95053e-05	7.71506e-05	7.06163e-05	6.32555e-05	5.99971e-05	6.26423e-05	6.62333e-05	6.45745e-05	5.86537e-05	5.61877e-05	5.91309e-05	5.95299e-05	5.37508e-05	4.79858e-05	4.61234e-05	4.66179e-05	4.87051e-05	5.20845e-05	5.46713e-05	5.47258e-05	5.42211e-05	5.41801e-05	5.09159e-05	4.50917e-05	4.20288e-05	4.16147e-05	4.21533e-05	4.46251e-05	4.56183e-05	4.17659e-05	3.82824e-05	3.86006e-05	3.83928e-05	3.729e-05	3.87501e-05	3.99963e-05	3.75942e-05	3.45481e-05	3.41348e-05	3.55701e-05	3.67722e-05	3.64777e-05	3.42084e-05	3.01268e-05	2.51779e-05	2.28267e-05	2.60645e-05	3.02008e-05	2.92772e-05	2.52217e-05	2.18983e-05	2.02358e-05	1.99902e-05	1.99419e-05	1.84456e-05	1.49826e-05	1.16922e-05	1.19734e-05	1.60297e-05	1.9996e-05	2.06352e-05	1.93369e-05	1.84423e-05	1.81505e-05	1.89252e-05	1.93967e-05	1.7357e-05	1.50241e-05	1.43685e-05	1.34106e-05	1.14218e-05	1.07096e-05	1.24148e-05	1.38037e-05	1.26907e-05	1.12881e-05	1.20325e-05	1.3881e-05	1.4139e-05	1.21787e-05	9.84201e-06	8.65914e-06	8.60463e-06	8.71217e-06	8.64677e-06	8.6868e-06	8.40886e-06	8.0492e-06	8.54739e-06	8.88973e-06	7.99761e-06	7.15529e-06	6.79238e-06	6.64534e-06	7.78236e-06	8.95586e-06	8.37322e-06	7.84186e-06	7.77608e-06	6.26824e-06	4.15003e-06	3.84313e-06	5.98573e-06	8.37562e-06	8.28404e-06	6.49975e-06	5.39668e-06	6.50775e-06	9.90409e-06	1.12632e-05	8.40103e-06	5.88536e-06	5.36464e-06	4.96913e-06	5.70298e-06	8.05929e-06	8.93025e-06	6.54187e-06	3.56546e-06	2.54771e-06	2.97352e-06	3.2517e-06	2.94211e-06	2.92781e-06	3.16112e-06	2.97871e-06	2.88414e-06	3.1624e-06	3.53031e-06	4.2792e-06	5.10946e-06	5.09954e-06	4.26988e-06	3.41186e-06	3.58948e-06	4.83561e-06	5.61372e-06	4.88872e-06	3.35151e-06	2.58209e-06	3.03851e-06	3.83879e-06	4.14462e-06	3.64091e-06	3.05746e-06	2.7701e-06	1.92919e-06	8.44285e-07	6.09411e-07	1.30984e-06	2.46625e-06	3.03392e-06	3.05968e-06	4.43011e-06	6.18558e-06	5.32843e-06	2.95949e-06	1.62743e-06	1.11285e-06	9.49093e-07	1.2431e-06	1.37096e-06	1.29396e-06	2.08809e-06	3.36086e-06	3.17557e-06	1.77653e-06	1.25547e-06	1.99838e-06	2.90309e-06	3.1554e-06	2.82732e-06	2.50019e-06	2.21671e-06	1.98075e-06	2.10377e-06	2.30479e-06	2.09567e-06	1.6051e-06	1.19284e-06	9.97003e-07	1.20669e-06	1.54654e-06	1.30691e-06	1.05188e-06	1.70663e-06	2.1878e-06	1.38127e-06	3.48447e-07	1.6784e-07	8.67359e-07	2.02716e-06	2.41575e-06	1.54733e-06	6.46869e-07	4.93645e-07	6.99793e-07	7.85988e-07	6.31404e-07	4.95695e-07	5.81473e-07	7.25993e-07	7.68055e-07	6.42379e-07	3.45012e-07	8.85894e-08	2.46368e-07	9.47458e-07	1.43213e-06	1.34995e-06	1.83439e-06	2.71543e-06	2.39042e-06	1.20371e-06	4.83381e-07	3.8999e-07	6.71359e-07	8.66426e-07	5.97605e-07	4.69491e-07	9.29535e-07	1.25024e-06	9.74906e-07	5.87849e-07	3.39495e-07	1.3269e-07	2.20401e-08	9.11258e-09	1.83557e-07	6.88723e-07	1.02164e-06	8.42367e-07	8.1949e-07	9.76402e-07	7.14472e-07	4.02989e-07	3.54786e-07	2.3682e-07	6.1189e-08	2.48439e-09	5.3619e-09	1.15826e-08	1.88152e-08	3.34192e-08	5.33795e-08	5.33132e-08	1.5956e-07	5.35624e-07	8.2239e-07	6.24114e-07	4.21678e-07	7.22396e-07	9.81775e-07	6.41626e-07	2.37853e-07	3.09788e-07	4.64682e-07	3.09788e-07	1.55225e-07	3.11113e-07	6.11297e-07	8.89624e-07	9.45546e-07	5.78515e-07	1.51227e-07	2.63672e-08	3.95365e-08	3.84858e-08	5.51193e-08	1.94733e-07	5.36271e-07	7.43742e-07	4.89041e-07	1.27317e-07	8.53302e-09	6.5702e-09	3.09694e-09	5.67738e-09	1.66833e-08	1.82627e-07	6.66078e-07	1.13089e-06	1.1819e-06	9.04659e-07	4.73231e-07	1.29928e-07	5.82643e-08	8.68461e-08	5.83467e-08	1.03914e-07	3.55642e-07	5.33122e-07	3.55385e-07	1.15418e-07	1.06307e-07	1.59467e-07	1.13692e-07	5.60688e-08	4.42248e-08	2.96742e-08	8.75249e-09	1.03688e-08	3.15121e-08	1.05264e-07	2.7574e-07	3.78848e-07	4.13908e-07	7.25842e-07	9.96756e-07	7.93826e-07	6.79511e-07	7.68826e-07	5.12772e-07	1.81348e-07	2.1186e-07	3.19322e-07	2.15892e-07	5.70736e-08	3.14307e-09	5.25544e-09	7.61903e-09	5.86729e-09	2.64037e-09	1.97057e-09	4.37335e-09	8.33234e-08	3.12592e-07	4.63871e-07	3.09291e-07	7.88848e-08	1.86639e-09	9.81264e-10	1.0068e-07	4.02442e-07	6.05083e-07	4.11885e-07	1.29006e-07	3.98367e-08	2.61227e-08	6.5277e-09	2.80335e-11	4.20475e-11	2.80313e-11	1.49673e-11	3.23808e-11	1.40872e-10	4.97216e-10	9.49177e-10	3.83244e-08	1.89089e-07	4.3841e-07	6.20192e-07	5.61801e-07	3.0592e-07	9.72758e-08	4.67329e-08	6.99589e-08	2.55906e-07	7.01226e-07	9.36111e-07	5.94939e-07	1.53412e-07	8.031e-09	1.85981e-08	6.60542e-08	9.89105e-08	7.47139e-08	5.17841e-08	5.29827e-08	3.53218e-08	8.83046e-09	3.59432e-16	2.39621e-16	4.08872e-14	1.63309e-13	2.44964e-13	1.63309e-13	4.08273e-14	1.095e-29	4.74913e-12	1.39364e-08	6.65418e-08	1.54629e-07	2.31657e-07	2.8239e-07	4.05822e-07	6.70312e-07	9.04299e-07	8.17455e-07	4.2478e-07	9.52348e-08	1.48364e-09	8.14542e-08	3.22654e-07	4.83665e-07	3.22444e-07	1.08324e-07	1.29154e-07	2.39504e-07	2.20714e-07	1.01105e-07	5.58053e-08	1.48623e-07	2.22287e-07	1.48016e-07	4.32464e-08	2.47584e-08	3.69491e-08	2.45699e-08	6.13304e-09	1.095e-29	7.58943e-12	3.03577e-11	7.58e-08	3.03049e-07	4.54539e-07	3.03449e-07	1.31896e-07	2.20325e-07	3.28438e-07	2.44623e-07	1.61211e-07	1.64103e-07	1.14926e-07	3.2915e-08	2.39899e-08	8.92526e-08	1.33879e-07	2.11806e-07	5.12527e-07	7.35321e-07	4.90214e-07	1.27865e-07	2.12449e-08	3.18674e-08	2.12725e-08	5.42141e-09	1.27846e-08	5.05878e-08	1.53545e-07	3.64362e-07	4.90148e-07	3.27316e-07	8.86343e-08	2.84611e-09	1.10198e-10	2.25701e-09	8.91784e-09	1.33768e-08	8.91784e-09	5.54624e-09	1.32671e-08	1.99007e-08	1.32671e-08	3.31678e-09	3.56718e-08	1.42688e-07	2.27551e-07	2.0764e-07	1.60307e-07	1.19371e-07	5.70542e-08	1.08847e-08	3.62961e-15	2.20536e-09	8.82145e-09	1.32322e-08	8.82145e-09	2.20536e-09	1.32103e-16	3.30257e-17	7.07722e-10	2.83089e-09	4.24633e-09	2.83089e-09	3.98324e-08	3.19548e-07	8.86946e-07	1.1348e-06	6.92165e-07	1.6642e-07	5.05627e-09	3.37085e-09	8.42712e-10	1.095e-29	1.095e-29	3.02424e-10	1.22793e-08	4.60928e-08	6.77408e-08	4.50355e-08	1.17518e-08	4.54803e-10	1.13701e-10	1.095e-29	1.095e-29	1.095e-29	8.14874e-09	3.25957e-08	4.88954e-08	3.25993e-08	8.15165e-09	7.2578e-13	3.25542e-10	1.30217e-09	1.95325e-09	1.35421e-09	6.98821e-09	2.61303e-08	5.27174e-08	8.09985e-08	8.92077e-08	5.54153e-08	1.43288e-08	5.29411e-10	2.68112e-10	6.39552e-11	4.8258e-12	1.095e-29	1.095e-29	1.095e-29	2.0463e-11	8.18519e-11	1.22778e-10	8.18519e-11	7.9266e-09	3.16245e-08	4.74368e-08	3.16245e-08	1.54275e-07	5.85479e-07	8.78224e-07	5.8549e-07	1.4644e-07	2.51091e-10	3.73375e-10	2.48916e-10	6.38671e-11	6.5521e-12	9.82816e-12	6.5521e-12	1.63803e-12	1.095e-29	1.095e-29	1.095e-29	2.1475e-11	8.59066e-11	1.28876e-10	5.28861e-09	2.08322e-08	3.12161e-08	2.08107e-08	5.20267e-09	1.095e-29	1.095e-29	1.095e-29	2.42697e-15	9.70787e-15	1.39174e-08	5.8159e-08	9.39131e-08	7.24097e-08	2.65799e-08	4.29243e-09	4.50717e-10	9.39016e-14	3.75606e-13	5.63409e-13	3.90578e-13	1.53788e-13	8.98291e-14	5.9886e-14	1.49715e-14	1.095e-29	1.095e-29	1.095e-29	8.64764e-06	3.45906e-05	5.18859e-05
