# Supplementary material for: Impaired Cell Cycle Progression and Self-Renewal of Fetal Neural Stem and Progenitor Cells in a Murine Model of Intrauterine Growth Restriction
Source: Front Cell Dev Biol. 2022 Jul 12;10:821848. doi: 10.3389/fcell.2022.821848 (PMC9314876; doi:10.3389/fcell.2022.821848)
Supplement: Supplementary file 3 [file DataSheet2.ZIP › Data-FigureS5/RNASEQ90/logs/salmon_quant.log]

[2019-08-12 17:55:30.789] [jointLog] [info] Fragment incompatibility prior below threshold.  Incompatible fragments will be ignored.
[2019-08-12 17:55:30.789] [jointLog] [info] Usage of --validateMappings implies use of minScoreFraction. Since not explicitly specified, it is being set to 0.65
[2019-08-12 17:55:30.789] [jointLog] [info] Usage of --validateMappings implies a default consensus slack of 0.2. Setting consensusSlack to 0.2.
[2019-08-12 17:55:30.789] [jointLog] [info] parsing read library format
[2019-08-12 17:55:30.789] [jointLog] [info] There is 1 library.
[2019-08-12 17:55:30.874] [jointLog] [info] Loading Quasi index
[2019-08-12 17:55:30.877] [jointLog] [info] Loading 32-bit quasi index
[2019-08-12 17:55:57.685] [jointLog] [info] done
[2019-08-12 17:55:57.685] [jointLog] [info] Index contained 116,546 targets
[2019-08-12 17:55:59.388] [jointLog] [info] Automatically detected most likely library type as ISR
[2019-08-12 17:57:16.821] [jointLog] [info] Thread saw mini-batch with a maximum of 1.70% zero probability fragments
[2019-08-12 17:57:16.870] [jointLog] [info] Thread saw mini-batch with a maximum of 1.72% zero probability fragments
[2019-08-12 17:57:16.873] [jointLog] [info] Thread saw mini-batch with a maximum of 1.76% zero probability fragments
[2019-08-12 17:57:16.875] [jointLog] [info] Thread saw mini-batch with a maximum of 1.76% zero probability fragments
[2019-08-12 17:57:16.911] [jointLog] [info] Thread saw mini-batch with a maximum of 1.78% zero probability fragments
[2019-08-12 17:57:16.912] [jointLog] [info] Thread saw mini-batch with a maximum of 1.80% zero probability fragments
[2019-08-12 17:57:16.917] [jointLog] [info] Thread saw mini-batch with a maximum of 1.92% zero probability fragments
[2019-08-12 17:57:16.929] [jointLog] [info] Thread saw mini-batch with a maximum of 1.82% zero probability fragments
[2019-08-12 17:57:17.154] [fileLog] [info] 
At end of round 0
==================
Observed 13977940 total fragments (13977940 in most recent round)

[2019-08-12 17:57:17.154] [jointLog] [info] Computed 301,032 rich equivalence classes for further processing
[2019-08-12 17:57:17.154] [jointLog] [info] Counted 10,066,677 total reads in the equivalence classes 
[2019-08-12 17:57:17.165] [jointLog] [info] Number of mappings discarded because of alignment score : 966,075
[2019-08-12 17:57:17.165] [jointLog] [info] Number of fragments entirely discarded because of alignment score : 363,651
[2019-08-12 17:57:17.165] [jointLog] [info] Number of fragments discarded because they are best-mapped to decoys : 0
[2019-08-12 17:57:17.165] [jointLog] [info] Number of fragments discarded because they have only dovetail (discordant) mappings : 18,133
[2019-08-12 17:57:17.165] [jointLog] [info] Mapping rate = 72.0183%

[2019-08-12 17:57:17.165] [jointLog] [info] finished quantifyLibrary()
[2019-08-12 17:57:17.191] [jointLog] [info] Starting optimizer
[2019-08-12 17:57:17.261] [jointLog] [info] Marked 0 weighted equivalence classes as degenerate
[2019-08-12 17:57:17.273] [jointLog] [info] iteration = 0 | max rel diff. = 6813.43
[2019-08-12 17:57:17.403] [jointLog] [info] iteration 11, adjusting effective lengths to account for biases
[2019-08-12 17:57:55.877] [jointLog] [info] Computed expected counts (for bias correction)
[2019-08-12 17:57:55.877] [jointLog] [info] processed bias for 0.0% of the transcripts
[2019-08-12 17:58:00.325] [jointLog] [info] processed bias for 10.0% of the transcripts
[2019-08-12 17:58:04.920] [jointLog] [info] processed bias for 20.0% of the transcripts
[2019-08-12 17:58:08.988] [jointLog] [info] processed bias for 30.0% of the transcripts
[2019-08-12 17:58:13.746] [jointLog] [info] processed bias for 40.0% of the transcripts
[2019-08-12 17:58:18.307] [jointLog] [info] processed bias for 50.0% of the transcripts
[2019-08-12 17:58:22.902] [jointLog] [info] processed bias for 60.0% of the transcripts
[2019-08-12 17:58:23.465] [jointLog] [info] processed bias for 100.0% of the transcripts
[2019-08-12 17:58:24.615] [jointLog] [info] iteration = 100 | max rel diff. = 12.1757
[2019-08-12 17:58:25.874] [jointLog] [info] iteration = 200 | max rel diff. = 17.7546
[2019-08-12 17:58:27.159] [jointLog] [info] iteration = 300 | max rel diff. = 5.27409
[2019-08-12 17:58:28.416] [jointLog] [info] iteration = 400 | max rel diff. = 0.953991
[2019-08-12 17:58:29.662] [jointLog] [info] iteration = 500 | max rel diff. = 0.823499
[2019-08-12 17:58:31.004] [jointLog] [info] iteration = 600 | max rel diff. = 1.29519
[2019-08-12 17:58:32.269] [jointLog] [info] iteration = 700 | max rel diff. = 0.0830978
[2019-08-12 17:58:33.534] [jointLog] [info] iteration = 800 | max rel diff. = 0.359056
[2019-08-12 17:58:34.780] [jointLog] [info] iteration = 900 | max rel diff. = 0.503295
[2019-08-12 17:58:36.020] [jointLog] [info] iteration = 1,000 | max rel diff. = 0.278207
[2019-08-12 17:58:37.292] [jointLog] [info] iteration = 1,100 | max rel diff. = 0.090861
[2019-08-12 17:58:38.546] [jointLog] [info] iteration = 1,200 | max rel diff. = 0.308219
[2019-08-12 17:58:39.808] [jointLog] [info] iteration = 1,300 | max rel diff. = 0.0542321
[2019-08-12 17:58:41.070] [jointLog] [info] iteration = 1,400 | max rel diff. = 0.0250623
[2019-08-12 17:58:42.307] [jointLog] [info] iteration = 1,500 | max rel diff. = 0.0417851
[2019-08-12 17:58:43.566] [jointLog] [info] iteration = 1,600 | max rel diff. = 0.271314
[2019-08-12 17:58:44.448] [jointLog] [info] iteration = 1,671 | max rel diff. = 0.00454172
[2019-08-12 17:58:44.451] [jointLog] [info] Finished optimizer
[2019-08-12 17:58:44.451] [jointLog] [info] writing output 
