# Supplementary material for: Impaired Cell Cycle Progression and Self-Renewal of Fetal Neural Stem and Progenitor Cells in a Murine Model of Intrauterine Growth Restriction
Source: Front Cell Dev Biol. 2022 Jul 12;10:821848. doi: 10.3389/fcell.2022.821848 (PMC9314876; doi:10.3389/fcell.2022.821848)
Supplement: Supplementary file 3 [file DataSheet2.ZIP › Data-FigureS5/RNASEQ90/aux_info/ambig_info.tsv]

UniqueCount	AmbigCount
0	0
0	0
0	0
0	0
0	0
0	0
0	0
0	0
0	0
0	0
0	0
0	0
0	0
0	0
0	0
0	0
0	0
0	0
0	0
0	0
0	0
0	0
0	1
0	1
0	0
0	0
0	0
0	0
0	0
0	0
0	0
0	0
0	0
0	0
0	0
0	0
0	0
0	0
0	0
0	0
0	0
0	0
0	0
0	0
0	0
0	0
0	0
0	0
0	0
0	0
0	0
0	0
0	0
0	0
0	0
0	0
0	0
0	0
0	0
0	0
0	0
0	0
0	0
0	0
0	0
0	0
0	0
0	0
0	0
0	0
0	0
0	0
0	0
0	0
0	0
0	0
0	0
0	0
0	0
0	0
0	0
0	0
0	0
0	0
0	0
0	0
0	0
0	0
0	0
0	0
0	0
0	0
0	0
0	0
0	0
0	0
0	0
0	0
0	0
0	0
0	0
0	0
0	0
0	0
0	0
0	0
0	0
0	0
0	0
0	0
0	0
0	0
0	0
0	0
0	0
0	0
0	0
0	0
0	0
0	0
0	0
0	0
0	0
0	0
0	0
0	0
0	0
0	0
0	0
0	0
0	0
0	0
0	0
0	0
0	0
0	0
0	0
0	0
0	0
0	0
0	0
0	0
0	0
0	0
0	0
0	0
0	0
0	0
0	0
0	0
0	0
0	0
0	0
0	0
0	0
0	0
0	0
0	0
0	0
0	0
0	0
0	0
0	0
0	0
0	0
0	0
0	0
0	0
0	0
0	0
0	0
0	0
0	0
0	0
0	0
0	0
0	0
0	0
0	0
0	0
0	0
0	0
0	0
0	0
0	0
0	0
0	0
0	0
0	0
0	0
0	0
0	0
0	0
0	0
0	0
0	0
0	0
0	0
0	0
4	5
0	1
0	1
0	1
0	2
0	8
0	8
0	0
0	1
0	1
0	1
0	0
4	7
2	3
8	7
3	3
0	3
0	0
0	0
0	1
0	0
0	0
0	0
3	3
0	3
0	3
0	0
0	0
0	0
0	0
0	0
0	0
0	0
0	3
0	0
0	1
0	1
1	1
0	0
0	1
0	0
0	0
0	0
0	0
0	0
0	0
0	0
0	0
0	0
0	0
0	0
0	0
0	0
0	15
0	15
0	0
0	0
0	1
0	1
0	0
0	0
3	3
0	3
1	29
4	1
0	28
1	14
0	29
43	74
2	25
0	63
0	46
0	11
0	43
0	0
4	13
1	13
0	0
0	2305
0	252
4	17
0	14
0	17
0	0
0	0
0	0
0	0
0	0
0	0
0	0
0	0
0	0
0	0
0	0
0	0
0	0
0	0
0	0
0	0
3	0
0	0
0	0
0	0
0	0
0	0
0	0
0	0
0	0
0	0
0	0
13	70
0	4
0	2
0	4
0	2
0	4
0	2
0	1
0	0
0	0
0	4
0	0
0	0
0	0
0	39
0	39
11	24
1	4
0	4
0	0
0	0
0	0
0	0
0	0
0	0
0	0
0	3
0	0
0	0
0	0
0	0
0	0
0	0
0	0
0	0
0	0
0	0
0	0
0	0
0	0
0	0
0	0
0	0
0	968
0	1042
0	1180
0	303
5	489
9	132
0	335
1	86
1	0
0	45
0	0
0	1180
0	0
0	0
0	0
0	0
2	2
0	0
0	0
0	0
0	0
0	0
0	0
0	0
0	0
0	0
1	0
0	0
0	0
0	0
0	0
0	0
0	0
0	0
0	0
0	0
0	0
0	0
0	0
0	0
0	0
0	0
0	0
0	0
0	0
0	0
0	0
0	0
0	0
0	0
0	0
0	0
0	0
0	0
0	0
0	1
0	1
5	30
0	30
0	0
0	0
0	0
0	0
0	0
0	0
0	0
0	0
0	0
0	0
0	0
0	0
0	0
0	0
0	0
0	0
0	0
0	0
0	0
0	0
0	0
0	0
0	0
0	0
0	0
0	0
0	0
0	0
0	0
0	0
0	0
0	0
0	0
0	0
0	0
0	0
0	0
0	0
0	0
0	0
0	0
0	0
0	0
0	0
0	0
0	0
0	0
0	0
0	0
0	0
0	0
0	0
0	0
0	0
0	0
0	0
0	0
0	0
0	0
0	0
0	0
0	0
0	0
0	0
0	0
0	0
0	0
0	0
0	0
0	0
0	0
0	0
0	0
0	0
0	0
0	0
0	0
0	0
0	0
0	0
0	0
0	0
0	0
0	0
0	0
0	0
0	0
0	0
0	0
0	0
0	0
0	0
0	0
0	0
0	0
0	0
0	0
0	0
0	0
0	0
0	0
0	0
0	0
0	0
0	0
0	0
0	0
0	0
0	0
0	0
0	0
0	0
0	0
0	0
0	0
0	0
0	0
0	0
0	0
0	0
0	0
0	0
0	0
0	0
0	0
0	0
0	0
0	0
0	0
0	0
0	0
0	0
0	0
0	0
0	0
0	0
0	0
0	0
0	0
0	0
0	0
0	0
0	0
0	0
0	0
0	0
0	0
0	0
0	0
0	0
0	0
0	0
0	0
0	0
0	0
0	0
0	0
0	0
0	0
0	0
0	0
0	0
0	0
0	0
0	0
0	0
0	0
0	0
0	0
0	0
0	0
0	0
0	0
0	0
0	0
0	0
0	0
0	0
0	0
0	0
0	0
0	0
0	0
0	0
0	0
0	0
0	0
0	0
0	0
0	0
0	0
0	0
0	0
0	0
0	0
0	0
0	0
0	0
0	0
0	0
0	0
0	0
0	0
0	0
0	0
0	0
0	0
0	0
0	0
0	0
0	0
0	0
0	0
0	0
0	0
0	0
0	0
0	0
0	0
0	0
0	0
0	0
0	0
0	0
0	0
0	0
0	0
0	0
0	0
0	0
0	0
0	0
0	0
0	0
0	0
0	0
0	0
0	0
0	0
0	0
0	0
0	0
0	0
0	0
0	0
0	0
0	0
0	0
0	0
0	0
0	0
0	0
0	0
0	0
0	0
0	0
0	0
0	0
0	0
0	0
0	0
0	0
0	0
0	0
0	0
0	0
0	0
0	0
0	0
0	0
0	0
0	0
0	0
0	0
0	0
0	0
0	0
0	0
0	0
0	0
0	0
0	0
0	0
0	0
0	0
0	0
0	0
0	0
0	0
0	0
0	0
0	0
0	0
0	0
0	0
0	0
0	0
0	0
0	0
0	0
0	0
0	0
0	0
0	0
0	0
0	0
0	0
0	0
0	0
0	0
0	0
0	0
0	0
0	0
0	0
0	0
0	0
0	0
0	0
0	0
0	0
0	0
0	0
0	0
0	0
0	0
0	0
0	0
0	0
0	0
0	0
0	0
0	0
0	0
0	0
0	0
0	0
0	0
0	0
0	0
0	0
0	0
0	0
0	0
0	0
0	0
0	0
0	0
0	0
0	0
0	0
0	0
0	0
0	0
0	0
0	0
0	0
0	0
0	0
0	0
0	0
0	0
0	0
0	0
0	0
0	0
0	0
0	0
0	0
0	0
0	0
0	0
0	0
0	0
0	0
0	0
0	0
0	0
0	0
0	0
0	0
0	0
0	0
0	0
0	0
0	0
0	0
0	0
0	0
0	0
0	0
0	0
0	0
35102	5
578	0
12899	58
12816	12773
162	3975
2	2174
1	33179
13	31975
3409	4
12	29436
54894	25967
12257	48
25200	0
11	1
0	287
0	318
0	226
5	335
2	58
1	23
2	144
0	243
0	123
0	77
1	110
2	55
3698	2010
15	852
3	466
4	352
14	691
86	13
0	269
9	168
0	272
21	137
2	242
1	58
0	6
1	16
0	77
0	86
2	111
12	41
2	21
52	88
0	11
0	33
0	286
0	0
0	0
0	0
0	0
352	602
19	12
1	120
0	591
0	152
2	95
0	8
0	43
1	42
84	0
463	1565
110	1565
263	256
11	129
1	14
0	62
1	29
9	99
2	160
5	14
0	290
1	137
0	15
6	290
0	243
6	260
1	194
0	237
0	197
0	49
21	33
0	22
1	58
7	163
12	110
0	87
0	58
0	0
4091	2259
10	54
0	49
0	49
217	365
0	354
1	16
0	58
0	239
3	27
0	28
424	105
1	36
0	23
1	41
1	28
2	840
56	932
19	252
8	0
0	34
0	138
2	14
0	10
0	29
0	16
0	17
3	0
6	10
0	733
0	647
0	489
0	128
2	34
0	28
0	30
3	33
6	14
8	3
0	0
0	9
0	5
0	0
1	36
4	34
2	26
2	36
0	0
0	0
65	389
8	388
1	31
0	1
1	118
8	29
0	0
10	1069
0	1070
14	507
8	543
3	64
4	752
3	44
0	9
5	57
8	53
14	69
28	269
0	269
0	0
0	47
0	46
7	43
0	1
0	44
0	3
0	8
2	5
0	3
0	4
0	0
3	40
0	0
516	616
0	95
0	374
0	607
17	1
0	0
0	1
1	0
0	0
0	0
0	0
1	9
2	13
0	12
0	10
0	7
0	1
0	0
0	8
0	8
0	0
0	1
0	2
0	2
0	2
0	1
0	2
0	0
0	0
3	0
0	5
0	5
0	5
0	0
0	5
0	5
0	0
0	0
1	0
0	2
12028	1420
3	0
1	308
0	839
28	681
0	707
0	947
0	7
134	579
40	298
8	79
87	910
1	407
0	89
1	75
3	146
1	148
8	16
2	85
2	145
186	135
4	3
20	132
0	34
334	34
121	0
0	0
0	0
41	0
116	382
4	71
2	66
316	284
1	72
12	75
0	2
114	69
0	35
0	6
0	56
481	34
8	34
3	417
0	38
0	93
4	138
46	409
0	84
1	81
0	241
0	236
0	105
10	81
23	144
0	0
0	0
0	0
20	6
6	121
0	121
1	6
3	0
30	396
0	244
0	396
2	1
0	7
1	5
5	4
14	618
10	614
0	0
27	145
21	118
4	14
0	0
1	0
1	5
0	4
0	116
0	3
0	69
0	0
0	7
0	0
2	0
0	0
0	0
0	0
0	0
0	0
0	0
0	0
0	0
0	0
0	0
2	221
8	221
0	150
1	0
0	0
0	0
0	0
0	0
0	0
0	0
0	0
0	27
0	27
3	8
0	23
0	15
0	0
0	0
78	271
0	5
0	12
0	16
4	257
1	3
32	9
1	60
0	0
0	0
0	0
0	0
0	161
3	166
0	167
0	7
0	11
0	13
0	0
0	0
0	0
0	0
0	0
0	0
0	0
0	0
171	104
0	26
0	104
7	34
8	1047
0	135
0	122
3	9
0	34
0	1047
0	0
9	59
0	59
5	81
26	83
0	15
0	15
0	0
0	1
0	1
4	5
1	15
0	0
0	37
17	1230
5	3
3	1149
0	1251
88	1050
5	287
74	0
775	0
136	42
3	38
0	42
48	0
0	234
0	0
1	6
0	4
0	221
0	8
0	234
275	0
2	0
630	193
9	91
14	43
22	120
252	51
0	7
0	47
6	42
314	870
0	766
1	2
10	241
5	99
2	2
0	106
87	377
2	55
2	371
0	254
1	110
0	647
0	6
1	252
2	183
0	256
2	182
1	78
36	230
2	221
0	219
0	219
3	128
0	158
2	127
0	0
0	51
0	186
3	136
1	126
0	94
15	652
12	638
0	668
17	672
14	0
169	51
36	79
1	51
0	2
0	0
0	0
0	0
0	0
0	0
0	0
0	0
0	0
135	21
0	21
16	108
50	192
19	53
0	43
2	131
0	86
5	14
9	101
0	85
15	33
37	5
1	9
0	9
0	57
0	58
0	48
0	19
0	18
0	15
0	14
0	7
0	19
1	0
69	14
0	14
11	91
1	6
0	367
0	337
0	367
5	171
2	165
6	40
5	140
0	118
14	0
6	46
5	22
0	47
2	18
90	14
18	27
0	13
10	0
3	76
9	22
1	2404
18	273
2	32
3	182
0	28
1	133
0	2397
0	0
0	0
0	306
0	302
6	56
3	55
0	54
0	51
0	41
1	42
7	2
5	0
11	11
0	1
0	8
3	3
0	150
1	60
0	110
0	92
0	23
0	28
2	24
1	94
0	137
0	14
0	57
0	139
17	143
0	97
0	15
0	35
0	25
1	126
0	12
0	24
1	35
0	148
50	1751
0	1784
1	591
2	0
46	91
19	131
0	748
4	829
12	361
174	269
1	36
0	1
2	0
0	0
100	1404
0	1493
12	1374
1	119
0	25
4	33
2	2
28	731
0	351
3	334
0	418
0	340
22	1
119	850
4	367
5	175
1	558
1	115
5	9
0	51
0	364
2	26
3	26
0	34
0	77
3	77
0	773
0	17
0	12
0	12
0	3
0	7
0	6
345	1164
44	1038
1	70
6	120
3	117
7	167
2	99
0	0
8	13
0	0
0	6
33	22
0	22
0	3
0	3
0	4
314	494
2	432
1029	3120
0	2244
0	1416
45	2484
4	1499
1	0
36	1644
21	92
8	521
5	192
2	166
76	2
5	36
27	1080
3	97
13	38
19	90
1	13
47	5
185	42
1	42
1	1
0	1
14	0
162	264
18	139
2	150
60	249
0	208
0	249
0	132
1	7
4	20
3	1
0	245
0	669
58	625
0	494
8	577
9	647
0	12
3	77
0	565
4	17
0	0
0	0
0	0
0	0
0	6
0	0
0	2
1	2
0	4
1	3
0	3
0	0
0	3
4	1005
0	1733
2	52
2	67
1170	1732
8	832
0	117
0	4
0	317
0	104
0	33
0	6
18	62
9	8
0	190
0	106
0	649
1	63
323	9
6	9
4	123
0	16
0	13
2	20
38	16
0	26
0	20
8	86
6	40
0	0
0	0
0	0
0	0
0	0
0	0
0	30
7	84
10	84
1	36
35	1441
0	1424
3	1409
11	53
5	204
0	1448
1733	50
47	58
0	22
1	19
2	1
7	508
2	577
1	2
2	577
4	83
0	442
17	575
9	581
4	5
0	4
13	152
0	1
68	195
13	185
2	10
267	99
3	14
1	16
4	32
3	23
814	108
1	36
1	70
0	2
0	2
0	0
0	0
0	0
322	279
0	272
1	28
0	3
1	7
3	19
0	3
0	3
0	0
1	0
0	0
0	3
1	0
6	4195
13	1253
35	5190
22	234
210	486
1	150
1	132
15	166
0	10
0	2
4	32
7	11
2	74
0	0
0	0
8	41
0	497
0	14
0	13
7	94
127	624
0	61
1	166
31	101
7	6
0	56
0	317
4	362
0	499
3	491
0	500
0	297
1388	1
0	1
0	1
0	0
0	0
0	0
0	0
0	0
306	184
3	184
1	26
0	34
4	30
1	129
111	27
2	27
0	1
0	1
0	1
0	0
0	127
0	4
0	20
15	49
0	70
1	56
1	102
0	10
0	0
5	50
2	67
0	39
2	1
0	1
0	56
9	166
0	166
2	3126
36	3076
0	1490
1	242
3	161
17	170
8	89
2	38
0	3126
236	726
0	15
13	33
0	19
0	17
0	66
0	38
1	36
0	15
0	8
7	1236
0	1212
2	154
6	401
48	970
0	198
0	122
0	71
0	208
0	43
0	127
12	559
2	77
0	119
0	153
0	392
0	20
0	42
0	45
34	148
157	315
0	18
0	63
14	276
2	18
21	385
0	35
1	122
0	6
188	82
3	82
0	23
1	0
0	428
28	273
0	196
0	45
2	51
0	95
1	6
0	40
1	43
0	386
15	504
50	504
7	0
21	0
0	0
0	0
1	0
0	1
0	1
0	0
0	1
0	0
1	1
1	1
0	0
0	1
1	0
1	0
0	0
14	9
0	9
3	59
0	4
0	3
0	1
1	4
0	1
0	2
1	0
0	1
0	2
0	0
2	2
0	1
0	0
1	18
2	18
145	462
23	17
0	13
0	11
518	171
0	51
1	126
0	0
0	0
0	1
7	42
0	0
0	89
0	76
2	353
2	397
54	24
0	282
5	79
0	15
3	20
0	11
0	19
0	12
1	16
0	19
1	16
0	11
0	6
0	12
0	10
0	4
4	35
0	32
13	4
1	13
27	0
0	0
0	0
0	1
0	1
0	14
0	1
0	1
0	1
0	0
0	1
0	1
0	1
36	461
31	512
10	203
0	0
0	1
0	1
0	0
0	1
46	520
0	521
1	90
3	0
2	282
640	350
14	107
0	244
0	80
11	120
0	3
0	3
7940	269
0	263
2	384
18	384
11	158
3	74
2	50
14	22
0	1109
0	1004
1	197
0	243
0	1154
23	733
0	69
40	251
7	411
0	291
2	83
0	30
0	36
3	22
15	5
0	33
0	140
365	609
1	293
0	205
4	62
0	1067
1	9
0	41
17	269
1	18
0	15
0	19
0	16
0	536
4	1086
0	145
32	332
4	112
6	45
1	39
0	116
0	35
0	69
5	39
1	108
0	0
0	0
0	0
0	0
0	0
0	0
0	67
0	52
0	4
1	81
0	1
1	0
0	67
0	9
0	6
1	5
0	6
0	2
1	78
1	1
0	3
0	0
0	3
0	0
0	0
944	489
1	147
1	86
0	109
2	146
0	16
93	16
6	10
0	0
0	0
2	932
2	645
45	356
3	933
0	926
0	0
0	0
2	180
0	115
0	149
5	105
4	30
1	6
3	228
0	2
0	0
0	0
0	0
0	0
0	0
12	702
26	648
6	236
3	64
0	79
0	136
18	26
9	67
1	164
63	2052
42	2052
1	73
6	52
9	3
2	0
0	8
2	9
1	8
0	2
2	0
3	0
1	660
0	643
0	706
4	214
2	92
0	560
0	82
0	189
2	175
12	83
3	199
4	181
0	66
1	58
0	11
6	90
0	91
0	89
17	6
1	6
0	0
0	0
0	0
0	0
0	0
0	0
109	0
0	0
0	0
0	0
0	0
0	0
0	0
0	1
0	0
0	0
72	26
0	7
0	24
1	8
0	0
2	27
5	35
5	47
10	25
1	15
4	16
41	0
3	451
6	9
5	442
0	29
2	27
5	9
16	357
14	53
4	2
1	38
3	0
3	44
5	205
0	207
0	198
15	21
0	196
0	183
14	58
0	68
0	37
8	47
0	41
[truncated: 114,547 more rows]
