# Supplementary material for: Impaired Cell Cycle Progression and Self-Renewal of Fetal Neural Stem and Progenitor Cells in a Murine Model of Intrauterine Growth Restriction
Source: Front Cell Dev Biol. 2022 Jul 12;10:821848. doi: 10.3389/fcell.2022.821848 (PMC9314876; doi:10.3389/fcell.2022.821848)
Supplement: Supplementary file 3 [file DataSheet2.ZIP › Data-FigureS5/RNASEQ90/libParams/flenDist.txt]

1.12804e-42	1.6814e-42	2.50222e-42	3.71777e-42	5.515e-42	8.16796e-42	1.20778e-41	1.78306e-41	2.62815e-41	3.86757e-41	5.68241e-41	8.33551e-41	1.22078e-40	1.78504e-40	2.60593e-40	3.79824e-40	5.52724e-40	8.03043e-40	1.16486e-39	1.687e-39	2.43929e-39	3.52139e-39	5.07541e-39	7.30354e-39	1.0493e-38	1.50513e-38	2.15552e-38	3.08201e-38	4.3997e-38	6.2707e-38	8.92308e-38	1.26771e-37	2.05829e-08	3.40306e-06	1.66667e-05	3.65579e-05	5.06708e-05	5.71345e-05	6.4363e-05	7.62681e-05	8.89271e-05	9.85874e-05	0.000108985	0.000124419	0.000140321	0.000148435	0.000152216	0.00016378	0.000185978	0.000214784	0.000244906	0.000271597	0.000295406	0.000320323	0.000351307	0.00038852	0.000426672	0.000459184	0.000487062	0.000523974	0.000571417	0.000614842	0.000653049	0.000693472	0.000737242	0.000787643	0.000842952	0.000894182	0.000946287	0.00100651	0.0010744	0.00115342	0.0012362	0.00131983	0.00141687	0.0015201	0.00161268	0.0016921	0.00177095	0.00186856	0.00198187	0.00209346	0.00220048	0.00230167	0.0023903	0.00247988	0.00259462	0.0027223	0.00283708	0.00295299	0.00308162	0.00320787	0.00334916	0.00351898	0.00367728	0.00381183	0.00393462	0.00402392	0.00410463	0.00424874	0.00443285	0.00457031	0.00466679	0.00477773	0.00491805	0.0050886	0.00526929	0.00543071	0.00556883	0.00568146	0.00577874	0.00589695	0.00604473	0.00618456	0.00629791	0.00640273	0.00651253	0.00662477	0.00672689	0.00682575	0.00692223	0.00698379	0.00703531	0.0071286	0.00721691	0.00724686	0.00727869	0.00736453	0.00744398	0.00750315	0.00759539	0.00766284	0.00765737	0.00765825	0.00771015	0.00778358	0.00785617	0.00790505	0.00790949	0.00788847	0.00787026	0.00785176	0.00781697	0.00779003	0.00781727	0.00786082	0.0078304	0.00775108	0.0077145	0.00770943	0.00768656	0.00764683	0.00757764	0.0074736	0.00739997	0.0073805	0.0073305	0.00722535	0.00716103	0.0071661	0.00717509	0.00718711	0.00720444	0.00716039	0.00705938	0.00696032	0.0068679	0.00678643	0.00672383	0.00663764	0.00650486	0.00638913	0.0063443	0.00633022	0.00629821	0.00622985	0.00612799	0.00603818	0.00596313	0.00587499	0.00580635	0.00576742	0.00570629	0.00560982	0.00552276	0.00544313	0.00535226	0.00530077	0.00528154	0.00522115	0.00513274	0.00505753	0.00497278	0.00486573	0.00478672	0.00477308	0.00478224	0.00475082	0.00465221	0.00450807	0.00438926	0.00433005	0.00428835	0.00424555	0.0042225	0.00418128	0.00406748	0.00393294	0.00385442	0.0038169	0.00378549	0.00375832	0.00371237	0.00361887	0.0035087	0.00343499	0.00339208	0.00333648	0.00327061	0.00322804	0.00320046	0.00316934	0.00313667	0.00308702	0.00302564	0.00298794	0.00295368	0.00288857	0.00282391	0.00277902	0.00273496	0.0026982	0.00265933	0.00258569	0.00250486	0.00247319	0.00247983	0.00246073	0.00239964	0.00234624	0.00232312	0.0023005	0.00225665	0.00220869	0.00216926	0.0021169	0.00206192	0.00203536	0.00201344	0.00197112	0.0019322	0.00191149	0.00188399	0.00183519	0.00178152	0.00173426	0.00170387	0.00169135	0.00166798	0.00163886	0.00164401	0.00166098	0.00162764	0.00155487	0.00149868	0.00146816	0.00145323	0.00145271	0.00145339	0.0014406	0.00141248	0.00137912	0.00134151	0.00129943	0.00127484	0.00127574	0.0012756	0.00125244	0.00121349	0.00117484	0.00114247	0.00112171	0.00110809	0.00108896	0.00107349	0.00107086	0.00105712	0.00101844	0.000989761	0.000979205	0.000954417	0.000929817	0.000923409	0.000914525	0.000898663	0.000876648	0.000841153	0.000809244	0.000799938	0.000798942	0.000790269	0.000777507	0.000764106	0.000753574	0.000748467	0.000743727	0.000736217	0.000719813	0.000688079	0.000657406	0.000647489	0.000648409	0.000641753	0.000624387	0.000603621	0.000588477	0.00057831	0.000572053	0.00057373	0.00057404	0.000564419	0.000551023	0.000535185	0.000516509	0.000498186	0.000480543	0.000469674	0.000466654	0.000465567	0.000463744	0.000453966	0.000440932	0.000433902	0.000428916	0.000429289	0.000433959	0.000431139	0.000417414	0.000394037	0.000368856	0.000355344	0.000358256	0.000366748	0.000365457	0.000352761	0.000334872	0.00032265	0.000327477	0.00033349	0.000319857	0.000304083	0.000309343	0.000324334	0.000323686	0.000304689	0.000288505	0.0002818	0.000271505	0.000259632	0.000256027	0.000253046	0.000241235	0.000227437	0.000219824	0.000217162	0.000217457	0.000218188	0.000216698	0.00021491	0.000214868	0.00021406	0.000206477	0.000192546	0.000182288	0.000180693	0.000182318	0.000181296	0.000178532	0.00017829	0.000180521	0.000181291	0.000179383	0.000174638	0.000165573	0.000155539	0.000147132	0.000139475	0.000138141	0.000145481	0.000152667	0.0001524	0.000145557	0.000137596	0.000130573	0.000122396	0.000115266	0.000113867	0.00011561	0.000111636	0.000102881	0.000101412	0.000108397	0.000111026	0.000104039	9.77875e-05	9.81752e-05	9.81836e-05	9.80406e-05	0.000101614	0.000100208	9.13346e-05	8.67849e-05	8.89206e-05	8.83922e-05	8.36928e-05	8.12535e-05	8.13992e-05	8.00075e-05	7.5528e-05	6.8534e-05	6.4055e-05	6.76824e-05	7.39381e-05	7.29182e-05	6.72722e-05	6.53743e-05	6.76546e-05	6.94074e-05	6.61138e-05	5.79725e-05	5.08601e-05	4.84171e-05	4.84748e-05	4.75859e-05	4.66901e-05	5.03514e-05	5.60168e-05	5.72578e-05	5.54816e-05	5.23994e-05	4.72845e-05	4.31788e-05	4.34493e-05	4.67837e-05	4.69447e-05	4.23365e-05	3.92321e-05	3.93131e-05	3.83988e-05	3.68345e-05	3.73985e-05	3.76402e-05	3.55818e-05	3.37889e-05	3.32193e-05	3.38549e-05	3.63052e-05	3.88184e-05	4.00088e-05	3.92249e-05	3.54063e-05	3.13641e-05	2.94692e-05	2.86534e-05	2.92986e-05	2.99217e-05	2.88226e-05	2.83376e-05	2.72817e-05	2.37763e-05	2.28768e-05	2.52647e-05	2.49303e-05	2.27673e-05	2.2614e-05	2.31104e-05	2.24655e-05	2.07434e-05	1.90206e-05	1.88614e-05	2.00026e-05	2.12126e-05	2.22035e-05	2.12528e-05	1.80364e-05	1.59775e-05	1.47602e-05	1.26546e-05	1.22633e-05	1.32693e-05	1.26736e-05	1.19635e-05	1.31309e-05	1.43236e-05	1.40727e-05	1.34996e-05	1.32347e-05	1.28336e-05	1.22846e-05	1.20998e-05	1.31293e-05	1.4786e-05	1.45992e-05	1.21072e-05	9.8223e-06	9.09004e-06	9.18487e-06	1.01322e-05	1.15256e-05	1.16635e-05	1.07445e-05	9.43289e-06	7.97873e-06	8.27444e-06	9.75506e-06	9.61274e-06	8.71241e-06	8.74133e-06	9.25267e-06	1.02513e-05	1.09202e-05	1.02221e-05	9.26815e-06	8.29126e-06	7.0199e-06	6.69077e-06	7.10675e-06	7.64833e-06	8.93329e-06	9.40292e-06	7.35318e-06	4.86732e-06	4.08235e-06	4.3996e-06	5.23295e-06	6.76862e-06	7.82771e-06	7.23033e-06	6.03027e-06	5.16828e-06	4.57603e-06	4.9822e-06	6.06688e-06	5.84724e-06	4.54027e-06	3.90058e-06	4.00296e-06	4.34675e-06	4.24418e-06	2.93547e-06	1.54063e-06	1.35336e-06	1.58897e-06	1.50316e-06	1.58664e-06	2.24482e-06	3.54976e-06	4.6502e-06	4.13367e-06	3.09907e-06	3.60778e-06	4.21297e-06	3.11408e-06	1.98224e-06	2.26664e-06	2.89284e-06	2.79132e-06	2.60879e-06	3.29235e-06	4.20278e-06	4.58476e-06	4.69424e-06	4.28968e-06	3.31188e-06	2.63361e-06	2.46524e-06	2.31521e-06	2.05058e-06	2.01524e-06	2.1845e-06	1.797e-06	1.13986e-06	1.40572e-06	1.99448e-06	1.6642e-06	1.10815e-06	1.26525e-06	1.44129e-06	9.71345e-07	5.89909e-07	9.39106e-07	1.5722e-06	1.88176e-06	1.92031e-06	2.15248e-06	2.17542e-06	1.40738e-06	1.08965e-06	2.14294e-06	2.91106e-06	2.40922e-06	2.32196e-06	3.57476e-06	4.38084e-06	3.24592e-06	1.34505e-06	3.82193e-07	4.68682e-07	8.6655e-07	9.75724e-07	8.94256e-07	1.02514e-06	1.1418e-06	1.02071e-06	9.56018e-07	1.00053e-06	8.97393e-07	7.19793e-07	7.62165e-07	8.19941e-07	6.12947e-07	4.42961e-07	4.24523e-07	3.2096e-07	1.67859e-07	7.58489e-08	2.99661e-08	1.42864e-07	5.72509e-07	9.94197e-07	8.6967e-07	5.56805e-07	7.76073e-07	1.14798e-06	1.04569e-06	6.92601e-07	3.74342e-07	1.40269e-07	3.86532e-08	1.51484e-08	1.791e-08	2.66987e-08	2.01577e-08	1.00389e-08	6.19112e-09	5.52541e-08	2.07351e-07	3.10595e-07	2.10241e-07	5.7249e-08	4.16504e-09	1.32646e-08	5.93339e-08	1.23363e-07	2.56206e-07	5.66902e-07	7.91881e-07	6.66275e-07	4.6798e-07	4.09766e-07	4.09149e-07	4.28334e-07	4.62377e-07	4.30899e-07	2.5573e-07	2.14681e-07	6.06498e-07	9.4044e-07	6.71511e-07	2.01956e-07	1.40877e-08	2.6996e-10	1.07974e-07	4.31624e-07	6.47348e-07	4.31891e-07	1.09266e-07	1.33547e-07	5.5442e-07	8.97764e-07	7.16848e-07	3.52419e-07	2.80012e-07	6.01272e-07	1.1407e-06	1.2475e-06	6.91361e-07	1.52042e-07	2.54699e-10	1.01789e-10	2.04964e-08	8.96201e-08	1.58091e-07	1.45734e-07	7.79542e-08	2.62775e-08	7.02181e-09	5.92228e-09	1.35888e-08	3.22811e-08	5.23237e-08	4.76816e-08	2.2933e-08	7.22212e-09	6.82642e-09	1.16553e-08	1.36469e-08	9.99595e-09	1.1077e-08	2.26066e-08	2.77043e-08	1.64776e-08	2.76832e-08	1.44656e-07	5.01733e-07	1.03747e-06	1.22624e-06	8.37856e-07	3.74647e-07	1.42014e-07	1.89934e-07	6.17621e-07	9.31145e-07	6.36575e-07	1.82867e-07	2.30401e-08	3.22237e-08	6.93022e-08	8.36465e-08	5.07586e-08	1.82866e-08	1.13198e-08	1.00137e-08	6.75418e-09	5.16034e-09	4.05415e-09	2.32154e-09	9.54944e-10	6.90809e-10	6.43905e-10	3.12968e-10	2.03359e-08	8.79252e-08	1.57433e-07	1.57207e-07	1.12152e-07	9.85762e-08	1.28076e-07	1.92223e-07	3.19402e-07	3.86394e-07	2.46488e-07	7.18688e-08	4.14803e-08	6.22204e-08	4.14804e-08	9.56115e-08	3.41058e-07	5.2148e-07	3.80166e-07	1.43579e-07	3.87377e-08	9.66133e-09	2.37238e-08	1.26364e-07	3.14379e-07	4.94379e-07	5.30674e-07	3.72278e-07	1.50408e-07	2.66123e-08	9.74874e-10	7.80845e-10	2.93408e-10	3.92786e-11	4.39288e-08	2.3432e-07	4.97993e-07	5.27345e-07	2.78356e-07	5.86314e-08	4.88235e-08	1.97173e-07	3.00746e-07	2.07185e-07	5.68154e-08	2.00763e-09	1.36536e-29	1.36536e-29	2.90434e-09	1.16173e-08	7.8763e-08	2.80934e-07	4.66801e-07	3.8916e-07	1.6758e-07	6.54395e-08	6.22047e-08	4.15026e-08	1.05076e-08	2.27944e-10	2.20593e-07	8.81733e-07	1.32608e-06	8.9593e-07	2.41805e-07	1.42583e-08	3.92658e-09	1.41785e-07	5.63522e-07	8.43473e-07	5.61715e-07	1.40351e-07	8.82655e-11	4.51104e-10	3.50024e-08	1.37004e-07	2.04387e-07	1.68988e-07	1.66095e-07	1.98486e-07	1.32754e-07	3.3521e-08	2.35603e-08	9.37082e-08	1.40562e-07	9.37082e-08	2.34271e-08	5.74788e-14	1.43697e-14	1.36536e-29	7.96646e-09	3.25745e-08	5.06334e-08	4.6724e-08	5.32262e-08	6.4347e-08	1.39437e-07	3.98649e-07	5.95635e-07	5.15848e-07	4.72512e-07	4.95392e-07	3.07644e-07	2.12648e-07	5.56499e-07	8.34735e-07	5.56486e-07	1.39122e-07	3.63667e-12	5.45501e-12	3.63667e-12	7.97156e-08	3.18999e-07	4.78848e-07	3.19704e-07	8.05871e-08	1.33547e-09	1.76896e-09	9.35308e-08	3.69709e-07	5.928e-07	5.24156e-07	3.24481e-07	1.54754e-07	3.86886e-08	1.36536e-29	2.66472e-09	1.06589e-08	1.45729e-07	5.32963e-07	9.39778e-07	1.12023e-06	1.05966e-06	7.63465e-07	4.13658e-07	1.98786e-07	1.24265e-07	1.19309e-07	7.95392e-08	1.98848e-08	2.61293e-15	8.70048e-15	6.83936e-08	2.78604e-07	4.30638e-07	3.04383e-07	8.94575e-08	6.89262e-09	5.75997e-08	2.22864e-07	3.41696e-07	3.20042e-07	3.84561e-07	4.84966e-07	3.56821e-07	1.71367e-07	1.43858e-07	1.91824e-07	1.97966e-07	1.20065e-07	4.55977e-08	6.23259e-08	9.34889e-08	6.23259e-08	1.55815e-08	5.77971e-13	2.31188e-12	4.86597e-11	1.85519e-10	6.05115e-08	2.41116e-07	3.63435e-07	3.29356e-07	3.93963e-07	4.90599e-07	3.25162e-07	8.61508e-08	8.57671e-09	5.7178e-09	3.06045e-08	1.16717e-07	1.95587e-07	1.98683e-07	1.52066e-07	8.18995e-08	2.04712e-08	2.09236e-12	3.44549e-12	3.32013e-12	2.36475e-12	4.38049e-08	1.75294e-07	2.89165e-07	2.79798e-07	2.00286e-07	1.06105e-07	1.88089e-07	6.291e-07	9.34256e-07	6.20244e-07	1.55478e-07	7.16902e-10	2.31606e-08	9.39704e-08	2.49405e-07	5.17545e-07	6.51186e-07	5.59443e-07	6.7953e-07	9.01502e-07	7.25045e-07	3.91904e-07	2.4727e-07	1.85112e-07	9.89631e-08	2.50145e-08	1.10178e-10	1.13745e-07	4.54977e-07	6.82466e-07	4.54995e-07	2.1766e-07	4.15483e-07	6.23136e-07	4.15394e-07	1.03844e-07	8.55533e-09	3.42213e-08	5.1332e-08	3.42213e-08	8.55533e-09	8.89063e-11	3.55625e-10	5.33438e-10	3.55625e-10	8.89063e-11	1.36536e-29	1.36536e-29	1.36536e-29	5.44444e-13	2.17819e-12	9.1883e-09	4.39216e-08	8.38281e-08	8.12136e-08	4.34922e-08	1.5564e-08	1.37211e-08	3.39227e-08	6.20423e-08	8.55431e-08	1.47888e-07	2.93938e-07	3.74635e-07	2.87938e-07	2.483e-07	2.82105e-07	8.77931e-06	3.4412e-05	5.15475e-05
