# Supplementary material for: Impaired Cell Cycle Progression and Self-Renewal of Fetal Neural Stem and Progenitor Cells in a Murine Model of Intrauterine Growth Restriction
Source: Front Cell Dev Biol. 2022 Jul 12;10:821848. doi: 10.3389/fcell.2022.821848 (PMC9314876; doi:10.3389/fcell.2022.821848)
Supplement: Supplementary file 3 [file DataSheet2.ZIP › Data-FigureS5/RNASEQ89/logs/salmon_quant.log]

[2019-08-12 17:52:17.052] [jointLog] [info] Fragment incompatibility prior below threshold.  Incompatible fragments will be ignored.
[2019-08-12 17:52:17.052] [jointLog] [info] Usage of --validateMappings implies use of minScoreFraction. Since not explicitly specified, it is being set to 0.65
[2019-08-12 17:52:17.052] [jointLog] [info] Usage of --validateMappings implies a default consensus slack of 0.2. Setting consensusSlack to 0.2.
[2019-08-12 17:52:17.052] [jointLog] [info] parsing read library format
[2019-08-12 17:52:17.052] [jointLog] [info] There is 1 library.
[2019-08-12 17:52:17.149] [jointLog] [info] Loading Quasi index
[2019-08-12 17:52:17.157] [jointLog] [info] Loading 32-bit quasi index
[2019-08-12 17:52:43.959] [jointLog] [info] done
[2019-08-12 17:52:43.959] [jointLog] [info] Index contained 116,546 targets
[2019-08-12 17:52:45.686] [jointLog] [info] Automatically detected most likely library type as ISR
[2019-08-12 17:54:00.879] [jointLog] [info] Thread saw mini-batch with a maximum of 1.86% zero probability fragments
[2019-08-12 17:54:00.939] [jointLog] [info] Thread saw mini-batch with a maximum of 1.80% zero probability fragments
[2019-08-12 17:54:00.948] [jointLog] [info] Thread saw mini-batch with a maximum of 1.72% zero probability fragments
[2019-08-12 17:54:00.956] [jointLog] [info] Thread saw mini-batch with a maximum of 1.72% zero probability fragments
[2019-08-12 17:54:00.962] [jointLog] [info] Thread saw mini-batch with a maximum of 1.82% zero probability fragments
[2019-08-12 17:54:00.993] [jointLog] [info] Thread saw mini-batch with a maximum of 1.72% zero probability fragments
[2019-08-12 17:54:00.993] [jointLog] [info] Thread saw mini-batch with a maximum of 1.76% zero probability fragments
[2019-08-12 17:54:01.011] [jointLog] [info] Thread saw mini-batch with a maximum of 1.72% zero probability fragments
[2019-08-12 17:54:01.238] [jointLog] [info] Computed 297,262 rich equivalence classes for further processing
[2019-08-12 17:54:01.238] [jointLog] [info] Counted 9,697,226 total reads in the equivalence classes 
[2019-08-12 17:54:01.248] [jointLog] [info] Number of mappings discarded because of alignment score : 934,198
[2019-08-12 17:54:01.248] [jointLog] [info] Number of fragments entirely discarded because of alignment score : 363,977
[2019-08-12 17:54:01.248] [jointLog] [info] Number of fragments discarded because they are best-mapped to decoys : 0
[2019-08-12 17:54:01.248] [jointLog] [info] Number of fragments discarded because they have only dovetail (discordant) mappings : 19,434
[2019-08-12 17:54:01.248] [jointLog] [info] Mapping rate = 70.6307%

[2019-08-12 17:54:01.248] [jointLog] [info] finished quantifyLibrary()
[2019-08-12 17:54:01.282] [jointLog] [info] Starting optimizer
[2019-08-12 17:54:01.238] [fileLog] [info] 
At end of round 0
==================
Observed 13729474 total fragments (13729474 in most recent round)

[2019-08-12 17:54:04.153] [jointLog] [info] Marked 0 weighted equivalence classes as degenerate
[2019-08-12 17:54:04.166] [jointLog] [info] iteration = 0 | max rel diff. = 6688.88
[2019-08-12 17:54:04.288] [jointLog] [info] iteration 11, adjusting effective lengths to account for biases
[2019-08-12 17:54:42.096] [jointLog] [info] Computed expected counts (for bias correction)
[2019-08-12 17:54:42.096] [jointLog] [info] processed bias for 0.0% of the transcripts
[2019-08-12 17:54:46.331] [jointLog] [info] processed bias for 10.0% of the transcripts
[2019-08-12 17:54:51.192] [jointLog] [info] processed bias for 20.0% of the transcripts
[2019-08-12 17:54:56.007] [jointLog] [info] processed bias for 30.0% of the transcripts
[2019-08-12 17:55:00.858] [jointLog] [info] processed bias for 40.0% of the transcripts
[2019-08-12 17:55:05.444] [jointLog] [info] processed bias for 50.0% of the transcripts
[2019-08-12 17:55:10.157] [jointLog] [info] processed bias for 60.0% of the transcripts
[2019-08-12 17:55:10.774] [jointLog] [info] processed bias for 100.0% of the transcripts
[2019-08-12 17:55:11.893] [jointLog] [info] iteration = 100 | max rel diff. = 8.6045
[2019-08-12 17:55:13.141] [jointLog] [info] iteration = 200 | max rel diff. = 13.9547
[2019-08-12 17:55:14.386] [jointLog] [info] iteration = 300 | max rel diff. = 2.38052
[2019-08-12 17:55:15.631] [jointLog] [info] iteration = 400 | max rel diff. = 0.776833
[2019-08-12 17:55:16.867] [jointLog] [info] iteration = 500 | max rel diff. = 0.615392
[2019-08-12 17:55:18.140] [jointLog] [info] iteration = 600 | max rel diff. = 4.65
[2019-08-12 17:55:19.393] [jointLog] [info] iteration = 700 | max rel diff. = 9.51242
[2019-08-12 17:55:20.634] [jointLog] [info] iteration = 800 | max rel diff. = 0.0650189
[2019-08-12 17:55:21.876] [jointLog] [info] iteration = 900 | max rel diff. = 0.173668
[2019-08-12 17:55:23.109] [jointLog] [info] iteration = 1,000 | max rel diff. = 0.070805
[2019-08-12 17:55:24.336] [jointLog] [info] iteration = 1,100 | max rel diff. = 0.0391872
[2019-08-12 17:55:25.575] [jointLog] [info] iteration = 1,200 | max rel diff. = 0.365351
[2019-08-12 17:55:26.802] [jointLog] [info] iteration = 1,300 | max rel diff. = 0.0227987
[2019-08-12 17:55:28.030] [jointLog] [info] iteration = 1,400 | max rel diff. = 0.00995893
[2019-08-12 17:55:28.033] [jointLog] [info] Finished optimizer
[2019-08-12 17:55:28.033] [jointLog] [info] writing output 
