# Supplementary material for: Impaired Cell Cycle Progression and Self-Renewal of Fetal Neural Stem and Progenitor Cells in a Murine Model of Intrauterine Growth Restriction
Source: Front Cell Dev Biol. 2022 Jul 12;10:821848. doi: 10.3389/fcell.2022.821848 (PMC9314876; doi:10.3389/fcell.2022.821848)
Supplement: Supplementary file 3 [file DataSheet2.ZIP › Data-FigureS5/RNASEQ89/aux_info/ambig_info.tsv]

UniqueCount	AmbigCount
0	0
0	0
0	0
0	0
0	0
0	0
0	0
0	0
0	0
0	0
0	0
0	0
0	0
0	0
0	0
0	0
0	0
0	0
0	0
0	0
0	0
0	0
0	0
0	0
0	0
0	0
0	0
0	0
0	0
0	0
0	0
0	0
0	0
0	0
0	0
0	0
0	0
0	0
0	0
0	0
0	0
0	0
0	0
0	0
0	0
0	0
0	0
0	0
0	0
0	0
0	0
0	0
0	0
0	0
0	0
0	0
0	0
0	0
0	0
0	0
0	0
0	0
0	0
0	0
0	0
0	0
0	0
0	0
0	0
0	0
0	0
0	0
0	0
0	0
0	0
0	0
0	0
0	0
0	0
0	0
0	0
0	0
0	0
0	0
0	0
0	0
0	0
0	0
0	0
0	0
0	0
0	0
0	0
0	0
0	0
0	0
0	0
0	0
0	0
0	0
0	0
0	0
0	0
0	0
0	0
0	0
0	0
0	0
0	0
0	0
0	0
0	0
0	0
0	0
0	0
0	0
0	0
0	0
0	0
0	0
0	0
0	0
0	0
0	0
0	0
0	0
0	0
0	0
0	0
0	0
0	0
0	0
0	0
0	0
0	0
0	0
0	0
0	0
0	0
0	0
0	0
0	0
0	0
0	0
0	0
0	0
0	0
0	0
0	0
0	0
0	0
0	0
0	0
0	0
0	0
0	0
0	0
0	0
0	0
0	0
0	0
0	0
0	0
0	0
0	0
0	0
0	0
0	0
0	0
0	0
0	0
0	0
0	0
0	0
0	0
0	0
0	0
0	0
0	0
0	0
0	0
0	0
0	0
0	0
0	0
0	0
0	0
0	0
0	0
0	0
0	0
0	0
0	0
0	0
0	0
0	0
0	0
0	0
0	0
6	3
0	0
0	0
0	0
0	0
0	1
0	1
0	0
0	0
0	0
0	0
0	0
4	4
0	3
4	4
7	3
0	2
0	0
0	0
1	1
0	0
0	0
0	0
3	3
0	3
0	3
0	0
0	0
0	0
0	0
0	0
0	0
0	0
0	3
0	0
0	1
0	1
0	0
0	0
0	1
0	0
0	0
0	0
0	0
0	0
0	0
0	0
0	0
0	0
0	0
0	0
0	0
0	0
2	10
0	10
0	0
0	0
0	0
0	0
0	0
0	0
2	0
0	0
0	10
3	0
0	7
1	6
0	10
34	92
2	27
0	78
0	65
0	14
0	62
0	0
2	12
1	10
0	0
0	2065
0	198
3	30
0	23
0	30
0	0
0	0
0	0
0	0
0	0
0	0
0	0
0	0
0	0
0	0
0	0
0	0
0	0
0	0
0	0
0	0
4	0
0	0
0	0
0	0
0	0
0	0
0	0
0	0
0	0
0	0
0	0
6	91
0	8
0	4
0	8
0	4
0	5
0	4
0	4
0	0
0	0
0	8
0	0
0	0
0	0
0	56
0	56
5	31
0	7
0	5
0	0
0	0
0	0
0	0
0	0
0	0
0	0
0	0
0	0
0	0
0	0
0	0
0	0
0	0
0	0
0	0
0	0
0	0
0	0
0	0
0	0
0	0
0	0
0	0
0	800
0	867
0	973
0	256
2	413
7	99
0	260
0	72
0	5
0	46
0	0
0	973
0	0
0	0
0	0
0	0
2	1
1	0
0	0
0	0
0	0
0	0
0	0
0	0
0	2
0	2
2	2
0	0
0	0
0	0
0	0
0	0
0	0
0	0
0	0
0	0
0	0
0	0
0	0
0	0
0	0
0	0
0	0
0	0
0	0
0	0
0	0
0	0
0	0
0	0
0	0
0	0
0	0
0	0
0	0
0	0
0	0
6	16
0	16
0	0
0	0
0	0
0	0
0	0
0	0
0	0
0	0
0	0
0	0
0	0
0	0
0	0
0	0
0	0
0	0
0	0
0	0
0	0
0	0
0	0
0	0
0	0
0	0
0	0
0	0
0	0
0	0
0	0
0	0
0	0
0	0
0	0
0	0
0	0
0	0
0	0
0	0
0	0
0	0
0	0
0	0
0	0
0	0
0	0
0	0
0	0
0	0
0	0
0	0
0	1
0	1
0	0
0	0
0	3
0	2
0	0
0	0
0	0
0	0
0	0
0	0
0	0
0	0
0	0
0	0
0	0
0	0
0	0
0	0
0	0
0	0
0	0
0	0
0	0
0	0
0	0
0	0
0	0
0	0
0	0
0	0
0	0
0	0
0	0
0	0
0	0
0	0
0	0
0	0
0	0
0	0
0	0
0	0
0	0
0	0
0	0
0	0
0	0
0	0
0	0
0	0
0	0
0	0
0	0
0	0
0	0
0	0
0	0
0	0
0	0
0	0
0	0
0	0
0	0
0	0
0	0
0	0
0	0
0	0
0	0
0	0
0	0
0	0
0	0
0	0
0	0
0	0
0	0
0	0
0	0
0	0
0	0
0	0
0	0
0	0
0	0
0	0
0	0
0	0
0	0
0	0
0	0
0	0
0	0
0	0
0	0
0	0
0	0
0	0
0	0
0	0
0	0
0	0
0	0
0	0
0	0
0	0
0	0
0	0
0	0
0	0
0	0
0	0
0	0
0	0
0	0
0	0
0	0
0	0
0	0
0	0
0	0
0	0
0	0
0	0
0	0
0	0
0	0
0	0
0	0
0	0
0	0
0	0
0	0
0	0
0	0
0	0
0	0
0	0
0	0
0	0
0	0
0	0
0	0
0	0
0	0
0	0
0	0
0	0
0	0
0	0
0	0
0	0
0	0
0	0
0	0
0	0
0	0
0	0
0	0
0	0
0	0
0	0
0	0
0	0
0	0
0	0
0	0
0	0
0	0
0	0
0	0
0	0
0	0
0	0
0	0
0	0
0	0
0	0
0	0
0	0
0	0
0	0
0	0
0	0
0	0
0	0
0	0
0	0
0	0
0	0
0	0
0	0
0	0
0	0
0	0
0	0
0	0
0	0
0	0
0	0
0	0
0	0
0	0
0	0
0	0
0	0
0	0
0	0
0	0
0	0
0	0
0	0
0	0
0	0
0	0
0	0
0	0
0	0
0	0
0	0
0	0
0	0
0	0
0	0
0	0
0	0
0	0
0	0
0	0
0	0
0	0
0	0
0	0
0	0
0	0
0	0
0	0
0	0
0	0
0	0
0	0
0	0
0	0
0	0
0	1
0	1
0	0
0	0
0	0
0	0
0	0
0	0
0	0
0	0
0	0
0	0
0	0
0	0
0	0
0	0
0	0
0	0
0	0
0	0
0	0
0	0
0	0
0	0
0	0
0	0
0	0
0	0
0	0
0	0
0	0
0	0
0	0
0	0
0	0
0	0
0	0
0	0
0	0
0	0
0	0
0	0
0	0
0	0
0	0
0	0
0	0
0	0
0	0
0	0
0	0
0	0
0	0
0	0
0	0
0	0
0	0
0	0
0	0
0	0
0	0
0	0
0	0
0	0
0	0
0	0
0	0
0	0
0	0
0	0
0	0
0	0
0	0
0	0
0	0
0	0
0	0
0	0
0	0
0	0
0	0
0	0
0	0
0	0
0	0
0	0
0	0
0	0
0	0
0	0
0	0
0	0
0	0
0	0
0	0
0	0
0	0
35301	3
617	0
14643	52
13253	15001
181	4353
2	2439
0	34814
14	35275
4565	2
19	31098
54590	25852
14087	79
26352	0
9	4
0	313
0	351
0	264
6	372
0	82
0	30
1	178
0	278
0	130
0	90
0	109
5	66
2938	1770
11	742
7	424
2	310
8	578
98	5
0	289
3	164
0	293
19	138
1	270
2	36
0	2
0	20
0	66
0	96
1	130
6	48
4	28
51	126
0	25
0	35
0	301
0	0
0	0
0	0
0	0
339	483
21	13
1	91
0	476
0	123
1	74
0	7
0	46
0	45
57	0
390	1559
89	1559
233	220
23	104
1	11
0	54
0	31
12	87
3	141
6	17
0	219
0	100
0	12
6	219
0	221
5	229
0	177
0	208
0	190
3	45
10	23
0	21
4	80
6	151
13	78
0	64
0	37
0	0
4251	2298
16	61
0	55
0	56
180	293
0	290
1	6
0	47
0	199
1	33
1	22
447	98
1	38
0	22
0	30
0	30
6	763
42	834
17	219
4	0
0	32
0	116
0	18
0	15
0	23
0	10
0	14
10	0
5	10
0	661
0	577
0	432
2	102
0	35
0	31
0	30
1	35
14	14
10	3
1	0
0	2
1	0
0	1
0	29
3	29
0	24
2	29
0	0
0	0
47	424
17	416
0	24
0	0
2	120
5	29
0	0
15	981
0	981
25	460
5	531
0	70
2	694
2	39
2	8
0	40
3	37
6	51
35	184
1	184
0	0
0	49
0	51
7	50
0	2
0	41
0	4
0	5
1	7
0	6
0	9
0	0
1	38
0	0
479	566
2	88
0	335
0	558
18	1
0	0
0	1
3	0
0	0
0	0
0	0
0	10
0	11
0	11
0	9
0	10
0	2
0	0
0	3
0	2
0	0
0	1
0	1
0	1
0	1
0	0
0	0
0	0
0	0
5	0
0	3
0	3
0	3
0	0
0	4
0	3
0	0
0	1
0	0
0	1
11737	1393
1	0
1	294
0	823
27	638
0	679
0	930
0	6
148	622
36	307
4	104
61	992
1	459
0	117
0	74
1	137
0	133
9	13
1	83
4	165
207	132
2	4
15	128
0	32
299	32
102	0
1	0
0	0
34	0
134	396
4	92
7	68
365	277
6	66
21	78
1	4
160	82
0	40
0	9
0	70
434	25
3	25
7	407
0	43
0	86
9	122
43	402
0	65
2	62
0	231
0	215
3	109
6	90
26	149
0	2
0	2
0	2
29	9
5	141
0	141
0	5
0	0
39	367
0	212
1	367
1	1
0	2
1	2
1	5
11	644
9	645
0	3
13	143
17	92
1	15
0	1
1	0
0	7
0	5
0	91
0	4
0	54
0	1
0	9
0	0
1	0
0	0
0	0
0	0
0	0
0	0
0	0
0	0
0	0
0	0
0	0
1	184
10	184
0	124
0	0
0	0
0	0
0	0
0	0
0	0
0	0
0	0
0	24
0	22
0	4
0	21
0	13
0	0
0	0
77	234
2	3
0	13
0	9
3	218
0	7
19	16
1	60
0	0
0	0
0	0
0	0
2	166
1	165
0	170
0	7
0	13
0	15
0	0
0	0
0	0
0	0
0	0
0	0
0	0
0	0
144	78
1	22
1	78
11	26
10	952
0	108
0	97
1	10
3	22
1	955
0	0
5	42
0	42
4	70
24	77
0	13
0	19
0	0
0	0
0	0
0	10
0	19
0	0
0	31
21	1066
9	3
4	1001
0	1082
61	907
2	294
49	0
792	0
115	36
1	28
0	34
56	0
0	247
0	0
0	17
0	11
0	236
0	17
0	247
250	0
4	0
618	183
8	95
13	26
30	108
243	56
2	5
0	52
6	49
312	718
0	625
0	3
3	186
6	90
0	0
0	93
81	352
1	57
1	345
0	223
2	107
0	636
1	5
3	246
0	180
1	249
0	181
0	66
45	219
2	212
0	212
0	210
2	114
0	148
1	115
0	0
0	30
0	154
6	127
1	98
0	84
9	583
8	574
0	597
21	595
14	0
139	54
25	63
1	54
2	3
0	0
0	0
0	0
0	0
0	0
0	0
0	0
0	0
129	13
0	13
14	113
48	153
25	52
0	38
0	94
0	102
10	23
24	127
0	104
13	41
32	10
0	13
6	13
0	54
0	60
0	53
0	10
0	10
0	9
1	9
1	7
0	10
1	0
54	17
0	17
5	77
0	0
0	341
0	302
0	341
4	134
2	127
3	35
1	105
0	103
12	0
2	28
5	20
0	40
7	16
102	12
24	26
0	13
8	1
5	68
6	16
0	2093
24	239
8	24
3	160
0	24
0	134
0	2083
0	0
0	0
0	342
0	339
1	61
2	60
0	55
0	52
0	42
2	36
10	0
6	3
13	7
0	0
1	6
4	1
0	164
0	50
0	105
0	94
0	24
0	36
0	28
0	87
0	161
0	28
0	58
3	159
22	164
2	97
0	14
0	24
2	15
0	135
0	7
0	13
0	24
0	163
47	1267
0	1295
2	459
7	0
43	98
14	84
0	518
2	574
18	249
181	290
0	47
1	1
1	0
1	0
100	1433
2	1521
6	1387
0	109
0	32
5	23
0	0
23	647
0	333
6	286
0	373
0	316
24	1
115	841
3	376
2	196
4	535
0	110
2	10
0	47
0	365
6	20
0	25
0	22
2	79
0	79
0	762
2	28
0	23
0	18
0	3
0	15
0	5
281	935
41	831
2	73
12	93
3	92
6	159
2	91
0	1
5	12
0	3
0	5
35	28
0	25
0	5
0	7
2	3
342	523
6	453
897	3180
0	2361
0	1482
32	2530
1	1597
0	0
43	1435
10	73
13	438
2	163
5	135
85	3
4	48
31	968
0	86
11	41
14	89
1	18
42	4
229	85
4	83
1	0
0	3
18	0
198	295
17	160
0	179
47	267
0	217
0	267
0	153
1	14
2	25
1	0
0	262
0	560
62	543
0	414
12	489
4	550
0	19
0	62
0	476
1	15
0	0
0	0
0	0
0	0
1	9
0	0
0	1
0	1
0	8
2	5
0	5
0	0
0	4
9	1024
0	1762
4	37
0	55
1216	1734
0	859
0	124
1	3
0	316
1	107
0	21
1	6
16	58
10	15
0	197
0	115
0	633
0	58
394	1
1	1
7	107
0	3
0	5
1	20
38	12
0	20
0	11
8	82
10	33
1	0
0	0
0	0
0	0
0	0
0	0
0	40
4	106
5	106
0	36
29	1346
0	1355
1	1343
10	47
1	234
0	1353
1706	39
29	61
0	22
0	18
0	0
4	501
0	589
0	4
3	591
6	71
0	439
23	591
7	597
3	4
0	3
14	139
0	0
61	177
13	175
4	12
294	119
2	22
0	31
10	29
3	18
680	94
1	33
2	60
0	3
2	3
0	0
0	0
0	0
323	251
0	246
0	18
1	1
0	4
2	18
0	1
0	1
0	0
0	0
0	0
0	1
0	0
3	4145
5	1219
46	5103
21	214
200	423
0	126
1	102
20	156
0	10
0	5
5	39
1	9
2	63
0	0
0	0
10	49
0	506
0	15
1	5
5	76
127	581
0	69
2	154
27	97
6	18
0	49
0	301
6	356
0	508
2	504
0	501
1	320
1365	0
0	1
0	1
0	0
0	0
0	0
0	0
0	0
284	178
2	178
5	19
0	32
6	45
0	124
107	38
0	38
0	2
0	2
0	2
0	2
1	132
0	9
0	16
20	44
1	69
0	51
4	104
0	13
0	5
9	44
2	54
0	47
1	0
0	0
0	63
8	163
0	163
0	3155
36	3085
1	1421
0	223
4	133
15	163
6	74
4	38
0	3155
241	643
0	8
14	31
0	14
0	15
1	50
0	31
3	24
0	10
0	7
7	1216
0	1185
2	155
4	379
62	964
0	194
1	111
0	58
0	193
0	47
0	127
12	552
0	83
0	135
0	142
0	363
0	17
0	33
0	63
33	159
133	291
0	16
1	75
15	266
3	23
7	335
2	30
2	88
0	7
190	77
10	77
0	14
0	0
0	458
26	287
0	190
0	47
0	48
0	91
3	5
1	34
2	37
0	418
25	488
58	488
9	0
16	0
0	0
1	0
1	0
0	0
0	0
0	0
0	0
0	0
0	1
1	1
0	0
0	1
1	0
0	0
0	0
9	5
0	5
3	38
0	5
0	4
0	2
0	5
0	2
0	1
1	0
0	1
0	2
0	1
0	0
0	0
0	0
0	31
3	31
143	424
35	17
0	13
0	11
558	150
0	40
1	117
0	0
0	0
0	0
2	40
0	0
0	86
0	82
2	340
0	383
53	33
2	266
10	72
0	12
4	16
0	9
0	16
0	11
0	11
0	15
1	13
0	10
0	5
1	9
1	7
0	5
2	15
0	15
14	7
1	14
24	0
0	0
0	0
0	2
0	2
1	16
0	2
0	2
0	2
0	0
0	2
0	2
0	2
46	491
28	533
21	207
0	0
0	2
1	2
0	0
0	1
44	449
2	449
1	99
1	0
3	246
629	258
7	95
0	208
0	59
16	57
0	1
0	1
8252	225
2	219
3	405
21	405
11	172
11	80
1	57
13	12
0	1161
0	1020
0	201
0	244
0	1202
23	784
0	88
25	276
11	448
0	298
1	83
3	24
0	36
6	20
17	4
1	35
0	143
303	519
4	231
0	166
3	61
0	899
5	16
0	44
22	295
0	22
1	7
0	9
0	8
1	449
3	921
0	146
19	280
4	103
8	24
0	21
1	83
0	23
0	53
2	30
0	102
0	1
0	1
0	1
0	1
0	1
0	0
0	52
0	41
0	1
0	67
0	4
1	0
0	65
0	8
0	1
0	0
1	13
0	1
0	69
1	6
0	9
0	1
0	9
0	0
0	0
859	442
1	127
2	74
2	96
0	145
0	18
104	18
3	11
0	0
0	0
1	896
0	597
52	340
2	897
0	884
0	0
1	0
3	181
0	96
0	149
2	115
22	28
1	10
2	220
0	4
0	0
0	0
0	0
0	0
0	0
16	645
26	594
5	228
5	63
0	81
0	124
13	26
3	71
0	147
51	1777
33	1777
0	64
7	43
6	3
0	0
0	3
2	3
0	3
0	0
0	0
0	0
1	641
1	643
0	675
2	200
0	82
0	535
1	74
0	163
5	150
12	68
1	209
2	174
0	71
1	69
0	7
15	76
0	77
0	75
8	5
1	3
0	0
0	0
0	0
0	0
0	0
0	0
111	0
0	0
0	4
1	4
0	0
0	0
0	0
0	3
0	0
0	0
72	33
1	17
0	29
0	20
0	0
2	36
1	43
5	48
7	30
0	18
3	14
33	0
4	423
0	12
0	413
1	26
0	28
0	3
8	327
14	27
2	4
3	29
1	2
0	23
6	180
0	180
0	179
18	11
0	178
0	165
12	41
0	70
0	37
8	44
0	32
[truncated: 114,547 more rows]
