# Supplementary material for: Impaired Cell Cycle Progression and Self-Renewal of Fetal Neural Stem and Progenitor Cells in a Murine Model of Intrauterine Growth Restriction
Source: Front Cell Dev Biol. 2022 Jul 12;10:821848. doi: 10.3389/fcell.2022.821848 (PMC9314876; doi:10.3389/fcell.2022.821848)
Supplement: Supplementary file 3 [file DataSheet2.ZIP › Data-FigureS5/RNASEQ89/libParams/flenDist.txt]

8.98386e-43	1.33909e-42	1.9928e-42	2.96088e-42	4.39222e-42	6.50507e-42	9.6189e-42	1.42005e-41	2.09309e-41	3.08019e-41	4.52555e-41	6.63851e-41	9.72244e-41	1.42163e-40	2.07539e-40	3.02497e-40	4.40196e-40	6.39554e-40	9.27713e-40	1.34355e-39	1.94268e-39	2.80448e-39	4.04213e-39	5.81664e-39	8.35679e-39	1.1987e-38	1.71668e-38	2.45456e-38	3.50398e-38	4.99407e-38	7.10646e-38	1.00962e-37	3.71538e-17	3.86711e-06	1.86453e-05	3.93163e-05	5.19132e-05	5.71842e-05	6.61641e-05	8.10362e-05	9.70898e-05	0.000113818	0.000134927	0.000157993	0.000174014	0.00018255	0.000194638	0.000214937	0.000235455	0.000250043	0.000267122	0.000302592	0.000352996	0.000398405	0.000435233	0.000465951	0.000487614	0.000511323	0.000551496	0.000607901	0.000672832	0.000745028	0.000817407	0.000868926	0.000904924	0.000947991	0.000995659	0.00104548	0.00109945	0.00115716	0.00123942	0.00134077	0.00141918	0.0014836	0.00157519	0.00168751	0.00179761	0.00190877	0.00202451	0.00213883	0.00224754	0.00235605	0.00247394	0.00259698	0.00271747	0.00282848	0.00293262	0.00305149	0.00318166	0.0033002	0.00342197	0.0035678	0.00372164	0.00386497	0.0039875	0.00409813	0.00422852	0.00438181	0.00454453	0.00471118	0.00487265	0.00502744	0.00516663	0.00527994	0.00538886	0.00552033	0.00564849	0.00572979	0.00580506	0.00592993	0.00607873	0.00623564	0.00639438	0.00650421	0.00658715	0.00669188	0.00675959	0.00679722	0.00690333	0.00703733	0.00711588	0.00718134	0.00727243	0.00737103	0.00744403	0.00744504	0.00742436	0.0074726	0.00755612	0.00763093	0.00770735	0.00774365	0.00769859	0.00764219	0.00765167	0.00768729	0.00770464	0.00772508	0.00774442	0.00773876	0.00773153	0.00775001	0.00775723	0.00772725	0.00771115	0.00773157	0.00775451	0.00774661	0.00767651	0.00756307	0.00746989	0.00741507	0.00737874	0.00736144	0.007362	0.00734006	0.0072591	0.00715412	0.0070843	0.00704795	0.00702538	0.00700156	0.00694303	0.00685165	0.00676945	0.00669798	0.00659562	0.0064815	0.00642006	0.00640165	0.00637619	0.006322	0.00624154	0.00616139	0.0060854	0.00599188	0.00589068	0.00578615	0.00567263	0.00559602	0.00557341	0.00553066	0.00543201	0.00534087	0.00529926	0.00526069	0.00519154	0.00511419	0.00502988	0.0049424	0.00488447	0.0048394	0.00476634	0.00467189	0.00457753	0.00451051	0.00447401	0.00441818	0.00434522	0.00429025	0.00422923	0.004162	0.0041091	0.00404078	0.00396015	0.00389944	0.00384089	0.00377018	0.00370073	0.00365231	0.00364771	0.00365365	0.00360089	0.00348875	0.00336711	0.00326019	0.00318898	0.00318714	0.00321729	0.00319709	0.0031199	0.00303541	0.00297714	0.00293871	0.00289064	0.00283025	0.00278578	0.00276173	0.00273853	0.00271571	0.00268611	0.00262866	0.00256478	0.00253092	0.00249868	0.00242959	0.00235955	0.00232089	0.00228876	0.00225823	0.0022388	0.00220174	0.00214193	0.00209832	0.00206517	0.00200943	0.0019669	0.00197308	0.00197446	0.00193484	0.00188612	0.00184274	0.00180374	0.00178482	0.00178009	0.00175459	0.00170786	0.00168264	0.00167272	0.00163107	0.00156727	0.00151474	0.00148013	0.00146547	0.00146392	0.00145979	0.00143813	0.0013978	0.00136183	0.00134158	0.00132535	0.00130606	0.00128029	0.00125283	0.00124199	0.00124486	0.00123723	0.00120932	0.00117019	0.00113831	0.00111774	0.00108682	0.00104431	0.00102109	0.00102302	0.00102991	0.00103456	0.00102927	0.00100566	0.000969054	0.000925232	0.000891713	0.000887249	0.000896667	0.000895789	0.000887302	0.000884557	0.000876486	0.000852097	0.000826258	0.000798397	0.000765763	0.000752035	0.000759121	0.000754943	0.000729642	0.000709118	0.000702931	0.00068949	0.000656266	0.00062023	0.00060777	0.000622611	0.000640662	0.000637365	0.000614353	0.000596436	0.000593191	0.000583865	0.000558456	0.000534258	0.000525171	0.000523588	0.000513079	0.000490414	0.000469373	0.000466108	0.000479991	0.000490617	0.000485079	0.000470766	0.000457008	0.000447287	0.000440488	0.000433245	0.00042832	0.000433123	0.000441116	0.000433009	0.000408744	0.00038402	0.000362474	0.000347894	0.000349405	0.000355625	0.000350943	0.000340604	0.000329161	0.00031497	0.000301869	0.000293243	0.00029053	0.000291908	0.000287617	0.000274028	0.000261786	0.000253896	0.00024406	0.000236073	0.00023298	0.000228775	0.000222645	0.000218647	0.000216729	0.000211872	0.000206196	0.000211294	0.00022312	0.000225522	0.000218103	0.000212426	0.000213241	0.000212217	0.000203855	0.000195884	0.000192916	0.000191868	0.000188803	0.000181635	0.000175202	0.000171529	0.000165692	0.000161671	0.000164991	0.000168156	0.000165284	0.000160541	0.00015451	0.000144618	0.000135944	0.000134169	0.000136028	0.000136147	0.000136913	0.000139148	0.000134262	0.000122959	0.000116544	0.000117169	0.000119492	0.000119269	0.000115461	0.000109785	0.000105023	0.000103564	0.000102209	9.85195e-05	9.7031e-05	9.8412e-05	9.86254e-05	9.56964e-05	8.9196e-05	8.25492e-05	8.10121e-05	8.25087e-05	8.15292e-05	7.88125e-05	7.88707e-05	8.29609e-05	8.61674e-05	8.55633e-05	8.53082e-05	8.46959e-05	7.79728e-05	6.96188e-05	6.84831e-05	6.97004e-05	6.5158e-05	6.06715e-05	6.21282e-05	6.46471e-05	6.36477e-05	5.93643e-05	5.47778e-05	5.28414e-05	5.2261e-05	5.00277e-05	4.78532e-05	5.0227e-05	5.35573e-05	5.19335e-05	4.99144e-05	5.14801e-05	5.36949e-05	5.42803e-05	5.12932e-05	4.46991e-05	3.99784e-05	4.20124e-05	4.55187e-05	4.17301e-05	3.44063e-05	3.20303e-05	3.32004e-05	3.40081e-05	3.40009e-05	3.32566e-05	3.23511e-05	3.19375e-05	3.25574e-05	3.31915e-05	3.24324e-05	3.22058e-05	3.42868e-05	3.64023e-05	3.5521e-05	3.18638e-05	2.87811e-05	2.8733e-05	2.8696e-05	2.63692e-05	2.53184e-05	2.55162e-05	2.35926e-05	2.12379e-05	2.16823e-05	2.33803e-05	2.27919e-05	2.11514e-05	2.15027e-05	2.19161e-05	1.92856e-05	1.62177e-05	1.68766e-05	1.87942e-05	1.76534e-05	1.47603e-05	1.41717e-05	1.75025e-05	2.08698e-05	2.01096e-05	1.72306e-05	1.47551e-05	1.27451e-05	1.14666e-05	1.08269e-05	1.17258e-05	1.44952e-05	1.60867e-05	1.46297e-05	1.27803e-05	1.37486e-05	1.65178e-05	1.74357e-05	1.5462e-05	1.26494e-05	1.12068e-05	1.19854e-05	1.2868e-05	1.10682e-05	8.80148e-06	9.62549e-06	1.19522e-05	1.25863e-05	1.13047e-05	1.0069e-05	1.00993e-05	1.01285e-05	9.49154e-06	9.34352e-06	8.94269e-06	7.23042e-06	6.00173e-06	6.37847e-06	7.10489e-06	7.1671e-06	6.6351e-06	6.62783e-06	7.54148e-06	7.50812e-06	6.10956e-06	5.49579e-06	5.86629e-06	6.14176e-06	6.71811e-06	7.23336e-06	7.08975e-06	7.30753e-06	7.96392e-06	7.82239e-06	6.9764e-06	6.40789e-06	5.68385e-06	4.49413e-06	4.28048e-06	5.15378e-06	6.16691e-06	7.37134e-06	8.1045e-06	7.39369e-06	5.71565e-06	4.54825e-06	4.00864e-06	3.1257e-06	2.55071e-06	2.77545e-06	2.7951e-06	2.44025e-06	2.59416e-06	3.73956e-06	5.29291e-06	5.53182e-06	4.19773e-06	3.80787e-06	4.56875e-06	3.93731e-06	2.15829e-06	1.12255e-06	1.08657e-06	1.64366e-06	2.15643e-06	2.49247e-06	3.54656e-06	4.35301e-06	3.19756e-06	1.35145e-06	6.03015e-07	8.5636e-07	1.54294e-06	2.13719e-06	2.27588e-06	2.30956e-06	2.61961e-06	2.90359e-06	3.2085e-06	3.98211e-06	4.25468e-06	3.00116e-06	1.54305e-06	1.1138e-06	1.44758e-06	2.1199e-06	2.39236e-06	2.07231e-06	1.62767e-06	1.03097e-06	5.67562e-07	6.65838e-07	8.55469e-07	8.30045e-07	1.04935e-06	1.34451e-06	1.13006e-06	7.28321e-07	5.28457e-07	4.23216e-07	4.39682e-07	5.26289e-07	5.068e-07	3.97789e-07	2.74515e-07	5.60645e-07	1.84728e-06	3.39211e-06	3.77189e-06	3.02608e-06	1.97961e-06	1.0364e-06	5.51393e-07	7.06676e-07	9.28785e-07	6.62894e-07	2.98265e-07	2.55049e-07	3.06627e-07	3.15011e-07	6.15989e-07	1.26304e-06	1.52799e-06	1.01758e-06	3.68325e-07	2.58862e-07	6.48598e-07	8.87947e-07	5.81494e-07	1.61028e-07	1.44502e-08	1.14456e-08	1.63126e-08	2.92971e-08	6.29723e-08	8.48052e-08	1.28862e-07	3.05173e-07	4.36179e-07	2.91304e-07	7.39027e-08	9.3726e-10	3.4601e-10	5.10474e-09	4.24669e-08	1.19594e-07	2.04041e-07	3.48448e-07	5.40707e-07	5.28773e-07	2.69606e-07	5.49711e-08	9.93605e-12	1.36405e-07	5.90185e-07	9.98588e-07	8.20487e-07	3.39961e-07	2.11058e-07	4.96651e-07	8.23154e-07	1.03093e-06	1.01444e-06	6.13904e-07	1.63858e-07	1.55704e-08	3.45886e-08	1.3525e-07	3.39715e-07	4.63824e-07	3.83471e-07	3.33898e-07	5.01061e-07	5.99962e-07	4.14849e-07	3.55428e-07	6.75459e-07	1.0187e-06	1.25961e-06	1.35713e-06	9.91208e-07	5.14387e-07	7.60007e-07	1.51039e-06	1.61865e-06	8.65215e-07	1.84452e-07	2.43829e-10	3.65743e-10	2.43829e-10	1.37473e-08	5.50076e-08	1.2202e-07	2.58513e-07	4.3499e-07	4.59851e-07	3.19873e-07	1.87654e-07	1.90348e-07	5.27755e-07	1.05853e-06	1.26477e-06	1.1855e-06	1.01345e-06	5.87653e-07	2.41088e-07	3.81976e-07	5.72964e-07	3.81976e-07	2.42867e-07	6.81695e-07	1.25306e-06	1.14274e-06	5.6892e-07	3.57543e-07	5.34477e-07	6.77145e-07	8.26229e-07	8.87599e-07	5.56778e-07	1.44739e-07	1.41182e-08	1.81209e-08	1.2633e-08	7.69411e-09	7.54352e-09	5.31851e-09	4.04808e-08	1.56759e-07	2.40284e-07	1.72613e-07	5.90961e-08	1.16713e-08	2.65643e-09	6.11956e-12	1.11347e-08	4.45387e-08	8.63816e-08	1.22876e-07	1.28751e-07	1.24597e-07	2.03948e-07	2.76886e-07	1.86732e-07	5.11576e-08	4.31189e-08	1.5399e-07	2.2796e-07	2.62468e-07	4.76948e-07	6.57664e-07	4.4393e-07	1.23067e-07	1.16085e-07	4.14075e-07	6.15467e-07	4.78784e-07	3.52484e-07	3.62213e-07	2.40177e-07	6.18853e-08	1.81728e-09	9.24893e-08	3.64686e-07	5.47372e-07	3.79432e-07	1.34474e-07	5.43919e-08	1.25459e-07	3.84095e-07	5.76253e-07	3.99664e-07	1.32209e-07	8.6398e-08	1.22775e-07	8.38256e-08	3.13587e-08	1.04295e-07	3.34838e-07	4.64803e-07	2.97694e-07	1.75029e-07	4.09726e-07	6.14588e-07	4.09726e-07	1.02431e-07	1.08739e-29	1.39337e-07	5.57346e-07	8.36019e-07	5.57346e-07	1.39383e-07	1.88495e-10	2.85091e-10	1.93192e-10	5.06468e-11	5.28022e-12	3.01651e-11	1.22648e-07	4.90377e-07	7.35509e-07	4.90456e-07	1.22922e-07	7.72452e-08	3.07659e-07	4.62799e-07	3.13755e-07	9.05594e-08	5.52597e-08	1.55797e-07	2.1218e-07	1.37136e-07	3.529e-08	8.26807e-10	3.4078e-13	5.1117e-13	3.4078e-13	8.5195e-14	1.08739e-29	2.68728e-10	1.51679e-08	5.7986e-08	8.5639e-08	5.66497e-08	1.4099e-08	1.48689e-12	3.48863e-11	6.57358e-10	2.28057e-09	3.24642e-09	2.10614e-09	5.17813e-10	4.42144e-17	6.84884e-12	2.73949e-11	4.10922e-11	1.53433e-09	1.06686e-07	4.11645e-07	6.10021e-07	4.11275e-07	1.35385e-07	6.90465e-08	6.90628e-08	3.46274e-08	6.95345e-09	9.30176e-16	9.13883e-08	3.65562e-07	5.48365e-07	3.65739e-07	1.4401e-07	2.09031e-07	3.12873e-07	2.08362e-07	5.20574e-08	1.08739e-29	1.08739e-29	2.61284e-07	1.0469e-06	1.59091e-06	1.12036e-06	3.65327e-07	6.64296e-08	1.61675e-08	1.46471e-10	8.2402e-10	1.83137e-09	2.01481e-09	2.969e-08	1.14601e-07	1.71544e-07	1.15438e-07	3.28934e-08	6.45427e-09	4.31255e-09	8.42958e-09	3.6708e-08	7.34872e-08	7.3607e-08	3.68883e-08	7.45075e-09	9.24706e-11	6.25023e-11	5.19602e-09	2.07188e-08	3.88499e-08	5.18079e-08	5.34247e-08	3.75325e-08	1.74366e-08	6.64604e-09	2.69576e-09	2.30778e-09	2.44545e-09	1.29156e-09	2.72078e-10	1.08739e-29	1.08739e-29	1.08739e-29	1.08739e-29	1.08739e-29	1.08739e-29	1.08739e-29	1.08739e-29	2.19484e-08	8.77937e-08	1.3169e-07	8.77937e-08	2.34387e-08	5.96104e-09	2.24948e-08	6.01742e-08	8.281e-08	5.42131e-08	1.47054e-08	4.60846e-09	6.9127e-09	4.60846e-09	1.15212e-09	1.08739e-29	1.08739e-29	2.82379e-08	1.12952e-07	1.71435e-07	1.24264e-07	5.37128e-08	2.89356e-08	1.69917e-08	1.27543e-07	5.73722e-07	1.06376e-06	9.80789e-07	4.48933e-07	1.1349e-07	1.27939e-07	1.91899e-07	1.27932e-07	3.19831e-08	5.80475e-18	1.08739e-29	1.08739e-29	1.08739e-29	1.08739e-29	1.08739e-29	4.75571e-09	1.90228e-08	2.85342e-08	1.90228e-08	4.75571e-09	2.34332e-10	2.87967e-09	9.17536e-09	1.71766e-07	6.44884e-07	9.57718e-07	7.52953e-07	6.2055e-07	6.91153e-07	4.60648e-07	1.15168e-07	8.7618e-12	5.8412e-12	1.4603e-12	1.08739e-29	8.15833e-12	3.26333e-11	5.424e-10	2.00643e-09	2.96886e-09	1.9738e-09	3.69148e-08	1.45705e-07	2.18605e-07	1.45801e-07	3.64983e-08	1.92288e-11	2.75218e-15	1.55144e-07	6.20575e-07	9.30862e-07	6.20575e-07	1.55144e-07	2.33089e-15	9.32358e-15	1.39854e-14	9.32358e-15	2.33089e-15	1.08739e-29	1.08739e-29	3.43408e-12	3.00669e-09	8.44496e-06	3.37498e-05	5.06098e-05
