# Supplementary material for: Impaired Cell Cycle Progression and Self-Renewal of Fetal Neural Stem and Progenitor Cells in a Murine Model of Intrauterine Growth Restriction
Source: Front Cell Dev Biol. 2022 Jul 12;10:821848. doi: 10.3389/fcell.2022.821848 (PMC9314876; doi:10.3389/fcell.2022.821848)
Supplement: Supplementary file 3 [file DataSheet2.ZIP › Data-FigureS5/RNASEQ87/logs/salmon_quant.log]

[2019-08-12 17:45:48.739] [jointLog] [info] Fragment incompatibility prior below threshold.  Incompatible fragments will be ignored.
[2019-08-12 17:45:48.739] [jointLog] [info] Usage of --validateMappings implies use of minScoreFraction. Since not explicitly specified, it is being set to 0.65
[2019-08-12 17:45:48.739] [jointLog] [info] Usage of --validateMappings implies a default consensus slack of 0.2. Setting consensusSlack to 0.2.
[2019-08-12 17:45:48.739] [jointLog] [info] parsing read library format
[2019-08-12 17:45:48.739] [jointLog] [info] There is 1 library.
[2019-08-12 17:45:48.829] [jointLog] [info] Loading Quasi index
[2019-08-12 17:45:48.838] [jointLog] [info] Loading 32-bit quasi index
[2019-08-12 17:46:15.725] [jointLog] [info] done
[2019-08-12 17:46:15.725] [jointLog] [info] Index contained 116,546 targets
[2019-08-12 17:46:17.427] [jointLog] [info] Automatically detected most likely library type as ISR
[2019-08-12 17:47:29.592] [jointLog] [info] Thread saw mini-batch with a maximum of 1.74% zero probability fragments
[2019-08-12 17:47:29.606] [jointLog] [info] Thread saw mini-batch with a maximum of 1.86% zero probability fragments
[2019-08-12 17:47:29.661] [jointLog] [info] Thread saw mini-batch with a maximum of 1.80% zero probability fragments
[2019-08-12 17:47:29.666] [jointLog] [info] Thread saw mini-batch with a maximum of 1.74% zero probability fragments
[2019-08-12 17:47:29.669] [jointLog] [info] Thread saw mini-batch with a maximum of 1.80% zero probability fragments
[2019-08-12 17:47:29.681] [jointLog] [info] Thread saw mini-batch with a maximum of 1.78% zero probability fragments
[2019-08-12 17:47:29.684] [jointLog] [info] Thread saw mini-batch with a maximum of 1.76% zero probability fragments
[2019-08-12 17:47:29.696] [jointLog] [info] Thread saw mini-batch with a maximum of 1.84% zero probability fragments
[2019-08-12 17:47:29.920] [jointLog] [info] Computed 295,320 rich equivalence classes for further processing
[2019-08-12 17:47:29.920] [jointLog] [info] Counted 10,043,104 total reads in the equivalence classes 
[2019-08-12 17:47:29.931] [jointLog] [info] Number of mappings discarded because of alignment score : 924,781
[2019-08-12 17:47:29.931] [jointLog] [info] Number of fragments entirely discarded because of alignment score : 353,155
[2019-08-12 17:47:29.931] [jointLog] [info] Number of fragments discarded because they are best-mapped to decoys : 0
[2019-08-12 17:47:29.931] [jointLog] [info] Number of fragments discarded because they have only dovetail (discordant) mappings : 24,230
[2019-08-12 17:47:29.931] [jointLog] [info] Mapping rate = 74.9542%

[2019-08-12 17:47:29.931] [jointLog] [info] finished quantifyLibrary()
[2019-08-12 17:47:29.956] [jointLog] [info] Starting optimizer
[2019-08-12 17:47:29.920] [fileLog] [info] 
At end of round 0
==================
Observed 13398985 total fragments (13398985 in most recent round)

[2019-08-12 17:47:32.908] [jointLog] [info] Marked 0 weighted equivalence classes as degenerate
[2019-08-12 17:47:32.918] [jointLog] [info] iteration = 0 | max rel diff. = 6849.75
[2019-08-12 17:47:33.028] [jointLog] [info] iteration 11, adjusting effective lengths to account for biases
[2019-08-12 17:48:10.498] [jointLog] [info] Computed expected counts (for bias correction)
[2019-08-12 17:48:10.498] [jointLog] [info] processed bias for 0.0% of the transcripts
[2019-08-12 17:48:15.089] [jointLog] [info] processed bias for 10.0% of the transcripts
[2019-08-12 17:48:19.504] [jointLog] [info] processed bias for 20.0% of the transcripts
[2019-08-12 17:48:24.044] [jointLog] [info] processed bias for 30.0% of the transcripts
[2019-08-12 17:48:28.938] [jointLog] [info] processed bias for 40.0% of the transcripts
[2019-08-12 17:48:33.764] [jointLog] [info] processed bias for 50.0% of the transcripts
[2019-08-12 17:48:38.564] [jointLog] [info] processed bias for 60.0% of the transcripts
[2019-08-12 17:48:38.744] [jointLog] [info] processed bias for 100.0% of the transcripts
[2019-08-12 17:48:39.880] [jointLog] [info] iteration = 100 | max rel diff. = 11.2913
[2019-08-12 17:48:41.127] [jointLog] [info] iteration = 200 | max rel diff. = 13.7038
[2019-08-12 17:48:42.373] [jointLog] [info] iteration = 300 | max rel diff. = 12.7106
[2019-08-12 17:48:43.613] [jointLog] [info] iteration = 400 | max rel diff. = 0.956091
[2019-08-12 17:48:44.809] [jointLog] [info] iteration = 500 | max rel diff. = 3.81464
[2019-08-12 17:48:46.051] [jointLog] [info] iteration = 600 | max rel diff. = 0.17914
[2019-08-12 17:48:47.283] [jointLog] [info] iteration = 700 | max rel diff. = 0.839988
[2019-08-12 17:48:48.529] [jointLog] [info] iteration = 800 | max rel diff. = 0.103165
[2019-08-12 17:48:49.755] [jointLog] [info] iteration = 900 | max rel diff. = 0.0469963
[2019-08-12 17:48:51.007] [jointLog] [info] iteration = 1,000 | max rel diff. = 3.19851
[2019-08-12 17:48:52.235] [jointLog] [info] iteration = 1,100 | max rel diff. = 0.0551722
[2019-08-12 17:48:53.482] [jointLog] [info] iteration = 1,200 | max rel diff. = 0.03028
[2019-08-12 17:48:54.704] [jointLog] [info] iteration = 1,300 | max rel diff. = 1.44807
[2019-08-12 17:48:55.938] [jointLog] [info] iteration = 1,400 | max rel diff. = 0.0940068
[2019-08-12 17:48:57.165] [jointLog] [info] iteration = 1,500 | max rel diff. = 0.108791
[2019-08-12 17:48:58.391] [jointLog] [info] iteration = 1,600 | max rel diff. = 0.201647
[2019-08-12 17:48:59.098] [jointLog] [info] iteration = 1,658 | max rel diff. = 0.0075529
[2019-08-12 17:48:59.101] [jointLog] [info] Finished optimizer
[2019-08-12 17:48:59.101] [jointLog] [info] writing output 
