# Supplementary material for: Impaired Cell Cycle Progression and Self-Renewal of Fetal Neural Stem and Progenitor Cells in a Murine Model of Intrauterine Growth Restriction
Source: Front Cell Dev Biol. 2022 Jul 12;10:821848. doi: 10.3389/fcell.2022.821848 (PMC9314876; doi:10.3389/fcell.2022.821848)
Supplement: Supplementary file 3 [file DataSheet2.ZIP › Data-FigureS5/RNASEQ87/aux_info/ambig_info.tsv]

UniqueCount	AmbigCount
0	0
0	0
0	0
0	0
0	0
0	0
0	0
0	0
0	0
0	0
0	0
0	0
0	0
0	0
0	0
0	0
0	0
0	0
0	0
0	0
0	0
0	0
0	0
0	0
0	0
0	0
0	0
0	0
0	0
0	0
0	0
0	0
0	0
0	0
0	0
0	0
0	0
0	0
0	0
0	0
0	0
0	0
0	0
0	0
0	0
0	0
0	0
0	0
0	0
0	0
0	0
0	0
0	0
0	0
0	0
0	0
0	0
0	0
0	0
0	0
0	0
0	0
0	0
0	0
0	0
0	0
0	0
0	0
0	0
0	0
0	0
0	0
0	0
0	0
0	0
0	0
0	0
0	0
0	0
0	0
0	0
0	0
0	0
0	0
0	0
0	0
0	0
0	0
0	0
0	0
0	0
0	0
0	0
0	0
0	0
0	0
0	0
0	0
0	0
0	0
0	0
0	0
0	0
0	0
0	0
0	0
0	0
0	0
0	0
0	0
0	0
0	0
0	0
0	0
0	0
0	0
0	0
0	0
0	0
0	0
0	0
0	0
0	0
0	0
0	0
0	0
0	0
0	0
0	0
0	0
0	0
0	0
0	0
0	0
0	0
0	0
0	0
0	0
0	0
0	0
0	0
0	0
0	0
0	0
0	0
0	0
0	0
0	0
0	0
0	0
0	0
0	0
0	0
0	0
0	0
0	0
0	0
0	0
0	0
0	0
0	0
0	0
0	0
0	0
0	0
0	0
0	0
0	0
0	0
0	0
0	0
0	0
0	0
0	0
0	0
0	0
0	0
0	0
0	0
0	0
0	0
0	0
0	0
0	0
0	0
0	0
0	0
0	0
0	0
0	0
0	0
0	0
0	0
0	0
0	0
0	0
0	0
0	0
0	0
4	0
0	1
0	1
0	1
0	1
0	6
0	6
0	0
0	0
0	0
0	0
0	0
3	7
0	1
10	7
3	2
0	3
0	0
0	0
0	0
0	0
0	0
0	0
2	1
0	2
0	2
0	1
0	0
0	0
0	0
0	0
0	0
0	0
0	2
0	1
0	5
0	6
0	0
0	0
0	5
0	0
0	0
0	0
0	0
0	0
0	0
0	0
0	0
0	0
0	0
0	0
0	0
0	0
2	15
0	15
0	0
0	0
0	0
0	0
0	0
0	0
4	0
0	0
0	27
4	1
0	26
1	16
0	27
35	77
1	23
1	71
0	46
0	6
0	43
0	0
5	13
0	13
0	0
0	2055
0	186
0	29
0	23
0	28
0	0
0	0
0	0
0	0
0	0
0	0
0	0
0	0
0	0
0	0
0	0
0	0
0	0
0	0
0	0
0	0
2	0
0	0
0	0
0	0
0	0
0	0
0	0
0	0
0	0
0	0
0	0
11	82
0	10
0	7
0	9
0	8
0	9
0	7
0	4
0	1
0	1
0	9
0	0
0	0
0	0
0	56
0	56
2	27
0	13
0	13
0	0
0	0
0	0
0	0
0	0
0	0
0	0
0	0
0	0
0	0
0	1
0	1
0	0
0	0
0	0
0	0
0	0
0	0
0	0
0	0
0	0
0	0
0	0
0	0
0	816
0	879
0	985
0	229
1	379
7	98
0	259
0	74
1	5
0	33
1	0
0	985
0	0
0	0
0	0
0	0
2	2
0	0
0	0
0	0
0	0
0	0
0	0
0	0
1	2
0	2
5	2
1	0
0	0
0	0
0	0
0	0
0	0
0	0
0	0
0	0
0	0
0	0
0	0
0	0
0	0
0	0
0	0
0	0
0	0
0	0
0	0
0	0
0	0
0	0
0	0
0	0
0	0
0	0
0	0
2	3
0	3
3	25
1	25
0	0
0	0
0	0
0	0
0	0
0	0
0	0
0	0
0	0
0	0
0	0
0	0
0	0
0	0
0	0
0	0
0	0
0	0
0	0
0	0
0	0
0	0
0	0
0	0
0	0
0	0
0	0
0	0
0	0
0	0
0	0
0	0
0	0
0	0
0	0
0	0
0	0
0	0
0	0
0	0
0	0
0	0
0	0
0	0
0	0
0	0
0	0
0	0
0	0
0	0
0	0
0	0
0	0
0	0
0	0
0	0
0	0
0	0
0	0
0	0
0	0
0	0
0	0
0	0
0	0
0	0
0	0
0	0
0	0
0	0
0	0
0	0
0	0
0	0
0	0
0	0
0	0
0	0
0	0
0	0
0	0
0	0
0	0
0	0
0	0
0	0
0	0
0	0
0	0
0	0
0	0
0	0
0	0
0	0
0	0
0	0
0	0
0	0
0	0
0	0
0	0
0	0
0	0
0	0
0	0
0	0
0	0
0	0
0	0
0	0
0	0
0	0
0	0
0	0
0	0
0	0
0	0
0	0
0	0
0	0
0	0
0	0
0	0
0	0
0	0
0	0
0	0
0	0
0	0
0	0
0	0
0	0
0	0
0	0
0	0
0	0
0	0
0	0
0	0
0	0
0	0
0	0
0	0
0	0
0	0
0	0
0	0
0	0
0	0
0	0
0	0
0	0
0	0
0	0
0	0
0	0
0	0
0	0
0	0
0	0
0	0
0	0
0	0
0	0
0	0
0	0
0	0
0	0
0	0
0	0
0	0
0	0
0	0
0	0
0	0
0	0
0	0
0	0
0	0
0	0
0	0
0	0
0	0
0	0
0	0
0	0
0	0
0	0
0	0
0	0
0	0
0	0
0	0
0	0
0	0
0	0
0	0
0	0
0	0
0	0
0	0
0	0
0	0
0	0
0	0
0	0
0	0
0	0
0	0
0	0
0	0
0	0
0	0
0	0
0	0
0	0
0	0
0	0
0	0
0	0
0	0
0	0
0	0
0	0
0	0
0	0
0	0
0	0
0	0
0	0
0	0
0	0
0	0
0	0
0	0
0	0
0	0
0	0
0	0
0	0
0	0
0	0
0	0
0	0
0	0
0	0
0	0
0	0
0	0
0	0
0	0
0	0
0	0
0	0
0	0
0	0
0	0
0	0
0	0
0	0
0	0
0	0
0	0
0	0
0	0
0	0
0	0
0	0
0	0
0	0
0	0
0	0
0	0
0	0
0	0
0	0
0	0
0	0
0	0
0	0
0	0
0	0
0	0
0	0
0	0
0	0
0	0
0	0
0	0
0	0
0	0
0	0
0	0
0	0
0	0
0	0
0	0
0	0
0	0
0	0
0	0
0	0
0	0
0	0
0	0
0	0
0	0
0	0
0	0
0	0
0	0
0	0
0	0
0	0
0	0
0	0
0	0
0	0
0	0
0	0
0	0
0	0
0	0
0	0
0	0
0	0
0	0
0	0
0	0
0	0
0	0
0	0
0	0
0	0
0	0
0	0
0	0
0	0
0	0
0	0
0	0
0	0
0	0
0	0
0	0
0	0
0	0
0	0
0	0
0	0
0	0
0	0
0	0
0	0
0	0
0	0
0	0
0	0
0	0
0	0
0	0
0	0
0	0
0	0
0	0
0	0
0	0
0	0
0	0
0	0
0	0
0	0
0	0
0	0
0	0
0	0
0	0
0	0
0	0
0	0
0	0
0	0
0	0
0	0
0	0
0	0
0	0
0	0
0	0
0	0
0	0
0	0
0	0
40157	13
798	0
18028	72
15413	19814
172	5054
4	3005
2	39147
11	40018
6562	6
16	36340
62254	30501
15858	187
33088	0
8	1
0	312
0	344
0	260
4	373
3	66
0	24
0	162
0	278
1	135
0	81
1	112
7	66
3667	1784
10	780
5	403
2	287
8	574
46	10
1	282
4	164
0	274
9	135
0	259
1	53
0	2
1	12
0	68
0	91
1	121
3	49
3	21
74	114
0	20
0	37
0	293
0	0
0	0
0	0
0	0
301	457
11	12
0	101
0	452
0	110
0	66
0	14
0	62
0	60
96	0
543	1560
90	1560
276	265
17	109
0	13
2	74
3	36
6	101
4	161
3	11
0	231
0	126
0	12
2	231
0	259
4	267
0	197
0	249
0	221
1	55
12	34
0	27
5	69
3	150
10	97
0	83
0	44
0	0
3361	2088
5	51
0	46
0	46
180	257
0	253
3	8
2	48
0	157
1	19
0	18
504	86
3	25
0	20
0	37
3	24
0	719
28	805
13	195
3	0
0	14
0	109
1	6
0	7
0	27
0	14
0	8
7	1
11	4
0	686
0	622
0	442
1	116
3	43
0	32
0	40
3	42
10	17
6	3
4	0
0	4
0	3
0	0
1	32
8	29
1	19
2	32
0	0
0	0
49	398
9	401
1	38
0	3
2	120
3	27
0	0
8	964
0	965
6	408
7	504
2	49
2	738
1	42
1	10
4	54
1	45
13	49
26	176
2	176
0	0
0	38
0	42
8	40
0	1
0	34
1	4
0	3
0	7
0	6
0	7
0	0
2	36
0	2
406	342
3	37
0	192
0	329
25	4
0	0
0	2
0	2
0	0
0	0
0	0
1	14
0	15
0	12
0	7
0	7
0	2
0	0
0	9
0	4
0	1
0	3
0	4
0	4
0	4
0	1
0	1
0	0
0	0
3	0
0	4
0	5
0	5
0	0
0	3
0	3
0	1
0	0
0	0
0	1
10288	1025
0	0
0	213
0	566
13	507
0	501
0	706
0	7
153	634
44	300
3	79
71	938
3	441
0	75
1	89
1	169
0	171
3	27
1	70
1	179
221	181
2	3
10	178
0	22
290	22
104	0
0	1
0	1
28	0
127	389
2	88
2	71
353	268
4	91
15	75
0	5
161	72
0	37
0	4
0	63
382	30
4	30
5	451
0	56
0	105
9	142
29	461
0	76
3	73
0	263
0	233
1	131
6	101
28	167
0	0
0	0
0	0
28	3
9	166
0	166
0	9
1	1
34	448
0	261
1	448
2	0
1	9
5	8
2	4
9	583
11	582
0	0
16	132
25	112
1	19
0	0
0	0
1	9
0	8
0	111
0	1
0	59
1	2
0	8
0	0
3	0
0	0
0	0
0	0
0	0
0	0
0	0
0	0
0	0
0	0
0	0
2	234
9	234
0	141
1	0
0	0
0	0
0	0
0	0
0	0
0	0
0	0
0	29
0	28
1	12
0	21
0	12
0	1
0	0
59	231
2	0
0	8
0	11
2	222
0	5
21	5
0	43
0	0
0	0
0	0
0	0
1	164
3	168
0	169
0	7
0	20
0	17
0	0
0	0
0	0
0	0
0	0
0	0
0	0
0	0
152	102
4	28
1	102
7	36
8	1040
0	132
0	116
2	19
0	39
0	1044
0	0
8	64
0	64
6	102
21	105
0	11
0	24
0	0
0	0
0	0
0	16
0	24
0	0
0	34
15	1055
2	1
5	976
0	1077
77	910
6	268
66	0
774	0
166	32
0	29
0	32
29	0
0	193
1	0
0	4
0	2
0	183
0	4
0	193
251	0
8	0
624	196
7	103
11	55
9	98
258	64
1	8
0	59
6	49
267	885
0	799
0	2
2	225
9	83
0	0
0	86
105	405
1	62
0	398
0	260
4	131
0	653
1	4
6	236
1	164
1	240
0	165
4	100
45	284
3	270
0	269
0	269
3	142
0	184
5	157
0	0
0	49
0	190
3	130
1	138
0	112
10	653
16	644
0	668
13	668
20	0
160	68
34	80
1	68
0	2
0	0
0	0
0	0
0	0
0	0
0	0
0	0
0	0
141	15
0	15
16	106
47	197
26	52
1	28
1	136
0	111
8	16
24	129
0	114
15	49
58	4
2	3
0	4
1	71
0	74
0	55
0	18
0	22
0	20
0	25
0	15
0	18
0	0
43	6
0	6
8	72
0	3
0	358
0	322
0	358
4	156
1	151
7	33
3	117
0	112
23	0
1	32
12	16
2	47
5	29
116	8
13	17
0	11
2	1
2	42
10	7
2	1886
25	178
2	19
1	97
0	20
2	125
0	1879
0	0
0	0
0	302
0	298
4	43
5	43
0	41
0	37
0	33
2	29
2	0
9	3
9	13
0	1
4	10
2	3
0	180
0	55
0	115
0	86
0	26
0	31
0	26
0	89
0	170
0	19
0	55
1	175
20	179
1	96
0	15
0	32
2	23
0	157
0	11
0	21
0	31
0	177
25	1177
0	1204
2	352
1	0
42	69
20	89
0	572
0	624
16	249
194	245
1	53
0	1
1	0
0	0
163	1242
2	1333
9	1227
4	114
0	24
3	19
2	0
32	706
0	362
4	302
0	422
0	352
14	1
106	789
1	298
1	150
0	517
0	91
1	9
0	47
0	396
0	26
1	30
0	26
1	89
1	89
0	700
3	34
0	30
0	16
0	9
0	23
0	8
341	1003
46	900
2	53
10	96
0	95
6	148
1	83
0	1
3	11
0	1
0	1
33	24
0	23
0	4
0	2
0	0
306	490
5	429
991	3164
0	2325
0	1433
39	2478
1	1575
0	0
32	1130
7	38
7	278
1	103
0	84
50	1
4	19
31	834
1	80
9	33
5	94
0	18
41	4
172	39
2	39
2	0
0	1
8	0
233	340
20	194
1	188
52	239
0	199
0	239
1	125
0	12
0	21
0	0
0	232
2	621
55	585
2	493
10	545
4	609
1	13
1	72
0	512
2	14
0	0
0	0
0	0
0	0
0	3
0	0
0	2
0	1
0	1
1	10
0	10
0	0
0	6
10	707
0	1310
3	26
1	47
1282	1302
3	576
0	72
1	2
0	206
0	72
0	29
1	8
36	61
16	8
0	146
0	83
0	539
1	44
379	5
3	5
10	109
0	12
0	14
1	23
20	16
0	30
0	15
7	80
6	35
0	0
0	0
0	0
0	0
0	0
0	0
0	34
9	95
8	95
0	33
22	1285
0	1276
1	1268
7	41
6	224
1	1288
1816	54
35	74
0	29
1	24
0	0
10	520
2	696
2	4
1	697
8	97
2	427
19	691
7	700
2	4
0	2
17	149
0	0
81	199
23	197
0	14
302	84
1	16
3	16
7	33
3	16
543	73
0	14
1	54
0	2
0	2
0	0
0	1
0	1
354	243
0	237
0	23
0	0
0	2
1	24
0	5
0	5
0	0
0	0
0	0
0	5
0	0
10	3997
14	1129
48	5013
24	206
206	404
0	135
0	125
26	166
0	9
0	6
6	29
5	10
1	74
1	0
0	0
8	24
0	485
1	15
0	7
5	91
108	533
0	50
3	139
23	113
7	15
0	47
0	314
4	372
0	486
2	484
0	484
1	323
1448	0
0	3
0	3
0	1
1	0
0	0
0	1
0	1
291	137
3	137
0	27
0	20
3	30
0	118
126	37
5	37
0	0
0	0
0	0
0	0
0	115
0	13
0	21
19	42
0	68
0	49
2	90
0	11
0	0
7	44
1	55
0	30
0	0
0	0
0	50
8	144
0	144
1	3129
24	3075
3	1355
2	226
8	143
9	144
7	70
3	33
0	3129
205	644
0	9
9	48
0	32
0	33
1	64
2	47
3	43
0	18
0	8
7	1202
0	1167
1	153
3	429
37	995
0	211
0	112
0	89
0	232
0	44
0	118
5	475
0	73
0	97
0	104
0	278
0	21
0	25
1	46
32	122
103	282
0	5
2	50
9	267
0	16
9	312
1	31
2	139
0	11
253	68
5	68
0	14
0	0
0	533
2	303
1	198
0	52
0	57
0	96
0	3
0	39
0	45
0	488
26	464
39	464
3	0
11	0
0	0
0	0
0	0
0	0
0	0
0	0
0	0
0	0
0	0
0	0
0	0
0	0
0	0
0	0
0	0
11	13
0	13
1	56
0	2
0	1
0	1
0	2
0	1
0	1
1	0
0	1
0	1
0	1
0	3
0	0
0	0
0	28
5	28
223	422
33	11
0	7
0	8
636	180
0	55
2	131
0	0
0	0
0	0
2	29
0	0
0	97
0	99
6	386
1	431
61	38
3	326
10	90
0	14
2	18
0	6
0	17
0	11
1	14
1	18
0	11
0	8
0	2
0	11
0	12
0	8
6	17
0	16
17	6
3	11
18	0
0	0
0	0
0	0
0	0
2	8
0	0
0	0
0	0
0	0
0	0
0	0
0	0
27	473
14	515
3	195
0	1
0	3
2	2
0	0
0	1
47	529
1	529
2	106
3	2
0	256
594	264
15	92
0	200
0	55
9	77
0	4
0	4
5872	128
0	124
6	406
22	406
10	147
3	84
2	42
12	14
0	1019
0	893
0	154
0	186
0	1049
20	842
1	76
28	249
9	534
0	284
1	91
2	29
0	30
8	15
18	6
0	34
0	140
330	575
4	265
0	181
1	64
0	839
2	7
0	24
13	231
0	10
0	12
0	13
0	12
0	349
5	849
0	156
21	330
1	112
5	31
0	28
0	122
0	31
0	79
4	49
1	107
0	0
0	0
0	0
0	0
0	0
0	0
0	59
0	44
0	0
1	76
0	2
0	0
0	70
0	6
0	3
1	2
0	8
0	0
0	76
1	7
0	12
0	0
0	12
0	0
0	0
957	470
0	126
1	88
3	115
2	141
0	16
133	15
7	13
0	0
0	0
1	943
1	655
79	301
3	943
0	934
0	1
0	1
2	207
0	120
1	156
3	121
11	31
2	6
5	189
0	6
0	0
0	0
0	0
0	0
0	0
28	751
25	683
3	252
5	68
0	86
0	135
10	28
10	90
0	203
62	1447
44	1447
0	37
7	29
4	1
2	0
0	11
5	13
0	13
1	0
1	0
2	0
1	720
3	731
0	756
2	241
0	76
0	599
1	65
0	175
0	192
17	83
4	258
6	212
0	90
0	88
0	12
10	103
0	104
0	102
8	8
0	4
0	0
1	0
0	0
0	0
0	0
0	0
129	0
0	0
0	0
1	0
0	0
0	0
0	0
0	3
0	0
0	0
60	18
1	4
0	11
0	12
0	0
1	45
1	57
4	65
7	35
0	25
1	14
25	0
1	431
4	9
5	424
0	17
2	26
3	6
5	361
15	36
2	1
3	37
1	1
1	28
5	228
1	229
0	230
14	19
0	227
0	205
26	61
0	85
0	48
10	53
0	40
[truncated: 114,547 more rows]
