# Supplementary material for: Impaired Cell Cycle Progression and Self-Renewal of Fetal Neural Stem and Progenitor Cells in a Murine Model of Intrauterine Growth Restriction
Source: Front Cell Dev Biol. 2022 Jul 12;10:821848. doi: 10.3389/fcell.2022.821848 (PMC9314876; doi:10.3389/fcell.2022.821848)
Supplement: Supplementary file 3 [file DataSheet2.ZIP › Data-FigureS5/RNASEQ87/libParams/flenDist.txt]

1.80879e-42	2.6961e-42	4.01226e-42	5.96137e-42	8.8432e-42	1.30972e-41	1.93665e-41	2.8591e-41	4.21418e-41	6.20158e-41	9.11164e-41	1.33658e-40	1.9575e-40	2.86227e-40	4.17855e-40	6.09041e-40	8.86282e-40	1.28767e-39	1.86784e-39	2.70508e-39	3.91135e-39	5.64649e-39	8.13833e-39	1.17111e-38	1.68254e-38	2.41345e-38	3.45633e-38	4.94195e-38	7.05483e-38	1.0055e-37	4.75833e-11	1.90333e-10	2.855e-10	5.07014e-06	2.55529e-05	5.84365e-05	8.66782e-05	0.000103779	0.000116015	0.000130591	0.000152184	0.000178598	0.000200871	0.000216596	0.000231502	0.00024795	0.000268225	0.000292666	0.000318341	0.000351345	0.000399273	0.000451115	0.000490336	0.000529734	0.000583599	0.000625619	0.000641345	0.000664927	0.000720251	0.000792114	0.000869409	0.000957105	0.00103643	0.00107951	0.00110802	0.00116312	0.00123618	0.00129959	0.00137661	0.00149387	0.00161116	0.00170366	0.00180081	0.0019005	0.00200093	0.00213886	0.0022903	0.00239282	0.0024699	0.00258082	0.00271727	0.00284471	0.00296658	0.00309241	0.00321329	0.00333114	0.00346303	0.00362055	0.0037959	0.0039672	0.00409555	0.00416678	0.00424895	0.00439777	0.00457447	0.00473516	0.00488984	0.00503584	0.00515295	0.00526067	0.00537454	0.005495	0.00563206	0.00575602	0.0058536	0.00598254	0.00613562	0.00624942	0.00635533	0.00647771	0.00655647	0.00660144	0.00668216	0.00679061	0.00687958	0.00695388	0.00704458	0.00715332	0.00723839	0.00726943	0.00730395	0.0074001	0.00750719	0.00753917	0.00747795	0.00740872	0.00743438	0.00754625	0.00764365	0.00766628	0.00766118	0.0076797	0.00770311	0.0077133	0.00772739	0.00775303	0.0077555	0.00771	0.00766679	0.00766131	0.00765204	0.00761425	0.00755446	0.00749894	0.00748666	0.00749154	0.00746288	0.00743029	0.00741753	0.00735635	0.00724294	0.00715598	0.00710812	0.00709636	0.00711773	0.00710449	0.00702168	0.00693233	0.00685926	0.0067459	0.006621	0.0065691	0.00657469	0.00655442	0.00647382	0.00637922	0.00630422	0.0062323	0.00616117	0.00609083	0.0060033	0.00591003	0.00583508	0.00576733	0.00569694	0.00563858	0.00559434	0.00555312	0.00552233	0.00548803	0.00540206	0.00528674	0.00519996	0.00511048	0.0049882	0.00489779	0.00487217	0.00483615	0.00474888	0.00466878	0.00462131	0.00457176	0.00449998	0.00441371	0.00435157	0.00432081	0.00426385	0.00417638	0.00411941	0.00410474	0.00409042	0.00403388	0.00393644	0.00384714	0.00378874	0.00374176	0.0036785	0.00359159	0.00352023	0.00347684	0.00341775	0.00334406	0.00329534	0.0032723	0.00324608	0.00318518	0.0031053	0.00306137	0.00303767	0.0029776	0.00288209	0.00280054	0.00277816	0.00278879	0.00277118	0.00272344	0.0026637	0.00259626	0.0025458	0.0025101	0.002463	0.00241538	0.00237425	0.00234585	0.00234335	0.00233099	0.00227973	0.00221813	0.00217142	0.00213253	0.00208544	0.00203655	0.00201482	0.00201593	0.00200385	0.0019713	0.0019381	0.0019056	0.00185575	0.00180441	0.00178157	0.00176605	0.00173779	0.00171508	0.00169023	0.00164731	0.00160819	0.00158324	0.00155898	0.00153	0.00149831	0.00147868	0.00147164	0.00144232	0.00138441	0.00134264	0.00133771	0.00133547	0.00130584	0.00126355	0.00123289	0.00121294	0.00120397	0.00120873	0.0012026	0.00117588	0.0011522	0.00113395	0.00110475	0.00106996	0.00105207	0.00105229	0.00105492	0.00105584	0.00104525	0.0010116	0.000967686	0.000936095	0.000921116	0.000911323	0.00090378	0.000894333	0.000871933	0.000841858	0.000813413	0.000791226	0.000778997	0.000764806	0.000745583	0.000737622	0.000734225	0.000717322	0.000695744	0.00068316	0.000676819	0.000671818	0.000662924	0.000645235	0.000623322	0.00060761	0.000605093	0.000606788	0.00059536	0.000575915	0.000565577	0.000558431	0.000546757	0.000541375	0.000540267	0.000534522	0.000531681	0.000530046	0.000518251	0.000503083	0.000487372	0.000465955	0.000454665	0.000455373	0.000444974	0.000425328	0.000413917	0.000412547	0.000419864	0.000430589	0.00042599	0.000405685	0.000387173	0.00036828	0.000348312	0.000343025	0.000347005	0.00033814	0.000322474	0.000321457	0.000327832	0.000319	0.000295589	0.000281697	0.000287759	0.000296336	0.000294729	0.000288126	0.000280665	0.000271852	0.000265997	0.000267687	0.000270341	0.000263811	0.000250571	0.000239736	0.000236017	0.000236372	0.000230765	0.00022132	0.000220836	0.000227378	0.000228336	0.000219107	0.000208137	0.000200173	0.000189043	0.00018179	0.000190276	0.000200542	0.000195651	0.000184754	0.000177547	0.000168712	0.000159657	0.000155905	0.000153012	0.000148226	0.000146072	0.000146353	0.000144461	0.000140134	0.0001347	0.000131245	0.000134837	0.00014071	0.000138506	0.000131449	0.000130464	0.000134787	0.000137306	0.000134958	0.00012538	0.000112733	0.000107721	0.000110072	0.00011241	0.000113699	0.000112145	0.000106106	0.000100671	9.81034e-05	9.54838e-05	9.24755e-05	9.21312e-05	9.53127e-05	9.55103e-05	8.92504e-05	8.5033e-05	8.63848e-05	8.4907e-05	7.83801e-05	7.39117e-05	7.47976e-05	7.85206e-05	8.05397e-05	7.92057e-05	7.8272e-05	7.66983e-05	7.04375e-05	6.52638e-05	6.73492e-05	7.0594e-05	6.75339e-05	6.11128e-05	5.70668e-05	5.56461e-05	5.48102e-05	5.43093e-05	5.55164e-05	5.76866e-05	5.69035e-05	5.24128e-05	4.92928e-05	4.98989e-05	5.01095e-05	4.69393e-05	4.0776e-05	3.35933e-05	3.00489e-05	3.3429e-05	4.04059e-05	4.45539e-05	4.30262e-05	3.73214e-05	3.1391e-05	3.0338e-05	3.58093e-05	4.15303e-05	4.04647e-05	3.57647e-05	3.33828e-05	3.23214e-05	3.15229e-05	3.13698e-05	2.97098e-05	2.68495e-05	2.64253e-05	3.03414e-05	3.7139e-05	4.13634e-05	3.95535e-05	3.53119e-05	3.11302e-05	2.70557e-05	2.4556e-05	2.38294e-05	2.36485e-05	2.21256e-05	2.11217e-05	2.42789e-05	2.76458e-05	2.8416e-05	2.93111e-05	2.78848e-05	2.26761e-05	1.78793e-05	1.48871e-05	1.40812e-05	1.63309e-05	1.88806e-05	1.93507e-05	1.83899e-05	1.64306e-05	1.45311e-05	1.49496e-05	1.79e-05	1.99767e-05	1.82335e-05	1.51579e-05	1.39552e-05	1.32015e-05	1.2028e-05	1.19809e-05	1.19407e-05	1.07508e-05	1.08631e-05	1.25556e-05	1.28512e-05	1.13985e-05	9.97073e-06	9.84259e-06	1.11598e-05	1.18018e-05	1.05283e-05	9.32755e-06	9.11875e-06	8.9942e-06	9.02171e-06	8.46464e-06	7.22937e-06	7.72581e-06	9.2667e-06	9.29339e-06	8.69122e-06	8.77051e-06	9.36092e-06	9.586e-06	8.26194e-06	6.82232e-06	7.54652e-06	8.53492e-06	7.64125e-06	6.68208e-06	6.65521e-06	6.54841e-06	6.49707e-06	7.06235e-06	8.08564e-06	8.35099e-06	6.88989e-06	4.95999e-06	3.94059e-06	3.8049e-06	4.04599e-06	3.9734e-06	3.68177e-06	3.85757e-06	4.28165e-06	4.38376e-06	4.51675e-06	4.53346e-06	3.60632e-06	3.06242e-06	4.37284e-06	5.93139e-06	6.07224e-06	5.03256e-06	3.74253e-06	3.67051e-06	4.60947e-06	4.34928e-06	2.9154e-06	2.09243e-06	2.08692e-06	2.27773e-06	2.75363e-06	3.549e-06	3.80594e-06	3.13798e-06	2.51346e-06	2.41339e-06	2.01873e-06	1.09464e-06	4.32395e-07	3.31637e-07	5.75538e-07	1.34447e-06	2.48817e-06	3.03726e-06	2.87187e-06	2.57711e-06	2.24108e-06	2.02151e-06	2.06404e-06	2.28971e-06	2.22841e-06	1.51149e-06	8.75095e-07	8.69254e-07	1.16977e-06	1.43069e-06	1.3274e-06	9.78424e-07	1.27275e-06	2.37261e-06	2.84351e-06	1.88672e-06	6.86637e-07	5.38804e-07	1.42509e-06	2.05835e-06	1.49108e-06	5.48875e-07	2.39311e-07	6.76201e-07	1.46587e-06	1.64942e-06	1.08336e-06	9.15182e-07	1.24224e-06	1.07813e-06	6.32953e-07	8.82725e-07	1.79588e-06	2.535e-06	2.44336e-06	1.71906e-06	1.27706e-06	1.39906e-06	1.75992e-06	2.08038e-06	1.82971e-06	1.26935e-06	1.27545e-06	1.37221e-06	8.24537e-07	2.02292e-07	2.77687e-08	6.69254e-08	9.73106e-08	2.36198e-07	6.76092e-07	1.07572e-06	1.04074e-06	9.35799e-07	1.16054e-06	1.4927e-06	1.38721e-06	7.86339e-07	3.21816e-07	2.22876e-07	1.97842e-07	1.78496e-07	2.35176e-07	3.83838e-07	4.63528e-07	2.97723e-07	7.57315e-08	5.49086e-10	5.8353e-10	2.2581e-09	3.50207e-09	3.15168e-09	3.55316e-09	5.77172e-09	2.30962e-08	1.14402e-07	2.7985e-07	3.43374e-07	2.46115e-07	1.92121e-07	2.05345e-07	1.3463e-07	1.92889e-07	6.73872e-07	1.34021e-06	1.80636e-06	1.72835e-06	9.91852e-07	2.66505e-07	4.4336e-08	9.15854e-08	2.60317e-07	3.91112e-07	3.02663e-07	2.10994e-07	3.41558e-07	5.71358e-07	6.01146e-07	3.51774e-07	1.14259e-07	4.94928e-08	3.36517e-08	1.12244e-08	2.41842e-09	6.15882e-10	9.02249e-12	2.25562e-12	2.52427e-08	1.01025e-07	1.51689e-07	1.01364e-07	2.55656e-08	2.56073e-08	1.57505e-07	3.75143e-07	4.35316e-07	2.47752e-07	2.08455e-07	6.11511e-07	9.18333e-07	6.53e-07	3.66226e-07	4.59931e-07	4.98524e-07	2.69628e-07	5.81267e-08	8.58321e-11	1.32724e-10	4.4182e-09	7.06177e-08	3.17347e-07	6.49962e-07	6.86854e-07	4.03781e-07	2.78562e-07	4.27794e-07	5.38454e-07	5.67463e-07	5.34163e-07	3.8442e-07	3.37803e-07	3.86667e-07	2.60708e-07	7.697e-08	2.26488e-08	2.77598e-08	2.60659e-08	1.54808e-08	4.74994e-09	2.97879e-09	4.37831e-09	2.91909e-09	7.29935e-10	6.51599e-14	1.05441e-16	4.21764e-16	4.59024e-08	3.40551e-07	9.03179e-07	1.12526e-06	6.78854e-07	2.05008e-07	1.40416e-07	2.48548e-07	3.69991e-07	4.10918e-07	2.56239e-07	6.44746e-08	1.83247e-10	7.98814e-12	1.1999e-13	3.76145e-10	1.50428e-09	4.13688e-08	1.65972e-07	2.67124e-07	2.09421e-07	9.06602e-08	6.37569e-08	1.29059e-07	3.13071e-07	6.67099e-07	8.50225e-07	5.43459e-07	2.36474e-07	4.15813e-07	6.53605e-07	4.82018e-07	1.75727e-07	6.42439e-08	5.32812e-08	5.14215e-08	1.01263e-07	1.45573e-07	1.04663e-07	3.76263e-08	9.75111e-09	4.62298e-09	3.49645e-09	1.43452e-08	5.18653e-08	9.81611e-08	1.201e-07	1.14949e-07	2.17254e-07	5.55741e-07	7.76898e-07	5.2468e-07	1.50267e-07	1.38867e-08	6.43377e-09	1.34972e-08	3.79989e-08	5.40121e-08	3.56099e-08	8.90247e-09	2.18933e-29	2.18933e-29	2.92503e-19	1.17785e-08	4.71193e-08	7.06918e-08	4.71451e-08	2.2226e-07	8.41848e-07	1.26276e-06	8.8125e-07	3.92349e-07	3.3348e-07	3.03181e-07	1.36442e-07	2.42585e-08	5.72409e-15	9.35907e-10	3.74363e-09	5.71525e-09	4.19114e-09	1.72788e-09	6.88929e-10	2.92942e-10	4.82839e-11	2.17663e-11	5.79312e-10	2.09958e-09	3.40717e-09	3.45727e-09	6.12861e-09	1.37984e-07	5.12069e-07	7.50371e-07	4.94519e-07	1.22771e-07	2.18933e-29	9.65114e-20	1.20138e-08	4.80551e-08	7.20827e-08	1.56735e-07	4.46733e-07	6.80731e-07	5.49329e-07	2.80595e-07	1.97674e-07	3.60906e-07	4.98381e-07	3.36295e-07	1.17422e-07	1.06798e-07	1.68063e-07	1.49999e-07	7.90887e-08	2.43036e-08	3.63195e-09	7.60908e-08	3.04431e-07	4.56815e-07	3.04805e-07	7.65072e-08	2.85221e-10	9.07452e-08	3.92521e-07	6.63931e-07	5.42895e-07	2.11571e-07	3.26359e-08	3.82002e-09	2.54281e-09	3.70307e-09	1.22718e-08	1.84077e-08	1.22718e-08	3.06794e-09	2.18933e-29	2.18933e-29	2.18933e-29	2.18933e-29	1.35416e-07	5.41664e-07	8.12499e-07	5.41677e-07	1.35437e-07	1.57495e-11	6.49176e-12	1.95119e-12	4.64716e-13	2.72884e-10	1.09154e-09	1.6373e-09	1.09154e-09	2.72884e-10	2.18933e-29	2.18933e-29	2.18933e-29	2.18933e-29	2.18933e-29	2.18933e-29	4.10904e-10	1.34131e-07	5.32415e-07	7.96569e-07	5.30361e-07	1.32488e-07	2.18933e-29	2.18933e-29	7.89497e-08	3.15799e-07	4.73698e-07	3.15799e-07	2.23819e-07	5.79476e-07	8.69214e-07	5.79476e-07	1.44869e-07	2.18933e-29	6.49226e-09	2.5969e-08	3.89535e-08	2.5969e-08	6.49226e-09	2.18933e-29	2.18933e-29	2.18933e-29	2.18933e-29	7.02818e-14	2.81127e-13	4.21691e-13	2.81128e-13	7.02822e-14	9.65114e-20	2.18933e-29	2.18933e-29	2.18933e-29	9.70077e-10	3.88031e-09	5.82046e-09	5.29302e-08	1.9717e-07	4.19846e-07	6.98385e-07	8.02329e-07	5.02186e-07	1.25547e-07	4.17645e-14	1.04411e-14	2.18933e-29	2.18933e-29	1.07592e-17	4.3037e-17	6.45555e-17	4.3037e-17	1.07592e-17	2.18933e-29	2.18933e-29	9.00883e-14	3.60353e-13	5.4053e-13	2.25165e-12	1.71399e-08	1.13183e-07	2.81372e-07	3.36387e-07	1.95703e-07	4.46426e-08	2.18933e-29	2.18933e-29	2.18933e-29	2.18933e-29	3.54591e-08	2.2342e-07	5.39088e-07	6.31336e-07	3.61792e-07	8.15833e-08	2.35767e-07	9.45022e-07	1.52277e-06	1.3562e-06	8.45691e-07	4.89906e-07	4.46541e-07	5.19285e-07	3.4619e-07	8.65476e-08	1.4728e-08	5.89121e-08	8.83682e-08	5.89121e-08	1.4728e-08	2.18933e-29	2.18933e-29	2.18933e-29	2.18933e-29	2.18933e-29	2.18933e-29	2.18933e-29	2.18933e-29	7.4433e-10	2.97732e-09	4.46598e-09	5.40258e-09	1.04454e-08	1.45516e-08	8.76567e-06	3.50263e-05	5.25358e-05
