# Supplementary material for: Impaired Cell Cycle Progression and Self-Renewal of Fetal Neural Stem and Progenitor Cells in a Murine Model of Intrauterine Growth Restriction
Source: Front Cell Dev Biol. 2022 Jul 12;10:821848. doi: 10.3389/fcell.2022.821848 (PMC9314876; doi:10.3389/fcell.2022.821848)
Supplement: Supplementary file 3 [file DataSheet2.ZIP › Data-FigureS5/RNASEQ80/logs/salmon_quant.log]

[2019-08-12 17:23:16.674] [jointLog] [info] Fragment incompatibility prior below threshold.  Incompatible fragments will be ignored.
[2019-08-12 17:23:16.674] [jointLog] [info] Usage of --validateMappings implies use of minScoreFraction. Since not explicitly specified, it is being set to 0.65
[2019-08-12 17:23:16.674] [jointLog] [info] Usage of --validateMappings implies a default consensus slack of 0.2. Setting consensusSlack to 0.2.
[2019-08-12 17:23:16.674] [jointLog] [info] parsing read library format
[2019-08-12 17:23:16.674] [jointLog] [info] There is 1 library.
[2019-08-12 17:23:16.768] [jointLog] [info] Loading Quasi index
[2019-08-12 17:23:16.777] [jointLog] [info] Loading 32-bit quasi index
[2019-08-12 17:23:44.175] [jointLog] [info] done
[2019-08-12 17:23:44.181] [jointLog] [info] Index contained 116,546 targets
[2019-08-12 17:23:46.012] [jointLog] [info] Automatically detected most likely library type as ISR
[2019-08-12 17:25:05.156] [jointLog] [info] Thread saw mini-batch with a maximum of 1.54% zero probability fragments
[2019-08-12 17:25:05.175] [jointLog] [info] Thread saw mini-batch with a maximum of 1.48% zero probability fragments
[2019-08-12 17:25:05.176] [jointLog] [info] Thread saw mini-batch with a maximum of 1.76% zero probability fragments
[2019-08-12 17:25:05.208] [jointLog] [info] Thread saw mini-batch with a maximum of 1.62% zero probability fragments
[2019-08-12 17:25:05.224] [jointLog] [info] Thread saw mini-batch with a maximum of 1.68% zero probability fragments
[2019-08-12 17:25:05.242] [jointLog] [info] Thread saw mini-batch with a maximum of 1.56% zero probability fragments
[2019-08-12 17:25:05.252] [jointLog] [info] Thread saw mini-batch with a maximum of 1.58% zero probability fragments
[2019-08-12 17:25:05.259] [jointLog] [info] Thread saw mini-batch with a maximum of 1.54% zero probability fragments
[2019-08-12 17:25:05.489] [jointLog] [info] Computed 303,256 rich equivalence classes for further processing
[2019-08-12 17:25:05.494] [jointLog] [info] Counted 10,300,769 total reads in the equivalence classes 
[2019-08-12 17:25:05.505] [jointLog] [info] Number of mappings discarded because of alignment score : 1,041,622
[2019-08-12 17:25:05.505] [jointLog] [info] Number of fragments entirely discarded because of alignment score : 382,876
[2019-08-12 17:25:05.505] [jointLog] [info] Number of fragments discarded because they are best-mapped to decoys : 0
[2019-08-12 17:25:05.505] [jointLog] [info] Number of fragments discarded because they have only dovetail (discordant) mappings : 17,528
[2019-08-12 17:25:05.505] [jointLog] [info] Mapping rate = 72.4982%

[2019-08-12 17:25:05.505] [jointLog] [info] finished quantifyLibrary()
[2019-08-12 17:25:05.556] [jointLog] [info] Starting optimizer
[2019-08-12 17:25:05.633] [jointLog] [info] Marked 0 weighted equivalence classes as degenerate
[2019-08-12 17:25:05.643] [jointLog] [info] iteration = 0 | max rel diff. = 7015.97
[2019-08-12 17:25:05.776] [jointLog] [info] iteration 11, adjusting effective lengths to account for biases
[2019-08-12 17:25:05.495] [fileLog] [info] 
At end of round 0
==================
Observed 14208319 total fragments (14208319 in most recent round)

[2019-08-12 17:25:43.552] [jointLog] [info] Computed expected counts (for bias correction)
[2019-08-12 17:25:43.552] [jointLog] [info] processed bias for 0.0% of the transcripts
[2019-08-12 17:25:48.188] [jointLog] [info] processed bias for 10.0% of the transcripts
[2019-08-12 17:25:52.910] [jointLog] [info] processed bias for 20.0% of the transcripts
[2019-08-12 17:25:57.433] [jointLog] [info] processed bias for 30.0% of the transcripts
[2019-08-12 17:26:02.107] [jointLog] [info] processed bias for 40.0% of the transcripts
[2019-08-12 17:26:06.346] [jointLog] [info] processed bias for 50.0% of the transcripts
[2019-08-12 17:26:11.136] [jointLog] [info] processed bias for 60.0% of the transcripts
[2019-08-12 17:26:11.711] [jointLog] [info] processed bias for 100.0% of the transcripts
[2019-08-12 17:26:12.849] [jointLog] [info] iteration = 100 | max rel diff. = 16.7804
[2019-08-12 17:26:14.127] [jointLog] [info] iteration = 200 | max rel diff. = 6.19305
[2019-08-12 17:26:15.407] [jointLog] [info] iteration = 300 | max rel diff. = 6.69171
[2019-08-12 17:26:16.690] [jointLog] [info] iteration = 400 | max rel diff. = 12.8677
[2019-08-12 17:26:17.963] [jointLog] [info] iteration = 500 | max rel diff. = 3.32172
[2019-08-12 17:26:19.230] [jointLog] [info] iteration = 600 | max rel diff. = 4.553
[2019-08-12 17:26:20.502] [jointLog] [info] iteration = 700 | max rel diff. = 1.09182
[2019-08-12 17:26:21.773] [jointLog] [info] iteration = 800 | max rel diff. = 1.26605
[2019-08-12 17:26:23.064] [jointLog] [info] iteration = 900 | max rel diff. = 0.302672
[2019-08-12 17:26:24.327] [jointLog] [info] iteration = 1,000 | max rel diff. = 7.86391
[2019-08-12 17:26:25.888] [jointLog] [info] iteration = 1,100 | max rel diff. = 2.46753
[2019-08-12 17:26:27.290] [jointLog] [info] iteration = 1,200 | max rel diff. = 0.190383
[2019-08-12 17:26:28.536] [jointLog] [info] iteration = 1,300 | max rel diff. = 0.400771
[2019-08-12 17:26:29.816] [jointLog] [info] iteration = 1,400 | max rel diff. = 0.0246948
[2019-08-12 17:26:31.081] [jointLog] [info] iteration = 1,500 | max rel diff. = 0.159286
[2019-08-12 17:26:31.861] [jointLog] [info] iteration = 1,563 | max rel diff. = 0.00846649
[2019-08-12 17:26:31.864] [jointLog] [info] Finished optimizer
[2019-08-12 17:26:31.864] [jointLog] [info] writing output 
