# Supplementary material for: Impaired Cell Cycle Progression and Self-Renewal of Fetal Neural Stem and Progenitor Cells in a Murine Model of Intrauterine Growth Restriction
Source: Front Cell Dev Biol. 2022 Jul 12;10:821848. doi: 10.3389/fcell.2022.821848 (PMC9314876; doi:10.3389/fcell.2022.821848)
Supplement: Supplementary file 3 [file DataSheet2.ZIP › Data-FigureS5/RNASEQ80/aux_info/meta_info.json]

{
    "salmon_version": "0.14.1",
    "samp_type": "none",
    "opt_type": "vb",
    "quant_errors": [],
    "num_libraries": 1,
    "library_types": [
        "ISR"
    ],
    "frag_dist_length": 1001,
    "seq_bias_correct": false,
    "gc_bias_correct": true,
    "num_bias_bins": 4096,
    "mapping_type": "mapping",
    "num_valid_targets": 116546,
    "num_decoy_targets": 0,
    "num_eq_classes": 303256,
    "serialized_eq_classes": false,
    "eq_class_properties": [
        "range_factorized"
    ],
    "length_classes": [
        537,
        801,
        1570,
        2958,
        123179
    ],
    "index_seq_hash": "e623f2529571026db8f6928da7049a22815025ef0875f347c8f0417b1291f481",
    "index_name_hash": "f0f3a08abab9b3c67adb8da3358dd41317bf90f3173a5b3a077fac47609f9049",
    "index_seq_hash512": "5405468b2086ef00f23c5523ac89e4917ebc0704f6ceca5490726db881a98d83b70e70b9216ccb23d9cd7d249a3ebd2260ad8cb07dff5e87963628ce1f03536f",
    "index_name_hash512": "1727ab15b5a1b7d854d7d598b98a42986f1fa727352e6ea24b7793598d4d2be61efd6dfb92a4b871816355f8cce7bdffd79043065d22ba308c749c8bee0859e4",
    "num_bootstraps": 0,
    "num_processed": 14208319,
    "num_mapped": 10300769,
    "num_decoy_fragments": 0,
    "num_dovetail_fragments": 17528,
    "num_fragments_filtered_vm": 382876,
    "num_alignments_below_threshold_for_mapped_fragments_vm": 1041622,
    "percent_mapped": 72.49815407438418,
    "call": "quant",
    "start_time": "Mon Aug 12 17:23:16 2019",
    "end_time": "Mon Aug 12 17:26:32 2019"
}
