# Supplementary material for: Impaired Cell Cycle Progression and Self-Renewal of Fetal Neural Stem and Progenitor Cells in a Murine Model of Intrauterine Growth Restriction
Source: Front Cell Dev Biol. 2022 Jul 12;10:821848. doi: 10.3389/fcell.2022.821848 (PMC9314876; doi:10.3389/fcell.2022.821848)
Supplement: Supplementary file 3 [file DataSheet2.ZIP › Data-FigureS5/RNASEQ80/aux_info/ambig_info.tsv]

UniqueCount	AmbigCount
0	0
0	0
0	0
0	0
0	0
0	0
0	0
0	0
0	0
0	0
0	0
0	0
0	0
0	0
0	0
0	0
0	0
0	0
0	0
0	0
0	0
0	0
0	0
0	0
0	0
0	0
0	0
0	0
0	0
0	0
0	0
0	0
0	0
0	0
0	0
0	0
0	0
0	0
0	0
0	0
0	0
0	0
0	0
0	0
0	0
0	0
0	0
0	0
0	0
0	0
0	0
0	0
0	0
0	0
0	0
0	0
0	0
0	0
0	0
0	0
0	0
0	0
0	0
0	0
0	0
0	0
0	0
0	0
0	0
0	0
0	0
0	0
0	0
0	0
0	0
0	0
0	0
0	0
0	0
0	0
0	0
0	0
0	0
0	0
0	0
0	0
0	0
0	0
0	0
0	0
0	0
0	0
0	0
0	0
0	0
0	0
0	0
0	0
0	0
0	0
0	0
0	0
0	0
0	0
0	0
0	0
0	0
0	0
0	0
0	0
0	0
0	0
0	0
0	0
0	0
0	0
0	0
0	0
0	0
0	0
0	0
0	0
0	0
0	0
0	0
0	0
0	0
0	0
0	0
0	0
0	0
0	0
0	0
0	0
0	0
0	0
0	0
0	0
0	0
0	0
0	0
0	0
0	0
0	0
0	0
0	0
0	0
0	0
0	0
0	0
0	0
0	0
0	0
0	0
0	0
0	0
0	0
0	0
0	0
0	0
0	0
0	0
0	0
0	0
0	0
0	0
0	0
0	0
0	0
0	0
0	0
0	0
0	0
0	0
0	0
0	0
0	0
0	0
0	0
0	0
0	0
0	0
0	0
0	0
0	0
0	0
0	0
0	0
0	0
0	0
0	0
0	0
0	0
0	0
0	0
0	0
0	0
0	0
0	0
11	5
0	3
0	1
0	1
0	3
0	5
0	5
0	0
0	0
0	0
0	0
0	0
1	4
1	3
6	4
0	2
0	0
0	0
0	0
0	0
0	0
0	0
0	0
2	6
0	6
0	5
0	1
0	1
0	1
0	0
0	0
0	0
0	1
0	6
0	1
0	5
0	5
1	0
0	0
0	5
0	0
0	0
0	0
0	0
0	0
0	0
0	0
0	0
0	0
0	0
0	0
0	0
0	0
0	32
0	32
0	0
0	0
0	0
0	0
0	0
0	0
1	0
0	0
0	26
8	1
0	25
3	14
0	26
43	87
0	34
0	80
0	53
0	7
0	45
0	0
3	10
0	10
0	0
2	2188
0	236
2	25
0	23
0	24
0	0
0	0
0	0
0	0
0	0
0	0
0	0
0	0
0	0
0	0
0	0
0	0
0	0
0	0
0	0
0	0
2	0
0	0
0	0
0	0
0	0
0	0
0	0
0	0
0	0
0	0
0	0
14	96
0	3
0	2
0	2
0	3
0	3
0	2
0	1
0	0
0	0
0	3
0	0
0	0
0	0
0	39
0	39
4	40
0	12
0	12
0	0
0	0
0	0
0	0
0	0
0	0
0	0
0	0
0	0
0	0
0	0
0	0
0	0
0	0
0	0
0	0
0	0
0	0
0	0
0	0
0	0
0	0
0	0
0	0
0	951
1	1026
0	1161
0	257
3	450
8	107
0	295
1	88
0	2
1	38
1	0
0	1161
0	0
0	0
0	0
0	0
2	0
0	0
0	0
0	0
0	0
0	0
0	0
1	0
0	2
0	2
0	2
0	0
0	0
0	0
0	0
0	0
0	0
0	0
0	0
0	0
0	0
0	0
0	0
0	0
0	0
0	0
0	0
0	0
0	0
0	0
0	0
0	0
0	0
0	0
0	0
0	0
0	0
0	0
0	0
0	0
0	0
4	23
0	23
0	0
0	0
0	0
0	0
0	0
0	0
0	0
0	0
0	0
0	0
0	0
0	0
0	0
0	0
0	0
0	0
0	0
0	0
0	0
0	0
0	0
0	0
0	0
0	0
0	0
0	0
0	0
0	0
0	0
0	0
0	0
0	0
0	0
0	0
0	0
0	0
1	0
0	0
0	0
0	0
0	0
0	0
0	0
0	0
0	0
0	0
0	0
0	0
0	0
0	0
0	0
0	0
0	0
0	0
0	0
0	0
0	0
0	0
0	0
0	0
0	0
0	0
0	0
0	0
0	0
0	0
0	0
0	0
0	0
0	0
0	0
0	0
0	0
0	0
0	0
0	0
0	0
0	0
0	0
0	0
0	0
0	0
0	0
0	0
0	0
0	0
0	0
0	0
0	0
0	0
0	0
0	0
0	0
0	0
0	0
0	0
0	0
0	0
0	0
0	0
0	0
0	0
0	0
0	0
0	0
0	0
0	0
0	0
0	0
0	0
0	0
0	0
0	0
0	0
0	0
0	0
0	0
0	0
0	0
0	0
0	0
0	0
0	0
0	0
0	0
0	0
0	0
0	0
0	0
0	0
0	0
0	0
0	0
0	0
0	0
0	0
0	0
0	0
0	0
0	0
0	0
0	0
0	0
0	0
0	0
0	0
0	0
0	0
0	0
0	0
0	0
0	0
0	0
0	0
0	0
0	0
0	0
0	0
0	0
0	0
0	0
0	0
0	0
0	0
0	0
0	0
0	0
0	0
0	0
0	0
0	0
0	0
0	0
0	0
0	0
0	0
0	0
0	0
0	0
0	0
0	0
0	0
0	0
0	0
0	0
0	0
0	0
0	0
0	0
0	0
0	0
0	0
0	0
0	0
0	0
0	0
0	0
0	0
0	0
0	0
0	0
0	0
0	0
0	0
0	0
0	0
0	0
0	0
0	0
0	0
0	0
0	0
0	0
0	0
0	0
0	0
0	0
0	0
0	0
0	0
0	0
0	0
0	0
0	0
0	0
0	0
0	0
0	0
0	0
0	0
0	0
0	0
0	0
0	0
0	0
0	0
0	0
0	0
0	0
0	0
0	0
0	0
0	0
0	0
0	0
0	0
0	0
0	0
0	0
0	0
0	0
0	0
0	0
0	0
0	0
0	0
0	0
0	0
0	0
0	0
0	0
0	0
0	0
0	0
0	0
0	0
0	0
0	0
0	0
0	0
0	0
0	0
0	0
0	0
0	0
0	0
0	0
0	0
0	0
0	0
0	0
0	0
0	0
0	0
0	0
0	0
0	0
0	0
0	0
0	0
0	0
0	0
0	0
0	0
0	0
0	0
0	0
0	0
0	0
0	0
0	0
0	0
0	0
0	0
0	0
0	0
0	0
0	0
0	0
0	0
0	0
0	0
0	0
0	0
0	0
0	0
0	0
0	0
0	0
0	0
0	0
0	0
0	0
0	0
0	0
0	0
0	0
0	0
0	0
0	0
0	0
0	0
0	0
0	0
0	0
0	0
0	0
0	0
0	0
0	0
0	0
0	0
0	0
0	0
0	0
0	0
0	0
0	0
0	0
0	0
0	0
0	0
0	0
0	0
0	0
0	0
0	0
0	0
0	0
0	0
0	0
0	0
0	0
0	0
0	0
0	0
0	0
0	0
0	0
0	0
0	0
0	0
0	0
0	0
0	0
0	0
0	0
0	0
0	0
0	0
0	0
0	0
0	0
0	0
0	0
0	0
0	0
0	0
0	0
0	0
0	0
0	0
0	0
37036	3
667	1
10979	27
14425	17652
173	4389
0	2441
4	34575
16	35838
5197	5
14	31321
58688	26442
12847	75
25916	0
12	1
0	243
0	287
0	219
4	310
1	74
0	30
2	153
0	239
0	97
0	67
0	82
5	48
3569	1853
11	778
8	434
6	292
10	611
77	7
0	309
5	179
0	323
19	152
0	291
1	38
0	4
0	15
0	70
0	107
0	155
7	64
2	25
57	123
0	37
0	30
0	331
0	0
0	0
0	0
0	0
345	563
28	12
1	108
0	555
0	133
1	66
0	17
1	56
4	53
125	0
500	1555
114	1555
284	228
16	127
1	5
1	70
3	38
12	67
1	131
2	9
0	238
0	112
0	21
2	238
0	257
6	272
1	185
1	258
0	221
3	48
18	31
0	22
4	61
4	170
15	116
0	92
0	46
0	0
4464	2343
18	62
0	54
0	56
196	292
0	288
1	3
0	60
0	200
0	28
0	32
474	110
1	47
0	28
0	40
1	23
2	777
39	855
13	221
6	0
0	24
0	109
1	12
0	10
0	22
0	12
0	10
6	2
13	6
0	775
0	664
0	528
0	97
0	47
0	38
0	43
2	46
8	18
6	1
2	0
1	4
0	2
0	0
1	22
4	22
0	14
1	22
0	0
0	0
41	382
12	375
0	35
0	0
3	103
5	21
0	0
14	1113
0	1116
18	495
10	611
0	65
4	818
0	52
1	6
2	53
6	42
10	37
31	244
0	244
0	0
0	50
0	53
6	53
0	4
0	47
0	6
0	9
2	12
0	11
0	11
0	0
4	44
0	1
489	519
1	80
0	277
0	502
15	0
0	0
0	0
0	0
0	0
0	0
0	0
0	12
0	16
0	15
0	12
0	11
0	3
0	1
0	7
0	5
0	1
0	1
0	1
0	1
0	1
0	0
0	0
0	0
1	0
2	0
0	6
0	5
0	6
0	0
0	5
0	5
0	0
0	1
0	0
0	0
12512	1409
1	0
2	289
0	820
33	660
0	654
0	916
0	6
128	641
48	322
6	87
81	1045
0	452
0	105
0	84
0	149
0	161
5	29
3	92
2	162
200	169
1	2
21	167
0	26
305	26
101	0
0	0
0	0
25	0
147	398
1	81
2	64
361	293
5	83
18	81
0	4
156	71
0	36
0	9
0	51
472	33
9	33
9	433
0	42
0	92
16	133
42	436
0	90
3	84
0	243
0	214
0	108
1	83
27	173
0	0
0	0
0	0
22	9
5	143
0	143
0	11
2	0
31	380
0	230
2	380
1	1
0	7
2	8
0	3
8	597
11	597
0	2
24	150
19	125
1	21
0	0
1	0
0	5
0	5
0	120
0	3
1	64
1	0
0	8
0	0
1	0
0	0
0	0
0	0
0	0
0	0
0	0
0	0
0	0
0	0
0	0
4	246
12	246
1	168
1	0
0	0
0	0
0	0
0	0
0	0
0	0
0	0
0	37
0	36
1	9
0	27
0	12
0	0
0	0
77	288
0	2
0	10
0	12
0	276
1	2
30	6
1	77
3	1
0	1
1	0
0	0
1	153
1	157
0	158
0	7
0	17
0	21
0	0
0	0
0	0
0	0
0	0
0	0
0	0
0	0
144	90
5	24
0	90
11	21
3	1011
0	97
0	86
2	15
1	21
0	1014
0	0
10	51
0	51
6	65
22	67
0	10
0	12
0	0
0	1
0	0
2	5
0	12
0	0
1	43
20	1184
2	5
4	1126
0	1197
77	1033
6	337
73	0
727	0
123	39
4	34
0	40
38	0
0	325
0	0
1	14
0	11
0	320
0	14
0	325
258	0
2	0
647	196
4	98
11	35
34	118
239	59
0	9
0	51
2	46
310	890
0	797
0	3
6	239
11	87
2	0
1	93
86	414
4	72
1	405
0	263
0	115
0	625
0	6
5	259
1	180
1	261
0	190
0	54
43	242
0	229
1	229
0	229
2	154
0	145
7	116
0	0
0	47
1	180
4	125
1	122
0	107
13	662
12	638
0	670
24	668
19	0
160	76
38	98
5	76
2	3
0	0
0	0
0	0
0	0
0	0
0	0
0	0
0	0
154	15
0	15
20	136
59	201
28	72
0	22
1	124
0	98
15	9
17	107
0	98
12	34
15	5
0	8
1	8
0	66
0	72
0	59
0	17
0	19
0	18
0	15
0	13
0	17
0	0
77	18
0	18
10	78
0	2
0	373
0	336
0	373
3	156
2	150
7	44
2	137
0	113
11	0
3	31
11	21
2	44
5	13
109	7
13	19
0	12
4	0
5	68
15	14
2	2337
22	242
4	30
3	154
0	29
0	138
1	2324
1	0
0	0
0	286
0	285
2	51
6	45
0	48
0	44
0	35
0	33
8	3
0	2
12	10
0	3
3	10
1	0
0	146
0	62
0	98
0	71
0	21
0	25
0	17
0	75
0	142
1	15
0	53
2	144
20	147
1	80
0	11
1	20
0	14
0	128
0	6
0	12
0	20
0	150
61	1564
1	1607
2	582
3	0
53	105
18	117
0	615
5	707
16	274
206	288
5	37
0	1
0	0
0	0
141	1391
1	1471
5	1365
4	105
0	32
4	17
1	1
29	612
0	291
1	282
0	353
0	276
25	0
138	1025
6	431
3	190
0	664
2	105
2	8
0	59
0	473
1	31
1	35
1	32
3	118
1	118
0	907
0	23
0	21
0	12
0	3
0	12
0	2
347	1103
49	984
1	65
10	108
2	105
10	156
3	102
0	0
5	9
0	0
0	4
24	18
0	16
0	2
2	2
0	2
370	451
7	374
1019	3180
0	2349
0	1395
53	2506
0	1612
0	0
61	1542
11	74
7	415
6	155
1	143
80	2
7	34
30	1079
0	84
11	34
18	85
4	10
35	2
155	61
2	61
2	3
0	0
7	0
185	265
17	134
1	154
75	247
0	200
0	247
0	129
0	13
5	17
3	0
0	239
0	615
91	587
0	451
11	535
6	616
1	27
0	66
0	532
2	13
0	0
0	0
0	0
0	0
2	9
0	0
0	6
0	1
0	3
2	8
0	8
0	0
0	7
13	944
0	1701
0	46
1	57
1427	1685
4	769
0	124
1	3
1	275
0	76
0	13
0	5
29	74
9	5
0	178
0	84
0	676
0	49
416	5
6	5
8	102
0	5
0	6
0	12
25	15
0	20
0	17
2	84
12	34
0	0
0	0
0	0
0	0
0	0
0	0
0	50
11	128
14	128
1	40
25	1507
0	1492
2	1473
11	45
3	260
1	1514
1756	54
44	71
0	34
2	25
4	2
10	569
3	659
1	5
3	657
11	70
2	507
23	652
3	664
5	9
1	8
10	133
0	3
58	219
21	208
1	21
296	117
4	18
3	20
11	45
5	11
832	87
0	35
2	51
0	4
1	4
0	2
0	0
0	0
337	254
0	251
0	19
0	0
0	0
4	21
0	2
0	2
0	0
0	0
0	0
0	2
0	0
8	4127
5	999
64	5133
26	243
218	466
0	152
1	128
31	173
2	12
0	2
6	34
5	11
2	79
0	0
0	0
8	43
0	505
0	15
0	7
9	70
107	677
0	71
1	140
30	119
4	19
0	45
0	301
7	366
0	509
6	504
0	509
0	344
1190	0
0	0
0	0
0	0
0	0
0	0
0	0
0	0
326	209
9	209
3	30
0	30
5	46
0	156
87	34
0	34
0	0
0	0
0	0
0	0
5	135
0	14
1	18
13	44
0	74
0	49
0	112
0	11
0	4
8	40
4	50
0	39
0	0
0	0
0	59
11	169
0	169
0	3106
36	3049
0	1344
2	229
5	151
18	131
4	74
5	27
0	3106
255	740
0	10
10	41
0	22
0	24
0	55
0	44
3	24
0	13
1	12
9	1137
0	1099
1	173
3	408
66	915
0	221
2	109
1	68
0	197
0	28
0	102
18	467
0	80
0	100
3	105
0	294
0	13
0	28
0	44
36	124
151	344
0	9
1	67
11	343
2	18
16	398
1	27
1	151
0	14
254	91
6	91
0	16
0	0
0	505
14	314
0	220
0	45
0	48
0	92
1	2
0	35
0	50
0	456
35	591
47	591
3	0
11	0
1	0
0	0
0	0
0	0
0	0
0	0
0	0
0	0
0	1
2	1
0	1
0	0
0	1
1	1
0	0
10	16
0	16
2	88
0	4
0	3
0	2
0	4
0	2
0	1
1	0
0	1
1	2
0	1
2	1
0	1
0	1
2	30
4	30
166	497
26	26
0	16
0	19
592	181
0	54
1	132
0	0
0	0
0	0
3	43
0	0
0	94
0	110
3	361
0	403
64	28
0	268
12	52
0	10
3	15
0	10
0	16
0	11
0	6
1	12
0	14
0	7
0	5
1	8
1	7
0	5
6	26
0	26
8	4
2	12
22	0
0	0
0	0
0	0
0	0
0	17
0	1
0	0
0	1
0	0
0	0
0	1
0	1
27	521
29	566
16	225
2	0
0	3
1	3
0	0
0	3
58	525
1	527
2	115
2	0
4	293
676	276
17	85
0	203
2	53
15	85
0	3
0	3
8111	193
0	188
1	343
22	343
16	151
6	83
2	42
19	13
0	1240
0	1081
0	199
1	241
0	1286
21	783
0	73
36	234
16	483
0	256
0	61
3	20
0	22
13	21
20	2
0	32
0	165
341	625
2	270
1	206
4	71
0	982
1	12
0	29
21	342
0	15
1	12
0	16
0	14
2	486
2	998
0	184
22	331
5	118
3	27
0	22
0	119
0	31
0	62
2	40
1	116
0	0
0	0
0	0
0	0
0	0
0	0
0	66
0	51
0	1
0	89
3	3
0	0
0	78
0	9
0	1
0	3
0	17
0	0
0	89
2	6
0	9
0	0
0	9
0	0
0	0
1023	506
3	156
1	77
3	127
1	146
1	21
116	20
5	14
0	0
0	0
0	912
1	621
50	325
0	912
0	897
0	0
0	0
1	222
0	147
3	190
3	121
17	26
0	4
1	245
0	7
0	0
0	0
0	0
0	0
0	0
27	683
30	616
0	233
5	48
0	60
0	137
18	19
9	73
1	177
66	1945
58	1945
1	60
5	33
4	1
0	0
0	14
5	15
0	15
0	1
0	2
3	0
5	616
0	608
0	675
2	187
0	78
1	525
0	72
0	176
2	140
8	65
5	192
4	168
0	48
0	66
0	14
13	97
0	102
0	95
14	11
1	0
0	0
0	0
0	0
0	0
0	0
0	0
121	0
0	0
0	1
0	1
0	0
0	0
0	0
0	1
0	0
0	0
54	28
1	8
0	22
0	15
0	0
4	26
3	32
5	40
4	17
0	12
6	16
30	0
3	327
2	7
2	323
0	11
3	13
4	1
6	276
9	25
5	0
2	18
2	0
2	19
4	216
1	219
0	221
9	22
0	211
0	183
18	48
0	83
0	36
8	47
0	42
[truncated: 114,547 more rows]
