# Supplementary material for: Impaired Cell Cycle Progression and Self-Renewal of Fetal Neural Stem and Progenitor Cells in a Murine Model of Intrauterine Growth Restriction
Source: Front Cell Dev Biol. 2022 Jul 12;10:821848. doi: 10.3389/fcell.2022.821848 (PMC9314876; doi:10.3389/fcell.2022.821848)
Supplement: Supplementary file 3 [file DataSheet2.ZIP › Data-FigureS5/RNASEQ80/libParams/flenDist.txt]

1.21935e-42	1.8175e-42	2.70475e-42	4.01869e-42	5.96139e-42	8.82908e-42	1.30554e-41	1.92738e-41	2.84087e-41	4.18062e-41	6.14235e-41	9.01019e-41	1.31959e-40	1.92952e-40	2.81685e-40	4.10567e-40	5.97462e-40	8.68042e-40	1.25915e-39	1.82355e-39	2.63672e-39	3.80642e-39	5.48622e-39	7.8947e-39	1.13423e-38	1.62695e-38	2.32999e-38	3.33147e-38	4.75581e-38	6.77826e-38	9.64532e-38	1.37032e-37	1.9437e-37	1.22529e-06	5.87233e-06	1.2435e-05	1.75678e-05	2.36278e-05	3.31799e-05	4.12388e-05	4.376e-05	4.61476e-05	5.55402e-05	6.79171e-05	7.38878e-05	7.50628e-05	8.00068e-05	9.2046e-05	0.000105268	0.00011285	0.000121507	0.00013709	0.000152408	0.000166051	0.000183306	0.000204121	0.000226802	0.000249891	0.000271353	0.000296037	0.000330872	0.000366132	0.000391177	0.000419488	0.000460179	0.000503642	0.000548792	0.000596334	0.000636813	0.000672044	0.00071527	0.000767336	0.000821266	0.000881345	0.000955992	0.00103645	0.00110572	0.00116929	0.00124429	0.00132542	0.00139132	0.00144142	0.00150455	0.00159719	0.00170051	0.00179571	0.00189286	0.00200558	0.00212102	0.00222737	0.00233138	0.0024361	0.00254916	0.00267718	0.00280521	0.00291693	0.00301385	0.00311465	0.00324682	0.00341843	0.00358159	0.00368859	0.00377349	0.00390114	0.00408441	0.00425644	0.00436684	0.00448366	0.00466048	0.00483865	0.00496221	0.00506226	0.00518717	0.00531848	0.00544483	0.00557826	0.00569466	0.0057896	0.00588125	0.00599141	0.00613004	0.00626664	0.00639246	0.00651479	0.00662197	0.0067218	0.00681586	0.00689067	0.00696041	0.00701664	0.00703288	0.00705818	0.00714884	0.00728798	0.00744127	0.00754567	0.00753461	0.00748335	0.00752507	0.00761688	0.00764607	0.00764506	0.00766455	0.00767259	0.00767669	0.0076958	0.0076868	0.00765002	0.00765869	0.00771924	0.00775123	0.00771449	0.00763319	0.00756161	0.00754883	0.00756189	0.00754488	0.00751198	0.00748577	0.00746515	0.00744402	0.00739998	0.00733377	0.00728687	0.00726623	0.00723609	0.00718043	0.0070948	0.00699738	0.00695067	0.00694208	0.00686977	0.00673787	0.0066379	0.00657436	0.00649205	0.00638237	0.00629961	0.00626889	0.00625033	0.00622924	0.00620305	0.00613738	0.00604364	0.00597358	0.0059203	0.0058718	0.00582766	0.00572593	0.00557483	0.00548115	0.00544055	0.00537391	0.00530498	0.00527315	0.00524289	0.00518348	0.00509846	0.00501445	0.00494301	0.00486297	0.00478084	0.00471289	0.00465248	0.00459279	0.00452729	0.00447075	0.00442106	0.00433472	0.00422018	0.00413696	0.00409962	0.00407701	0.00405098	0.00400259	0.00392842	0.0038717	0.00383596	0.00378847	0.00373628	0.0036791	0.00358948	0.00347706	0.00339552	0.00336761	0.00335151	0.00331037	0.00324871	0.00316731	0.00306824	0.00299402	0.00296983	0.00295877	0.00292789	0.00287703	0.00281615	0.00277214	0.00277003	0.00278384	0.00275715	0.00268419	0.0026115	0.00255111	0.00247182	0.00237976	0.00232173	0.0023108	0.00231836	0.00232194	0.00230684	0.00226223	0.00220596	0.00215588	0.00209627	0.00202237	0.00196619	0.00195831	0.00198423	0.00198949	0.00195003	0.00189805	0.00185801	0.00181865	0.00177839	0.00175409	0.00173113	0.00168106	0.00163655	0.00164095	0.0016562	0.0016329	0.00158581	0.00154213	0.00150085	0.00145742	0.00141715	0.00138806	0.00137555	0.00136083	0.00132771	0.00129577	0.001278	0.00127141	0.00126994	0.00125901	0.00124112	0.00122722	0.00120193	0.00116306	0.00114033	0.00112892	0.00110319	0.00107435	0.00105646	0.00104398	0.00103082	0.00101293	0.00098947	0.000962934	0.000947976	0.000957077	0.000966119	0.000948226	0.000914467	0.000880646	0.000846023	0.000816976	0.000802147	0.000791694	0.000781543	0.000778788	0.000776452	0.000770061	0.000757744	0.000732345	0.000706819	0.00069776	0.000699957	0.000699479	0.000684321	0.000660274	0.000652204	0.000660182	0.000655411	0.00063173	0.000610159	0.000602729	0.000601124	0.000593286	0.000579663	0.000565364	0.00054843	0.000528804	0.000517853	0.00051579	0.000498222	0.000465251	0.000450679	0.000455361	0.000452901	0.000445853	0.000446775	0.000447889	0.000439364	0.000424227	0.000412381	0.000406093	0.000398661	0.000388963	0.000380536	0.000374508	0.000372266	0.000368872	0.000356771	0.000342329	0.000331673	0.000321687	0.000316855	0.00032165	0.000327586	0.000323605	0.000310367	0.00029965	0.000296435	0.000295062	0.000291589	0.000285675	0.000279841	0.000277376	0.00027536	0.000268783	0.000261138	0.000257414	0.000251058	0.000239996	0.000234191	0.000227874	0.000211056	0.000198291	0.000200708	0.000206063	0.00020225	0.00019318	0.000191348	0.00019724	0.000195706	0.000185302	0.00018273	0.000187949	0.000188829	0.000189496	0.000191911	0.000184726	0.000171101	0.00016342	0.00016009	0.000156603	0.000153292	0.000148784	0.000142598	0.000137721	0.000136568	0.000137633	0.000136237	0.000129575	0.000123052	0.00012271	0.000123817	0.00011923	0.000111637	0.000107889	0.000106123	0.000101648	9.99042e-05	0.000104941	0.000108563	0.000105077	0.000101361	0.000103948	0.00010462	9.45525e-05	8.24179e-05	7.805e-05	7.907e-05	7.94453e-05	7.58571e-05	7.12635e-05	6.93757e-05	7.05908e-05	7.61245e-05	8.10868e-05	7.82618e-05	7.28817e-05	7.42033e-05	7.9586e-05	7.75417e-05	6.64547e-05	5.85689e-05	5.83734e-05	5.80805e-05	5.48561e-05	5.34981e-05	5.68053e-05	6.0137e-05	5.80143e-05	5.44236e-05	5.51289e-05	5.65123e-05	5.48873e-05	5.4115e-05	5.58574e-05	5.53456e-05	4.97215e-05	4.34455e-05	4.26727e-05	4.59754e-05	4.71942e-05	4.49957e-05	4.31902e-05	4.39775e-05	4.42474e-05	3.98808e-05	3.14691e-05	2.50629e-05	2.62099e-05	3.26733e-05	3.79017e-05	3.89983e-05	3.63835e-05	3.25016e-05	3.09762e-05	3.08193e-05	2.90261e-05	2.71566e-05	2.7315e-05	2.82683e-05	2.84909e-05	2.84411e-05	2.83997e-05	2.74559e-05	2.55169e-05	2.41248e-05	2.41553e-05	2.35189e-05	2.19992e-05	2.21917e-05	2.23571e-05	2.10438e-05	2.07165e-05	2.15185e-05	2.26709e-05	2.34122e-05	2.27304e-05	2.14309e-05	2.02333e-05	1.94539e-05	1.86921e-05	1.67645e-05	1.37348e-05	1.06894e-05	9.27106e-06	1.05501e-05	1.34315e-05	1.59524e-05	1.67956e-05	1.56899e-05	1.36832e-05	1.20477e-05	1.13576e-05	1.18726e-05	1.35555e-05	1.47879e-05	1.41942e-05	1.31407e-05	1.18889e-05	9.66792e-06	7.73052e-06	6.60079e-06	6.17084e-06	6.63142e-06	7.10679e-06	7.55719e-06	8.52257e-06	9.18422e-06	9.18978e-06	9.60083e-06	1.09479e-05	1.20109e-05	1.18175e-05	1.07433e-05	9.0572e-06	7.17427e-06	5.893e-06	5.66203e-06	6.30085e-06	7.27549e-06	8.02706e-06	7.60545e-06	6.05345e-06	5.57948e-06	6.96898e-06	7.41646e-06	5.6485e-06	4.57383e-06	5.4119e-06	5.57206e-06	3.95109e-06	2.36129e-06	2.11995e-06	2.85491e-06	3.67671e-06	3.9131e-06	3.81747e-06	4.30863e-06	5.41904e-06	6.14814e-06	6.05844e-06	5.75951e-06	5.12251e-06	3.78289e-06	2.63693e-06	2.49362e-06	3.418e-06	4.34566e-06	4.0142e-06	3.31723e-06	3.14867e-06	2.81204e-06	2.62883e-06	3.28592e-06	3.9659e-06	4.01781e-06	3.64504e-06	3.13327e-06	3.07626e-06	3.70696e-06	4.15245e-06	3.66588e-06	2.86637e-06	2.62971e-06	2.39716e-06	1.57073e-06	9.07626e-07	7.51999e-07	6.4756e-07	7.08078e-07	1.05703e-06	1.08546e-06	5.85298e-07	3.25929e-07	9.71499e-07	2.0437e-06	2.37647e-06	1.82561e-06	1.19806e-06	7.56079e-07	4.55996e-07	3.86858e-07	4.56905e-07	5.36121e-07	5.21452e-07	3.75937e-07	3.74591e-07	7.49208e-07	1.02087e-06	7.88087e-07	6.01297e-07	6.80557e-07	5.5252e-07	2.78008e-07	2.66098e-07	5.29324e-07	7.96669e-07	9.64184e-07	9.65527e-07	6.36174e-07	3.28828e-07	4.82344e-07	7.67894e-07	8.30749e-07	7.40705e-07	6.00424e-07	5.73747e-07	5.74217e-07	3.48823e-07	9.73406e-08	5.28686e-08	1.55068e-07	3.33075e-07	4.47971e-07	4.06228e-07	3.38806e-07	3.60428e-07	4.3149e-07	4.70856e-07	4.36291e-07	3.0726e-07	1.32463e-07	2.76306e-08	6.33403e-08	2.20874e-07	3.26649e-07	3.09563e-07	3.66749e-07	4.96052e-07	5.1581e-07	4.0644e-07	2.39619e-07	1.40786e-07	1.32429e-07	1.2105e-07	1.17834e-07	1.36129e-07	2.22776e-07	4.44048e-07	5.48368e-07	3.76549e-07	7.09841e-07	2.10124e-06	2.94107e-06	1.89113e-06	6.03291e-07	5.61808e-07	1.1296e-06	1.70988e-06	1.8717e-06	1.18621e-06	3.45152e-07	4.17509e-08	5.27796e-08	1.44241e-07	2.02469e-07	1.5693e-07	1.38042e-07	1.61377e-07	1.15021e-07	4.98742e-08	5.11457e-08	3.43036e-07	1.14001e-06	1.64899e-06	1.09146e-06	2.88703e-07	5.47687e-08	9.47635e-08	1.24698e-07	1.99233e-07	3.14053e-07	3.23853e-07	1.84326e-07	5.09544e-08	7.8395e-09	8.81098e-08	3.80809e-07	6.65396e-07	7.56264e-07	9.93236e-07	1.19942e-06	8.11639e-07	2.31231e-07	1.20248e-08	1.09121e-09	7.09341e-10	8.15913e-10	2.55408e-09	3.83121e-09	3.59717e-09	4.80953e-09	1.46929e-08	3.79188e-08	1.26416e-07	3.32752e-07	4.56942e-07	2.99003e-07	7.49189e-08	6.72234e-10	1.00835e-09	6.72234e-10	1.68058e-10	1.7093e-09	6.83719e-09	1.03143e-08	1.18749e-08	2.19773e-08	3.1897e-08	2.36139e-08	4.32705e-08	1.42699e-07	2.12837e-07	1.41871e-07	3.90028e-08	1.41376e-08	2.13343e-08	1.49701e-08	2.58989e-07	1.10458e-06	1.87707e-06	1.5496e-06	6.14287e-07	9.30736e-08	1.84974e-09	2.84804e-09	4.58804e-09	3.56556e-09	1.28867e-09	8.1768e-09	3.20654e-08	4.81e-08	3.31531e-08	1.2872e-08	8.57252e-09	7.43801e-09	3.15216e-09	5.17069e-10	8.53969e-08	3.43109e-07	5.18465e-07	3.51502e-07	9.47078e-08	6.55135e-09	2.04599e-08	6.84862e-08	1.11915e-07	1.10432e-07	1.02629e-07	1.27865e-07	1.38687e-07	8.76513e-08	2.64432e-08	6.74869e-09	6.57697e-09	4.56056e-09	2.04268e-07	8.06776e-07	1.20701e-06	8.03627e-07	2.00983e-07	9.27595e-10	1.39139e-09	3.33679e-08	1.29993e-07	1.94656e-07	1.29817e-07	3.3231e-08	1.79952e-08	6.54766e-08	9.75791e-08	6.97419e-08	2.42942e-08	5.38655e-09	1.98244e-09	1.92191e-09	5.20106e-09	7.55293e-09	1.59395e-07	7.1463e-07	1.30989e-06	1.21143e-06	6.13629e-07	2.14152e-07	8.54058e-08	4.82656e-08	8.97018e-08	1.31566e-07	8.78859e-08	2.2256e-08	2.27583e-10	2.24465e-10	7.62545e-10	1.37449e-09	1.2239e-09	5.36649e-10	3.39423e-10	3.04962e-08	1.20066e-07	2.70456e-07	4.82436e-07	5.72981e-07	3.61394e-07	9.02103e-08	8.67027e-18	1.47588e-29	3.72903e-09	1.49161e-08	2.23742e-08	1.49161e-08	1.40339e-07	6.27462e-07	1.14375e-06	1.03258e-06	5.34634e-07	4.43461e-07	7.19144e-07	7.30795e-07	4.23023e-07	3.84395e-07	8.39603e-07	1.12195e-06	7.84337e-07	3.18414e-07	1.04708e-07	3.374e-08	2.4132e-08	3.32209e-08	2.12816e-08	5.22319e-09	2.58445e-11	2.52647e-11	1.70077e-11	4.86231e-12	9.7467e-13	6.85145e-13	1.72505e-08	6.90008e-08	1.03501e-07	6.90006e-08	1.72502e-08	7.08513e-09	2.83405e-08	4.25108e-08	2.83405e-08	7.08513e-09	1.97812e-09	1.52203e-08	4.11001e-08	5.17595e-08	1.63575e-07	5.36771e-07	8.2695e-07	7.22683e-07	5.77786e-07	5.04571e-07	2.82074e-07	6.26769e-08	6.22439e-10	8.06033e-10	5.37344e-10	1.34348e-10	6.61933e-15	1.10371e-07	4.41486e-07	6.62229e-07	4.42061e-07	1.12665e-07	4.32855e-09	2.96306e-07	1.16773e-06	1.74943e-06	1.17583e-06	3.11551e-07	2.58816e-08	5.45532e-08	9.81189e-08	9.7326e-08	1.50922e-07	4.17354e-07	6.10823e-07	4.07815e-07	1.04136e-07	1.06557e-08	2.8916e-08	3.97618e-08	3.09696e-08	1.67363e-08	7.39971e-09	2.35534e-08	8.68139e-08	1.30221e-07	8.68139e-08	2.17085e-08	1.99425e-11	2.99137e-11	1.99425e-11	4.98562e-12	1.47588e-29	1.47588e-29	8.38744e-11	3.35498e-10	8.41777e-10	1.53762e-08	5.68614e-08	1.65118e-07	3.81663e-07	5.03558e-07	3.2659e-07	8.16748e-08	8.11677e-11	1.15673e-10	7.85683e-11	2.42888e-11	7.38636e-10	2.9291e-09	4.38453e-09	2.9203e-09	7.29675e-10	4.98936e-15	2.60241e-19	6.50603e-20	1.47588e-29	1.47588e-29	1.47588e-29	1.47588e-29	2.45979e-20	9.83917e-20	1.47588e-19	9.83917e-20	2.45979e-20	1.47588e-29	1.47588e-29	1.90417e-11	7.61668e-11	1.36396e-10	1.6475e-10	1.51916e-10	8.85832e-11	2.21504e-11	1.82169e-14	2.72712e-14	1.12566e-07	4.50266e-07	7.21728e-07	6.97469e-07	6.38091e-07	5.56643e-07	2.93882e-07	6.40376e-08	8.5977e-09	1.29076e-08	8.62075e-09	4.20981e-08	1.59729e-07	2.39587e-07	1.59725e-07	3.99312e-08	1.26889e-17	8.45925e-18	2.66696e-10	1.06678e-09	1.60017e-09	1.06678e-09	2.66696e-10	3.00529e-16	1.22394e-10	4.89577e-10	7.34366e-10	4.89577e-10	1.22394e-10	1.47588e-29	1.47588e-29	1.47588e-29	7.36548e-10	2.94619e-09	3.25539e-08	1.15485e-07	1.69544e-07	1.12538e-07	2.81346e-08	1.47588e-29	8.53546e-06	3.41419e-05	5.12128e-05
