# Supplementary material for: Impaired Cell Cycle Progression and Self-Renewal of Fetal Neural Stem and Progenitor Cells in a Murine Model of Intrauterine Growth Restriction
Source: Front Cell Dev Biol. 2022 Jul 12;10:821848. doi: 10.3389/fcell.2022.821848 (PMC9314876; doi:10.3389/fcell.2022.821848)
Supplement: Supplementary file 3 [file DataSheet2.ZIP › Data-FigureS5/RNASEQ81/logs/salmon_quant.log]

[2019-08-12 17:26:34.363] [jointLog] [info] Fragment incompatibility prior below threshold.  Incompatible fragments will be ignored.
[2019-08-12 17:26:34.363] [jointLog] [info] Usage of --validateMappings implies use of minScoreFraction. Since not explicitly specified, it is being set to 0.65
[2019-08-12 17:26:34.363] [jointLog] [info] Usage of --validateMappings implies a default consensus slack of 0.2. Setting consensusSlack to 0.2.
[2019-08-12 17:26:34.363] [jointLog] [info] parsing read library format
[2019-08-12 17:26:34.363] [jointLog] [info] There is 1 library.
[2019-08-12 17:26:34.459] [jointLog] [info] Loading Quasi index
[2019-08-12 17:26:34.468] [jointLog] [info] Loading 32-bit quasi index
[2019-08-12 17:27:01.346] [jointLog] [info] done
[2019-08-12 17:27:01.346] [jointLog] [info] Index contained 116,546 targets
[2019-08-12 17:27:03.110] [jointLog] [info] Automatically detected most likely library type as ISR
[2019-08-12 17:28:25.974] [jointLog] [info] Thread saw mini-batch with a maximum of 1.60% zero probability fragments
[2019-08-12 17:28:26.004] [jointLog] [info] Thread saw mini-batch with a maximum of 1.64% zero probability fragments
[2019-08-12 17:28:26.016] [jointLog] [info] Thread saw mini-batch with a maximum of 1.64% zero probability fragments
[2019-08-12 17:28:26.059] [jointLog] [info] Thread saw mini-batch with a maximum of 1.80% zero probability fragments
[2019-08-12 17:28:26.067] [jointLog] [info] Thread saw mini-batch with a maximum of 1.72% zero probability fragments
[2019-08-12 17:28:26.075] [jointLog] [info] Thread saw mini-batch with a maximum of 1.68% zero probability fragments
[2019-08-12 17:28:26.083] [jointLog] [info] Thread saw mini-batch with a maximum of 1.68% zero probability fragments
[2019-08-12 17:28:26.091] [jointLog] [info] Thread saw mini-batch with a maximum of 1.66% zero probability fragments
[2019-08-12 17:28:26.319] [jointLog] [info] Computed 307,118 rich equivalence classes for further processing
[2019-08-12 17:28:26.319] [jointLog] [info] Counted 10,607,702 total reads in the equivalence classes 
[2019-08-12 17:28:26.329] [jointLog] [info] Number of mappings discarded because of alignment score : 1,015,480
[2019-08-12 17:28:26.329] [jointLog] [info] Number of fragments entirely discarded because of alignment score : 405,195
[2019-08-12 17:28:26.329] [jointLog] [info] Number of fragments discarded because they are best-mapped to decoys : 0
[2019-08-12 17:28:26.329] [jointLog] [info] Number of fragments discarded because they have only dovetail (discordant) mappings : 17,056
[2019-08-12 17:28:26.329] [jointLog] [info] Mapping rate = 70.4034%

[2019-08-12 17:28:26.329] [jointLog] [info] finished quantifyLibrary()
[2019-08-12 17:28:26.353] [jointLog] [info] Starting optimizer
[2019-08-12 17:28:26.427] [jointLog] [info] Marked 0 weighted equivalence classes as degenerate
[2019-08-12 17:28:26.440] [jointLog] [info] iteration = 0 | max rel diff. = 6984.7
[2019-08-12 17:28:26.319] [fileLog] [info] 
At end of round 0
==================
Observed 15067024 total fragments (15067024 in most recent round)

[2019-08-12 17:28:26.570] [jointLog] [info] iteration 11, adjusting effective lengths to account for biases
[2019-08-12 17:29:04.267] [jointLog] [info] Computed expected counts (for bias correction)
[2019-08-12 17:29:04.267] [jointLog] [info] processed bias for 0.0% of the transcripts
[2019-08-12 17:29:08.797] [jointLog] [info] processed bias for 10.0% of the transcripts
[2019-08-12 17:29:13.407] [jointLog] [info] processed bias for 20.0% of the transcripts
[2019-08-12 17:29:17.303] [jointLog] [info] processed bias for 30.0% of the transcripts
[2019-08-12 17:29:21.872] [jointLog] [info] processed bias for 40.0% of the transcripts
[2019-08-12 17:29:26.452] [jointLog] [info] processed bias for 50.0% of the transcripts
[2019-08-12 17:29:30.948] [jointLog] [info] processed bias for 60.0% of the transcripts
[2019-08-12 17:29:31.887] [jointLog] [info] processed bias for 100.0% of the transcripts
[2019-08-12 17:29:33.052] [jointLog] [info] iteration = 100 | max rel diff. = 19.4116
[2019-08-12 17:29:34.332] [jointLog] [info] iteration = 200 | max rel diff. = 5.31006
[2019-08-12 17:29:35.644] [jointLog] [info] iteration = 300 | max rel diff. = 3.38001
[2019-08-12 17:29:36.783] [jointLog] [info] iteration = 400 | max rel diff. = 1.03064
[2019-08-12 17:29:37.924] [jointLog] [info] iteration = 500 | max rel diff. = 0.55641
[2019-08-12 17:29:39.066] [jointLog] [info] iteration = 600 | max rel diff. = 0.362353
[2019-08-12 17:29:40.264] [jointLog] [info] iteration = 700 | max rel diff. = 0.134988
[2019-08-12 17:29:41.557] [jointLog] [info] iteration = 800 | max rel diff. = 0.173242
[2019-08-12 17:29:42.858] [jointLog] [info] iteration = 900 | max rel diff. = 6.45735
[2019-08-12 17:29:44.147] [jointLog] [info] iteration = 1,000 | max rel diff. = 1.67261
[2019-08-12 17:29:45.415] [jointLog] [info] iteration = 1,100 | max rel diff. = 0.617409
[2019-08-12 17:29:46.692] [jointLog] [info] iteration = 1,200 | max rel diff. = 0.0307061
[2019-08-12 17:29:47.983] [jointLog] [info] iteration = 1,300 | max rel diff. = 2.2137
[2019-08-12 17:29:49.255] [jointLog] [info] iteration = 1,400 | max rel diff. = 0.139821
[2019-08-12 17:29:50.544] [jointLog] [info] iteration = 1,500 | max rel diff. = 0.386114
[2019-08-12 17:29:51.591] [jointLog] [info] iteration = 1,582 | max rel diff. = 0.00778027
[2019-08-12 17:29:51.594] [jointLog] [info] Finished optimizer
[2019-08-12 17:29:51.594] [jointLog] [info] writing output 
