# Supplementary material for: Impaired Cell Cycle Progression and Self-Renewal of Fetal Neural Stem and Progenitor Cells in a Murine Model of Intrauterine Growth Restriction
Source: Front Cell Dev Biol. 2022 Jul 12;10:821848. doi: 10.3389/fcell.2022.821848 (PMC9314876; doi:10.3389/fcell.2022.821848)
Supplement: Supplementary file 3 [file DataSheet2.ZIP › Data-FigureS5/RNASEQ81/aux_info/ambig_info.tsv]

UniqueCount	AmbigCount
0	0
0	0
0	0
0	0
0	0
0	0
0	0
0	0
0	0
0	0
0	0
0	0
0	0
0	0
0	0
0	0
0	0
0	0
0	0
0	0
0	0
0	0
0	0
0	0
0	0
0	0
0	0
0	0
0	0
0	0
0	0
0	0
0	0
0	0
0	0
0	0
0	0
0	0
0	0
0	0
0	0
0	0
0	0
0	0
0	0
0	0
0	0
0	0
0	0
0	0
0	0
0	0
0	0
0	0
0	0
0	0
0	0
0	0
0	0
0	0
0	0
0	0
0	0
0	0
0	0
0	0
0	0
0	0
0	0
0	0
0	0
0	0
0	0
0	0
0	0
0	0
0	0
0	0
0	0
0	0
0	0
0	0
0	0
0	0
0	0
0	0
0	0
0	0
0	0
0	0
0	0
0	0
0	0
0	0
0	0
0	0
0	0
0	0
0	0
0	0
0	0
0	0
0	0
0	0
0	0
0	0
0	0
0	0
0	0
0	0
0	0
0	0
0	0
0	0
0	0
0	0
0	0
0	0
0	0
0	0
0	0
0	0
0	0
0	0
0	0
0	0
0	0
0	0
0	0
0	0
0	0
0	0
0	0
0	0
0	0
0	0
0	0
0	0
0	0
0	0
0	0
0	0
0	0
0	0
0	0
0	0
0	0
0	0
0	0
0	0
0	0
0	0
0	0
0	0
0	0
0	0
0	0
0	0
0	0
0	0
0	0
0	0
0	0
0	0
0	0
0	0
0	0
0	0
0	0
0	0
0	0
0	0
0	0
0	0
0	0
0	0
0	0
0	0
0	0
0	0
0	0
0	0
0	0
0	0
0	0
0	0
0	0
0	0
0	0
0	0
0	0
0	0
0	0
0	0
0	0
0	0
0	0
0	0
0	0
5	2
0	0
0	0
0	0
0	0
0	9
0	9
0	0
0	1
0	1
0	1
0	0
8	6
0	3
4	6
6	5
0	3
0	0
0	0
0	1
0	0
0	0
0	0
4	4
0	4
0	4
0	0
0	0
0	0
0	0
0	0
0	0
0	0
0	4
0	0
0	1
0	2
0	0
0	0
0	2
0	0
0	0
0	0
0	0
0	1
0	1
0	0
0	0
0	0
0	0
0	0
0	0
0	0
0	25
0	25
0	0
0	0
0	0
0	0
0	0
0	0
0	3
0	3
0	27
5	1
0	26
2	17
0	27
64	103
3	25
0	94
0	67
0	9
0	64
0	0
3	6
2	6
0	0
1	2520
0	224
1	27
0	22
0	27
0	0
0	0
0	0
0	0
0	0
0	0
0	0
0	0
0	0
0	0
0	0
0	0
0	0
0	0
0	0
0	0
3	0
0	0
0	0
0	0
0	0
0	0
0	0
0	0
0	0
0	0
0	0
10	86
0	7
0	6
0	7
0	6
0	5
0	6
0	4
0	0
0	0
0	7
0	0
0	0
0	0
0	47
0	47
12	30
1	15
0	15
0	0
0	0
0	0
0	0
0	0
0	0
0	0
0	1
0	0
0	0
0	0
0	0
0	0
0	0
0	0
0	0
0	0
0	0
0	0
0	0
0	0
0	0
0	0
0	0
0	898
0	976
0	1138
0	285
4	482
7	106
0	341
1	106
0	2
0	45
1	0
0	1138
0	0
0	0
0	0
0	0
3	3
0	0
0	0
0	0
0	0
0	0
0	0
0	0
0	0
0	0
0	0
0	0
0	0
0	0
0	0
0	0
0	0
0	0
0	0
0	0
0	0
0	0
0	0
0	0
0	0
0	0
0	0
0	0
0	0
0	0
0	0
0	0
0	0
0	0
0	0
0	0
0	0
0	0
0	0
0	2
0	2
3	22
1	22
0	0
0	0
0	0
0	0
0	0
0	0
0	0
0	0
0	0
0	0
0	0
0	0
0	0
0	0
0	0
0	0
0	0
0	0
0	0
0	0
0	0
0	0
0	0
0	0
0	0
0	0
0	0
0	0
0	0
0	0
0	0
0	0
0	0
0	0
0	0
0	0
0	0
0	0
0	0
0	0
0	0
0	0
0	0
0	0
0	0
0	0
0	0
0	0
0	0
0	0
0	0
0	0
0	0
0	0
0	0
0	0
0	0
0	0
0	0
0	0
0	0
0	0
0	0
0	0
0	0
0	0
0	0
0	0
0	0
0	0
0	0
0	0
0	0
0	0
0	0
0	0
0	0
0	0
0	0
0	0
0	0
0	0
0	0
0	0
0	0
0	0
0	0
0	0
0	0
0	0
0	0
0	0
0	0
0	0
0	0
0	0
0	0
0	0
0	0
0	0
0	0
0	0
0	0
0	0
0	0
0	0
0	0
0	0
0	0
0	0
0	0
0	0
0	0
0	0
0	0
0	0
0	0
0	0
0	0
0	0
0	0
0	0
0	0
0	0
0	0
0	0
0	0
0	0
0	0
0	0
0	0
0	0
0	0
0	0
0	0
0	0
0	0
0	0
0	0
0	0
0	0
0	0
0	0
0	0
0	0
0	0
0	0
0	0
0	0
0	0
0	0
0	0
0	0
0	0
0	0
0	0
0	0
0	0
0	0
0	0
0	0
0	0
0	0
0	0
0	0
0	0
0	0
0	0
0	0
0	0
0	0
0	0
0	0
0	0
0	0
0	0
0	0
0	0
0	0
0	0
0	0
0	0
0	0
0	0
0	0
0	0
0	0
0	0
0	0
0	0
0	0
0	0
0	0
0	0
0	0
0	0
0	0
0	0
0	0
0	0
0	0
0	0
0	0
0	0
0	0
0	0
0	0
0	0
0	0
0	0
0	0
0	0
0	0
0	0
0	0
0	0
0	0
0	0
0	0
0	0
0	0
0	0
0	0
0	0
0	0
0	0
0	0
0	0
0	0
0	0
0	0
0	0
0	0
0	0
0	0
0	0
0	0
0	0
0	0
0	0
0	0
0	0
0	0
0	0
0	0
0	0
0	0
0	0
0	0
0	0
0	0
0	0
0	0
0	0
0	0
0	0
0	0
0	0
0	0
0	0
0	0
0	0
0	0
0	0
0	0
0	0
0	0
0	0
0	0
0	0
0	0
0	0
0	0
0	0
0	0
0	0
0	0
0	0
0	0
0	0
0	0
0	0
0	0
0	0
0	0
0	0
0	0
0	0
0	0
0	0
0	0
0	0
0	0
0	0
0	0
0	0
0	0
0	0
0	0
0	0
0	0
0	0
0	0
0	0
0	0
0	0
0	0
0	0
0	0
0	0
0	0
0	0
0	0
0	0
0	0
0	0
0	0
0	0
0	0
0	0
0	0
0	0
0	0
0	0
0	0
0	0
0	0
0	0
0	0
0	0
0	0
0	0
0	0
0	0
0	0
0	0
0	0
0	0
0	0
0	0
0	0
0	0
0	0
0	0
0	0
0	0
0	0
0	0
0	0
0	0
0	0
0	0
0	0
0	0
0	0
0	0
0	0
0	0
0	0
0	0
0	0
0	0
0	0
0	0
0	0
0	0
0	0
0	0
0	0
0	0
0	0
0	0
0	0
0	0
0	0
0	0
0	0
0	0
0	0
0	0
0	0
0	0
0	0
0	0
1	0
0	0
0	0
0	0
0	0
0	0
0	0
0	0
0	0
35808	7
630	1
11089	40
13302	13732
175	4161
0	1895
0	31033
13	31059
3363	5
14	29320
53094	24871
11409	50
23134	0
11	4
0	300
1	357
0	271
5	378
2	93
0	41
2	179
0	286
4	118
0	76
1	99
1	61
3688	2119
10	845
14	450
6	376
13	799
85	16
0	288
10	177
0	278
11	152
1	253
1	47
0	7
0	20
0	77
0	91
0	109
5	38
3	11
52	98
0	13
0	35
0	293
0	0
0	0
0	0
0	0
403	562
26	18
2	100
0	548
1	159
0	83
0	17
0	73
2	68
97	0
425	1459
98	1459
264	254
21	142
0	13
1	82
1	47
13	83
1	134
6	7
0	287
0	142
0	21
6	287
0	279
6	293
0	217
0	278
0	243
3	48
16	30
0	20
8	80
6	190
12	110
0	87
0	48
0	0
4558	2300
10	74
2	65
0	71
166	341
0	336
0	13
0	71
0	229
2	29
0	31
495	91
3	38
0	24
0	37
2	15
4	907
48	1009
18	267
8	0
0	33
0	146
1	16
0	17
0	35
0	17
0	11
11	0
7	6
0	827
0	730
0	557
0	131
0	35
0	29
0	31
0	35
6	18
4	1
7	0
0	3
0	0
0	1
0	36
4	35
2	27
3	36
0	0
0	0
47	435
14	430
0	40
0	0
2	128
5	31
0	0
12	1121
1	1122
20	523
13	595
3	69
5	798
5	42
1	6
2	62
3	54
9	70
47	281
6	281
0	0
0	52
0	52
6	49
0	3
0	43
0	5
0	7
0	7
0	7
0	9
1	1
2	41
0	1
447	469
2	76
1	286
0	459
17	0
0	0
0	0
0	0
0	0
0	0
0	0
1	16
1	19
0	17
0	14
0	12
0	2
0	1
0	7
0	5
0	2
0	2
0	2
0	2
0	2
0	0
0	0
0	1
0	1
3	0
0	3
0	4
0	4
0	1
0	3
0	3
0	0
0	0
0	0
0	1
13285	1654
1	0
2	333
0	960
46	816
0	805
0	1114
0	5
156	644
61	300
6	95
70	1037
1	459
0	101
1	71
1	149
0	159
5	16
0	79
2	176
226	159
3	4
25	155
0	39
355	39
104	0
0	0
0	0
37	0
116	417
6	108
2	68
349	282
3	80
16	85
0	1
144	83
0	43
0	4
0	72
512	35
5	35
5	494
0	51
0	99
10	139
46	474
0	80
3	75
0	281
0	264
0	133
8	98
31	177
0	2
0	2
0	1
24	4
7	132
0	132
0	8
1	0
45	447
0	262
0	447
1	1
4	8
1	7
4	4
10	635
12	634
0	3
23	138
12	112
2	22
0	1
0	0
0	10
0	2
0	107
0	6
0	63
0	2
0	6
0	0
2	0
0	0
0	0
0	0
0	0
0	0
0	0
0	0
0	0
0	0
0	0
4	207
10	207
0	139
1	0
0	0
0	0
0	0
0	0
0	0
0	0
0	0
0	49
0	46
3	13
0	39
0	28
0	0
0	0
93	290
0	1
0	13
0	13
2	273
0	3
26	8
0	82
0	0
0	0
0	0
0	0
0	199
7	196
0	202
0	11
0	24
0	26
0	0
0	0
0	0
0	0
0	0
0	0
0	0
0	0
152	108
3	29
1	108
17	34
10	1193
0	142
0	121
0	15
0	32
0	1198
0	0
6	57
0	57
2	106
30	108
0	16
0	18
0	0
0	0
0	1
2	5
0	18
0	0
0	47
14	1289
3	3
3	1222
0	1311
80	1085
5	282
87	0
803	0
145	40
2	34
0	39
50	0
0	279
0	0
0	14
0	9
0	270
0	15
2	279
305	0
5	0
694	217
3	119
17	31
31	140
289	65
1	6
0	59
6	52
283	837
0	738
0	5
5	217
8	62
0	1
0	100
99	366
1	66
2	365
0	234
5	121
0	746
0	6
4	235
5	175
1	238
5	168
1	77
33	218
3	206
0	205
0	205
1	111
0	149
4	139
0	1
1	58
2	185
3	155
1	132
1	112
11	712
9	701
0	739
17	740
12	0
178	67
24	89
2	66
0	10
0	0
0	0
0	0
0	0
0	0
0	0
0	0
0	0
154	25
0	25
17	137
59	217
29	56
0	49
2	151
0	115
6	17
18	134
0	116
24	44
23	5
0	8
2	7
0	78
0	82
0	70
0	21
0	20
0	20
0	17
0	12
0	21
1	0
53	16
0	16
14	87
0	2
0	381
0	333
0	381
3	169
2	160
7	45
2	130
0	122
16	2
8	35
17	23
0	49
8	26
115	15
22	24
0	9
9	1
6	58
10	10
0	2522
23	262
11	24
2	176
0	24
0	155
0	2516
0	0
0	0
0	344
0	343
4	72
2	66
0	70
0	59
0	53
3	48
10	4
7	3
12	11
0	2
4	8
3	3
0	124
1	61
0	91
0	69
0	21
0	24
0	15
1	69
0	115
0	17
0	54
1	117
12	119
1	74
2	19
0	29
0	19
0	101
0	6
0	16
0	29
1	125
49	1783
0	1818
1	616
7	0
79	119
19	134
0	726
2	818
16	347
176	289
1	36
0	0
1	0
0	0
113	1533
1	1637
7	1511
2	126
0	34
4	31
3	0
29	699
0	355
3	295
0	428
0	351
25	0
163	1127
2	488
3	216
2	732
0	144
3	15
0	63
0	503
2	24
0	45
0	40
1	120
1	120
0	1007
0	24
0	17
0	16
0	3
0	11
0	6
326	1062
40	947
2	64
14	105
0	104
8	171
1	105
1	0
5	6
0	1
0	2
37	16
0	15
0	0
0	0
1	2
368	499
3	421
983	3232
0	2381
0	1503
52	2567
2	1596
0	0
47	1739
13	80
13	528
11	190
0	169
112	0
10	40
24	1178
1	82
10	39
11	107
2	20
50	6
166	61
2	61
1	3
0	5
8	0
165	298
22	164
0	170
69	267
0	212
0	267
1	137
0	10
3	28
1	2
0	262
0	693
80	658
2	524
15	625
2	678
0	15
0	71
0	593
2	15
0	0
0	0
0	0
0	0
3	7
0	0
0	3
0	2
0	4
1	10
0	10
0	0
0	3
11	865
0	1497
6	43
0	57
1181	1497
1	724
0	114
2	8
0	273
1	90
0	29
3	8
28	54
10	8
0	157
0	95
0	554
1	47
425	2
5	2
15	115
0	14
0	12
0	25
25	14
0	21
0	18
5	83
9	41
1	0
0	0
0	0
0	0
0	0
0	0
0	39
8	122
8	122
2	48
28	1542
0	1546
0	1537
15	54
2	276
1	1547
1653	47
40	78
1	23
0	23
3	1
7	615
3	635
1	5
2	638
10	102
2	533
14	635
8	644
4	3
4	2
13	135
0	0
59	219
16	214
2	14
312	115
4	25
4	27
9	38
1	15
838	66
1	22
1	42
0	3
0	3
1	0
0	0
0	0
368	290
0	285
1	20
0	2
0	2
9	37
0	3
0	3
0	0
0	0
0	0
0	3
1	0
2	4084
20	1146
45	5097
21	189
217	452
0	137
0	100
26	141
2	9
0	1
3	33
9	6
0	63
0	0
0	0
6	63
0	602
0	21
0	14
12	101
123	684
0	87
3	191
23	135
7	24
1	64
0	379
5	452
0	604
1	600
0	599
2	377
1494	0
0	1
0	1
0	0
0	0
0	0
0	0
0	0
345	212
4	212
3	46
1	25
8	41
0	139
106	33
7	33
0	0
0	0
0	0
0	0
2	147
0	16
1	22
19	60
0	85
0	67
0	118
0	9
0	4
3	54
4	62
0	39
0	0
0	0
0	49
8	154
0	154
0	3175
32	3111
0	1446
1	270
3	174
18	173
4	71
3	36
0	3175
265	789
0	18
14	60
0	35
0	38
0	51
0	58
1	40
0	23
1	10
7	1310
0	1279
2	187
11	444
67	1082
1	227
1	116
1	76
0	224
0	35
0	127
20	579
0	82
0	132
1	159
0	382
0	17
0	36
0	42
28	167
148	347
0	9
0	78
7	305
3	29
15	430
2	44
3	119
0	6
228	91
9	91
0	17
2	0
0	513
0	305
1	212
0	56
1	64
0	92
3	4
0	33
2	39
0	473
27	586
67	586
2	0
13	0
0	1
0	0
0	0
0	2
0	1
0	1
0	2
0	1
1	0
1	0
0	0
0	0
3	0
0	0
0	0
12	10
0	10
2	75
0	4
0	1
0	0
0	4
0	0
0	4
1	0
0	3
0	4
0	2
0	1
0	0
0	0
1	28
5	28
173	469
26	27
0	20
0	19
522	144
0	46
3	106
0	0
0	0
0	1
3	60
0	0
0	100
1	93
3	363
1	413
47	32
1	278
9	67
0	16
9	19
0	7
0	20
0	16
1	17
0	19
3	17
0	10
0	3
1	13
0	15
1	10
3	27
0	27
21	6
3	13
24	0
0	0
0	0
0	1
0	1
0	19
0	2
0	1
0	1
0	0
0	0
0	1
0	2
47	553
24	602
15	233
0	1
0	2
0	1
0	0
0	1
47	495
0	495
4	100
2	0
5	312
653	271
13	92
0	202
0	48
9	83
0	5
0	5
7422	187
0	182
2	439
29	439
14	180
10	77
3	63
19	13
0	1318
0	1196
0	231
0	298
0	1384
39	732
1	77
38	256
9	410
0	286
0	74
0	25
0	32
5	18
17	2
0	36
0	152
356	661
2	328
0	190
4	71
0	1074
1	5
0	40
17	319
0	11
0	20
0	18
2	22
0	539
0	1099
0	172
21	346
4	109
6	34
1	30
0	124
1	41
0	53
4	29
0	117
0	0
0	0
0	0
0	0
0	0
0	0
0	71
0	51
0	1
0	88
0	1
0	0
0	75
0	9
0	2
2	3
0	13
0	1
0	88
0	5
0	6
0	0
0	6
0	0
0	0
1082	544
0	154
1	87
1	133
0	170
1	22
110	22
10	12
0	0
0	0
2	923
0	609
73	342
0	924
0	917
0	0
0	0
0	217
0	123
2	181
2	140
8	37
0	9
2	259
0	8
0	0
0	0
0	0
0	0
0	0
17	697
38	638
3	235
3	55
0	65
0	144
6	16
7	79
0	170
54	1969
59	1969
1	69
8	47
9	3
0	0
1	11
5	13
0	13
0	0
1	1
0	0
1	667
1	657
0	712
1	195
2	65
0	563
1	59
0	178
4	185
19	79
2	215
2	194
0	72
0	74
0	9
12	97
0	98
0	94
11	3
0	7
0	0
0	0
0	0
0	0
0	0
0	0
96	0
0	0
0	1
0	1
0	0
0	0
0	0
0	2
0	0
0	0
48	27
0	8
0	21
0	13
0	0
3	36
0	48
6	57
2	31
4	24
6	20
36	0
6	465
1	10
7	456
0	21
2	41
8	8
14	365
14	40
5	8
1	41
1	1
0	32
6	221
0	210
0	207
7	14
0	216
0	185
7	60
0	85
0	30
10	54
0	37
[truncated: 114,547 more rows]
