# Supplementary material for: Impaired Cell Cycle Progression and Self-Renewal of Fetal Neural Stem and Progenitor Cells in a Murine Model of Intrauterine Growth Restriction
Source: Front Cell Dev Biol. 2022 Jul 12;10:821848. doi: 10.3389/fcell.2022.821848 (PMC9314876; doi:10.3389/fcell.2022.821848)
Supplement: Supplementary file 3 [file DataSheet2.ZIP › Data-FigureS5/RNASEQ81/libParams/flenDist.txt]

8.65189e-43	1.28961e-42	1.91916e-42	2.85147e-42	4.22991e-42	6.26469e-42	9.26346e-42	1.36758e-41	2.01575e-41	2.96637e-41	4.35832e-41	6.3932e-41	9.36318e-41	1.36909e-40	1.9987e-40	2.91319e-40	4.2393e-40	6.15921e-40	8.93432e-40	1.29391e-39	1.87089e-39	2.70085e-39	3.89276e-39	5.6017e-39	8.04799e-39	1.15441e-38	1.65325e-38	2.36385e-38	3.3745e-38	4.80953e-38	6.84386e-38	6.84769e-10	2.73921e-09	3.05703e-06	1.35534e-05	2.6345e-05	3.36586e-05	3.82339e-05	4.40875e-05	5.32979e-05	6.83265e-05	8.27731e-05	8.81495e-05	9.14264e-05	0.000104275	0.000121365	0.000130185	0.000135342	0.000151166	0.000174001	0.000193985	0.000217811	0.000249778	0.000285025	0.000320614	0.000347566	0.000360417	0.000376593	0.000411246	0.000451938	0.000489474	0.000534815	0.000587396	0.000631524	0.000669372	0.00072374	0.000803741	0.000883401	0.00093674	0.00098369	0.0010537	0.00113503	0.00121066	0.00129729	0.0014095	0.00152423	0.00161376	0.00169129	0.00177766	0.00185635	0.00193651	0.00205741	0.0021965	0.0023238	0.00245064	0.00255971	0.00264856	0.00275406	0.00287548	0.00300759	0.00315179	0.00327849	0.0034053	0.00357141	0.00373627	0.0038626	0.00397281	0.00409038	0.00423997	0.00442932	0.00461108	0.00475234	0.00487233	0.00498941	0.00511962	0.00526908	0.00541312	0.00553894	0.00566594	0.00580922	0.00595571	0.00607904	0.00616271	0.00623161	0.0063454	0.00650189	0.00664192	0.00677206	0.00691755	0.00703849	0.00710555	0.0071474	0.0072093	0.00731031	0.00740298	0.00745501	0.00753938	0.0076691	0.00775035	0.00779297	0.00783597	0.00786598	0.00792197	0.00798457	0.00798475	0.00797353	0.00800721	0.00803751	0.00801294	0.00795239	0.00791866	0.00792896	0.00794733	0.00796464	0.0079892	0.00799513	0.00796068	0.00790278	0.00785702	0.00785164	0.00783801	0.0077598	0.00768243	0.00764431	0.00758664	0.00752308	0.00750358	0.0074954	0.00746926	0.00743313	0.0073532	0.0072194	0.00708793	0.00697563	0.00687746	0.00682504	0.00680851	0.00678377	0.00674044	0.00665225	0.00652167	0.00642785	0.00638979	0.00634578	0.00627217	0.00618772	0.00608989	0.00597812	0.00589367	0.00585767	0.00582738	0.00574899	0.00562113	0.00549519	0.00540378	0.00535041	0.00534457	0.00535029	0.00530403	0.00521204	0.00510178	0.00497936	0.00489206	0.0048618	0.00482128	0.00472993	0.00461677	0.00449806	0.0043915	0.00434165	0.00433986	0.00432231	0.004255	0.00416204	0.0040994	0.00406864	0.0039946	0.00387157	0.00378252	0.00374128	0.00369818	0.00363734	0.00356202	0.0034753	0.00340323	0.00337529	0.0033712	0.00332712	0.00322493	0.00314271	0.00313697	0.00313082	0.00305924	0.00297825	0.00292182	0.00287154	0.00282419	0.00276578	0.00270965	0.0026952	0.00269521	0.0026562	0.00260237	0.00258455	0.00256541	0.00249063	0.00239811	0.00234439	0.00233127	0.00232341	0.00228228	0.00220888	0.00214288	0.00210074	0.00205568	0.00201034	0.00200556	0.00202395	0.00200648	0.00196115	0.0019287	0.00189499	0.00184648	0.00180612	0.00177037	0.00172492	0.00168108	0.00164321	0.00160692	0.00158048	0.0015615	0.00152982	0.00148745	0.00145277	0.0014257	0.00140974	0.00141635	0.0014203	0.00138128	0.00131089	0.0012571	0.00124003	0.0012421	0.00123581	0.00121019	0.00117786	0.00115124	0.0011364	0.00113333	0.00111852	0.00107917	0.00104678	0.00104254	0.00104249	0.00102556	0.00100459	0.000987578	0.00096107	0.000935215	0.000926803	0.000922732	0.000913416	0.000900448	0.000881308	0.000854474	0.000830843	0.000820827	0.000809812	0.000787675	0.000766091	0.000760247	0.000771319	0.000771965	0.000749634	0.000729162	0.000719242	0.00070314	0.000682114	0.000668011	0.000651256	0.00062868	0.000610903	0.000595729	0.000588329	0.000591001	0.000586114	0.000575419	0.000571466	0.000567809	0.000559277	0.000544919	0.000524206	0.00050597	0.000490223	0.000472615	0.000462844	0.00046429	0.000463805	0.00045101	0.000431311	0.000416706	0.000411433	0.000409224	0.000402068	0.000394286	0.000393355	0.000392838	0.000386437	0.00037887	0.000374458	0.000368105	0.000354825	0.000348411	0.000358147	0.000359964	0.000339385	0.000318266	0.000307905	0.00030029	0.000295702	0.000293427	0.000290321	0.000289664	0.000290406	0.000286658	0.000275536	0.000258663	0.000245249	0.000243573	0.000248296	0.000250463	0.000247262	0.000238726	0.000229011	0.000223481	0.000221245	0.000216129	0.000207909	0.000205817	0.000208244	0.000203241	0.000195265	0.000195122	0.000196276	0.000188536	0.000176163	0.000167576	0.000163681	0.000161988	0.000158545	0.000153117	0.000150232	0.000147795	0.000145014	0.00014602	0.000145852	0.000140753	0.00014077	0.000151439	0.000159585	0.000152978	0.000137651	0.000127719	0.000127316	0.000125497	0.000116547	0.000111046	0.000112939	0.000115021	0.00011711	0.00011939	0.000116648	0.000109354	0.000101899	9.55505e-05	9.05096e-05	8.77723e-05	8.57328e-05	8.31603e-05	8.41184e-05	9.17274e-05	0.000101179	0.000102326	9.27292e-05	8.25736e-05	7.91271e-05	8.02602e-05	8.17517e-05	8.03282e-05	7.48946e-05	6.6572e-05	6.02046e-05	6.18868e-05	6.90092e-05	7.21045e-05	6.86136e-05	6.57165e-05	6.98444e-05	7.69551e-05	7.65907e-05	6.65956e-05	5.56625e-05	5.10492e-05	5.2104e-05	5.46651e-05	5.49227e-05	5.23769e-05	5.06786e-05	5.03074e-05	4.99111e-05	5.21823e-05	5.36795e-05	4.80085e-05	4.11469e-05	4.02106e-05	4.16608e-05	4.09259e-05	3.87303e-05	3.66928e-05	3.48996e-05	3.51567e-05	3.83635e-05	3.99924e-05	3.81016e-05	3.61362e-05	3.54748e-05	3.61485e-05	3.65295e-05	3.42676e-05	3.15416e-05	3.03021e-05	2.90845e-05	2.70733e-05	2.56169e-05	2.61404e-05	2.73286e-05	2.68833e-05	2.38415e-05	1.98461e-05	1.93857e-05	2.20103e-05	2.19823e-05	1.94637e-05	1.94983e-05	2.26722e-05	2.53391e-05	2.50064e-05	2.21363e-05	1.95999e-05	1.93797e-05	1.96445e-05	1.91202e-05	1.93187e-05	1.92029e-05	1.62673e-05	1.21287e-05	9.88785e-06	1.00117e-05	1.09739e-05	1.18682e-05	1.34387e-05	1.52123e-05	1.63041e-05	1.72364e-05	1.66924e-05	1.44592e-05	1.43138e-05	1.59965e-05	1.51233e-05	1.21664e-05	1.06739e-05	1.10626e-05	1.11126e-05	9.80177e-06	8.67379e-06	8.51501e-06	8.43861e-06	8.21487e-06	7.9974e-06	7.95537e-06	8.01316e-06	8.05149e-06	8.71406e-06	9.06901e-06	8.13729e-06	8.07698e-06	9.25871e-06	9.46112e-06	8.71034e-06	8.12964e-06	8.02137e-06	7.45859e-06	5.40602e-06	3.26641e-06	3.10563e-06	4.83008e-06	6.21905e-06	5.39175e-06	3.57461e-06	3.25448e-06	4.58573e-06	6.00329e-06	6.35756e-06	5.59198e-06	4.47493e-06	4.17306e-06	5.61924e-06	7.29529e-06	6.95439e-06	5.65761e-06	4.93457e-06	4.56586e-06	4.76291e-06	5.64014e-06	6.30308e-06	6.17631e-06	5.45292e-06	4.48418e-06	3.62432e-06	3.00917e-06	2.63023e-06	2.61618e-06	3.02034e-06	3.50629e-06	3.46315e-06	2.83066e-06	2.15145e-06	1.86828e-06	2.21756e-06	3.35065e-06	4.8157e-06	5.15491e-06	3.81595e-06	2.26029e-06	1.65561e-06	1.75478e-06	2.08524e-06	2.25959e-06	1.84499e-06	1.1364e-06	9.03296e-07	1.40906e-06	2.19371e-06	2.4124e-06	2.27756e-06	2.72697e-06	3.37665e-06	3.43847e-06	2.93089e-06	2.17384e-06	1.84797e-06	2.20193e-06	2.71892e-06	2.965e-06	2.44277e-06	1.25246e-06	3.62748e-07	9.40306e-08	6.96349e-08	8.87149e-08	1.00429e-07	1.10527e-07	1.37428e-07	1.8041e-07	5.3334e-07	1.40872e-06	2.00012e-06	1.67247e-06	1.11422e-06	7.46306e-07	4.74393e-07	5.51358e-07	8.23791e-07	8.74884e-07	7.06933e-07	5.0642e-07	6.18565e-07	1.02448e-06	1.07254e-06	6.34584e-07	2.51684e-07	1.5629e-07	2.89344e-07	4.98557e-07	4.85887e-07	2.46687e-07	7.13911e-08	1.48835e-07	5.95307e-07	1.1489e-06	1.1459e-06	5.88587e-07	1.54483e-07	5.05654e-08	6.00648e-08	1.2533e-07	2.3316e-07	4.56011e-07	8.61765e-07	1.01167e-06	6.26468e-07	2.16755e-07	2.24816e-07	5.77284e-07	8.09321e-07	5.52139e-07	1.95655e-07	1.78367e-07	2.74616e-07	2.13607e-07	1.02822e-07	7.07575e-08	1.26899e-07	4.83432e-07	1.16627e-06	1.41969e-06	8.55498e-07	2.24088e-07	2.12573e-08	5.38357e-09	5.84191e-10	3.51589e-09	8.69122e-09	2.41766e-08	6.11977e-08	8.41034e-08	5.63077e-08	3.37998e-08	6.8499e-08	1.6646e-07	3.40697e-07	4.3255e-07	2.78433e-07	6.98957e-08	1.45472e-10	9.34764e-09	3.73296e-08	6.19281e-08	6.10645e-08	9.02743e-08	3.02965e-07	6.69916e-07	7.7121e-07	4.9471e-07	3.12374e-07	3.1555e-07	2.08782e-07	5.20227e-08	1.00628e-10	6.0463e-10	2.03589e-08	8.17827e-08	1.3246e-07	1.03126e-07	3.72101e-08	5.88687e-09	5.08805e-09	7.61547e-09	5.07849e-09	1.27529e-09	9.06982e-12	4.79042e-08	2.85399e-07	6.79918e-07	8.23665e-07	5.30417e-07	1.7678e-07	3.88363e-08	1.74491e-08	1.54406e-08	2.94375e-08	1.38151e-07	5.64045e-07	1.17331e-06	1.2571e-06	6.73661e-07	2.02003e-07	2.34581e-07	3.55839e-07	2.42521e-07	1.43777e-07	3.1827e-07	4.75012e-07	4.20623e-07	4.9513e-07	7.65061e-07	9.79622e-07	9.48907e-07	6.92267e-07	6.70561e-07	8.30136e-07	6.05933e-07	1.97375e-07	2.35518e-08	2.64158e-09	1.16483e-07	4.7385e-07	7.31186e-07	5.18515e-07	1.64199e-07	3.07291e-08	1.52481e-08	5.09375e-09	6.05113e-08	2.36481e-07	3.59686e-07	4.02679e-07	6.82615e-07	9.23877e-07	6.17284e-07	1.57092e-07	1.21124e-09	1.58228e-10	1.83788e-10	1.11196e-07	4.44399e-07	7.26265e-07	6.82826e-07	4.68481e-07	2.38139e-07	5.95148e-08	1.04721e-29	1.66943e-18	1.45799e-12	5.83194e-12	4.06542e-08	1.62588e-07	2.43875e-07	1.82168e-07	1.18988e-07	1.17512e-07	7.83416e-08	2.00838e-08	1.99356e-09	2.99034e-09	1.99356e-09	4.9839e-10	5.66658e-19	8.49987e-19	5.66658e-19	1.29114e-07	5.17905e-07	7.87772e-07	5.54315e-07	1.78678e-07	3.0663e-08	7.33197e-09	1.17852e-11	1.51069e-13	3.19932e-08	2.40353e-07	6.4419e-07	8.13094e-07	5.13025e-07	2.818e-07	4.84709e-07	6.47227e-07	4.06713e-07	9.91393e-08	6.84399e-08	2.69322e-07	4.10583e-07	2.86457e-07	8.19528e-08	9.22254e-08	3.52045e-07	5.32252e-07	3.75147e-07	1.3858e-07	5.49787e-08	3.9543e-08	4.54863e-08	5.84515e-08	5.5637e-08	7.66932e-08	1.00473e-07	6.69816e-08	1.67454e-08	7.30952e-08	2.92491e-07	5.45912e-07	7.20642e-07	7.1514e-07	4.28641e-07	1.08583e-07	1.50402e-09	6.62478e-10	1.14589e-10	1.04721e-29	1.04721e-29	1.04721e-29	1.04721e-29	1.04721e-29	1.04721e-29	1.05737e-11	1.13218e-09	4.42299e-09	6.58164e-09	1.4988e-08	4.55155e-08	7.15245e-08	5.4198e-08	1.84358e-08	1.95452e-09	3.30596e-10	1.92906e-08	7.4063e-08	1.09959e-07	7.34478e-08	1.88918e-08	5.72512e-10	5.43364e-10	3.61529e-10	9.03824e-11	1.04721e-29	1.04721e-29	1.04721e-29	1.04721e-29	1.04721e-29	1.04721e-29	1.71076e-13	6.84303e-13	1.02645e-12	6.84303e-13	1.71076e-13	1.04721e-29	1.04721e-29	4.21408e-09	1.68563e-08	2.52845e-08	1.68563e-08	4.21409e-09	4.51782e-15	1.21509e-14	1.41067e-08	5.89073e-08	9.45628e-08	7.13109e-08	2.40296e-08	1.44438e-07	5.67829e-07	8.51743e-07	5.72505e-07	3.24938e-07	6.85163e-07	1.00436e-06	6.61783e-07	1.64277e-07	4.34794e-09	1.73918e-08	2.60877e-08	1.73918e-08	4.34794e-09	1.04721e-29	1.04721e-29	1.04721e-29	1.04721e-29	1.04721e-29	1.04721e-29	5.35143e-10	2.14057e-09	5.52476e-08	2.10288e-07	3.12756e-07	2.08147e-07	5.20368e-08	1.04721e-29	1.04721e-29	1.04721e-29	1.04721e-29	1.04721e-29	1.04721e-29	2.13393e-08	8.53573e-08	1.28036e-07	8.53573e-08	2.13394e-08	4.29543e-14	1.67596e-09	6.70372e-09	1.00556e-08	6.70371e-09	1.67593e-09	1.04721e-29	1.04721e-29	1.04721e-29	1.04721e-29	7.00607e-11	3.36583e-10	6.45724e-10	6.18282e-10	2.9542e-10	5.67254e-11	1.72542e-12	3.04753e-12	2.84728e-12	1.9327e-12	1.40212e-12	2.55341e-12	7.16772e-12	6.21379e-08	2.48517e-07	3.72766e-07	2.4851e-07	6.45555e-08	9.71236e-09	1.45685e-08	9.71236e-09	2.42809e-09	3.07544e-10	1.23017e-09	1.84526e-09	1.23017e-09	3.07543e-10	1.04721e-29	2.14644e-10	6.84516e-09	2.52342e-08	3.67781e-08	2.4161e-08	5.98658e-09	1.04721e-29	1.28845e-10	5.15379e-10	2.64575e-09	9.24719e-09	1.63293e-08	1.49372e-08	6.83703e-09	1.24118e-09	1.14755e-10	4.58479e-10	6.87575e-10	4.58361e-10	1.14589e-10	1.04721e-29	7.61212e-12	3.04485e-11	6.2193e-09	2.4725e-08	3.70494e-08	2.46945e-08	6.17363e-09	1.04721e-29	1.04721e-29	1.04721e-29	1.04721e-29	1.04721e-29	1.39509e-07	5.58036e-07	8.37055e-07	5.58037e-07	1.42925e-07	1.38579e-08	2.12708e-08	1.48261e-08	4.19068e-09	2.27836e-08	9.03597e-08	1.35539e-07	9.03597e-08	1.15469e-07	3.71516e-07	5.57278e-07	3.71533e-07	9.2904e-08	6.62671e-10	2.58799e-09	7.40429e-06	2.96042e-05	4.44031e-05
