# Supplementary material for: Impaired Cell Cycle Progression and Self-Renewal of Fetal Neural Stem and Progenitor Cells in a Murine Model of Intrauterine Growth Restriction
Source: Front Cell Dev Biol. 2022 Jul 12;10:821848. doi: 10.3389/fcell.2022.821848 (PMC9314876; doi:10.3389/fcell.2022.821848)
Supplement: Supplementary file 3 [file DataSheet2.ZIP › Data-FigureS5/RNASEQ86/logs/salmon_quant.log]

[2019-08-12 17:42:40.288] [jointLog] [info] Fragment incompatibility prior below threshold.  Incompatible fragments will be ignored.
[2019-08-12 17:42:40.288] [jointLog] [info] Usage of --validateMappings implies use of minScoreFraction. Since not explicitly specified, it is being set to 0.65
[2019-08-12 17:42:40.288] [jointLog] [info] Usage of --validateMappings implies a default consensus slack of 0.2. Setting consensusSlack to 0.2.
[2019-08-12 17:42:40.288] [jointLog] [info] parsing read library format
[2019-08-12 17:42:40.288] [jointLog] [info] There is 1 library.
[2019-08-12 17:42:40.365] [jointLog] [info] Loading Quasi index
[2019-08-12 17:42:40.369] [jointLog] [info] Loading 32-bit quasi index
[2019-08-12 17:43:07.213] [jointLog] [info] done
[2019-08-12 17:43:07.213] [jointLog] [info] Index contained 116,546 targets
[2019-08-12 17:43:08.927] [jointLog] [info] Automatically detected most likely library type as ISR
[2019-08-12 17:44:21.495] [jointLog] [info] Thread saw mini-batch with a maximum of 1.78% zero probability fragments
[2019-08-12 17:44:21.533] [jointLog] [info] Thread saw mini-batch with a maximum of 1.84% zero probability fragments
[2019-08-12 17:44:21.548] [jointLog] [info] Thread saw mini-batch with a maximum of 2.00% zero probability fragments
[2019-08-12 17:44:21.561] [jointLog] [info] Thread saw mini-batch with a maximum of 1.76% zero probability fragments
[2019-08-12 17:44:21.574] [jointLog] [info] Thread saw mini-batch with a maximum of 1.78% zero probability fragments
[2019-08-12 17:44:21.624] [jointLog] [info] Thread saw mini-batch with a maximum of 1.74% zero probability fragments
[2019-08-12 17:44:21.628] [jointLog] [info] Thread saw mini-batch with a maximum of 1.66% zero probability fragments
[2019-08-12 17:44:21.628] [jointLog] [info] Thread saw mini-batch with a maximum of 1.74% zero probability fragments
[2019-08-12 17:44:21.853] [jointLog] [info] Computed 300,850 rich equivalence classes for further processing
[2019-08-12 17:44:21.853] [jointLog] [info] Counted 10,538,365 total reads in the equivalence classes 
[2019-08-12 17:44:21.865] [jointLog] [info] Number of mappings discarded because of alignment score : 893,974
[2019-08-12 17:44:21.865] [jointLog] [info] Number of fragments entirely discarded because of alignment score : 337,055
[2019-08-12 17:44:21.865] [jointLog] [info] Number of fragments discarded because they are best-mapped to decoys : 0
[2019-08-12 17:44:21.865] [jointLog] [info] Number of fragments discarded because they have only dovetail (discordant) mappings : 16,121
[2019-08-12 17:44:21.865] [jointLog] [info] Mapping rate = 76.9791%

[2019-08-12 17:44:21.865] [jointLog] [info] finished quantifyLibrary()
[2019-08-12 17:44:21.900] [jointLog] [info] Starting optimizer
[2019-08-12 17:44:21.976] [jointLog] [info] Marked 0 weighted equivalence classes as degenerate
[2019-08-12 17:44:21.987] [jointLog] [info] iteration = 0 | max rel diff. = 6829.54
[2019-08-12 17:44:22.098] [jointLog] [info] iteration 11, adjusting effective lengths to account for biases
[2019-08-12 17:44:21.855] [fileLog] [info] 
At end of round 0
==================
Observed 13689901 total fragments (13689901 in most recent round)

[2019-08-12 17:44:59.274] [jointLog] [info] Computed expected counts (for bias correction)
[2019-08-12 17:44:59.274] [jointLog] [info] processed bias for 0.0% of the transcripts
[2019-08-12 17:45:03.837] [jointLog] [info] processed bias for 10.0% of the transcripts
[2019-08-12 17:45:08.458] [jointLog] [info] processed bias for 20.0% of the transcripts
[2019-08-12 17:45:13.476] [jointLog] [info] processed bias for 30.0% of the transcripts
[2019-08-12 17:45:17.753] [jointLog] [info] processed bias for 40.0% of the transcripts
[2019-08-12 17:45:22.474] [jointLog] [info] processed bias for 50.0% of the transcripts
[2019-08-12 17:45:27.238] [jointLog] [info] processed bias for 60.0% of the transcripts
[2019-08-12 17:45:27.581] [jointLog] [info] processed bias for 100.0% of the transcripts
[2019-08-12 17:45:28.718] [jointLog] [info] iteration = 100 | max rel diff. = 16.6446
[2019-08-12 17:45:29.958] [jointLog] [info] iteration = 200 | max rel diff. = 8.64228
[2019-08-12 17:45:31.212] [jointLog] [info] iteration = 300 | max rel diff. = 0.565646
[2019-08-12 17:45:32.471] [jointLog] [info] iteration = 400 | max rel diff. = 2.67353
[2019-08-12 17:45:33.715] [jointLog] [info] iteration = 500 | max rel diff. = 1.86559
[2019-08-12 17:45:34.994] [jointLog] [info] iteration = 600 | max rel diff. = 4.11652
[2019-08-12 17:45:36.236] [jointLog] [info] iteration = 700 | max rel diff. = 0.202691
[2019-08-12 17:45:37.474] [jointLog] [info] iteration = 800 | max rel diff. = 1.28544
[2019-08-12 17:45:38.714] [jointLog] [info] iteration = 900 | max rel diff. = 2.59266
[2019-08-12 17:45:39.975] [jointLog] [info] iteration = 1,000 | max rel diff. = 0.0660175
[2019-08-12 17:45:41.231] [jointLog] [info] iteration = 1,100 | max rel diff. = 0.250583
[2019-08-12 17:45:42.465] [jointLog] [info] iteration = 1,200 | max rel diff. = 0.106269
[2019-08-12 17:45:43.711] [jointLog] [info] iteration = 1,300 | max rel diff. = 0.0671136
[2019-08-12 17:45:44.940] [jointLog] [info] iteration = 1,400 | max rel diff. = 0.201452
[2019-08-12 17:45:46.190] [jointLog] [info] iteration = 1,500 | max rel diff. = 0.116387
[2019-08-12 17:45:46.891] [jointLog] [info] iteration = 1,557 | max rel diff. = 0.00550084
[2019-08-12 17:45:46.894] [jointLog] [info] Finished optimizer
[2019-08-12 17:45:46.894] [jointLog] [info] writing output 
