# Supplementary material for: Impaired Cell Cycle Progression and Self-Renewal of Fetal Neural Stem and Progenitor Cells in a Murine Model of Intrauterine Growth Restriction
Source: Front Cell Dev Biol. 2022 Jul 12;10:821848. doi: 10.3389/fcell.2022.821848 (PMC9314876; doi:10.3389/fcell.2022.821848)
Supplement: Supplementary file 3 [file DataSheet2.ZIP › Data-FigureS5/RNASEQ86/aux_info/ambig_info.tsv]

UniqueCount	AmbigCount
0	0
0	0
0	0
0	0
0	0
0	0
0	0
0	0
0	0
0	0
0	0
0	0
0	0
0	0
0	0
0	0
0	0
0	0
0	0
0	0
0	1
0	1
0	0
0	0
0	0
0	0
0	0
0	0
0	0
0	0
0	0
0	0
0	0
0	0
0	0
0	0
0	0
0	0
0	0
0	0
0	0
0	0
0	0
0	0
0	0
0	0
0	0
0	0
0	0
0	0
0	0
0	0
0	0
0	0
0	0
0	0
0	0
0	0
0	0
0	0
0	0
0	0
0	0
0	0
0	0
0	0
0	0
0	0
0	0
0	0
0	0
0	0
0	0
0	0
0	0
0	0
0	0
0	0
0	0
0	0
0	0
0	0
0	0
0	0
0	0
0	0
0	0
0	0
0	0
0	0
0	0
0	0
0	0
0	0
0	0
0	0
0	0
0	0
0	0
0	0
0	0
0	0
0	0
0	0
0	0
0	0
0	0
0	0
0	0
0	0
0	0
0	0
0	0
0	0
0	0
0	0
0	0
0	0
0	0
0	0
0	0
0	0
0	0
0	0
0	0
0	1
0	1
0	0
0	0
0	0
0	0
0	0
0	0
0	0
0	0
0	0
0	0
0	0
0	0
0	0
0	0
0	0
0	0
0	0
0	0
0	0
0	0
0	0
0	0
0	0
0	0
0	0
0	0
0	0
0	0
0	0
0	0
0	0
0	0
0	0
0	0
0	0
0	0
0	0
0	0
0	0
0	0
0	0
0	0
0	0
0	0
0	0
0	0
0	0
0	0
0	0
0	0
0	0
0	0
0	0
0	0
0	0
0	0
0	0
0	0
0	0
0	0
0	0
0	0
0	0
0	0
0	0
0	0
0	0
0	0
0	0
0	0
0	0
0	0
6	0
0	2
0	0
0	0
0	2
0	2
0	2
0	0
0	0
0	0
0	0
0	0
2	6
1	5
8	6
7	10
0	8
0	0
0	0
0	0
0	0
0	0
0	0
1	2
0	2
0	2
0	0
0	0
0	0
0	0
0	0
0	0
0	0
0	2
0	0
0	1
0	3
0	0
0	0
0	3
0	0
0	0
0	0
0	0
0	0
0	0
0	0
0	0
0	0
0	0
0	0
0	0
0	0
2	20
0	20
0	0
0	0
0	1
0	1
0	0
0	0
4	4
0	4
0	18
3	0
0	17
0	10
0	18
45	91
2	21
0	76
0	60
0	15
0	59
0	0
2	16
2	16
0	0
0	2420
0	222
1	19
0	17
0	19
0	0
0	0
0	0
0	0
0	0
0	0
0	0
0	0
0	0
0	0
0	0
0	0
0	0
0	0
0	0
0	0
0	0
0	0
0	0
0	0
0	0
0	0
0	0
0	0
0	0
0	0
0	0
5	61
0	8
0	6
0	8
0	6
0	7
0	6
0	2
0	0
0	0
0	7
0	0
0	0
0	0
0	32
0	32
7	35
0	11
0	11
0	0
0	0
0	0
0	0
0	0
0	0
0	0
0	1
0	0
0	0
0	1
0	1
0	0
0	0
0	0
0	0
0	0
0	0
0	0
0	0
0	0
0	0
0	0
0	0
0	892
0	976
0	1090
0	283
1	428
12	105
0	292
1	84
0	2
0	42
0	0
0	1090
0	0
0	0
0	0
0	0
3	2
1	0
0	0
0	0
0	0
0	0
0	0
0	0
0	1
0	1
3	1
0	0
0	0
0	0
0	0
0	0
0	0
0	0
0	0
0	0
0	0
0	0
0	0
0	0
0	0
0	0
0	0
0	0
0	0
0	0
0	0
0	0
0	0
0	0
0	0
0	0
0	0
0	0
0	0
0	0
0	0
5	41
1	41
0	0
0	0
0	0
0	0
0	0
0	0
0	0
0	0
0	0
0	0
0	0
0	0
0	0
0	0
0	0
0	0
0	0
0	0
0	0
0	0
0	0
0	0
0	0
0	0
0	0
0	0
0	0
0	0
0	0
0	0
0	0
0	0
0	0
0	0
0	0
0	0
0	0
0	0
0	0
0	0
0	0
0	0
0	0
0	0
0	0
0	0
0	0
0	0
0	0
0	0
0	0
0	0
0	0
0	0
0	0
0	0
0	0
0	0
0	0
0	0
0	0
0	0
0	0
0	0
0	0
0	0
0	0
0	0
0	0
0	0
0	0
0	0
0	0
0	0
0	0
0	0
0	0
0	0
0	0
0	0
0	0
0	0
0	0
0	0
0	0
0	0
0	0
0	0
0	0
0	0
0	0
0	0
0	0
0	0
0	0
0	0
0	0
0	0
0	0
0	0
0	0
0	0
0	0
0	0
0	0
0	0
0	0
0	0
0	0
0	0
0	0
0	0
0	0
0	0
0	0
0	0
0	0
0	0
0	0
0	0
0	0
0	0
0	0
0	0
0	0
0	0
0	0
0	0
0	0
0	0
0	0
0	0
0	0
0	0
0	0
0	0
0	0
0	0
0	0
0	0
0	0
0	0
0	0
0	0
0	0
0	0
0	0
0	0
0	0
0	0
0	0
0	0
0	0
0	0
0	0
0	0
0	0
0	0
0	0
0	0
0	0
0	0
0	0
0	0
0	0
0	0
0	0
0	0
0	0
0	0
0	0
0	0
0	0
0	0
0	0
0	0
0	0
0	0
0	0
0	0
0	0
0	0
0	0
0	0
0	0
0	0
0	0
0	0
0	0
0	0
0	0
0	0
0	0
0	0
0	0
0	0
0	0
0	0
0	0
0	0
0	0
0	0
0	0
0	0
0	0
0	0
0	0
0	0
0	0
0	0
0	0
0	0
0	0
0	0
0	0
0	0
0	0
0	0
0	0
0	0
0	0
0	0
0	0
0	0
0	0
0	0
0	0
0	0
0	0
0	0
0	0
0	0
0	0
0	0
0	0
0	0
0	0
0	0
0	0
0	0
0	0
0	0
0	0
0	0
0	0
0	0
0	0
0	0
0	0
0	0
0	0
0	0
0	0
0	0
0	0
0	0
0	0
0	0
0	0
0	0
0	0
0	0
0	0
0	0
0	0
0	0
0	0
0	0
0	0
0	0
0	0
0	0
0	0
0	0
0	0
0	0
0	0
0	0
0	0
0	0
0	0
0	0
0	0
0	0
0	0
0	0
0	0
0	0
0	0
0	0
0	0
0	0
0	0
0	0
0	0
0	0
0	0
0	0
0	0
0	0
0	0
0	0
0	0
0	0
0	0
0	0
0	0
0	0
0	0
0	0
0	0
0	0
0	0
0	0
0	0
0	0
0	0
0	0
0	0
0	0
0	0
0	0
0	0
0	0
0	0
0	0
0	0
0	0
0	0
0	0
0	0
0	0
0	0
0	0
0	0
0	0
0	0
0	0
0	0
0	0
0	0
0	0
0	0
0	0
0	0
0	0
0	0
0	0
0	0
0	0
0	0
0	0
0	0
0	0
0	0
0	0
0	0
0	0
0	0
0	0
0	0
0	0
0	0
0	0
0	0
0	0
0	0
0	0
0	0
0	0
0	0
0	0
0	0
0	0
0	0
0	0
0	0
0	0
0	0
0	0
0	0
0	0
0	0
0	0
0	0
0	0
0	0
0	0
0	0
0	0
0	0
0	0
0	0
42727	7
594	1
18581	57
16560	13482
190	4337
1	2332
0	37519
14	34300
2879	1
28	34352
64999	32334
13191	32
31133	0
9	2
0	334
1	374
0	281
6	386
0	71
0	37
0	182
0	290
0	127
0	89
0	117
4	60
3974	1975
12	808
6	462
4	346
3	673
34	4
0	294
4	159
0	296
6	135
2	272
0	41
0	0
0	14
0	75
0	81
5	129
1	61
8	34
54	127
0	31
0	40
0	306
0	0
0	0
0	0
0	0
405	571
13	16
1	96
0	559
2	135
0	81
0	8
0	55
1	51
125	0
467	1483
114	1483
303	298
18	105
1	10
2	70
4	36
12	100
5	195
8	15
0	243
0	128
0	20
8	243
0	298
10	318
0	241
0	292
0	258
7	59
18	43
0	27
3	78
6	189
5	113
0	85
0	58
0	0
2622	1547
13	64
0	58
0	51
187	330
0	321
0	4
0	39
0	199
0	28
0	34
449	87
1	30
0	17
0	39
0	18
4	857
36	934
4	234
5	0
0	26
0	111
1	11
1	11
0	28
0	13
0	14
14	1
17	7
0	779
0	701
0	508
0	120
1	43
0	38
0	42
1	41
12	19
8	2
1	0
0	9
0	3
0	0
1	29
5	29
1	14
3	29
0	0
0	0
59	438
18	433
0	40
0	0
1	136
6	22
0	0
11	926
1	926
15	370
3	521
0	67
7	686
2	29
0	8
2	48
1	43
11	57
24	248
1	248
0	0
0	41
0	40
5	36
0	2
0	33
0	4
0	6
0	7
0	5
0	6
0	1
4	29
0	0
336	461
2	75
0	256
0	448
31	0
0	0
0	0
0	0
0	0
0	0
0	0
1	11
0	13
0	8
0	6
0	6
0	3
0	1
0	3
0	2
2	1
0	0
0	3
0	3
0	3
0	1
0	1
0	0
0	0
4	0
0	2
0	2
0	2
0	1
0	2
0	1
0	0
0	0
0	0
0	1
10973	1107
0	0
1	230
0	649
14	522
1	529
0	733
0	3
165	720
46	322
3	69
83	1063
2	494
0	90
0	94
1	199
0	199
9	14
0	85
2	190
217	147
1	7
18	140
0	38
294	38
118	0
0	0
0	0
37	0
121	372
1	82
3	53
291	269
2	83
11	42
0	2
140	52
0	24
0	3
0	45
471	25
5	25
6	514
0	51
0	96
6	132
48	498
0	81
1	73
1	287
0	259
1	127
7	101
27	195
0	2
0	2
0	1
18	3
3	149
0	149
0	5
3	0
51	500
0	287
1	500
1	0
1	4
3	3
1	2
10	678
16	680
0	5
22	146
17	143
1	20
0	0
1	0
0	12
0	15
0	141
0	5
0	70
1	0
0	10
0	0
1	0
0	0
0	0
0	0
0	0
0	0
0	0
0	0
0	0
0	0
0	0
2	203
13	203
0	130
3	0
0	0
0	0
0	0
0	0
0	0
0	0
0	0
0	41
0	41
4	7
0	33
0	22
0	0
0	0
81	271
1	2
0	17
0	12
3	253
0	4
24	5
1	71
2	0
0	0
0	0
0	0
0	178
0	183
0	183
0	9
0	18
0	19
0	0
0	0
0	0
0	0
0	0
0	0
0	0
0	0
203	94
3	26
2	92
10	31
3	1119
0	105
0	85
2	9
1	25
0	1122
0	0
7	72
0	72
6	99
18	105
0	20
0	29
0	0
0	1
0	0
0	15
0	29
0	0
2	43
14	1301
3	1
4	1239
0	1327
94	1138
2	260
65	0
797	0
171	38
6	34
0	37
32	0
0	220
0	1
0	6
0	3
0	214
0	6
0	220
248	0
5	0
691	209
7	114
13	33
21	107
272	62
3	13
0	52
2	46
282	965
0	856
0	0
5	213
5	80
1	0
0	109
123	445
4	65
1	441
0	279
1	134
0	746
1	4
6	331
4	270
0	340
2	255
1	91
42	270
0	257
0	256
0	256
4	129
0	199
7	168
0	0
0	42
0	187
8	150
1	125
1	112
9	667
19	651
0	691
22	689
19	0
137	80
39	98
2	80
0	3
0	0
0	0
0	0
0	0
0	0
0	0
0	0
0	0
172	18
0	18
12	108
65	203
19	64
0	28
1	128
0	143
8	19
47	166
0	143
18	47
29	8
0	10
1	10
0	73
0	76
0	60
0	15
0	16
0	14
0	18
0	15
0	15
0	0
63	6
0	6
4	68
0	3
0	396
0	364
0	396
4	180
3	176
7	45
4	150
0	125
21	2
6	42
26	25
4	54
3	22
131	4
12	9
0	7
7	1
2	39
7	9
4	2062
20	177
1	23
0	112
0	19
0	112
0	2059
0	0
0	0
0	281
0	279
2	36
3	35
0	35
0	33
0	31
3	25
3	1
6	3
28	18
0	3
1	15
5	2
0	138
0	64
0	95
0	84
0	31
0	42
0	36
0	85
0	132
0	27
0	69
1	135
12	139
3	90
0	18
0	36
0	29
0	113
0	14
0	29
0	35
0	142
46	1578
0	1606
0	487
0	0
23	98
26	143
0	777
3	845
25	357
239	253
0	41
0	0
2	0
0	0
100	1301
3	1385
7	1299
2	107
0	26
2	16
1	0
24	702
0	365
7	293
0	426
0	355
15	2
116	779
2	316
0	159
2	477
0	92
2	7
0	36
0	381
1	25
1	36
0	35
1	85
0	85
0	694
0	23
0	19
0	12
0	2
0	10
0	4
376	1201
39	1080
0	73
14	120
2	114
5	148
2	113
0	0
6	13
0	1
0	5
47	32
0	33
0	1
2	1
1	4
357	537
3	460
1180	3580
0	2645
0	1610
47	2798
4	1800
0	0
32	1219
7	30
7	288
2	94
4	103
36	0
6	26
29	909
2	85
6	41
11	101
4	16
48	6
169	44
0	44
1	1
0	3
14	0
243	393
28	211
0	233
48	276
0	236
0	276
0	141
0	11
1	17
6	1
0	268
0	704
56	679
0	503
8	621
4	687
0	23
0	83
0	606
1	8
1	0
0	0
0	0
0	0
3	7
0	0
0	3
0	1
0	4
1	3
1	3
0	0
0	3
5	648
0	1146
1	32
0	40
992	1137
6	525
0	72
0	2
0	186
0	49
0	12
0	5
30	57
6	14
0	158
0	88
0	416
0	51
384	3
5	3
15	136
0	5
0	5
0	16
28	18
0	27
0	18
9	111
8	47
0	0
0	0
0	0
0	0
0	0
0	0
0	35
7	99
10	99
2	40
26	1570
0	1584
0	1563
8	49
2	298
0	1586
1858	56
27	70
0	23
1	21
1	2
12	560
0	689
1	5
0	690
13	90
0	482
10	685
14	694
3	2
3	4
10	142
0	3
85	206
14	200
0	5
330	106
2	14
2	22
5	41
6	16
680	79
1	23
0	54
0	5
0	5
0	2
0	0
0	0
356	259
0	258
1	16
0	1
0	2
3	17
0	3
0	3
0	1
0	1
0	1
0	3
0	0
6	4732
13	1327
61	5849
10	235
243	456
0	172
1	148
33	190
1	5
0	3
9	41
6	17
3	92
0	1
0	1
9	45
0	505
0	13
0	8
3	88
87	568
0	63
0	154
17	99
12	24
0	51
0	318
2	390
0	505
2	503
0	505
1	333
1438	0
0	1
0	1
0	0
0	0
0	0
0	0
0	0
305	157
0	157
3	29
0	29
8	28
1	132
126	32
3	32
0	0
0	0
0	0
0	0
0	88
0	15
0	21
16	38
0	59
0	42
0	77
0	11
0	2
3	25
4	40
0	25
1	0
0	0
0	49
8	159
0	159
0	3002
26	2939
0	1298
2	236
3	148
11	136
2	41
1	27
0	3002
229	586
0	11
11	33
0	16
0	16
0	57
1	45
0	30
0	15
3	8
4	1278
0	1243
3	196
9	482
31	1063
0	243
0	138
1	80
0	224
0	43
0	141
5	487
0	83
1	114
0	109
0	292
0	20
0	26
0	46
20	123
130	315
0	3
0	37
7	239
2	16
7	326
2	44
1	139
0	12
243	86
7	86
0	11
0	0
0	583
0	340
1	234
0	77
0	80
0	98
1	5
0	25
2	36
0	545
17	520
29	520
7	0
11	0
1	1
0	0
1	0
0	1
0	1
0	1
0	1
0	0
0	1
0	1
0	1
0	0
0	0
1	0
0	0
15	12
0	12
1	47
0	15
0	3
0	2
0	15
0	2
0	9
0	1
0	4
0	13
0	4
3	5
0	6
0	4
3	26
2	26
209	376
49	25
0	19
0	17
584	188
1	62
0	130
0	0
0	2
0	2
3	43
0	2
0	100
0	98
3	441
0	484
72	34
2	337
9	80
0	16
6	20
0	14
0	20
0	8
0	12
0	19
0	19
0	15
0	10
0	13
1	6
0	3
6	17
0	17
23	8
2	16
26	0
0	0
0	0
0	0
0	0
0	15
0	0
0	0
0	0
0	2
0	0
0	0
1	0
32	535
26	587
10	226
1	0
0	2
0	2
0	0
0	2
44	583
3	584
2	119
1	0
3	245
728	274
12	83
0	205
0	52
16	73
0	3
0	3
6192	143
1	139
6	457
14	457
10	198
5	88
1	67
15	15
0	1247
0	1100
0	189
0	229
0	1287
28	815
0	65
27	244
6	511
0	275
0	73
2	19
0	26
5	18
11	0
1	34
0	158
425	666
0	338
0	186
5	76
0	997
1	10
0	34
12	250
0	18
0	10
0	10
0	10
0	444
1	1013
0	212
21	381
6	139
2	38
0	28
0	126
0	33
0	83
5	34
0	139
0	0
0	0
0	0
0	0
0	0
0	0
0	59
0	39
0	0
0	86
0	4
0	0
0	84
0	9
0	4
0	5
0	16
0	0
0	87
2	6
0	9
0	0
0	9
0	0
1	0
1102	482
0	136
2	101
5	101
0	144
3	22
147	21
0	12
0	1
0	1
1	931
0	614
53	323
1	932
0	926
0	0
0	0
2	247
0	134
0	214
1	139
6	41
1	7
6	178
0	6
0	0
0	0
0	0
0	0
0	0
22	795
30	711
3	266
2	68
0	89
0	148
19	27
5	87
0	180
44	1570
59	1570
2	28
4	19
3	3
1	0
0	10
5	11
0	11
0	0
2	0
2	0
3	763
0	763
0	817
2	258
0	96
0	654
0	80
0	198
3	188
18	74
1	228
4	196
1	76
0	72
0	10
8	101
0	103
0	100
8	7
1	4
0	0
1	0
0	0
0	0
0	0
0	0
110	0
0	0
0	0
0	0
0	0
0	0
0	0
0	1
0	0
0	0
53	27
2	13
0	22
0	14
0	0
1	51
3	63
8	69
10	38
0	22
4	16
13	0
5	473
3	15
7	463
0	30
1	36
2	4
13	371
8	47
5	6
0	33
0	0
2	33
6	237
0	245
0	244
10	22
0	236
0	209
13	72
0	80
0	52
11	37
1	34
[truncated: 114,547 more rows]
