# Supplementary material for: Impaired Cell Cycle Progression and Self-Renewal of Fetal Neural Stem and Progenitor Cells in a Murine Model of Intrauterine Growth Restriction
Source: Front Cell Dev Biol. 2022 Jul 12;10:821848. doi: 10.3389/fcell.2022.821848 (PMC9314876; doi:10.3389/fcell.2022.821848)
Supplement: Supplementary file 3 [file DataSheet2.ZIP › Data-FigureS5/RNASEQ86/libParams/flenDist.txt]

2.41694e-42	3.60257e-42	5.36124e-42	7.96569e-42	1.18164e-41	1.75007e-41	2.58778e-41	3.82038e-41	5.63106e-41	8.28666e-41	1.21751e-40	1.78597e-40	2.61564e-40	3.82462e-40	5.58345e-40	8.13811e-40	1.18427e-39	1.7206e-39	2.49584e-39	3.61457e-39	5.22641e-39	7.54493e-39	1.08746e-38	1.56486e-38	2.24824e-38	3.22489e-38	4.61841e-38	6.60352e-38	9.42678e-38	1.34356e-37	1.62886e-10	6.51598e-10	9.77538e-10	1.76585e-06	9.63529e-06	2.2932e-05	3.35259e-05	3.89211e-05	4.55356e-05	5.6294e-05	6.63765e-05	7.4493e-05	8.66298e-05	0.000100692	0.000107833	0.000108321	0.000109451	0.000116792	0.000128876	0.000142818	0.000161534	0.000184421	0.000207437	0.000234714	0.00026757	0.000290893	0.000299426	0.000315416	0.000351177	0.000390086	0.000416892	0.000440547	0.000482061	0.000541329	0.000594243	0.000628236	0.000664579	0.000723563	0.000784599	0.000829959	0.000870739	0.00091751	0.000988068	0.00108015	0.00115823	0.0012344	0.00134477	0.00145668	0.00153359	0.00160241	0.00167434	0.00173198	0.00179935	0.00189694	0.00200626	0.0021201	0.00223324	0.00234101	0.00245465	0.0025794	0.0027124	0.00283533	0.00293976	0.00304536	0.00315908	0.00328765	0.00343381	0.0035587	0.00364403	0.00373786	0.00387987	0.00405881	0.00424168	0.00438377	0.00447179	0.00455962	0.00468203	0.00480916	0.00493028	0.00506974	0.00522166	0.00535378	0.00548271	0.0056753	0.00590097	0.00602909	0.00606431	0.00613915	0.00626169	0.00634832	0.00641577	0.00651389	0.00662048	0.00670401	0.00678664	0.00691258	0.00705767	0.0071619	0.00722336	0.00726916	0.00732581	0.00739484	0.0074413	0.00747343	0.00753413	0.00761164	0.00767679	0.0077254	0.00775198	0.00776234	0.00774837	0.00770214	0.00768	0.00772864	0.0078016	0.00782112	0.00780265	0.00780864	0.00780874	0.00778485	0.007791	0.00778522	0.00769655	0.00760292	0.00759517	0.00762662	0.00761051	0.00753995	0.00747931	0.00743798	0.00736234	0.00728196	0.0072518	0.00724646	0.00723848	0.00720791	0.00711514	0.00698336	0.00689475	0.00685408	0.0067883	0.00668818	0.00661879	0.00658963	0.00654565	0.00647735	0.0064102	0.00634866	0.0062835	0.00620086	0.00611085	0.00604852	0.00601215	0.00595988	0.00589029	0.00583181	0.00575227	0.00562448	0.00552487	0.00549205	0.0054284	0.00528203	0.00515144	0.00512057	0.00513147	0.00510786	0.00503328	0.00491663	0.00482163	0.00476596	0.00468211	0.00457519	0.00449328	0.00442753	0.0043561	0.00427639	0.0042144	0.00418309	0.00413436	0.00406036	0.00400625	0.00397053	0.00392822	0.00386224	0.00378074	0.00372348	0.00369545	0.0036581	0.00359241	0.00352686	0.00348485	0.00344164	0.00337895	0.00330652	0.00322758	0.00314164	0.00306153	0.00301234	0.00298529	0.00293905	0.00288292	0.0028525	0.00283001	0.00277993	0.00272211	0.00269796	0.00268213	0.00264197	0.00259191	0.00252737	0.00246119	0.00243185	0.00240549	0.00233282	0.00226069	0.00224597	0.00224656	0.00221654	0.00218482	0.0021578	0.0021043	0.00204042	0.00200136	0.00197988	0.00195611	0.00193683	0.00192232	0.0018964	0.00186542	0.00183634	0.00179817	0.00175549	0.00171705	0.00167841	0.00164503	0.00161561	0.00157534	0.00153312	0.00150538	0.0014876	0.00146354	0.00143063	0.00140828	0.00139972	0.00138809	0.00136315	0.00131971	0.00127759	0.00126285	0.00125371	0.00123008	0.00121192	0.00120181	0.00118182	0.00115265	0.00112328	0.00109553	0.00107442	0.00106097	0.00104332	0.00101685	0.000988067	0.000963628	0.000944562	0.00092505	0.00090774	0.000903181	0.000907686	0.000903583	0.00088165	0.000847605	0.000814643	0.000794163	0.000786849	0.00078558	0.000784118	0.000783319	0.000774696	0.000742121	0.000696655	0.000664216	0.000656182	0.000667029	0.000674165	0.000662987	0.000648797	0.000642449	0.000631627	0.000610972	0.000590645	0.000580087	0.000577085	0.000572757	0.000566577	0.00055976	0.000546077	0.00052486	0.000502492	0.000482409	0.000467686	0.000463874	0.000465614	0.000454629	0.000436371	0.000436618	0.000446953	0.000441757	0.000426873	0.000417903	0.000411416	0.000404477	0.00040312	0.000400908	0.000390632	0.000379224	0.000367821	0.000357552	0.000353028	0.000344814	0.00033127	0.000321509	0.000307956	0.000288954	0.000280712	0.000286406	0.00029358	0.000291139	0.000278665	0.000263925	0.000250981	0.000243199	0.000246644	0.000255834	0.000256617	0.000250309	0.000247221	0.000244935	0.000239332	0.000235492	0.000237707	0.000240035	0.000231897	0.000219175	0.000217411	0.00022154	0.0002163	0.000204045	0.000196162	0.000195077	0.000195086	0.000190147	0.000181522	0.000174966	0.000169962	0.000163407	0.000158625	0.00015894	0.000160063	0.000155655	0.000146589	0.000139352	0.000136905	0.000139183	0.000143555	0.000143487	0.000137053	0.000129826	0.000127658	0.000127734	0.000123888	0.000119278	0.000118455	0.000120191	0.000121129	0.000118332	0.00011372	0.000112111	0.000113731	0.000112307	0.000105512	9.80869e-05	9.25197e-05	8.99612e-05	8.84397e-05	8.41052e-05	8.00282e-05	7.84142e-05	7.89425e-05	8.37648e-05	8.83633e-05	8.56265e-05	7.80711e-05	7.16693e-05	6.79389e-05	6.6972e-05	6.88288e-05	7.06973e-05	6.99168e-05	6.65073e-05	6.23675e-05	6.19478e-05	6.5213e-05	6.54378e-05	6.14386e-05	5.88943e-05	5.89676e-05	5.94314e-05	6.15586e-05	6.44157e-05	6.33793e-05	5.83491e-05	5.30314e-05	5.00862e-05	4.88312e-05	4.60109e-05	4.19868e-05	3.94511e-05	3.83672e-05	3.9617e-05	4.44101e-05	4.85395e-05	4.83341e-05	4.55088e-05	4.05667e-05	3.50208e-05	3.27787e-05	3.25691e-05	3.13198e-05	3.05111e-05	3.18987e-05	3.26564e-05	3.1063e-05	2.9996e-05	3.00075e-05	2.9425e-05	2.83765e-05	2.72229e-05	2.6447e-05	2.59032e-05	2.51032e-05	2.49674e-05	2.49051e-05	2.38667e-05	2.34031e-05	2.3771e-05	2.45015e-05	2.64502e-05	2.81976e-05	2.83339e-05	2.77148e-05	2.64905e-05	2.36525e-05	1.8934e-05	1.5096e-05	1.55958e-05	1.91105e-05	2.04409e-05	1.89139e-05	1.91451e-05	1.95738e-05	1.58965e-05	1.25737e-05	1.29873e-05	1.34193e-05	1.29388e-05	1.29973e-05	1.25543e-05	1.10206e-05	9.62905e-06	8.82646e-06	8.74531e-06	9.96759e-06	1.09059e-05	1.0123e-05	9.67758e-06	1.0996e-05	1.26662e-05	1.38562e-05	1.46121e-05	1.37715e-05	1.13749e-05	9.60149e-06	9.13404e-06	9.12955e-06	9.20359e-06	9.01705e-06	8.41193e-06	8.84295e-06	1.08713e-05	1.14476e-05	8.87845e-06	6.16066e-06	6.54131e-06	8.82085e-06	8.9829e-06	6.85235e-06	5.76273e-06	6.24664e-06	6.66512e-06	6.53669e-06	6.05814e-06	6.16961e-06	7.64702e-06	8.73513e-06	7.69292e-06	5.70283e-06	4.41456e-06	3.68104e-06	2.79258e-06	2.10553e-06	2.01731e-06	2.12007e-06	2.70709e-06	3.95627e-06	4.52086e-06	3.88485e-06	3.22877e-06	3.08834e-06	3.06507e-06	3.14634e-06	3.33042e-06	3.21207e-06	3.12817e-06	3.76727e-06	4.44945e-06	4.21462e-06	3.54711e-06	3.39656e-06	3.69944e-06	3.8986e-06	3.9389e-06	3.5251e-06	2.63261e-06	2.35521e-06	2.70785e-06	2.635e-06	2.35841e-06	2.47092e-06	2.73836e-06	3.03817e-06	3.13217e-06	2.61826e-06	2.23076e-06	2.6559e-06	2.90428e-06	2.13143e-06	1.1368e-06	8.78986e-07	1.24561e-06	1.54823e-06	1.50709e-06	1.46488e-06	1.46351e-06	1.2694e-06	9.87012e-07	6.60675e-07	3.19727e-07	3.92287e-07	1.11634e-06	1.64736e-06	1.34815e-06	1.17954e-06	1.56247e-06	1.76871e-06	1.92508e-06	2.35206e-06	2.78132e-06	2.86585e-06	2.29013e-06	1.67442e-06	1.90597e-06	2.54069e-06	2.89114e-06	2.87472e-06	2.35346e-06	1.48011e-06	7.89181e-07	4.2242e-07	2.78707e-07	2.41509e-07	1.60403e-07	2.46533e-07	7.23301e-07	1.17039e-06	1.20066e-06	9.61634e-07	6.1234e-07	3.3968e-07	2.90093e-07	3.32902e-07	3.23346e-07	2.30413e-07	1.91828e-07	3.53186e-07	5.7081e-07	7.94455e-07	1.39484e-06	2.22398e-06	2.42689e-06	1.89155e-06	1.21497e-06	6.54705e-07	2.64578e-07	1.00168e-07	1.01507e-07	1.30182e-07	8.86122e-08	1.69344e-07	5.75025e-07	8.87838e-07	7.44447e-07	6.21106e-07	9.69235e-07	1.66505e-06	2.3385e-06	2.4656e-06	1.77265e-06	8.75007e-07	6.30839e-07	7.68565e-07	5.59518e-07	1.94721e-07	9.79304e-08	1.40313e-07	2.80438e-07	7.13846e-07	1.04336e-06	7.91808e-07	3.52756e-07	1.34662e-07	4.77247e-08	1.28699e-08	7.21468e-09	2.6653e-09	1.28392e-09	1.10858e-08	9.43187e-08	2.8439e-07	3.85065e-07	2.45318e-07	6.32059e-08	1.28851e-07	4.98846e-07	7.48586e-07	8.49703e-07	1.59538e-06	2.44529e-06	2.01655e-06	8.71818e-07	2.26816e-07	7.17757e-08	4.44632e-08	3.79275e-08	2.70073e-08	1.14983e-08	3.00978e-09	9.79014e-08	3.80762e-07	5.65767e-07	3.75802e-07	9.50149e-08	1.99149e-09	3.28762e-08	1.55014e-07	3.02755e-07	2.96125e-07	1.44776e-07	3.21667e-07	1.1734e-06	1.76133e-06	1.32897e-06	9.41394e-07	1.06134e-06	8.64928e-07	4.48525e-07	2.97952e-07	2.29797e-07	1.00591e-07	1.77897e-08	2.66481e-10	9.08403e-12	3.63361e-11	5.45041e-11	4.51758e-11	2.77678e-10	9.85979e-10	1.89138e-09	2.82737e-09	3.04397e-08	1.12061e-07	1.67978e-07	1.15007e-07	4.30131e-08	4.73654e-08	6.96301e-08	6.19537e-08	7.11309e-08	8.75555e-08	5.7781e-08	1.43846e-08	2.39021e-11	1.92032e-08	9.96696e-08	2.06735e-07	2.14143e-07	1.11666e-07	2.64362e-08	1.02958e-07	3.94431e-07	5.87891e-07	4.55904e-07	3.53468e-07	3.82399e-07	2.56765e-07	7.17167e-08	1.20441e-08	1.37089e-07	5.18221e-07	9.376e-07	1.16938e-06	1.10881e-06	6.62422e-07	2.03702e-07	2.01843e-07	5.88195e-07	8.18926e-07	5.41872e-07	1.63855e-07	4.73252e-08	3.92559e-08	3.46953e-08	3.77119e-08	2.43931e-08	4.8375e-08	2.06865e-07	4.04867e-07	3.96265e-07	2.43346e-07	2.35886e-07	2.96958e-07	1.97972e-07	4.94929e-08	2.92542e-29	2.92542e-29	2.92542e-29	2.92542e-29	2.92542e-29	8.43694e-13	4.44536e-08	1.77806e-07	2.66704e-07	1.80052e-07	5.345e-08	1.34997e-08	9.12593e-09	4.15667e-09	6.36545e-09	1.33806e-08	2.35874e-08	2.81817e-08	1.78547e-08	4.76946e-09	1.21496e-09	6.92485e-08	2.70927e-07	4.04875e-07	2.69715e-07	6.74286e-08	2.92542e-29	6.93002e-09	2.77201e-08	4.15802e-08	2.77203e-08	6.93044e-09	2.83839e-13	1.31988e-08	5.27993e-08	8.00082e-08	5.60517e-08	1.8156e-08	3.42322e-09	9.4905e-10	5.59001e-08	2.23449e-07	3.35239e-07	2.23855e-07	5.68382e-08	1.14116e-09	1.54401e-08	5.92945e-08	8.8721e-08	5.93159e-08	1.56039e-08	3.85898e-09	1.06358e-08	1.44041e-08	9.27771e-09	2.32201e-09	1.22205e-07	4.88703e-07	8.62092e-07	1.00873e-06	9.11805e-07	5.39202e-07	1.44387e-07	3.83447e-09	2.92542e-29	2.92542e-29	2.92542e-29	2.92542e-29	2.92542e-29	5.12346e-09	2.04971e-08	3.07536e-08	2.05138e-08	5.13882e-09	7.15832e-12	9.73618e-10	1.29424e-08	4.20588e-08	5.82346e-08	3.72052e-08	9.05862e-09	2.93275e-12	4.22085e-08	1.68995e-07	2.53955e-07	1.70011e-07	4.3355e-08	5.43081e-09	1.85569e-08	2.70228e-08	1.78222e-08	4.43679e-09	9.5555e-12	1.43333e-11	5.42676e-08	2.18219e-07	3.30286e-07	2.24258e-07	5.9474e-08	1.92557e-09	5.66163e-10	1.05741e-07	4.22322e-07	6.34035e-07	4.23553e-07	1.06548e-07	2.67701e-10	1.41222e-09	7.06377e-09	1.41627e-08	1.41997e-08	7.29178e-09	2.12045e-09	1.03932e-09	6.92819e-10	1.73204e-10	2.99557e-08	1.19823e-07	1.88882e-07	1.56413e-07	1.54202e-07	3.14186e-07	4.25918e-07	2.78357e-07	6.99984e-08	2.03128e-10	3.51268e-11	8.78171e-12	2.40166e-19	9.60663e-19	1.44099e-18	9.60663e-19	4.7154e-10	1.88616e-09	2.88253e-09	2.09934e-09	7.91378e-10	2.13314e-10	5.33954e-11	2.67222e-14	7.83723e-08	3.13493e-07	4.70291e-07	3.13941e-07	8.04179e-08	4.65406e-09	5.44288e-09	7.21221e-09	1.69394e-08	2.43247e-08	1.62165e-08	4.14209e-09	3.519e-10	5.2785e-10	2.42937e-09	8.78877e-09	1.40285e-08	1.06554e-08	3.65247e-09	1.30583e-09	3.61607e-09	5.54111e-09	4.13965e-09	1.23142e-07	4.85717e-07	7.27306e-07	4.84482e-07	1.21062e-07	2.95888e-10	3.0976e-09	9.43151e-09	1.26678e-08	7.95208e-09	1.91405e-09	2.92542e-29	3.65788e-10	1.54687e-09	3.28793e-09	4.99876e-09	5.2506e-09	3.18472e-09	1.99989e-09	4.28912e-09	6.0951e-09	3.95054e-09	9.70705e-10	2.92542e-29	6.46381e-10	2.22655e-08	8.2598e-08	1.20665e-07	2.31363e-07	6.27667e-07	9.11981e-07	6.09771e-07	1.59133e-07	1.07077e-08	8.92752e-09	8.92442e-09	1.11953e-08	9.41411e-09	5.98207e-09	3.53131e-08	1.27639e-07	1.89162e-07	1.259e-07	3.1475e-08	2.92542e-29	2.92542e-29	2.92542e-29	2.92542e-29	2.92542e-29	4.17871e-08	1.67149e-07	2.50723e-07	1.67149e-07	4.17871e-08	2.92542e-29	2.92542e-29	2.92542e-29	7.98075e-10	3.20705e-09	4.84747e-09	3.28083e-09	8.57096e-10	1.97128e-11	8.52601e-06	3.4104e-05	5.11559e-05
