# Supplementary material for: Impaired Cell Cycle Progression and Self-Renewal of Fetal Neural Stem and Progenitor Cells in a Murine Model of Intrauterine Growth Restriction
Source: Front Cell Dev Biol. 2022 Jul 12;10:821848. doi: 10.3389/fcell.2022.821848 (PMC9314876; doi:10.3389/fcell.2022.821848)
Supplement: Supplementary file 3 [file DataSheet2.ZIP › Data-FigureS5/RNASEQ88/logs/salmon_quant.log]

[2019-08-12 17:49:01.375] [jointLog] [info] Fragment incompatibility prior below threshold.  Incompatible fragments will be ignored.
[2019-08-12 17:49:01.375] [jointLog] [info] Usage of --validateMappings implies use of minScoreFraction. Since not explicitly specified, it is being set to 0.65
[2019-08-12 17:49:01.375] [jointLog] [info] Usage of --validateMappings implies a default consensus slack of 0.2. Setting consensusSlack to 0.2.
[2019-08-12 17:49:01.375] [jointLog] [info] parsing read library format
[2019-08-12 17:49:01.375] [jointLog] [info] There is 1 library.
[2019-08-12 17:49:01.451] [jointLog] [info] Loading Quasi index
[2019-08-12 17:49:01.455] [jointLog] [info] Loading 32-bit quasi index
[2019-08-12 17:49:28.205] [jointLog] [info] done
[2019-08-12 17:49:28.205] [jointLog] [info] Index contained 116,546 targets
[2019-08-12 17:49:29.947] [jointLog] [info] Automatically detected most likely library type as ISR
[2019-08-12 17:50:51.139] [jointLog] [info] Thread saw mini-batch with a maximum of 1.72% zero probability fragments
[2019-08-12 17:50:51.153] [jointLog] [info] Thread saw mini-batch with a maximum of 1.74% zero probability fragments
[2019-08-12 17:50:51.153] [jointLog] [info] Thread saw mini-batch with a maximum of 1.72% zero probability fragments
[2019-08-12 17:50:51.160] [jointLog] [info] Thread saw mini-batch with a maximum of 1.78% zero probability fragments
[2019-08-12 17:50:51.191] [jointLog] [info] Thread saw mini-batch with a maximum of 1.76% zero probability fragments
[2019-08-12 17:50:51.226] [jointLog] [info] Thread saw mini-batch with a maximum of 1.74% zero probability fragments
[2019-08-12 17:50:51.260] [jointLog] [info] Thread saw mini-batch with a maximum of 1.74% zero probability fragments
[2019-08-12 17:50:51.265] [jointLog] [info] Thread saw mini-batch with a maximum of 1.74% zero probability fragments
[2019-08-12 17:50:51.487] [jointLog] [info] Computed 306,710 rich equivalence classes for further processing
[2019-08-12 17:50:51.487] [jointLog] [info] Counted 10,380,138 total reads in the equivalence classes 
[2019-08-12 17:50:51.496] [jointLog] [info] Number of mappings discarded because of alignment score : 991,386
[2019-08-12 17:50:51.496] [jointLog] [info] Number of fragments entirely discarded because of alignment score : 389,268
[2019-08-12 17:50:51.496] [jointLog] [info] Number of fragments discarded because they are best-mapped to decoys : 0
[2019-08-12 17:50:51.496] [jointLog] [info] Number of fragments discarded because they have only dovetail (discordant) mappings : 18,336
[2019-08-12 17:50:51.496] [jointLog] [info] Mapping rate = 70.1102%

[2019-08-12 17:50:51.496] [jointLog] [info] finished quantifyLibrary()
[2019-08-12 17:50:51.530] [jointLog] [info] Starting optimizer
[2019-08-12 17:50:51.605] [jointLog] [info] Marked 0 weighted equivalence classes as degenerate
[2019-08-12 17:50:51.618] [jointLog] [info] iteration = 0 | max rel diff. = 7044.54
[2019-08-12 17:50:51.746] [jointLog] [info] iteration 11, adjusting effective lengths to account for biases
[2019-08-12 17:50:51.487] [fileLog] [info] 
At end of round 0
==================
Observed 14805471 total fragments (14805471 in most recent round)

[2019-08-12 17:51:29.838] [jointLog] [info] Computed expected counts (for bias correction)
[2019-08-12 17:51:29.838] [jointLog] [info] processed bias for 0.0% of the transcripts
[2019-08-12 17:51:34.385] [jointLog] [info] processed bias for 10.0% of the transcripts
[2019-08-12 17:51:38.965] [jointLog] [info] processed bias for 20.0% of the transcripts
[2019-08-12 17:51:43.433] [jointLog] [info] processed bias for 30.0% of the transcripts
[2019-08-12 17:51:47.686] [jointLog] [info] processed bias for 40.0% of the transcripts
[2019-08-12 17:51:52.205] [jointLog] [info] processed bias for 50.0% of the transcripts
[2019-08-12 17:51:56.908] [jointLog] [info] processed bias for 60.0% of the transcripts
[2019-08-12 17:51:57.789] [jointLog] [info] processed bias for 100.0% of the transcripts
[2019-08-12 17:51:58.951] [jointLog] [info] iteration = 100 | max rel diff. = 13.6507
[2019-08-12 17:52:00.209] [jointLog] [info] iteration = 200 | max rel diff. = 9.72254
[2019-08-12 17:52:01.477] [jointLog] [info] iteration = 300 | max rel diff. = 9.73101
[2019-08-12 17:52:02.743] [jointLog] [info] iteration = 400 | max rel diff. = 0.84842
[2019-08-12 17:52:04.033] [jointLog] [info] iteration = 500 | max rel diff. = 0.261948
[2019-08-12 17:52:05.303] [jointLog] [info] iteration = 600 | max rel diff. = 1.07811
[2019-08-12 17:52:06.572] [jointLog] [info] iteration = 700 | max rel diff. = 0.0801721
[2019-08-12 17:52:07.842] [jointLog] [info] iteration = 800 | max rel diff. = 3.30823
[2019-08-12 17:52:09.116] [jointLog] [info] iteration = 900 | max rel diff. = 0.371359
[2019-08-12 17:52:10.412] [jointLog] [info] iteration = 1,000 | max rel diff. = 2.84873
[2019-08-12 17:52:11.618] [jointLog] [info] iteration = 1,100 | max rel diff. = 0.0483139
[2019-08-12 17:52:12.743] [jointLog] [info] iteration = 1,200 | max rel diff. = 0.0163362
[2019-08-12 17:52:13.893] [jointLog] [info] iteration = 1,300 | max rel diff. = 0.0145509
[2019-08-12 17:52:14.949] [jointLog] [info] iteration = 1,384 | max rel diff. = 0.00662281
[2019-08-12 17:52:14.952] [jointLog] [info] Finished optimizer
[2019-08-12 17:52:14.952] [jointLog] [info] writing output 
