# Supplementary material for: Impaired Cell Cycle Progression and Self-Renewal of Fetal Neural Stem and Progenitor Cells in a Murine Model of Intrauterine Growth Restriction
Source: Front Cell Dev Biol. 2022 Jul 12;10:821848. doi: 10.3389/fcell.2022.821848 (PMC9314876; doi:10.3389/fcell.2022.821848)
Supplement: Supplementary file 3 [file DataSheet2.ZIP › Data-FigureS5/RNASEQ88/aux_info/ambig_info.tsv]

UniqueCount	AmbigCount
0	0
0	0
0	0
0	0
0	0
0	0
0	0
0	0
0	0
0	0
0	0
0	0
0	0
0	0
0	0
0	0
0	0
0	0
0	0
0	0
1	0
0	0
0	0
0	0
0	0
0	0
0	0
0	0
0	0
0	0
0	0
0	0
0	0
0	0
0	0
0	0
0	0
0	0
0	1
0	0
0	0
0	0
0	0
0	0
0	0
0	0
0	0
0	0
0	0
0	0
0	0
0	0
0	0
0	0
0	0
0	0
0	0
0	0
0	0
0	0
0	0
0	0
0	0
0	0
0	0
0	0
0	0
0	0
0	0
0	0
0	0
0	0
0	0
0	0
0	0
0	0
0	0
0	0
0	0
0	0
0	0
0	0
0	0
0	0
0	0
0	0
0	0
0	0
0	0
0	0
0	0
0	0
0	0
0	0
0	0
0	0
0	0
0	0
0	0
0	0
0	0
0	0
0	0
0	0
0	0
0	1
0	0
0	0
0	0
0	0
0	0
0	0
0	0
0	0
0	0
0	0
0	0
0	0
0	0
0	0
0	0
0	0
0	0
0	0
0	0
1	0
0	0
0	0
0	0
0	0
0	0
0	0
0	0
0	0
0	0
0	0
0	0
0	0
0	0
0	0
0	0
0	0
0	0
0	0
0	0
0	0
0	0
0	0
0	0
0	0
0	0
0	0
0	0
0	0
0	0
0	0
0	0
0	0
0	0
0	0
0	0
0	0
0	0
0	0
0	0
0	0
0	0
0	0
0	0
0	0
0	0
0	0
0	0
0	0
0	0
0	0
0	0
0	0
0	0
0	0
0	0
0	0
0	0
0	0
0	0
0	0
0	0
0	0
0	0
0	0
0	0
0	0
0	0
0	0
0	0
0	0
0	0
0	0
0	0
6	2
0	0
0	0
0	0
0	0
0	7
0	7
0	0
0	0
0	0
0	0
0	0
6	8
0	2
9	8
3	9
0	9
0	0
0	0
0	2
0	0
0	0
0	0
7	6
0	6
0	6
0	0
0	0
0	0
0	0
0	0
0	0
0	0
0	6
0	0
0	0
0	0
0	0
0	0
0	0
0	0
0	0
0	0
0	0
0	0
0	0
0	0
0	0
0	0
0	0
0	0
0	0
0	0
2	15
0	15
0	0
0	0
1	4
0	4
0	0
0	0
4	0
0	0
0	27
8	3
0	25
0	12
0	26
55	84
1	24
1	72
0	59
0	12
0	56
0	0
7	13
0	13
0	0
2	2345
0	261
2	25
0	22
0	24
0	0
0	0
0	0
0	0
0	0
0	0
0	0
0	0
0	0
0	0
0	0
0	0
0	0
0	0
0	0
0	0
0	0
0	0
0	0
0	0
0	0
0	0
0	0
0	0
0	0
0	0
0	0
13	82
0	4
0	4
0	4
0	4
0	4
0	4
0	1
0	0
0	0
0	3
0	0
0	0
0	0
0	40
0	40
8	36
0	10
0	10
0	0
0	0
0	0
0	0
0	0
0	0
0	0
0	0
0	0
0	0
0	0
0	0
0	0
0	0
0	0
0	0
0	0
0	0
0	0
0	0
0	0
0	0
0	0
0	0
0	868
0	940
0	1073
1	257
2	444
7	107
0	302
0	79
2	5
0	36
0	0
0	1073
0	0
0	0
0	0
0	0
1	1
0	0
0	0
0	0
0	0
0	0
0	0
0	0
0	0
0	0
1	0
0	0
0	0
0	0
0	0
1	0
0	0
0	0
0	0
0	0
0	0
0	0
0	0
0	0
0	0
0	0
0	0
0	0
0	0
0	0
0	0
0	0
0	0
0	0
0	0
0	0
0	0
0	0
0	0
2	0
0	0
1	34
4	34
0	0
0	0
0	0
0	0
0	0
0	0
0	0
0	0
0	0
0	0
0	0
0	0
0	0
0	0
0	0
0	0
0	0
0	0
0	0
0	0
0	0
0	0
0	0
0	0
0	0
0	0
0	0
0	0
0	0
0	0
0	0
0	0
0	0
0	0
0	0
0	0
0	0
0	0
0	0
0	0
0	0
0	0
0	0
0	0
0	0
0	0
0	0
0	0
0	0
0	0
0	0
1	0
0	0
0	0
0	0
0	0
0	0
0	0
0	0
0	0
0	0
0	0
0	0
0	0
0	0
0	0
0	0
0	0
0	0
0	0
0	0
0	0
0	0
0	0
0	0
0	0
0	0
0	0
0	0
0	0
0	0
0	0
0	0
0	0
0	0
0	0
0	0
0	0
0	0
0	0
0	0
0	0
0	0
0	0
0	0
0	0
0	0
0	0
0	0
0	0
0	0
0	0
0	0
0	0
0	0
0	0
0	0
0	0
0	0
0	0
0	0
0	0
0	0
0	0
0	0
0	0
0	0
0	0
0	0
0	0
0	0
0	0
0	0
0	0
0	0
0	0
0	0
0	0
0	0
0	0
0	0
0	0
0	0
0	0
0	0
0	0
0	0
0	0
0	0
0	0
0	0
0	0
0	0
0	0
0	0
0	0
0	0
0	0
0	0
0	0
0	0
0	0
0	0
0	0
0	0
0	0
0	0
0	0
0	0
0	0
0	0
0	0
0	0
0	0
0	0
0	0
0	0
0	0
0	0
0	0
0	0
0	0
0	0
0	0
0	0
0	0
0	0
0	0
0	0
0	0
0	0
0	0
0	0
0	0
0	0
0	0
0	0
0	0
0	0
0	0
0	0
0	0
0	0
0	0
0	0
0	0
0	0
0	0
0	0
0	0
0	0
0	0
0	0
0	0
0	0
0	0
0	0
0	0
0	0
0	0
0	0
0	0
0	0
0	0
0	0
0	0
0	0
0	0
0	0
0	0
0	0
0	0
0	0
0	0
0	0
0	0
0	0
0	0
0	0
0	0
0	0
0	0
0	0
0	0
0	0
0	0
0	0
0	0
0	0
0	0
0	0
0	0
0	0
0	0
0	0
0	0
0	0
0	0
0	0
0	0
0	0
0	0
0	0
0	0
0	0
0	0
0	0
0	0
0	0
0	0
0	0
0	0
0	0
0	0
0	0
0	0
0	0
0	0
0	0
0	0
0	0
0	0
0	0
0	0
0	0
0	0
0	0
0	0
0	0
0	0
0	0
0	0
0	0
0	0
0	0
0	0
0	0
0	0
0	0
0	0
0	0
0	0
0	0
0	0
0	0
0	0
0	0
0	0
0	0
0	0
0	0
0	0
0	0
0	0
0	0
0	0
0	0
0	0
0	0
0	0
0	0
0	0
0	0
0	0
0	0
0	0
0	0
0	0
0	0
0	0
0	0
0	0
0	0
0	0
0	0
0	0
0	0
0	0
0	0
0	0
0	0
0	0
0	0
0	0
0	0
0	0
0	0
0	0
0	0
0	0
0	0
0	0
0	0
0	0
0	0
0	0
0	0
0	0
0	0
0	0
0	0
0	0
0	0
0	0
0	0
0	0
0	0
0	0
0	0
0	0
0	0
0	0
0	0
0	0
0	0
0	0
0	0
0	0
0	0
0	0
0	0
0	0
0	0
0	0
0	0
0	0
0	0
0	0
0	0
0	0
0	0
0	0
0	0
0	0
0	0
0	0
0	0
0	0
0	0
0	0
0	0
0	0
0	0
38314	6
692	0
15512	67
14330	13548
162	4404
0	2278
0	35488
24	33209
3544	5
15	31619
59304	27626
12866	46
27412	0
5	3
0	308
0	350
0	274
9	371
2	76
0	32
1	171
0	285
2	127
0	92
0	109
4	58
3373	1909
10	820
5	431
4	348
5	648
79	10
0	294
5	167
0	295
12	140
6	270
0	50
0	4
0	21
0	71
0	95
0	122
4	48
5	25
48	116
0	22
0	29
0	304
0	0
0	0
0	0
0	0
387	532
18	9
0	114
0	527
1	134
0	92
0	7
0	55
1	55
82	0
444	1571
116	1571
282	295
13	122
1	14
1	90
3	53
10	109
2	177
6	26
0	260
0	118
0	18
2	260
0	240
4	256
0	194
0	233
1	196
3	56
6	31
0	23
4	57
7	158
14	114
0	92
0	56
0	0
4742	2370
12	62
0	54
0	58
152	334
0	327
3	10
0	65
0	218
2	25
0	27
450	95
4	42
0	27
0	40
0	14
5	765
49	840
15	232
7	0
0	28
0	108
0	16
2	13
0	27
0	10
1	8
9	0
7	6
0	721
0	651
0	469
1	129
1	37
0	30
0	37
1	37
6	12
12	4
4	0
0	3
0	2
0	2
1	39
5	37
1	25
2	39
0	0
0	0
34	432
8	425
2	38
0	0
0	125
4	29
0	0
16	1049
1	1049
30	480
6	584
2	72
4	755
6	48
1	15
2	49
5	45
11	49
40	269
3	269
0	0
0	61
0	66
3	63
0	4
0	51
0	4
0	10
0	13
0	13
0	16
0	1
0	47
0	0
419	471
2	83
0	277
0	455
21	2
0	0
0	0
1	2
0	0
0	0
0	0
0	13
1	17
0	13
0	10
0	11
0	4
0	1
0	6
0	5
1	0
0	2
0	3
0	3
0	3
0	0
0	0
0	0
0	0
6	0
0	4
0	4
0	4
0	0
0	4
0	4
0	0
0	0
0	1
0	0
12120	1454
0	0
1	308
0	813
30	705
0	701
0	971
0	8
160	607
44	290
8	74
72	966
1	429
0	87
0	88
2	157
0	157
5	21
0	85
2	160
220	166
1	4
17	162
0	41
309	41
126	0
0	1
1	1
39	0
119	413
4	94
4	78
316	287
3	76
13	68
1	4
149	84
0	40
0	7
0	62
504	32
4	32
4	483
0	60
0	105
8	142
54	479
0	89
5	85
0	286
0	249
0	138
5	111
18	174
0	1
0	1
0	0
22	7
5	156
0	156
0	17
2	0
35	400
0	260
4	400
0	2
0	8
1	7
1	6
15	610
16	609
0	0
15	133
13	128
1	25
0	0
1	0
0	13
0	16
0	123
0	6
1	62
0	2
0	10
0	0
1	0
0	0
0	0
0	0
0	0
0	0
0	0
0	0
0	0
0	0
0	0
2	192
10	192
0	131
1	0
0	0
0	0
0	0
0	0
0	0
0	0
0	0
0	41
0	40
3	10
1	31
0	21
0	0
0	0
86	289
1	0
1	11
0	19
2	274
0	6
20	8
0	57
0	0
0	0
0	0
0	0
0	163
5	167
0	168
0	6
0	16
0	14
0	0
0	0
0	0
0	0
0	0
0	0
0	0
0	0
161	93
3	24
0	93
7	29
12	1039
0	108
0	92
2	7
0	27
0	1042
0	0
3	69
0	69
4	75
26	76
0	11
0	25
0	0
0	0
0	1
2	14
0	25
0	0
0	52
16	1223
5	2
7	1157
0	1244
78	1067
7	314
66	0
894	0
157	42
2	40
0	42
42	0
0	282
0	0
0	13
0	12
0	268
0	13
2	282
282	0
5	0
682	212
5	119
14	34
32	125
258	57
1	6
0	53
5	44
293	792
0	705
0	6
6	236
9	89
3	0
0	87
91	394
3	63
1	386
0	258
2	120
0	698
0	5
4	275
1	192
2	278
0	198
0	58
40	229
0	222
0	222
0	222
3	144
0	150
4	125
0	1
1	51
0	177
7	151
2	120
1	102
16	647
10	635
0	661
16	665
13	0
148	54
31	78
0	54
0	5
0	0
0	0
0	0
0	0
0	0
0	0
0	0
0	0
125	19
1	19
17	124
62	190
24	63
0	31
1	115
0	135
8	17
18	153
0	136
11	58
44	8
0	12
2	12
0	66
0	69
0	59
0	25
0	21
0	20
0	16
0	8
0	25
0	0
89	9
1	8
8	76
0	4
0	378
0	331
0	378
7	156
1	152
9	36
1	123
0	113
19	0
3	35
13	17
4	49
6	15
113	13
16	29
0	17
8	2
4	67
4	12
0	2312
28	254
4	32
1	167
0	28
2	145
0	2306
0	0
0	0
0	365
0	362
4	58
2	57
0	55
0	50
0	46
2	42
6	2
5	2
12	7
0	2
2	5
3	2
0	144
1	76
0	105
0	91
0	30
0	33
0	28
0	97
0	136
0	22
0	72
2	136
16	141
1	99
1	17
0	44
0	32
0	120
0	11
0	32
0	43
0	145
45	1494
0	1521
4	501
4	0
39	97
19	112
0	671
4	732
14	320
216	339
4	63
2	0
0	0
0	0
110	1523
3	1617
3	1499
8	111
0	30
4	27
4	1
39	692
0	335
2	318
1	399
0	327
24	1
135	958
5	379
3	182
2	601
0	121
5	8
0	45
0	463
2	33
2	36
2	38
0	124
0	124
0	834
2	26
0	22
0	16
0	6
0	11
0	2
359	1088
44	975
2	83
12	104
1	103
5	160
4	98
0	2
3	14
0	1
0	4
30	24
0	23
0	0
1	0
1	3
344	538
5	461
1003	3565
0	2611
0	1611
41	2858
4	1775
0	0
72	1519
17	69
17	478
4	164
1	160
97	1
9	32
23	997
5	89
16	43
17	96
3	15
35	7
208	62
2	62
1	2
0	1
9	0
170	294
18	149
1	175
64	273
0	212
0	273
0	146
0	13
4	38
2	0
0	267
0	609
71	572
0	453
7	524
2	589
0	14
0	67
0	528
2	6
0	0
0	0
0	0
0	0
2	10
0	0
0	3
0	2
0	7
0	6
0	6
0	0
0	4
4	1029
0	1740
1	61
0	82
1167	1723
1	860
0	121
2	3
0	307
0	100
0	27
0	7
14	64
5	23
0	171
0	88
0	613
0	38
372	3
3	3
10	122
0	6
0	5
0	19
36	18
0	32
0	24
8	90
7	37
0	0
0	0
0	0
0	0
0	0
0	0
0	52
12	116
11	116
1	36
30	1478
0	1456
2	1444
10	59
1	256
1	1480
1833	60
28	80
0	30
1	30
0	1
6	519
1	569
0	10
2	568
5	94
1	432
19	566
8	579
3	3
3	2
18	119
0	1
62	187
21	182
1	10
292	119
3	23
4	28
4	37
1	32
760	123
0	52
2	69
0	8
0	8
1	0
0	0
0	0
340	291
0	283
0	29
0	2
0	5
5	27
0	2
0	3
0	0
0	0
0	2
0	4
1	0
1	4475
14	1338
43	5616
24	223
210	495
0	146
2	126
16	160
0	9
0	4
4	30
4	6
0	75
0	1
0	1
8	53
0	525
0	23
0	17
6	73
116	598
0	86
4	166
37	106
8	14
0	63
0	320
3	372
0	530
3	520
0	516
0	319
1413	2
0	0
0	0
0	0
0	0
0	0
0	0
0	0
293	184
0	184
4	35
0	33
10	31
2	137
105	36
1	36
1	1
0	1
0	0
0	0
4	155
0	9
0	25
15	50
0	88
0	60
2	126
1	12
0	1
9	63
1	77
0	44
1	0
0	0
0	76
6	181
0	181
0	3120
34	3035
0	1460
1	265
10	167
9	157
2	81
4	34
0	3120
260	754
0	11
11	46
0	25
0	30
0	43
0	49
4	40
2	17
1	6
7	1189
0	1166
2	162
7	392
55	958
1	203
2	117
0	56
0	196
0	41
0	110
11	534
1	76
0	117
0	134
1	336
0	24
0	32
0	47
26	172
152	308
0	9
0	74
10	268
1	23
17	368
3	37
0	107
0	4
182	85
5	85
0	18
0	0
0	454
22	285
0	204
0	38
2	43
1	80
2	2
1	33
0	41
0	418
24	495
33	495
9	0
16	0
1	2
1	0
0	0
0	2
0	2
0	2
0	2
0	2
0	0
3	0
0	0
0	0
0	0
0	0
0	0
15	17
0	17
0	38
0	12
0	8
0	2
0	10
0	3
0	8
0	4
0	6
0	6
0	1
0	5
0	3
0	3
2	23
1	23
206	435
41	16
0	12
0	10
594	152
0	50
2	106
0	0
0	0
0	0
1	38
0	0
1	98
0	89
1	354
1	403
47	33
1	291
15	60
0	8
1	8
0	6
0	8
0	3
1	4
0	6
0	8
0	8
0	6
0	5
0	3
0	1
4	30
0	28
19	2
0	7
19	0
0	0
0	1
0	0
0	1
0	15
0	1
0	0
0	1
0	0
0	0
0	1
0	1
45	529
27	593
9	240
0	4
0	4
0	2
0	2
0	2
42	446
0	446
4	91
2	0
4	254
658	304
11	92
0	218
0	58
13	92
0	2
0	2
9043	252
0	248
2	365
23	366
17	162
7	63
1	61
15	5
1	1273
0	1157
0	193
1	248
0	1327
26	819
0	93
42	294
5	456
0	332
0	75
3	31
0	44
4	18
13	9
1	36
0	173
371	640
5	301
1	184
3	77
0	1022
4	9
0	52
17	321
2	18
0	18
0	20
2	20
0	516
4	1053
0	159
17	345
6	107
6	32
0	29
0	110
0	39
0	75
6	38
1	127
0	0
0	0
0	0
0	0
0	0
0	0
0	50
0	43
0	0
1	63
0	4
1	0
0	62
0	9
0	2
0	2
0	10
0	0
0	63
3	12
0	17
0	3
0	17
0	1
1	1
945	512
0	168
2	87
4	125
0	132
1	20
112	20
7	17
0	0
0	0
1	952
1	627
49	375
4	956
0	947
0	0
0	0
4	192
0	102
1	160
1	115
8	19
0	5
1	210
0	7
0	0
0	0
0	0
0	0
0	0
19	747
18	656
8	266
3	60
0	72
0	134
11	26
6	79
1	166
52	1934
41	1934
2	76
2	48
5	1
1	0
0	8
4	11
0	11
1	2
0	2
0	0
1	660
0	646
0	700
0	206
0	86
0	556
2	80
0	183
2	175
10	75
4	211
3	183
0	65
1	68
0	13
21	111
0	113
1	109
11	10
0	3
0	0
0	0
0	0
0	0
0	0
0	0
122	0
0	0
0	1
1	1
0	0
1	0
0	0
0	5
0	0
0	0
74	29
5	7
1	23
1	13
0	0
2	38
3	45
4	52
7	24
0	19
1	19
35	0
6	448
4	10
5	440
0	17
3	37
2	8
13	357
12	49
11	5
1	46
1	0
0	40
3	237
0	235
0	246
8	20
0	247
0	206
11	63
0	99
0	50
9	49
1	39
[truncated: 114,547 more rows]
