# Supplementary material for: Impaired Cell Cycle Progression and Self-Renewal of Fetal Neural Stem and Progenitor Cells in a Murine Model of Intrauterine Growth Restriction
Source: Front Cell Dev Biol. 2022 Jul 12;10:821848. doi: 10.3389/fcell.2022.821848 (PMC9314876; doi:10.3389/fcell.2022.821848)
Supplement: Supplementary file 3 [file DataSheet2.ZIP › Data-FigureS5/RNASEQ88/libParams/flenDist.txt]

8.17491e-43	1.21851e-42	1.81335e-42	2.69427e-42	3.99672e-42	5.91932e-42	8.75276e-42	1.29218e-41	1.90462e-41	2.80283e-41	4.11804e-41	6.04074e-41	8.84698e-41	1.29362e-40	1.88851e-40	2.75258e-40	4.00559e-40	5.81965e-40	8.44176e-40	1.22257e-39	1.76775e-39	2.55195e-39	3.67815e-39	5.29288e-39	7.6043e-39	1.09077e-38	1.5621e-38	2.23353e-38	3.18846e-38	4.54438e-38	2.57401e-13	2.89487e-11	1.70908e-08	4.37912e-06	2.1959e-05	4.95429e-05	7.0625e-05	8.05762e-05	8.89161e-05	0.000103102	0.000124323	0.000143713	0.000153925	0.000162715	0.000173479	0.000183771	0.000197761	0.000214279	0.000232249	0.000258592	0.000296012	0.000341053	0.000386123	0.000419058	0.000433991	0.000445714	0.000475341	0.000515509	0.000547461	0.00058305	0.000634661	0.000687744	0.000740523	0.000801267	0.0008609	0.000922206	0.000993105	0.00105434	0.00109326	0.00113162	0.00120734	0.00132676	0.00144476	0.00153683	0.00162419	0.00171952	0.0018261	0.00193042	0.00199814	0.00203936	0.00209963	0.00220718	0.00237605	0.00257579	0.00273724	0.00283917	0.00293228	0.00306225	0.00320406	0.00332367	0.00343804	0.00355164	0.00364715	0.00375216	0.00390136	0.0040679	0.0042142	0.00434896	0.00449025	0.00463438	0.00476297	0.00486882	0.00498653	0.00513402	0.00528056	0.00542669	0.00557209	0.00568211	0.00578271	0.00589098	0.00596391	0.00604885	0.0062073	0.00638257	0.00651696	0.00660862	0.00669317	0.00679325	0.00688423	0.00698343	0.0070837	0.00711081	0.00710346	0.00715605	0.00725082	0.00734492	0.00742353	0.00747487	0.00752859	0.00759235	0.00761771	0.0076111	0.00763622	0.00768404	0.00769137	0.00768552	0.00771277	0.00775237	0.00781156	0.00787009	0.00785562	0.0077972	0.00776071	0.00770846	0.00763733	0.00762642	0.00764628	0.00762121	0.00758251	0.00756868	0.00755294	0.00750132	0.00741473	0.00733901	0.00731612	0.00730245	0.00723878	0.00713845	0.0070389	0.00698541	0.00698947	0.00698634	0.00693833	0.00687947	0.0068039	0.00668267	0.00656208	0.00649176	0.00647237	0.00646476	0.0064113	0.00631798	0.00622264	0.00612336	0.00601771	0.00592465	0.00584203	0.00577256	0.00575774	0.00577649	0.00574145	0.00564548	0.0055411	0.00543193	0.00533447	0.00530427	0.00529491	0.00520179	0.00506158	0.0049779	0.00493441	0.00487532	0.00481418	0.00473781	0.00460839	0.00448672	0.0044388	0.00441287	0.00437214	0.00435207	0.00432718	0.00425013	0.00415779	0.00409097	0.00403541	0.00396385	0.00387743	0.00381211	0.00377492	0.00373247	0.00366396	0.0035767	0.00350143	0.00345493	0.00341399	0.0033697	0.00334692	0.00331998	0.00325032	0.00317796	0.00313155	0.00308991	0.0030443	0.00298894	0.00292802	0.00288202	0.0028383	0.00278377	0.00273387	0.0026756	0.00261214	0.00258159	0.0025612	0.00251349	0.00245584	0.00241424	0.00240682	0.00241828	0.00240313	0.00235423	0.00229067	0.00221941	0.00215107	0.0021076	0.0020987	0.00208969	0.00204179	0.00199024	0.00197725	0.00197142	0.00194503	0.00190745	0.00186096	0.00181098	0.00178526	0.00179394	0.00178706	0.00171981	0.00162949	0.00157849	0.00156813	0.00155637	0.0015314	0.00151503	0.00151251	0.00150902	0.00148972	0.00145503	0.00141494	0.00137861	0.00135594	0.00133221	0.00129835	0.00128672	0.00130187	0.00129529	0.00125056	0.00120573	0.00117346	0.00114296	0.00111983	0.00110248	0.00108669	0.0010674	0.00104354	0.00103173	0.00103158	0.00102392	0.000997769	0.000951994	0.000910677	0.000905161	0.000913332	0.000899443	0.000877975	0.000865365	0.000853372	0.000839996	0.000830815	0.000822651	0.000807829	0.000791373	0.00078339	0.000781006	0.000771345	0.000744442	0.000703937	0.000675172	0.000673787	0.000670849	0.000651077	0.000639414	0.000636235	0.000623241	0.000605083	0.000589893	0.000571532	0.000550666	0.000537362	0.000532198	0.000530216	0.000526904	0.000520367	0.000510715	0.000498326	0.000491687	0.000494513	0.000490998	0.000470763	0.000448057	0.000439184	0.00044247	0.000443395	0.000432602	0.000416577	0.000404533	0.000395925	0.000387757	0.00038203	0.000378294	0.000378161	0.000386145	0.000388304	0.000373141	0.000354664	0.000340911	0.000328925	0.000320316	0.000312189	0.00030256	0.000294805	0.000292265	0.000301152	0.000314116	0.000310634	0.00029216	0.000278044	0.00027207	0.000265457	0.000255302	0.000246687	0.000244051	0.000240686	0.000232604	0.000227504	0.000224607	0.00022124	0.000225442	0.000232718	0.000230266	0.000222825	0.000215768	0.000206525	0.000200163	0.00019749	0.000190379	0.000180574	0.000174784	0.000171363	0.000169233	0.000167392	0.000160539	0.000156364	0.000164103	0.000169122	0.000161251	0.000153882	0.000155371	0.00015695	0.000149285	0.000139815	0.000141511	0.00014885	0.000149839	0.00014563	0.000142076	0.000138471	0.000129945	0.000117871	0.000112499	0.00011816	0.000124982	0.000122672	0.000113407	0.000105496	0.0001037	0.000108459	0.000111497	0.000103518	9.19128e-05	8.78973e-05	9.06358e-05	9.31175e-05	8.96806e-05	8.29461e-05	7.77424e-05	7.40752e-05	7.14863e-05	6.99155e-05	6.93325e-05	6.97143e-05	7.06786e-05	6.97797e-05	6.62096e-05	6.37798e-05	6.34427e-05	6.36111e-05	6.44773e-05	6.50763e-05	6.42095e-05	6.23692e-05	5.81354e-05	5.28054e-05	5.42805e-05	6.18542e-05	6.34848e-05	5.61305e-05	4.97803e-05	5.02115e-05	5.12961e-05	4.85214e-05	4.47655e-05	4.26845e-05	4.37451e-05	4.48272e-05	4.22847e-05	4.04467e-05	4.19255e-05	4.23703e-05	4.00414e-05	3.87315e-05	4.02749e-05	4.1679e-05	4.09617e-05	3.89916e-05	3.49635e-05	2.90391e-05	2.74953e-05	3.30425e-05	3.87926e-05	3.85934e-05	3.31185e-05	2.79396e-05	2.71474e-05	2.85798e-05	2.89343e-05	2.91764e-05	3.05357e-05	3.04693e-05	2.86381e-05	2.67143e-05	2.30873e-05	1.94275e-05	2.07304e-05	2.56173e-05	2.85293e-05	2.7727e-05	2.67844e-05	2.90534e-05	3.01317e-05	2.59438e-05	2.19305e-05	2.11311e-05	2.01236e-05	1.84185e-05	1.8557e-05	2.02353e-05	2.08908e-05	2.09023e-05	2.10609e-05	2.05659e-05	1.92978e-05	1.6809e-05	1.36838e-05	1.18718e-05	1.28679e-05	1.68925e-05	2.00549e-05	1.83795e-05	1.48103e-05	1.29232e-05	1.16019e-05	1.04244e-05	1.06861e-05	1.20749e-05	1.26738e-05	1.24843e-05	1.34738e-05	1.43239e-05	1.30372e-05	1.21136e-05	1.31816e-05	1.36536e-05	1.2316e-05	1.08313e-05	9.58135e-06	7.99279e-06	6.76235e-06	6.39825e-06	6.42983e-06	6.64299e-06	6.71179e-06	6.60272e-06	8.15643e-06	1.14142e-05	1.25535e-05	1.03425e-05	8.28394e-06	8.64158e-06	1.06047e-05	1.24708e-05	1.16777e-05	7.40932e-06	3.39043e-06	3.27048e-06	5.66197e-06	6.68857e-06	5.50484e-06	4.04222e-06	3.65043e-06	4.62497e-06	5.54255e-06	5.05592e-06	4.33118e-06	3.96571e-06	3.64841e-06	4.47701e-06	5.97908e-06	6.0541e-06	5.20137e-06	4.74746e-06	4.3565e-06	4.06414e-06	4.22055e-06	4.31198e-06	4.00864e-06	3.47246e-06	2.90769e-06	2.65832e-06	3.12845e-06	4.27943e-06	4.91228e-06	4.03403e-06	2.74562e-06	2.19212e-06	2.07284e-06	2.11938e-06	2.24396e-06	2.42836e-06	2.70687e-06	2.67643e-06	2.26048e-06	1.85329e-06	1.68568e-06	1.79931e-06	1.8571e-06	1.69531e-06	1.48953e-06	1.07171e-06	6.61011e-07	8.34144e-07	1.30609e-06	1.74616e-06	2.38966e-06	3.04064e-06	3.47627e-06	3.30977e-06	2.05094e-06	8.02532e-07	6.25196e-07	8.1554e-07	7.67052e-07	8.26255e-07	1.21736e-06	1.621e-06	2.03941e-06	2.62909e-06	2.62933e-06	1.75624e-06	1.13085e-06	1.06142e-06	9.97966e-07	1.33089e-06	2.21714e-06	2.61452e-06	2.18117e-06	1.62963e-06	1.24482e-06	1.32359e-06	2.12148e-06	2.50534e-06	1.62083e-06	5.35694e-07	1.76643e-07	2.76919e-07	4.0834e-07	3.54705e-07	1.99647e-07	3.59455e-07	1.33096e-06	2.63626e-06	2.72802e-06	1.45378e-06	3.56161e-07	1.36589e-07	3.22008e-07	4.48704e-07	4.5673e-07	4.74458e-07	4.11806e-07	2.03464e-07	1.38167e-07	4.66417e-07	1.15609e-06	1.9208e-06	2.18878e-06	1.83825e-06	1.40747e-06	1.12507e-06	8.43351e-07	5.7315e-07	5.18047e-07	8.71695e-07	1.64036e-06	2.10786e-06	1.58799e-06	8.81724e-07	6.9492e-07	6.26772e-07	6.04945e-07	7.30192e-07	8.03379e-07	7.58693e-07	6.44944e-07	5.68715e-07	7.07694e-07	1.04001e-06	1.17988e-06	8.67881e-07	3.82724e-07	8.81032e-08	8.35806e-09	3.4434e-08	1.25527e-07	2.18838e-07	2.68026e-07	2.65658e-07	1.7697e-07	1.25847e-07	2.72731e-07	4.00095e-07	2.66705e-07	6.66726e-08	1.45059e-10	5.80237e-10	6.89306e-09	3.08711e-08	6.33265e-08	7.09033e-08	4.68215e-08	1.8973e-08	4.81684e-09	4.58291e-09	1.53737e-08	2.57557e-08	3.85996e-08	6.84512e-08	8.26643e-08	5.09223e-08	1.29926e-08	7.91121e-10	1.983e-10	2.17548e-08	8.7014e-08	1.4833e-07	1.58704e-07	1.3044e-07	1.24975e-07	2.25834e-07	4.87751e-07	1.01865e-06	1.5413e-06	1.36265e-06	6.19816e-07	2.07514e-07	5.2048e-07	1.12574e-06	1.21052e-06	6.4765e-07	1.45751e-07	3.11463e-08	4.71553e-08	3.20567e-08	1.11115e-07	4.10487e-07	8.2188e-07	1.23654e-06	1.34215e-06	8.2642e-07	2.06605e-07	3.87586e-08	1.55034e-07	2.33611e-07	1.59273e-07	4.51163e-08	1.64675e-07	7.88889e-07	1.54806e-06	1.52268e-06	7.52836e-07	1.59326e-07	2.22203e-08	2.46084e-08	3.84136e-08	1.00604e-07	2.05556e-07	3.35004e-07	4.28372e-07	4.46745e-07	4.1943e-07	3.01711e-07	1.29281e-07	4.88645e-08	4.55383e-08	4.07961e-08	4.93557e-08	6.2692e-08	4.18522e-08	1.05063e-08	1.79107e-11	7.37792e-12	2.53492e-11	3.65129e-11	1.6428e-09	1.032e-08	1.73498e-07	7.39064e-07	1.39253e-06	1.38981e-06	7.86021e-07	2.73103e-07	9.20029e-08	1.25794e-07	2.57931e-07	2.95721e-07	1.68492e-07	3.92148e-08	1.23567e-09	3.08918e-10	5.51635e-09	2.20654e-08	3.30981e-08	2.20654e-08	2.52967e-08	2.42307e-07	7.71424e-07	1.05823e-06	6.72523e-07	1.63186e-07	5.88919e-15	3.92612e-15	1.20834e-07	4.83918e-07	7.27336e-07	4.86836e-07	1.23168e-07	5.83551e-10	9.89478e-30	1.24026e-09	4.96102e-09	9.13328e-09	1.1998e-08	1.27091e-08	3.48729e-08	1.07428e-07	1.80351e-07	2.88142e-07	5.31224e-07	6.45317e-07	4.02653e-07	1.29383e-07	5.46596e-08	3.65633e-08	9.23355e-09	3.70914e-11	1.70361e-16	2.52358e-11	2.46781e-10	7.34765e-10	9.75969e-10	6.08586e-10	1.26418e-07	5.7245e-07	1.02712e-06	9.09405e-07	3.95939e-07	9.00934e-08	9.03724e-08	1.35586e-07	2.00641e-07	4.62976e-07	6.60173e-07	4.39976e-07	1.09973e-07	4.83458e-14	3.22305e-14	8.05764e-15	9.89478e-30	2.20739e-17	4.3843e-10	1.78928e-09	2.7728e-09	1.96705e-09	5.80653e-10	3.55556e-11	9.89478e-30	2.77512e-12	1.11005e-11	1.66507e-11	1.53243e-10	5.71343e-10	3.24903e-08	1.27118e-07	1.89967e-07	1.2655e-07	3.16374e-08	5.37026e-12	2.86354e-09	1.14005e-08	1.70738e-08	1.13737e-08	2.84235e-09	4.43393e-13	2.95611e-13	7.3925e-14	1.78814e-17	1.1466e-09	4.5864e-09	6.8796e-09	4.5864e-09	1.1466e-09	7.0783e-13	2.83132e-12	4.24698e-12	4.62443e-10	1.84046e-09	2.7629e-09	4.54084e-09	1.1243e-08	1.61686e-08	1.07836e-08	2.71672e-09	8.46688e-08	3.38563e-07	5.07816e-07	3.3854e-07	8.46349e-08	1.2096e-07	4.8384e-07	7.34318e-07	5.18072e-07	2.73129e-07	4.37516e-07	6.13483e-07	4.03283e-07	1.00821e-07	1.12998e-11	4.5199e-11	6.78232e-11	4.52975e-11	1.14475e-11	9.8513e-14	2.46282e-14	9.89478e-30	5.28581e-19	4.28957e-12	1.71583e-11	2.57374e-11	1.71583e-11	4.28957e-12	2.0028e-10	8.01122e-10	1.20231e-09	8.03647e-10	2.04068e-10	2.52471e-12	6.31178e-13	9.89478e-30	9.89478e-30	5.75619e-10	2.30248e-09	3.45391e-09	2.30326e-09	5.7695e-10	1.40314e-12	5.54314e-09	2.21687e-08	3.32522e-08	2.21681e-08	5.54201e-09	1.05327e-17	2.41629e-11	9.66516e-11	1.44977e-10	9.66515e-11	2.41629e-11	9.89478e-30	9.89478e-30	9.89478e-30	9.89478e-30	5.75969e-10	2.30388e-09	3.45582e-09	2.30388e-09	5.75969e-10	4.48572e-08	1.79429e-07	2.69143e-07	1.79429e-07	4.48572e-08	9.89478e-30	7.17766e-11	2.87106e-10	4.34233e-10	3.04039e-10	1.56943e-09	5.89277e-09	1.02013e-07	3.78684e-07	5.60694e-07	3.72819e-07	9.32047e-08	9.89478e-30	9.89478e-30	9.89478e-30	9.89478e-30	9.89478e-30	9.89478e-30	9.89478e-30	9.89478e-30	9.89478e-30	9.89478e-30	9.89478e-30	9.89478e-30	4.08234e-12	1.63294e-11	2.44941e-11	1.63294e-11	4.08234e-12	9.89478e-30	9.89478e-30	9.89478e-30	9.89478e-30	9.89478e-30	9.89478e-30	3.75117e-10	1.50047e-09	2.79346e-09	3.67149e-09	7.14322e-09	1.63828e-08	2.2274e-08	1.55447e-08	6.19601e-09	3.19931e-09	2.02256e-09	5.05641e-10	2.05183e-07	8.20733e-07	1.2311e-06	8.20733e-07	2.05935e-07	3.00914e-09	4.56548e-09	3.21629e-09	2.9095e-09	7.59308e-09	1.28981e-08	8.79722e-06	3.51435e-05	5.27037e-05
