# Supplementary material for: Impaired Cell Cycle Progression and Self-Renewal of Fetal Neural Stem and Progenitor Cells in a Murine Model of Intrauterine Growth Restriction
Source: Front Cell Dev Biol. 2022 Jul 12;10:821848. doi: 10.3389/fcell.2022.821848 (PMC9314876; doi:10.3389/fcell.2022.821848)
Supplement: Supplementary file 3 [file DataSheet2.ZIP › Data-FigureS5/RNASEQ92/logs/salmon_quant.log]

[2019-08-12 18:01:59.303] [jointLog] [info] Fragment incompatibility prior below threshold.  Incompatible fragments will be ignored.
[2019-08-12 18:01:59.303] [jointLog] [info] Usage of --validateMappings implies use of minScoreFraction. Since not explicitly specified, it is being set to 0.65
[2019-08-12 18:01:59.303] [jointLog] [info] Usage of --validateMappings implies a default consensus slack of 0.2. Setting consensusSlack to 0.2.
[2019-08-12 18:01:59.303] [jointLog] [info] parsing read library format
[2019-08-12 18:01:59.303] [jointLog] [info] There is 1 library.
[2019-08-12 18:01:59.380] [jointLog] [info] Loading Quasi index
[2019-08-12 18:01:59.384] [jointLog] [info] Loading 32-bit quasi index
[2019-08-12 18:02:26.140] [jointLog] [info] done
[2019-08-12 18:02:26.140] [jointLog] [info] Index contained 116,546 targets
[2019-08-12 18:02:27.865] [jointLog] [info] Automatically detected most likely library type as ISR
[2019-08-12 18:04:14.659] [jointLog] [info] Thread saw mini-batch with a maximum of 1.90% zero probability fragments
[2019-08-12 18:04:14.717] [jointLog] [info] Thread saw mini-batch with a maximum of 1.86% zero probability fragments
[2019-08-12 18:04:14.732] [jointLog] [info] Thread saw mini-batch with a maximum of 1.84% zero probability fragments
[2019-08-12 18:04:14.749] [jointLog] [info] Thread saw mini-batch with a maximum of 1.74% zero probability fragments
[2019-08-12 18:04:14.777] [jointLog] [info] Thread saw mini-batch with a maximum of 1.80% zero probability fragments
[2019-08-12 18:04:14.779] [jointLog] [info] Thread saw mini-batch with a maximum of 1.82% zero probability fragments
[2019-08-12 18:04:14.785] [jointLog] [info] Thread saw mini-batch with a maximum of 1.84% zero probability fragments
[2019-08-12 18:04:15.023] [fileLog] [info] 
At end of round 0
==================
Observed 19523968 total fragments (19523968 in most recent round)

[2019-08-12 18:04:14.798] [jointLog] [info] Thread saw mini-batch with a maximum of 1.76% zero probability fragments
[2019-08-12 18:04:15.023] [jointLog] [info] Computed 345,280 rich equivalence classes for further processing
[2019-08-12 18:04:15.023] [jointLog] [info] Counted 14,240,329 total reads in the equivalence classes 
[2019-08-12 18:04:15.033] [jointLog] [info] Number of mappings discarded because of alignment score : 1,292,955
[2019-08-12 18:04:15.033] [jointLog] [info] Number of fragments entirely discarded because of alignment score : 511,172
[2019-08-12 18:04:15.033] [jointLog] [info] Number of fragments discarded because they are best-mapped to decoys : 0
[2019-08-12 18:04:15.033] [jointLog] [info] Number of fragments discarded because they have only dovetail (discordant) mappings : 23,047
[2019-08-12 18:04:15.033] [jointLog] [info] Mapping rate = 72.9377%

[2019-08-12 18:04:15.033] [jointLog] [info] finished quantifyLibrary()
[2019-08-12 18:04:15.087] [jointLog] [info] Starting optimizer
[2019-08-12 18:04:15.174] [jointLog] [info] Marked 0 weighted equivalence classes as degenerate
[2019-08-12 18:04:15.188] [jointLog] [info] iteration = 0 | max rel diff. = 8664.97
[2019-08-12 18:04:15.332] [jointLog] [info] iteration 11, adjusting effective lengths to account for biases
[2019-08-12 18:04:55.644] [jointLog] [info] Computed expected counts (for bias correction)
[2019-08-12 18:04:55.644] [jointLog] [info] processed bias for 0.0% of the transcripts
[2019-08-12 18:05:00.023] [jointLog] [info] processed bias for 10.0% of the transcripts
[2019-08-12 18:05:04.283] [jointLog] [info] processed bias for 20.0% of the transcripts
[2019-08-12 18:05:08.252] [jointLog] [info] processed bias for 30.0% of the transcripts
[2019-08-12 18:05:12.742] [jointLog] [info] processed bias for 40.0% of the transcripts
[2019-08-12 18:05:17.270] [jointLog] [info] processed bias for 50.0% of the transcripts
[2019-08-12 18:05:21.860] [jointLog] [info] processed bias for 60.0% of the transcripts
[2019-08-12 18:05:23.858] [jointLog] [info] processed bias for 100.0% of the transcripts
[2019-08-12 18:05:25.177] [jointLog] [info] iteration = 100 | max rel diff. = 7.39321
[2019-08-12 18:05:26.612] [jointLog] [info] iteration = 200 | max rel diff. = 2.82509
[2019-08-12 18:05:28.049] [jointLog] [info] iteration = 300 | max rel diff. = 1.06799
[2019-08-12 18:05:29.491] [jointLog] [info] iteration = 400 | max rel diff. = 1.22469
[2019-08-12 18:05:30.942] [jointLog] [info] iteration = 500 | max rel diff. = 0.873907
[2019-08-12 18:05:32.389] [jointLog] [info] iteration = 600 | max rel diff. = 0.411991
[2019-08-12 18:05:33.826] [jointLog] [info] iteration = 700 | max rel diff. = 0.117646
[2019-08-12 18:05:35.263] [jointLog] [info] iteration = 800 | max rel diff. = 0.11248
[2019-08-12 18:05:36.635] [jointLog] [info] iteration = 900 | max rel diff. = 0.431982
[2019-08-12 18:05:37.931] [jointLog] [info] iteration = 1,000 | max rel diff. = 0.29846
[2019-08-12 18:05:39.219] [jointLog] [info] iteration = 1,100 | max rel diff. = 0.0246255
[2019-08-12 18:05:40.506] [jointLog] [info] iteration = 1,200 | max rel diff. = 0.793597
[2019-08-12 18:05:41.902] [jointLog] [info] iteration = 1,300 | max rel diff. = 0.927673
[2019-08-12 18:05:43.342] [jointLog] [info] iteration = 1,400 | max rel diff. = 0.025091
[2019-08-12 18:05:44.776] [jointLog] [info] iteration = 1,500 | max rel diff. = 0.0493246
[2019-08-12 18:05:46.211] [jointLog] [info] iteration = 1,600 | max rel diff. = 0.0992516
[2019-08-12 18:05:47.671] [jointLog] [info] iteration = 1,700 | max rel diff. = 0.366219
[2019-08-12 18:05:49.096] [jointLog] [info] iteration = 1,800 | max rel diff. = 0.0135828
[2019-08-12 18:05:50.543] [jointLog] [info] iteration = 1,900 | max rel diff. = 0.0435539
[2019-08-12 18:05:50.908] [jointLog] [info] iteration = 1,926 | max rel diff. = 0.00247562
[2019-08-12 18:05:50.911] [jointLog] [info] Finished optimizer
[2019-08-12 18:05:50.911] [jointLog] [info] writing output 
