# Supplementary material for: Impaired Cell Cycle Progression and Self-Renewal of Fetal Neural Stem and Progenitor Cells in a Murine Model of Intrauterine Growth Restriction
Source: Front Cell Dev Biol. 2022 Jul 12;10:821848. doi: 10.3389/fcell.2022.821848 (PMC9314876; doi:10.3389/fcell.2022.821848)
Supplement: Supplementary file 3 [file DataSheet2.ZIP › Data-FigureS5/RNASEQ92/aux_info/ambig_info.tsv]

UniqueCount	AmbigCount
0	0
0	0
0	0
0	0
0	0
0	0
0	0
0	0
0	0
0	0
0	0
0	0
0	0
0	0
0	0
0	0
0	0
0	0
0	0
0	0
0	0
0	0
0	0
0	0
0	0
0	0
0	0
0	0
0	0
0	0
0	0
0	0
0	0
0	0
0	0
0	0
0	0
0	0
0	0
0	0
0	0
0	0
0	0
0	0
0	0
0	0
0	0
0	0
0	0
0	0
0	0
0	0
0	0
0	0
0	0
0	0
0	0
0	0
0	0
0	0
0	0
0	0
0	0
0	0
0	0
0	0
0	0
0	0
0	0
0	0
0	0
0	0
0	0
0	0
0	0
0	0
0	0
0	0
0	0
0	0
0	0
0	0
0	0
0	0
0	0
0	0
0	0
0	0
0	0
0	0
0	0
0	0
0	0
0	0
0	0
0	0
0	0
0	0
0	0
0	0
0	0
0	0
0	0
0	0
0	0
0	0
0	0
0	0
0	0
0	0
0	0
0	0
0	0
0	0
0	0
0	0
0	0
0	0
0	0
0	0
0	0
0	0
0	0
0	0
0	0
0	0
0	0
0	0
0	0
0	0
0	0
0	0
0	0
0	0
0	0
0	0
0	0
0	0
0	0
0	0
0	0
0	0
0	0
0	0
0	0
0	0
0	0
0	0
0	0
0	0
0	0
0	0
0	0
0	0
0	0
0	0
0	0
0	0
0	0
0	0
0	0
0	0
0	0
0	0
0	0
0	0
0	0
0	0
0	0
0	0
0	0
0	0
0	0
0	0
0	0
0	0
0	0
0	0
0	0
0	0
0	0
0	0
0	0
0	0
0	0
0	0
0	0
0	0
0	0
0	0
0	0
0	0
0	0
0	0
0	0
0	0
0	0
0	0
0	0
6	4
0	2
0	0
0	0
0	2
0	4
0	4
0	0
0	0
0	0
0	0
0	0
3	11
1	8
7	12
6	6
0	6
0	0
0	0
1	1
0	0
0	0
0	0
4	3
0	3
0	3
0	2
0	2
0	0
0	0
0	0
0	0
0	2
0	3
0	2
0	0
0	2
0	0
0	1
0	2
0	0
0	0
0	0
0	0
0	0
0	0
0	0
0	0
0	0
0	0
0	0
0	0
0	0
1	18
0	18
0	1
0	1
0	1
0	1
0	0
0	0
2	3
0	3
0	32
8	1
0	31
0	17
0	31
60	85
3	41
0	72
0	55
0	13
0	50
0	0
4	9
1	9
0	0
5	3448
0	365
0	32
0	25
0	32
0	0
0	0
0	0
0	0
0	0
0	0
0	0
0	0
0	0
0	0
0	0
0	0
0	0
0	0
0	0
0	0
2	0
0	0
0	0
0	0
0	0
0	0
0	0
0	0
0	0
0	0
0	0
11	111
0	5
0	5
0	5
0	5
0	5
0	5
0	0
0	0
0	0
0	5
0	0
0	0
0	1
0	54
0	54
11	50
1	21
1	21
0	0
0	0
0	0
0	0
0	0
0	0
0	0
0	0
0	0
0	0
0	0
0	0
0	0
0	0
0	0
0	0
0	0
0	0
0	0
0	0
0	0
0	0
0	0
0	0
0	1132
0	1227
0	1412
0	378
4	604
8	153
0	423
3	124
0	5
0	65
1	0
0	1412
0	0
0	0
0	0
0	0
1	0
0	1
0	1
0	0
0	0
0	0
0	0
0	0
0	0
0	0
2	0
0	0
0	0
0	0
0	0
0	0
0	0
0	0
0	0
0	0
0	0
0	0
0	0
0	0
0	0
0	0
0	0
0	0
0	0
0	0
0	0
0	0
0	0
0	0
0	0
0	0
0	0
0	0
0	0
1	0
0	0
3	18
1	18
0	0
0	0
0	0
0	0
0	0
0	0
0	0
0	0
0	0
0	0
0	0
0	0
0	0
0	0
0	0
0	0
0	0
0	0
0	0
0	0
0	0
0	0
0	0
0	0
0	0
0	0
0	0
0	0
0	0
0	0
0	0
0	0
0	0
0	0
0	0
0	0
0	0
0	0
0	0
0	0
0	0
0	0
0	0
0	0
0	0
0	0
0	0
0	0
0	0
0	0
0	0
1	0
0	0
0	0
0	0
0	0
0	0
0	0
0	0
0	0
0	0
0	0
0	0
0	0
0	0
0	0
0	0
0	0
0	0
0	0
0	0
0	0
0	0
0	0
0	0
0	0
0	0
0	0
0	0
0	0
0	0
0	0
0	0
0	0
0	0
0	0
0	0
0	0
0	0
0	0
0	0
0	0
0	0
0	0
0	0
0	0
0	0
0	0
0	0
0	0
0	0
0	0
0	0
0	0
0	0
0	0
0	0
0	0
0	0
0	0
0	0
0	0
0	0
0	0
0	0
0	0
0	0
0	0
0	0
0	0
0	0
0	0
0	0
0	0
0	0
0	0
0	0
0	0
0	0
0	0
0	0
0	0
0	0
0	0
0	0
0	0
0	0
0	0
0	0
0	0
0	0
0	0
0	0
0	0
0	0
0	0
0	0
0	0
0	0
0	0
0	0
0	0
0	0
0	0
0	0
0	0
0	0
0	0
0	0
0	0
0	0
0	0
0	0
0	0
0	0
0	0
0	0
0	0
0	0
0	0
0	0
0	0
0	0
0	0
0	0
0	0
0	0
0	0
0	0
0	0
0	0
0	0
0	0
0	0
0	0
0	0
0	0
0	0
0	0
0	0
0	0
0	0
0	0
0	0
0	0
0	0
0	0
0	0
0	0
0	0
0	0
0	0
0	0
0	0
0	0
0	0
0	0
0	0
0	0
0	0
0	0
0	0
0	0
0	0
0	0
0	0
0	0
0	0
0	0
0	0
0	0
0	0
0	0
0	0
0	0
0	0
0	0
0	0
0	0
0	0
0	0
0	0
0	0
0	0
0	0
0	0
0	0
0	0
0	0
0	0
0	0
0	0
0	0
0	0
0	0
0	0
0	0
0	0
0	0
0	0
0	0
0	0
0	0
0	0
0	0
0	0
0	0
0	0
0	0
0	0
0	0
0	0
0	0
0	0
0	0
0	0
0	0
0	0
0	0
0	0
0	0
0	0
0	0
0	0
0	0
0	0
0	0
0	0
0	0
0	0
0	0
0	0
0	0
0	0
0	0
0	0
0	0
0	0
0	0
0	0
0	0
0	0
0	0
0	0
0	0
0	0
0	0
0	0
0	0
0	0
0	0
0	0
0	0
0	0
0	0
0	0
0	0
0	0
0	0
0	0
0	0
0	0
0	0
0	0
0	0
0	0
0	0
0	0
0	0
0	0
0	0
0	0
0	0
0	0
0	0
0	0
0	0
0	0
0	0
0	0
0	0
0	0
0	0
0	0
0	0
0	0
0	0
0	0
0	0
0	0
0	0
0	0
0	0
0	0
0	0
0	0
0	0
0	0
0	0
0	0
0	0
0	0
0	0
0	0
0	0
0	0
0	0
0	0
0	0
0	0
0	0
0	0
0	0
0	0
0	0
0	0
0	0
0	0
0	0
0	0
0	0
0	0
0	0
0	0
0	0
0	0
0	0
0	0
0	0
0	0
0	0
0	0
0	0
0	0
0	0
0	0
0	0
0	0
0	0
0	0
0	0
0	0
0	0
47557	13
663	0
15812	64
16910	11573
186	4499
5	2362
0	38775
3	33162
2077	1
24	36653
70317	34961
13422	32
28990	0
16	3
0	478
0	526
0	379
8	540
1	101
0	37
1	231
0	391
2	177
0	111
1	160
11	100
4854	2912
14	1240
14	644
4	524
9	990
99	11
0	386
10	214
0	385
15	198
1	380
2	50
0	2
0	23
0	81
0	127
3	175
2	73
3	37
80	167
0	36
1	56
0	402
0	0
0	0
0	0
0	0
537	816
18	18
0	154
1	805
3	214
2	143
0	26
1	88
1	81
134	0
575	1991
148	1991
410	429
17	155
3	25
2	113
3	55
19	148
5	266
6	19
0	367
0	166
0	13
9	367
0	395
8	417
0	312
0	383
0	344
4	74
19	53
0	46
7	119
3	268
16	145
0	117
0	69
0	0
5779	2961
14	79
0	74
0	72
234	480
0	467
2	4
1	81
0	337
3	47
1	49
578	105
0	35
0	21
0	37
1	35
7	1154
62	1317
23	364
6	0
0	47
0	222
0	21
0	19
0	49
0	29
0	18
6	1
11	12
0	1041
0	945
0	684
4	171
2	49
0	36
0	45
3	46
7	19
6	2
1	0
0	9
0	4
1	3
1	39
3	39
4	32
1	39
0	0
0	0
53	531
18	527
0	50
0	0
5	158
5	37
0	0
10	1486
1	1489
21	703
8	843
0	86
5	1090
1	56
0	17
0	85
12	83
18	98
69	402
3	402
0	0
0	61
0	60
5	55
1	2
0	49
0	4
0	15
0	14
0	12
0	13
0	1
1	46
0	0
506	677
4	117
0	401
0	661
26	2
0	0
0	1
1	1
0	0
0	0
0	0
1	16
1	20
0	16
0	13
0	12
0	1
0	2
0	8
0	5
0	0
0	1
0	2
0	2
0	2
0	0
0	0
1	0
0	0
4	0
0	4
0	3
0	3
0	0
0	4
0	4
0	0
0	0
0	1
0	0
16105	2130
0	0
0	429
1	1214
34	1002
0	1015
0	1404
1	4
197	800
64	402
7	115
120	1269
3	576
0	145
3	101
2	191
0	196
8	22
2	109
3	200
281	223
5	6
31	217
0	69
492	69
173	0
0	1
0	1
69	0
207	525
5	105
4	90
427	384
2	111
21	114
1	3
150	92
0	48
0	5
0	80
701	56
7	56
14	717
0	76
0	151
16	226
88	705
0	128
6	117
0	385
0	361
3	183
13	137
49	263
0	8
0	8
0	5
44	5
4	169
0	169
0	11
2	0
53	628
0	373
1	628
3	1
1	8
3	4
5	12
15	941
21	940
0	4
31	209
19	170
2	32
0	1
1	0
0	11
0	15
0	160
0	4
0	88
1	2
0	8
0	0
0	0
0	0
0	0
0	0
0	0
0	0
0	0
0	0
0	0
0	0
0	0
8	257
15	257
0	181
0	0
0	0
0	0
0	0
0	0
0	0
0	0
0	0
0	47
0	45
3	12
0	35
0	24
0	0
0	0
136	431
2	1
2	16
2	22
2	410
1	9
40	9
5	122
1	0
0	0
0	0
0	0
0	255
2	255
0	263
0	10
0	22
0	20
0	0
0	0
0	0
0	0
0	0
0	0
0	0
0	0
246	150
1	35
0	149
10	56
7	1588
0	180
0	156
1	10
0	50
0	1595
0	0
8	85
0	85
11	113
34	119
0	26
0	30
0	0
0	1
0	0
3	14
1	30
0	0
0	77
19	1900
7	5
5	1767
0	1926
119	1664
3	439
93	0
1030	0
192	63
7	57
0	68
66	0
0	365
0	0
0	32
0	21
0	354
0	35
1	367
404	0
5	0
910	269
8	134
22	50
33	161
404	114
2	8
0	107
8	95
422	1177
0	1027
0	6
5	354
12	125
1	0
0	150
132	547
6	88
1	540
0	348
1	168
0	1020
0	6
7	365
3	268
2	370
0	267
1	95
56	290
0	278
1	276
0	274
3	161
0	197
6	161
0	0
0	72
1	281
13	203
1	186
0	151
16	964
21	942
0	987
19	988
24	0
219	76
42	106
3	76
0	5
0	0
0	0
0	0
0	0
0	0
0	0
0	0
0	0
224	19
2	19
32	179
73	270
35	89
0	53
3	163
0	165
8	15
42	181
0	166
13	72
49	15
0	16
1	18
1	105
0	109
0	87
0	27
0	35
0	34
0	26
1	22
0	27
0	0
74	15
0	15
7	120
0	2
0	470
0	416
0	470
2	214
2	207
11	58
4	178
0	157
21	1
4	53
17	32
2	71
4	26
178	19
25	31
0	11
3	2
8	102
10	17
1	3268
34	382
15	50
7	271
0	48
0	190
0	3257
0	0
0	0
0	383
0	380
6	60
3	56
0	58
0	53
0	41
1	43
8	2
9	0
20	18
0	5
3	14
4	2
0	154
0	69
0	115
0	107
0	37
0	45
2	40
1	107
1	148
0	23
0	78
4	147
12	152
1	105
1	20
0	39
0	30
0	127
0	18
0	33
0	38
0	154
85	2882
0	2927
2	1080
13	0
81	191
26	213
0	1169
7	1287
32	601
310	384
4	53
0	1
2	0
0	0
109	2120
5	2242
5	2074
5	145
0	51
5	43
1	3
46	927
0	468
5	403
0	569
0	470
35	0
178	1316
3	594
3	283
4	858
2	193
3	9
0	64
0	556
1	35
1	43
0	34
0	125
4	125
0	1190
2	34
0	27
0	25
0	7
0	17
0	8
397	1553
63	1380
1	100
9	160
2	157
14	227
3	142
0	3
4	23
1	2
0	8
41	43
0	41
0	6
0	6
1	6
534	741
8	652
1551	4950
0	3604
0	2221
62	3930
1	2531
0	0
52	2064
16	118
12	630
6	211
5	207
111	5
8	49
43	1392
2	111
12	63
11	138
6	18
44	10
252	73
2	73
1	0
0	2
19	0
267	383
16	205
2	217
85	367
0	284
0	367
0	176
1	7
8	39
4	2
0	363
0	931
88	910
1	722
14	842
10	940
0	29
0	97
0	802
1	14
0	0
0	0
0	0
0	0
2	10
0	0
0	6
0	5
0	4
1	6
0	6
0	0
0	3
4	1256
0	2082
0	82
0	108
1362	2075
4	1084
0	166
1	9
0	415
0	132
0	37
1	10
18	75
10	25
0	245
0	129
0	690
1	73
458	3
6	3
12	190
0	8
0	8
0	23
48	22
0	38
1	25
3	154
9	61
0	0
0	0
0	0
0	0
0	0
0	0
0	49
16	147
15	147
0	49
40	2056
0	2046
0	2024
19	79
5	318
1	2069
2384	97
51	102
0	49
1	45
4	3
13	697
4	805
0	10
3	809
7	121
5	596
16	807
4	816
2	7
3	9
20	189
0	2
89	279
24	276
3	20
407	160
4	33
4	33
7	53
4	38
1195	168
1	51
0	110
0	5
0	5
0	1
0	0
0	0
482	405
0	399
1	32
2	0
0	3
2	26
0	3
0	3
0	0
0	0
0	0
0	3
0	0
18	6618
18	1929
78	8214
27	334
305	697
2	197
3	178
39	239
0	13
0	3
8	51
11	25
0	100
0	0
0	0
7	66
0	728
0	33
0	24
11	138
162	793
0	115
10	255
42	145
8	18
1	76
0	480
13	560
0	735
5	718
0	738
0	433
2008	0
0	6
0	6
0	4
2	0
0	0
0	0
0	0
437	301
1	301
5	46
0	47
4	54
1	207
139	55
3	55
1	0
0	0
0	0
0	0
2	189
0	16
0	22
19	50
0	106
0	62
2	161
0	13
0	5
5	55
2	79
0	62
0	0
0	0
0	99
8	246
0	246
0	4299
52	4180
0	2081
2	318
4	211
13	203
9	99
3	70
0	4299
327	1009
0	16
10	51
0	31
0	30
0	61
1	64
0	43
1	25
1	12
14	1806
0	1760
3	229
8	583
69	1423
1	312
1	174
2	99
0	306
1	76
0	166
25	797
0	114
0	175
0	183
0	527
0	35
0	49
1	80
57	243
226	456
1	16
1	109
10	380
4	46
21	506
2	52
2	163
0	21
271	129
8	129
0	14
0	0
0	687
34	443
0	332
0	67
1	80
0	168
0	7
1	76
3	86
0	606
35	731
63	731
12	0
16	0
1	2
0	0
1	0
0	3
0	2
0	2
0	3
0	2
0	0
2	0
0	0
0	0
1	1
1	0
0	0
14	22
0	22
0	64
0	10
0	10
0	6
0	10
0	3
1	6
0	3
0	6
0	3
0	1
0	2
0	0
0	0
3	31
4	31
280	608
51	28
0	20
0	14
717	239
1	86
1	156
0	0
0	1
0	1
2	69
0	1
0	108
1	99
9	478
4	533
78	38
4	379
11	120
0	30
2	34
0	13
0	36
1	24
0	26
0	32
0	25
0	23
0	8
0	20
0	21
1	13
6	21
0	20
29	8
1	23
44	0
0	0
0	0
0	4
0	4
1	16
0	4
0	4
0	3
0	0
0	3
0	4
0	4
59	726
36	801
9	324
0	0
0	3
0	3
0	0
0	3
62	632
2	632
5	160
3	0
1	342
895	471
24	130
0	338
3	96
14	139
0	8
0	8
11514	362
0	356
2	589
20	589
21	240
6	105
2	79
13	20
0	1853
0	1701
0	294
1	371
0	1928
29	996
2	117
42	372
6	534
0	414
1	121
0	41
0	55
5	28
29	3
0	48
0	214
456	863
9	379
2	281
5	108
0	1530
3	15
0	51
32	398
1	29
0	24
0	29
0	25
0	753
5	1549
0	227
44	506
10	182
4	50
0	42
1	169
1	67
0	109
5	52
0	184
0	0
0	0
0	0
0	0
0	0
0	0
1	94
2	69
0	1
1	128
0	11
1	0
0	114
0	11
0	6
0	5
0	27
0	0
2	126
0	3
1	10
0	0
0	10
0	0
0	0
1492	768
1	260
4	121
6	172
1	215
0	22
160	22
8	16
0	0
0	0
2	1213
3	818
61	505
1	1214
1	1199
0	0
0	0
2	283
0	173
0	240
1	175
21	44
1	12
11	274
0	10
0	0
0	0
0	0
0	0
0	0
20	1028
32	928
5	359
10	82
0	100
0	204
22	28
11	117
0	219
64	2872
61	2872
3	83
6	58
12	4
1	0
0	13
6	13
0	13
0	1
0	1
1	0
1	983
3	962
0	1050
1	288
0	113
1	827
1	93
0	257
4	253
27	113
3	317
4	276
0	107
1	102
0	20
10	130
0	138
1	128
7	15
1	8
0	0
1	0
0	0
0	0
0	0
0	0
162	0
0	0
0	0
2	0
0	0
0	2
0	0
0	0
0	0
0	0
81	41
2	14
0	33
0	21
0	0
5	45
3	56
5	68
7	36
0	21
5	22
53	0
6	604
7	21
8	584
0	42
0	54
4	6
10	447
15	46
9	7
4	62
2	2
1	33
6	310
0	298
0	290
10	26
0	298
0	261
7	82
0	93
0	56
11	59
0	43
[truncated: 114,547 more rows]
