# Supplementary material for: Impaired Cell Cycle Progression and Self-Renewal of Fetal Neural Stem and Progenitor Cells in a Murine Model of Intrauterine Growth Restriction
Source: Front Cell Dev Biol. 2022 Jul 12;10:821848. doi: 10.3389/fcell.2022.821848 (PMC9314876; doi:10.3389/fcell.2022.821848)
Supplement: Supplementary file 3 [file DataSheet2.ZIP › Data-FigureS5/RNASEQ92/libParams/flenDist.txt]

1.28472e-42	1.91495e-42	2.84977e-42	4.23416e-42	6.28102e-42	9.30248e-42	1.37554e-41	2.03072e-41	2.99319e-41	4.40477e-41	6.47169e-41	9.4933e-41	1.39034e-40	2.03297e-40	2.96789e-40	4.32581e-40	6.29496e-40	9.14585e-40	1.32666e-39	1.92133e-39	2.7781e-39	4.01051e-39	5.78038e-39	8.318e-39	1.19505e-38	1.71419e-38	2.45492e-38	3.5101e-38	5.01081e-38	7.14169e-38	1.01625e-37	1.44379e-37	6.41276e-10	2.39053e-06	1.2693e-05	3.01559e-05	4.53757e-05	5.33553e-05	5.7833e-05	6.51691e-05	7.62851e-05	8.70629e-05	9.85417e-05	0.000111217	0.000121229	0.000131055	0.000142824	0.000151364	0.000157776	0.000175304	0.000210429	0.000247819	0.000271157	0.000282583	0.00029365	0.000317153	0.000353747	0.000388333	0.000416491	0.000447452	0.000485678	0.000530808	0.000579337	0.000624565	0.000664396	0.000708175	0.000759325	0.000807156	0.000857357	0.000920135	0.000982651	0.00103982	0.00111009	0.00120245	0.001296	0.00137804	0.00147215	0.0015795	0.00166931	0.00175712	0.00187166	0.00198561	0.00208334	0.00219064	0.00230961	0.00242046	0.00251554	0.002609	0.00272814	0.00287788	0.00303409	0.00317112	0.0032949	0.00342955	0.0035667	0.00369603	0.00383281	0.00397481	0.00412155	0.0042857	0.00443966	0.0045684	0.00471473	0.0048831	0.00504012	0.00518878	0.00533443	0.00547314	0.00562913	0.0057886	0.00588678	0.00594366	0.00602168	0.00612949	0.00628834	0.00647524	0.00660109	0.00666787	0.00676746	0.0069278	0.00705954	0.00709711	0.00711107	0.00717507	0.0072561	0.00731844	0.00739538	0.00748511	0.00754238	0.00762381	0.00775584	0.0078117	0.00778265	0.00778464	0.00782363	0.00786819	0.00790554	0.00790643	0.0078786	0.00783998	0.00781312	0.00782252	0.00783115	0.0078377	0.00788987	0.00794016	0.0079217	0.00786474	0.00783094	0.00782953	0.00780947	0.00773244	0.00763243	0.00755782	0.00749746	0.00742701	0.00737229	0.00734623	0.00730824	0.00725343	0.00720941	0.00716455	0.00710617	0.00704013	0.00697924	0.00692738	0.0068494	0.00673673	0.00663023	0.00653067	0.00642505	0.0063703	0.00639047	0.00638557	0.00629739	0.00620685	0.00616944	0.00612183	0.00601483	0.0059086	0.00585451	0.00581093	0.00573138	0.00563375	0.00557994	0.00556065	0.00546418	0.00528065	0.0051373	0.00507204	0.00504238	0.00505493	0.0050558	0.0049583	0.00482742	0.00476927	0.00474015	0.00465152	0.00455141	0.00449601	0.00443583	0.00437694	0.00435469	0.00432704	0.00427184	0.00419279	0.00409585	0.00401756	0.00396248	0.00391527	0.00387739	0.00382391	0.00373096	0.00362991	0.00356092	0.00351374	0.00346492	0.00339995	0.00331425	0.00323293	0.00316377	0.00310494	0.00307855	0.00306238	0.0030144	0.00295711	0.00292792	0.00291232	0.00287406	0.00280159	0.00271055	0.00263916	0.00261998	0.00263087	0.0026127	0.0025457	0.00247746	0.00244714	0.00242154	0.0023566	0.0022772	0.00223824	0.00223215	0.00220407	0.00214826	0.0021066	0.00209523	0.00209276	0.0020589	0.001984	0.00192833	0.00192804	0.00193371	0.001908	0.00186669	0.00181786	0.00176003	0.00170813	0.00167166	0.00164113	0.00160959	0.00158182	0.00155586	0.00152749	0.0015093	0.00150613	0.00149018	0.00144816	0.00140889	0.00138589	0.00137057	0.00135784	0.0013367	0.00131019	0.00128873	0.00126288	0.00122468	0.00118862	0.00117365	0.00116498	0.00113518	0.00109725	0.00108146	0.00108377	0.0010713	0.00103654	0.00100152	0.000972627	0.000948677	0.000934244	0.000925381	0.000918313	0.000918655	0.0009223	0.000908114	0.000866164	0.000813647	0.000776611	0.000769268	0.000788097	0.000807566	0.000794968	0.000757809	0.000738468	0.000743788	0.00074403	0.000726782	0.000702657	0.000686406	0.00068406	0.000686014	0.000671999	0.00064507	0.000631287	0.000623646	0.000602959	0.000586857	0.000595867	0.000610823	0.000597988	0.000563319	0.000534375	0.000514654	0.000497028	0.000480944	0.000469065	0.000462231	0.000458812	0.000459238	0.000460047	0.000455507	0.000447558	0.000442961	0.000443059	0.000436529	0.000418115	0.000399799	0.000385189	0.000371632	0.000367239	0.00037021	0.000363006	0.000342877	0.000325034	0.000317726	0.00031679	0.000314742	0.000307808	0.000300322	0.000300694	0.000308238	0.000314577	0.000313217	0.000301861	0.000291171	0.000290211	0.000290009	0.000284361	0.000275374	0.000265529	0.000256709	0.00024675	0.000237152	0.000230277	0.000223721	0.000218429	0.00021626	0.00021794	0.000219756	0.000214299	0.000205587	0.000200988	0.00019757	0.000195446	0.000196966	0.000192031	0.000175803	0.000166365	0.000177092	0.000189872	0.000184536	0.000173155	0.000170295	0.000169292	0.000167757	0.000166882	0.000160154	0.000148114	0.000136794	0.000127828	0.000123172	0.000124197	0.000126656	0.000125539	0.000122615	0.000124243	0.000128163	0.000123308	0.000109469	9.78822e-05	9.40373e-05	9.60205e-05	9.92121e-05	0.000101163	0.00010353	0.000105838	0.000105489	0.00010187	9.74424e-05	9.35039e-05	8.92175e-05	8.74095e-05	9.01609e-05	9.18797e-05	8.60034e-05	7.68445e-05	7.48089e-05	8.08842e-05	8.69136e-05	8.72807e-05	8.41787e-05	8.05399e-05	7.57994e-05	7.17815e-05	7.01398e-05	6.82144e-05	6.59973e-05	6.59657e-05	6.45972e-05	5.86519e-05	5.25892e-05	4.95524e-05	4.87448e-05	4.98022e-05	5.30871e-05	5.84473e-05	6.11439e-05	5.79649e-05	5.29679e-05	4.83853e-05	4.47958e-05	4.47839e-05	4.65909e-05	4.6467e-05	4.42677e-05	4.10457e-05	3.72842e-05	3.3309e-05	3.07297e-05	3.26141e-05	3.79195e-05	3.88216e-05	3.30634e-05	2.90698e-05	2.9554e-05	2.96788e-05	2.94567e-05	3.10716e-05	3.34198e-05	3.43134e-05	3.40207e-05	3.43676e-05	3.33705e-05	2.89034e-05	2.49569e-05	2.42644e-05	2.4181e-05	2.44385e-05	2.5643e-05	2.52533e-05	2.42456e-05	2.48903e-05	2.443e-05	2.19809e-05	2.07674e-05	2.17584e-05	2.31656e-05	2.30495e-05	2.13304e-05	1.91824e-05	1.74613e-05	1.70145e-05	1.71618e-05	1.73325e-05	1.89058e-05	2.08439e-05	2.2195e-05	2.45847e-05	2.53341e-05	2.20396e-05	1.87586e-05	1.72982e-05	1.59007e-05	1.48173e-05	1.46954e-05	1.59738e-05	1.81481e-05	1.88803e-05	1.72232e-05	1.39495e-05	1.14083e-05	1.25457e-05	1.5827e-05	1.68135e-05	1.44539e-05	1.13505e-05	9.84193e-06	9.49276e-06	9.40498e-06	9.73057e-06	9.57491e-06	8.20411e-06	6.79213e-06	6.42881e-06	6.38535e-06	6.25198e-06	7.27988e-06	9.10049e-06	9.63615e-06	8.51243e-06	6.66898e-06	4.90239e-06	3.82924e-06	3.67552e-06	4.47678e-06	5.6586e-06	6.36387e-06	6.79217e-06	7.24724e-06	7.82292e-06	8.959e-06	9.6485e-06	7.97889e-06	5.32146e-06	4.89766e-06	6.01784e-06	6.65439e-06	7.03557e-06	6.76124e-06	5.48994e-06	4.53365e-06	4.53791e-06	4.65071e-06	4.20465e-06	3.62568e-06	3.48568e-06	3.62344e-06	3.7437e-06	4.10035e-06	4.50243e-06	4.27884e-06	3.631e-06	3.32837e-06	3.50932e-06	3.52422e-06	3.01481e-06	2.44897e-06	2.35446e-06	2.43486e-06	1.97735e-06	1.18962e-06	9.61251e-07	1.47226e-06	1.90961e-06	1.81792e-06	1.6251e-06	1.53247e-06	1.63888e-06	2.06719e-06	2.61336e-06	3.65667e-06	5.14657e-06	5.4823e-06	4.24694e-06	2.81405e-06	1.96855e-06	1.81782e-06	2.16497e-06	2.4241e-06	2.28682e-06	1.93486e-06	1.65502e-06	1.63282e-06	1.81602e-06	1.86806e-06	1.74785e-06	1.79427e-06	2.10663e-06	2.62603e-06	3.00104e-06	2.63229e-06	1.67369e-06	8.26949e-07	4.36108e-07	5.02193e-07	8.6333e-07	1.40563e-06	2.07338e-06	2.28396e-06	1.85838e-06	1.81005e-06	2.20409e-06	2.16836e-06	1.97639e-06	2.06262e-06	1.83513e-06	1.00707e-06	3.49961e-07	4.71598e-07	1.07842e-06	1.43179e-06	1.18546e-06	7.7775e-07	5.74769e-07	4.61178e-07	3.42766e-07	2.34395e-07	3.29203e-07	7.72984e-07	1.08405e-06	7.99244e-07	3.39737e-07	2.12155e-07	2.53925e-07	3.07598e-07	6.14463e-07	1.05467e-06	1.02668e-06	5.46388e-07	2.3808e-07	2.01123e-07	3.49145e-07	8.94578e-07	1.29167e-06	1.00179e-06	8.57971e-07	1.16398e-06	1.04258e-06	6.10786e-07	6.8355e-07	9.19667e-07	6.46797e-07	3.06192e-07	5.32319e-07	1.03483e-06	1.13885e-06	7.52116e-07	3.1441e-07	1.01675e-07	7.81435e-08	1.74984e-07	3.74788e-07	4.9114e-07	3.31932e-07	9.54543e-08	7.57223e-09	7.13711e-09	2.72172e-08	6.93941e-08	8.87449e-08	5.66349e-08	2.11982e-08	7.80281e-08	3.13979e-07	5.7895e-07	6.49724e-07	6.42652e-07	6.5152e-07	5.95499e-07	5.11247e-07	3.92401e-07	2.49639e-07	1.97373e-07	1.88474e-07	1.56834e-07	1.98103e-07	2.59223e-07	1.89896e-07	7.31553e-08	3.37304e-08	1.5611e-07	4.7206e-07	6.45858e-07	4.24501e-07	1.34826e-07	4.01811e-08	6.08844e-08	1.37274e-07	1.82207e-07	1.16361e-07	2.97838e-08	1.30844e-09	5.76661e-08	2.2934e-07	3.45843e-07	2.56574e-07	2.08013e-07	3.66443e-07	4.88028e-07	4.55349e-07	3.71582e-07	2.36248e-07	8.71501e-08	1.69966e-08	3.5048e-09	1.03942e-07	4.13004e-07	7.85247e-07	1.07715e-06	1.10056e-06	7.01226e-07	3.06486e-07	2.08448e-07	1.39906e-07	3.70674e-08	1.93276e-09	1.40362e-09	1.45389e-09	8.83831e-08	3.79555e-07	6.43076e-07	5.2857e-07	3.37534e-07	5.45385e-07	7.68393e-07	5.10521e-07	1.39065e-07	4.67827e-08	7.12027e-08	1.79302e-07	5.31485e-07	7.74542e-07	5.14649e-07	1.31991e-07	1.44277e-08	2.18586e-08	1.48629e-08	3.93463e-09	2.34466e-10	5.94168e-10	3.33065e-09	1.38978e-08	1.2503e-07	4.15124e-07	5.93466e-07	3.92175e-07	1.0623e-07	3.51961e-08	1.04495e-07	1.54518e-07	1.09521e-07	9.39571e-08	2.48791e-07	3.84364e-07	2.91738e-07	1.19564e-07	3.46328e-08	2.00397e-08	4.93443e-08	7.69021e-08	5.53654e-08	1.76425e-08	2.80229e-09	1.89151e-08	7.0314e-08	1.83967e-07	3.87444e-07	4.94146e-07	4.64613e-07	6.66537e-07	8.85193e-07	6.06104e-07	1.76286e-07	2.07767e-08	7.8442e-09	7.70491e-09	1.23799e-08	1.25588e-08	9.57248e-09	5.19106e-09	2.14305e-09	2.89559e-09	4.06792e-09	2.62092e-09	1.15367e-08	4.477e-08	7.01409e-08	5.07466e-08	1.56809e-08	6.55399e-09	2.14012e-08	9.13459e-08	2.67273e-07	3.99258e-07	3.10548e-07	1.46799e-07	7.23403e-08	3.74312e-08	8.6263e-09	1.52025e-12	1.96723e-10	1.56415e-08	6.06025e-08	9.16446e-08	6.65109e-08	2.51913e-08	6.90708e-09	1.80706e-09	1.6855e-10	1.76102e-10	1.16038e-10	6.52121e-11	3.26476e-11	8.62077e-12	7.10049e-08	4.52337e-07	1.0993e-06	1.29394e-06	7.62047e-07	2.39319e-07	1.14669e-07	1.03741e-07	6.68835e-08	3.27589e-08	1.17947e-08	1.44202e-08	2.16303e-08	1.44203e-08	3.60517e-09	3.49029e-14	5.61475e-18	1.40369e-18	7.17868e-08	2.87147e-07	4.30721e-07	2.90231e-07	8.41212e-08	1.85745e-08	1.64303e-08	1.87385e-08	2.91198e-08	3.92967e-08	4.04697e-08	2.66325e-08	1.52618e-07	5.76973e-07	8.71286e-07	5.92566e-07	1.57252e-07	3.64409e-09	4.73352e-17	3.94879e-12	3.18452e-11	8.78928e-11	4.50031e-08	1.79632e-07	2.69362e-07	1.79564e-07	4.78576e-08	1.18644e-08	1.77955e-08	8.17179e-08	2.82483e-07	4.3613e-07	3.46444e-07	1.69901e-07	6.65389e-08	1.66302e-08	3.2115e-11	3.2847e-10	1.23369e-09	2.65481e-08	1.00051e-07	2.01595e-07	3.11137e-07	3.43422e-07	2.20347e-07	8.36153e-08	1.29837e-07	3.68111e-07	5.14456e-07	3.37942e-07	8.44906e-08	2.03163e-11	3.04745e-11	2.03163e-11	5.07908e-12	1.55496e-29	1.55496e-29	1.55496e-29	1.55496e-29	5.41642e-10	2.1666e-09	3.24997e-09	2.16674e-09	5.41758e-10	2.94125e-14	1.51967e-15	6.52364e-09	2.60946e-08	3.91418e-08	2.60949e-08	6.52507e-09	5.18267e-09	2.07236e-08	3.10836e-08	3.47181e-08	6.11645e-08	1.31891e-07	2.47646e-07	3.01489e-07	1.91662e-07	5.39801e-08	9.2275e-08	3.08454e-07	4.32358e-07	2.8008e-07	7.58129e-08	1.16943e-08	7.79622e-09	1.94906e-09	1.55496e-29	1.55496e-29	1.55496e-29	1.55496e-29	1.03551e-08	4.14203e-08	6.21304e-08	4.14202e-08	2.4351e-08	1.05709e-07	2.82877e-07	3.54336e-07	2.12898e-07	4.97254e-08	1.55496e-29	1.55496e-29	1.55496e-29	1.55496e-29	1.07622e-13	4.30487e-13	6.45731e-13	1.19518e-08	4.78056e-08	7.17374e-08	4.79221e-08	1.49885e-07	5.5115e-07	8.2658e-07	5.52521e-07	1.62898e-07	8.56899e-08	1.21101e-07	7.82565e-08	1.91925e-08	1.55496e-29	1.46143e-14	5.84571e-14	8.76857e-14	5.84571e-14	1.46143e-14	1.55496e-29	5.50918e-11	2.20367e-10	1.29869e-07	5.18375e-07	7.77288e-07	5.18155e-07	1.48828e-07	7.71695e-08	1.15836e-07	7.7439e-08	2.01752e-08	2.33027e-09	3.25967e-09	3.70362e-08	1.39945e-07	2.09064e-07	1.39437e-07	3.55107e-08	2.25444e-09	3.272e-09	2.16731e-09	5.53625e-10	4.42031e-11	1.37375e-07	5.49283e-07	8.2387e-07	5.4924e-07	1.3731e-07	1.55495e-29	1.55495e-29	1.55495e-29	1.55495e-29	1.55495e-29	3.39964e-14	1.35986e-13	2.03978e-13	8.57659e-06	3.43063e-05	5.14595e-05
